# Supplementary material for: A Multi-Label Learning Framework for Drug Repurposing
Source: Pharmaceutics. 2019 Sep 9;11(9):466. doi: 10.3390/pharmaceutics11090466 (PMC6781509; doi:10.3390/pharmaceutics11090466)
Supplement: Supplementary file 1 [file pharmaceutics-11-00466-s001.zip]

Archive with 8 entries (7 files):
- supplementary files/
- supplementary files/S1.csv
- supplementary files/S2.csv
- supplementary files/S3.csv
- supplementary files/S4.csv
- supplementary files/S5.csv
- supplementary files/S6.csv
- supplementary files/S7.csv
