# Supplementary material for: A Multi-Label Learning Framework for Drug Repurposing
Source: Pharmaceutics. 2019 Sep 9;11(9):466. doi: 10.3390/pharmaceutics11090466 (PMC6781509; doi:10.3390/pharmaceutics11090466)
Supplement: Supplementary file 1 [file pharmaceutics-11-00466-s001.zip › supplementary files/S1.csv]

PPP1R3A|Q16821	CIDm00003121|valproic acid-d|0.6154	CIDm00002909|CID9988947|0.5095	CIDm00005562|Trichostatin A, Streptomyces sp.|0.7009
DPP9|Q86TI2	CIDm00003121|valproic acid-d|0.5855	CIDm00024462|copper-64(2+);sulfate|0.5290	CIDm00023994|zinc-64|0.7601
LINC01006|Q8NI28	CIDm00003121|valproic acid-d|0.6325
C2CD4A|Q8NCU7	CIDm00003121|valproic acid-d|0.6433	CIDm00000271|calcium-41|0.8487	CIDm00000888|mg++|0.8250	CIDm00000312|SCHEMBL15314976|0.6485	CIDm00005562|Trichostatin A, Streptomyces sp.|0.5920	CIDm00000923|zlchem 216|0.7897	CIDm00000206|CID9899007|0.8717	CIDm00000899|478529-44-1|0.6081	CIDm00003413|SCHEMBL10409866|0.8915	CIDm00000906|n-acetyl-d neuraminic acid|0.7165	CIDm00439494|fructose-13c6|0.9751	CIDm00060878|ZINC12503190|0.5492	CIDm00004042|CID941451|0.6406
SLC9C2|Q5TAH2	CIDm00005234|sodium;chlorine-35(1-)|0.5738
PCDHB8|Q9UN66	CIDm00003121|valproic acid-d|0.5311
ZSCAN10|Q96SZ4	CIDm00003121|valproic acid-d|0.6530	CIDm00005538|SCHEMBL12494512|0.6411	CIDm00001117|hydron;methyl carbamimidothioate;sulfate|0.6504	CIDm00005562|Trichostatin A, Streptomyces sp.|0.5589
TAS2R16|Q9NYV7	CIDm00000977|triplet molecular oxygen|0.5235
PPM1G|O15355	CIDm00005562|Trichostatin A, Streptomyces sp.|0.6632
RXFP1|Q9HBX9	CIDm00005590|4-tert-Octylphenol-3,5-d2 monoethoxylate solution|0.6896
THAP10|Q9P2Z0	CIDm00024462|copper-64(2+);sulfate|0.6754	CIDm00000753|glycerol-d|0.8797	CIDm00000271|calcium-41|0.9207	CIDm00000175|perdeuterioacetoxy|0.9170	CIDm00000177|2-deuterio-1-tritioethanone|0.8366	CIDm00007870|SCHEMBL1331651|0.8763	CIDm00000942||-nicotine|0.9052	CIDm00000051|SCHEMBL6887701|0.9253	CIDm00193344|SCHEMBL1527409|0.8865	CIDm00002215|apomorphine, nasal, Britannia;|0.9188	CIDm00000193|S-Adenosylhomocysteine-13C5|0.8939	CIDm46174157|KSS|0.8124	CIDm00149368|Dechromose-a Chrommycin A3|0.8660	CIDm66545744|AGN-PC-0H0HQD|0.7811	CIDm00518605|tricyclo[3.3.1.1(3,7)]tetraarsoxane|0.8762	CIDm00448110|SCHEMBL1506775|0.8066	CIDm00123638|AGN-PC-04Y3WW|0.9289	CIDm00009330|beta-Diethylaminoethyl benzilate hydrochloride|0.8594	CIDm00446229|Inl|0.8451	CIDm46907787|W-5859|0.8313	CIDm57120921|VC-13|0.9452	CIDm00533669|SCHEMBL13770920|0.9133	CIDm05748835|V0980|0.8349	CIDm00011907|{[3-(4-cyano-phenyl)-4-hydroxy|0.8687	CIDm00114943|protoberberine iodide|0.8684	CIDm00146807|AGN-PC-0JMVAI|0.8074	CIDm00656550|but-3-enylglucosinolate|0.9109	CIDm44475985|DLN|0.8466	CIDm00036070|Ultramid A3 times. G7|0.7981	CIDm03025942|Mt 20|0.7978	CIDm71307952|IXG|0.7739	CIDm46209401|US8497274, 74|0.8019	CIDm01356208|ZINC12372218|0.8380	CIDm56965946|SCHEMBL1851526|0.8211	CIDm00445615|Xim|0.7524	CIDm00525551|FUIDRYCKEXJNOK-WCBMZHEXSA-N|0.8235	CIDm00123336|rac-l-methylsulfinyl-2-propyl|0.8643	CIDm11647372|ZSTK474/ZSTK-474|0.8855	CIDm00017516|promecarb|0.8126	CIDm03032313|ZINC05226613|0.8796	CIDm86306051|3N9|0.8737	CIDm00001989|U 14812-d6|0.8441	CIDm00439605|d-lysinamide|0.8220	CIDm00735863|Zinc00153754|0.8080	CIDm00193988|SCHEMBL1815461|0.8208	CIDm00260534|FT-0665929|0.8503	CIDm00656542|Einecs 239-662-2|0.9086	CIDm00002156|MOLI000923|0.5559	CIDm00016596|CID9933753|0.8959
CDNF|Q49AH0	CIDm00024462|copper-64(2+);sulfate|0.6836
TMEM105|Q8N8V8	CIDm00003121|valproic acid-d|0.6325
KCNF1|Q9H3M0	CIDm00000424|aspartic acid-d|0.5936
ZNF354C|Q86Y25	CIDm00003121|valproic acid-d|0.6805	CIDm00024462|copper-64(2+);sulfate|0.6866	CIDm00000712|Formaldehyde-13C,d2solution|0.8124	CIDm00004156|trideuteriomethyl methanesulfonate|0.7328	CIDm00006113|methylsulfonic acid, ethyl ester|0.8147	CIDm00014829|oxocopper|0.6903
NLRP4|Q96MN2	CIDm00001983|SCHEMBL887976|0.6273	CIDm00015103|SCHEMBL16062159|0.8151	CIDm00000283|oxidanylformaldehyde|0.5110	CIDm00002524|SCHEMBL10034115|0.7819	CIDm05280961|genistein-d(4)|0.7267	CIDm00073212|Diplumbene|0.6551
PDYN|P01213	CIDm00000712|Formaldehyde-13C,d2solution|0.6645	CIDm00004156|trideuteriomethyl methanesulfonate|0.6161	CIDm00000544|tris(oxidanidyl)arsane|0.7478	CIDm00005978|SCHEMBL15474330|0.5514	CIDm00003054|d, diethylstilbestrol|0.5037	CIDm00002244|deuterio 2-acetyloxybenzoate|0.8909	CIDm00002460|sodium n,2'-o-dibutyryladenosine-3',5'-phosphate|0.6795
MOB3A|Q96BX8	CIDm00000753|glycerol-d|0.6327	CIDm00000712|Formaldehyde-13C,d2solution|0.5739	CIDm00023994|zinc-64|0.6248	CIDm00000271|calcium-41|0.6085	CIDm00000175|perdeuterioacetoxy|0.6865	CIDm00004156|trideuteriomethyl methanesulfonate|0.5293	CIDm00000934|pi-Cyclopentadienyl compd. with nickel|0.7749	CIDm00002256|zeapos|0.5650	CIDm00000177|2-deuterio-1-tritioethanone|0.9459	CIDm00007870|SCHEMBL1331651|0.7389	CIDm00000942||-nicotine|0.6791	CIDm00000051|SCHEMBL6887701|0.6890	CIDm00193344|SCHEMBL1527409|0.6864	CIDm00002215|apomorphine, nasal, Britannia;|0.6273	CIDm00000193|S-Adenosylhomocysteine-13C5|0.6987	CIDm05359596|arsenic-71|0.6776	CIDm46174157|KSS|0.6881	CIDm00149368|Dechromose-a Chrommycin A3|0.7796	CIDm66545744|AGN-PC-0H0HQD|0.7946	CIDm00000840|(2R,3S,4S,5R)-6-methyloxane-2,3,4,5-tetrol|0.7677	CIDm00025670|terbufos|0.6581	CIDm00000991|vitrex|0.6339	CIDm00518605|tricyclo[3.3.1.1(3,7)]tetraarsoxane|0.9161	CIDm00448110|SCHEMBL1506775|0.7333	CIDm00123638|AGN-PC-04Y3WW|0.7178	CIDm00009330|beta-Diethylaminoethyl benzilate hydrochloride|0.7272	CIDm00446229|Inl|0.7976	CIDm46907787|W-5859|0.7329	CIDm57120921|VC-13|0.6698	CIDm00533669|SCHEMBL13770920|0.6592	CIDm05748835|V0980|0.6962	CIDm00011907|{[3-(4-cyano-phenyl)-4-hydroxy|0.6780	CIDm00114943|protoberberine iodide|0.6934	CIDm00146807|AGN-PC-0JMVAI|0.7051	CIDm00656550|but-3-enylglucosinolate|0.6256	CIDm44475985|DLN|0.7183	CIDm00036070|Ultramid A3 times. G7|0.7486	CIDm03025942|Mt 20|0.7886	CIDm71307952|IXG|0.7004	CIDm46209401|US8497274, 74|0.7735	CIDm01356208|ZINC12372218|0.6891	CIDm56965946|SCHEMBL1851526|0.6734	CIDm00445615|Xim|0.7423	CIDm00525551|FUIDRYCKEXJNOK-WCBMZHEXSA-N|0.7859	CIDm00123336|rac-l-methylsulfinyl-2-propyl|0.6840	CIDm11647372|ZSTK474/ZSTK-474|0.7321	CIDm00017516|promecarb|0.7180	CIDm03032313|ZINC05226613|0.6777	CIDm86306051|3N9|0.6917
CLVS2|Q5SYC1	CIDm00002336|CID6911868|0.8867
NAT1|P18440	CIDm00001983|SCHEMBL887976|0.5156	CIDm00005562|Trichostatin A, Streptomyces sp.|0.5491	CIDm00000942||-nicotine|0.6491	CIDm00003779|UNII-DIA2A74855|0.8177	CIDm00000241|perdeuterobenzene|0.6330	CIDm00001287|SCHEMBL14423426|0.6096	CIDm00002519|Caffeine-1-methyl-14C|0.6160	CIDm00000996|{phenol|0.5432	CIDm05381226|CHEMBL1553026|0.6710
NUDT17|P0C025	CIDm00003121|valproic acid-d|0.5293	CIDm00000753|glycerol-d|0.8128	CIDm00001003|Phosphoric acid-18O4 solution|0.5169	CIDm00023994|zinc-64|0.6922	CIDm00000271|calcium-41|0.8648	CIDm00000175|perdeuterioacetoxy|0.8198	CIDm00000312|SCHEMBL15314976|0.5683	CIDm00000934|pi-Cyclopentadienyl compd. with nickel|0.7810	CIDm00015103|SCHEMBL16062159|0.6452	CIDm00000923|zlchem 216|0.5594	CIDm00000961||I-Oxido dihydrogen|0.5843	CIDm00000174|methanol/methanol-d1|0.8188	CIDm00007870|SCHEMBL1331651|0.5253	CIDm00023930|manganum|0.6156	CIDm00000761|ZINC19418783|0.9420
AGAP7P|Q5VUJ5	CIDm00002514|cadmium-110|0.5143	CIDm00000764|s:guanine|0.9300	CIDm00004666|CID9897470|0.9505	CIDm00062551|pentethyleneglycol|0.5133	CIDm00004752|MolPort-023-277-205|0.8552	CIDm00002430|CHEMBL2373671|0.6554	CIDm00159612|cobaltous;stannic;oxygen(2-)|0.8332	CIDm00003051|pyrocarbonic acid diethylester|0.5682
SPATA17|Q96L03	CIDm00024462|copper-64(2+);sulfate|0.6243	CIDm00002336|CID6911868|0.7752
PSMA4|P25789	CIDm00003121|valproic acid-d|0.6447	CIDm00014888|white arsenic|0.6896
CCNC|P24863	CIDm00002256|zeapos|0.7613
BEST4|Q8NFU0	CIDm00005978|SCHEMBL15474330|0.5502	CIDm00003385|FT-0695667|0.6062	CIDm00010461|CID10702120|0.5173
LONRF3|Q496Y0	CIDm00000712|Formaldehyde-13C,d2solution|0.6458	CIDm00001983|SCHEMBL887976|0.5432	CIDm00004156|trideuteriomethyl methanesulfonate|0.7226	CIDm00000934|pi-Cyclopentadienyl compd. with nickel|0.6058	CIDm00015625|CID158816|0.6023	CIDm00006113|methylsulfonic acid, ethyl ester|0.5858
LRRN3|Q9H3W5	CIDm00005408|UNII-P57HP4MCQZ|0.7962	CIDm00000857|leucine-d3|0.9600	CIDm00000544|tris(oxidanidyl)arsane|0.6945
MRPS22|P82650	CIDm00024462|copper-64(2+);sulfate|0.7080	CIDm00000961||I-Oxido dihydrogen|0.5538	CIDm00006049|ETHYLENEDIAMINETETRAACETICACID-D16|0.7146	CIDm00024934|sodiumhydrogen selenite,sodium biselenite|0.5580	CIDm00000224|Spectrum_000075|0.6166	CIDm00005297|CID9876413|0.6160	CIDm00001567|203645-37-8|0.6697	CIDm00000402|sulphur-33|0.5970	CIDm00001148|CID9990558|0.6618	CIDm00001822|DB02082|0.6748	CIDm00000761|ZINC19418783|0.8522	CIDm00001182|valine-d8|0.6888
OR4S2|Q8NH73	CIDm00001983|SCHEMBL887976|0.8192	CIDm00002336|CID6911868|0.8691	CIDm00000934|pi-Cyclopentadienyl compd. with nickel|0.9653	CIDm00000450|CID9993501|0.7516	CIDm00002256|zeapos|0.9921	CIDm00002514|cadmium-110|0.9951	CIDm00005234|sodium;chlorine-35(1-)|0.7967	CIDm00000280|CID9920366|0.8995	CIDm00000738|glutamine (14n glutamine)|0.9728	CIDm00000544|tris(oxidanidyl)arsane|0.9225	CIDm00000679|trideuterio(methylsulfinyl)methane|0.9422	CIDm00024934|sodiumhydrogen selenite,sodium biselenite|0.9850	CIDm00001690|CID9893548|0.9840	CIDm05359596|arsenic-71|0.9400	CIDm00000840|(2R,3S,4S,5R)-6-methyloxane-2,3,4,5-tetrol|0.9864	CIDm00002156|MOLI000923|0.9963	CIDm00000236|asparagine (d79n-beta2ar-rluc)|0.9935	CIDm00250653|sodium;4-(methylsulfonylamino)benzoate|0.9604	CIDm71563398|CHEMBL2403340|0.9935	CIDm00011979|6-deuterio-5-methyl-1H-benzimidazole|0.9855	CIDm00000295|ZOOGRGPOEVQQDX-BDXYJKHTSA-N|0.9129	CIDm00012967|CID187425|0.9542	CIDm00002153|SCHEMBL13384600|0.9783	CIDm00003314|zinc eugenolate|0.9909	CIDm00072385|nonoxynol-9 [nonylphenoxy polyethoxy ethanol]|0.9911
RPS29|P62273	CIDm00000312|SCHEMBL15314976|0.5128	CIDm00006049|ETHYLENEDIAMINETETRAACETICACID-D16|0.6892	CIDm00024425|disodium;dioxido(dioxo)chromium-51|0.5287	CIDm00000994|CID9989619|0.6057	CIDm00004984|X 185 (Salt/Mix)|0.7371
MED30|Q96HR3	CIDm00002909|CID9988947|0.5377
RFX2|P48378	CIDm00001983|SCHEMBL887976|0.5398	CIDm00005562|Trichostatin A, Streptomyces sp.|0.5051
ZNF318|Q5VUA4	CIDm00003121|valproic acid-d|0.5019
OR6X1|Q8NH79	CIDm00002336|CID6911868|0.5470	CIDm00002256|zeapos|0.6341	CIDm00002514|cadmium-110|0.7017	CIDm00024934|sodiumhydrogen selenite,sodium biselenite|0.7275	CIDm00002156|MOLI000923|0.5537	CIDm71563398|CHEMBL2403340|0.5506	CIDm00001206|methamphetamine-d4|0.8733	CIDm00004763|zadonal|0.5869	CIDm00003750|Irinotecan-d10 Hydrochloride|0.5684	CIDm00083153|glycylphenylalanylphenylalanine|0.5572	CIDm00159612|cobaltous;stannic;oxygen(2-)|0.5536	CIDm00060789|genesa|0.6906	CIDm00265546|ZINC01668115|0.8526	CIDm00133881|WTUKKAOMXJCRLH-UHFFFAOYSA-N|0.6126	CIDm00003314|zinc eugenolate|0.8994	CIDm00072385|nonoxynol-9 [nonylphenoxy polyethoxy ethanol]|0.5845	CIDm00002538|(S)-(+)-Camptothecin-d5|0.6378
ZNF581|Q9P0T4	CIDm00003121|valproic acid-d|0.7733	CIDm00024462|copper-64(2+);sulfate|0.6594
RASSF4|Q9H2L5	CIDm00004156|trideuteriomethyl methanesulfonate|0.5555	CIDm00000197|SCHEMBL14613190|0.5478	CIDm00025670|terbufos|0.6466
KLC4|Q9NSK0	CIDm00023994|zinc-64|0.6588
OR2T10|Q8NGZ9	CIDm00002336|CID6911868|0.5470	CIDm00002256|zeapos|0.6341	CIDm00002514|cadmium-110|0.7017	CIDm00024934|sodiumhydrogen selenite,sodium biselenite|0.7275	CIDm00002156|MOLI000923|0.5537	CIDm71563398|CHEMBL2403340|0.5506	CIDm00001206|methamphetamine-d4|0.8733	CIDm00004763|zadonal|0.5869	CIDm00003750|Irinotecan-d10 Hydrochloride|0.5684	CIDm00159612|cobaltous;stannic;oxygen(2-)|0.5536	CIDm00060789|genesa|0.6906	CIDm00265546|ZINC01668115|0.8526	CIDm00133881|WTUKKAOMXJCRLH-UHFFFAOYSA-N|0.6126	CIDm00003314|zinc eugenolate|0.8994	CIDm00072385|nonoxynol-9 [nonylphenoxy polyethoxy ethanol]|0.5845	CIDm00002538|(S)-(+)-Camptothecin-d5|0.6378
KRTAP4-4|Q9BYR3	CIDm00000402|sulphur-33|0.9375
PPRC1|Q5VV67	CIDm00024462|copper-64(2+);sulfate|0.5866	CIDm05280343|quercetin-3-beta-d|0.6193
KBTBD4|Q9NVX7	CIDm00000312|SCHEMBL15314976|0.5350	CIDm00000274|2oz6|0.5392	CIDm00005238|CID9833957|0.5439	CIDm71563398|CHEMBL2403340|0.5337	CIDm00000781|zirconium thiocyanate|0.9305	CIDm00002995|MOLI001353|0.5193	CIDm91667408|2KB|0.5875
GPRC5D|Q9NZD1	CIDm00000175|perdeuterioacetoxy|0.7415	CIDm00000312|SCHEMBL15314976|0.5056	CIDm00000923|zlchem 216|0.5380	CIDm00000177|2-deuterio-1-tritioethanone|0.7615	CIDm00005408|UNII-P57HP4MCQZ|0.6128	CIDm00000899|478529-44-1|0.7000	CIDm00000730|QGWNDRXFNXRZMB-DTUHVUQASA-N|0.5511	CIDm00000750|glycine-t2|0.6793	CIDm00000224|Spectrum_000075|0.8224	CIDm00000681|72535-00-3|0.9177	CIDm00023931|bis(chloranyl)mercury-201|0.6996	CIDm00000274|2oz6|0.7880	CIDm00000985|SCHEMBL1332805|0.5084	CIDm00000764|s:guanine|0.7433	CIDm00000191|ZINC03201876|0.8393	CIDm00000187|ACETYLCHOLINE-D16BROMIDE|0.9260	CIDm00000774|dideuterio-[2-(1H-imidazol-5-yl)ethyl]amine|0.8585	CIDm00002215|apomorphine, nasal, Britannia;|0.8715	CIDm00077998|rosiglizole|0.8439	CIDm00003715|Indomod-d4|0.8724	CIDm00001134|[3'-13C]THYMIDINE|0.7954	CIDm00000158|CID9950404|0.9996	CIDm00002978|SCHEMBL13308730|0.7201	CIDm00003779|UNII-DIA2A74855|0.9124	CIDm00000951|xv) norepinephrine|0.9455	CIDm00000838|UNII-336096P2WE|0.9501	CIDm00001110|2,3-dideuterosuccinate-1-13c|0.5069	CIDm00002519|Caffeine-1-methyl-14C|0.9932	CIDm00000160|CID9884956|0.9767	CIDm00003987|SCHEMBL3672549|0.7008	CIDm00004122|oncodazole|0.9236	CIDm00025476|HY-13948|0.7809	CIDm00000896|melatonin-d3|0.7567	CIDm00000264|CID9812753|0.5280	CIDm00004253|SMR001338872|0.8900	CIDm00000298|threo-Chloramphenicol, l-|0.9527	CIDm00002833|spindle poison|0.8257	CIDm00004140|NCGC00016363-01|0.8506	CIDm00000119|AMINOBUTYRICACID,GAMMA,[4-14C]|0.5759	CIDm00001158|XCCTYIAWTASOJW-OPMSUHOOSA-N|0.9950	CIDm00005202|SEROTONINBINOXALATE,5-[2-14C]|0.9701	CIDm00001065|ZINC04289113|0.9525	CIDm00001123|342611-14-7|0.9449	CIDm00001166|Uridine-5'-diphosphogalactose|0.7754	CIDm00003007|CHEMBL3250775|0.9973	CIDm00036523|XLXSAKCOAKORKW-AQJXLSMYSA-N|0.9657	CIDm00003559|[19F]-HALOPERIDOL|0.8992	CIDm00001143|CID9840965|0.5860	CIDm00001206|methamphetamine-d4|0.9971
CTRL|P40313	CIDm00000206|CID9899007|0.5197	CIDm00005056|CTK8G2938|0.6213	CIDm05280961|genistein-d(4)|0.6542	CIDm00006623|bisphenol a-(13)c(12)|0.5223
DNAJC22|Q8N4W6	CIDm00003121|valproic acid-d|0.6325
PRR9|Q5T870	CIDm00015625|CID158816|0.5557	CIDm00077998|rosiglizole|0.8801	CIDm00002156|MOLI000923|0.9265
RNF44|Q7L0R7	CIDm00000712|Formaldehyde-13C,d2solution|0.5090	CIDm00001983|SCHEMBL887976|0.5156	CIDm00006113|methylsulfonic acid, ethyl ester|0.6494
MYNN|Q9NPC7	CIDm00024462|copper-64(2+);sulfate|0.5036	CIDm00005538|SCHEMBL12494512|0.5664	CIDm00002336|CID6911868|0.8431	CIDm00002256|zeapos|0.7163	CIDm00265546|ZINC01668115|0.8629
TM9SF2|Q99805	CIDm00005538|SCHEMBL12494512|0.6479
SUSD1|Q6UWL2	CIDm00003121|valproic acid-d|0.6708	CIDm00001117|hydron;methyl carbamimidothioate;sulfate|0.5465	CIDm00000813|potassium;hydron|0.7841	CIDm00193344|SCHEMBL1527409|0.5375	CIDm00000222|deuterio(tritio)amine|0.6108	CIDm00005238|CID9833957|0.6116	CIDm00073212|Diplumbene|0.7674	CIDm00001567|203645-37-8|0.7983	CIDm00008200|tris(tetraethyleneglycol)phosphite|0.7732	CIDm00002764|zinc-ciprofloxacin|0.8179	CIDm00005372|SCHEMBL10241645|0.6656	CIDm00098527|bdmpea|0.9251	CIDm00083606|strontium;hydron|0.5998	CIDm86583374|polyinosinic:polycytidylic acid|0.8487	CIDm05311325|tetrakis(fluoranyl)alumanuide|0.6868
CMC4|P56277	CIDm00024462|copper-64(2+);sulfate|0.5766	CIDm00002909|CID9988947|0.5030	CIDm00000712|Formaldehyde-13C,d2solution|0.5487	CIDm00000888|mg++|0.5986	CIDm00000312|SCHEMBL15314976|0.5377	CIDm00005562|Trichostatin A, Streptomyces sp.|0.6557	CIDm00002514|cadmium-110|0.5781	CIDm00014888|white arsenic|0.7890	CIDm00024934|sodiumhydrogen selenite,sodium biselenite|0.5832	CIDm00093860|SCHEMBL685473|0.5525	CIDm00442783|SCHEMBL6727006|0.5566
WDR83OS|Q9Y284	CIDm00003121|valproic acid-d|0.6325
GPN3|Q9UHW5	CIDm00003121|valproic acid-d|0.6318
OR2W1|Q9Y3N9	CIDm00002336|CID6911868|0.5470	CIDm00002256|zeapos|0.6341	CIDm00002514|cadmium-110|0.7017	CIDm00024934|sodiumhydrogen selenite,sodium biselenite|0.7275	CIDm00002156|MOLI000923|0.5537	CIDm71563398|CHEMBL2403340|0.5506	CIDm00001206|methamphetamine-d4|0.8733	CIDm00004763|zadonal|0.5869	CIDm00003750|Irinotecan-d10 Hydrochloride|0.5684	CIDm00083153|glycylphenylalanylphenylalanine|0.5572	CIDm00159612|cobaltous;stannic;oxygen(2-)|0.5536	CIDm00060789|genesa|0.6906	CIDm00265546|ZINC01668115|0.8526	CIDm00133881|WTUKKAOMXJCRLH-UHFFFAOYSA-N|0.6126	CIDm00003314|zinc eugenolate|0.8994	CIDm00072385|nonoxynol-9 [nonylphenoxy polyethoxy ethanol]|0.5845	CIDm00002538|(S)-(+)-Camptothecin-d5|0.6378
KRTAP4-2|Q9BYR5	CIDm00000402|sulphur-33|0.6893
MRPS5|P82675	CIDm00005538|SCHEMBL12494512|0.7029	CIDm00000450|CID9993501|0.5114	CIDm00000594|s/cysteine|0.8032
KRTAP9-4|Q9BYQ2	CIDm00000402|sulphur-33|0.6893
OR7G3|Q8NG95	CIDm00002336|CID6911868|0.5470	CIDm00002256|zeapos|0.6341	CIDm00002514|cadmium-110|0.7017	CIDm00024934|sodiumhydrogen selenite,sodium biselenite|0.7275	CIDm00002156|MOLI000923|0.5537	CIDm71563398|CHEMBL2403340|0.5506	CIDm00001206|methamphetamine-d4|0.8733	CIDm00004763|zadonal|0.5869	CIDm00003750|Irinotecan-d10 Hydrochloride|0.5684	CIDm00083153|glycylphenylalanylphenylalanine|0.5572	CIDm00159612|cobaltous;stannic;oxygen(2-)|0.5536	CIDm00060789|genesa|0.6906	CIDm00265546|ZINC01668115|0.8526	CIDm00133881|WTUKKAOMXJCRLH-UHFFFAOYSA-N|0.6126	CIDm00003314|zinc eugenolate|0.8994	CIDm00002538|(S)-(+)-Camptothecin-d5|0.6378
ZNF479|Q96JC4	CIDm00003121|valproic acid-d|0.7756	CIDm00024462|copper-64(2+);sulfate|0.6179	CIDm00000712|Formaldehyde-13C,d2solution|0.5865	CIDm09874904|SCHEMBL37451|0.7599	CIDm00014829|oxocopper|0.5293
FAM192A|Q9GZU8	CIDm00003121|valproic acid-d|0.5118
MND1|Q9BWT6	CIDm00004156|trideuteriomethyl methanesulfonate|0.5360
WFDC13|Q8IUB5	CIDm00000753|glycerol-d|0.5538	CIDm00002336|CID6911868|0.5434	CIDm00004156|trideuteriomethyl methanesulfonate|0.5530	CIDm00015103|SCHEMBL16062159|0.6388	CIDm00006113|methylsulfonic acid, ethyl ester|0.5264	CIDm00002244|deuterio 2-acetyloxybenzoate|0.6456	CIDm00000181|ZSLZBFCDCINBPY-LKJKNSTQSA-N|0.8939	CIDm00005300|SCHEMBL15012795|0.7376	CIDm00003007|CHEMBL3250775|0.7966	CIDm00003910|n-acetyl-l-leucyl-l-leucyl-d -argininaldehyde|0.6947	CIDm00002249|atenolol-d(7)|0.7534	CIDm00520535|superoxyde|0.9259	CIDm00004784|sodium;phenylmethanesulfonyl fluoride|0.7375	CIDm00003051|pyrocarbonic acid diethylester|0.6021
TPST1|O60507	CIDm00003121|valproic acid-d|0.5131	CIDm05280343|quercetin-3-beta-d|0.5171
GSE1|Q14687	CIDm00003121|valproic acid-d|0.5362	CIDm00004584|CID9918816|0.5331	CIDm00003468|Violet XXIII-d6|0.6659
RADIL|Q96JH8	CIDm00024425|disodium;dioxido(dioxo)chromium-51|0.5142
ZNF138|P52744	CIDm00024462|copper-64(2+);sulfate|0.7238	CIDm09874904|SCHEMBL37451|0.5194
SEC22C|Q9BRL7	CIDm00024462|copper-64(2+);sulfate|0.6158	CIDm00004156|trideuteriomethyl methanesulfonate|0.5658	CIDm00024425|disodium;dioxido(dioxo)chromium-51|0.7104
MT1B|P07438	CIDm00002909|CID9988947|0.8922	CIDm00000450|CID9993501|0.9649	CIDm05280343|quercetin-3-beta-d|0.6950	CIDm00000977|triplet molecular oxygen|0.8733	CIDm00006410|zinc t-butyl peroxide|0.9870	CIDm00003385|FT-0695667|0.9588	CIDm00016886|ZB000289|0.9004
CIZ1|Q9ULV3	CIDm00003121|valproic acid-d|0.6296	CIDm00004156|trideuteriomethyl methanesulfonate|0.5574
GRAMD1A|Q96CP6	CIDm00003121|valproic acid-d|0.6655
OR8H3|Q8N146	CIDm00024462|copper-64(2+);sulfate|0.8744	CIDm00002256|zeapos|0.5335	CIDm00002514|cadmium-110|0.8293	CIDm00000544|tris(oxidanidyl)arsane|0.9854	CIDm00024934|sodiumhydrogen selenite,sodium biselenite|0.8353	CIDm00002156|MOLI000923|0.7963	CIDm00250653|sodium;4-(methylsulfonylamino)benzoate|0.6787	CIDm71563398|CHEMBL2403340|0.8654	CIDm00011979|6-deuterio-5-methyl-1H-benzimidazole|0.9274	CIDm00014829|oxocopper|0.7677	CIDm00001805|wr 183027|0.9088	CIDm00006468|sernylan|0.8752	CIDm00060789|genesa|0.7882	CIDm05326878|CID5326878|0.6498	CIDm00004943|Vetofol-d17|0.6278	CIDm00003314|zinc eugenolate|0.8765	CIDm00107898|SCHEMBL533833|0.9142
RIBC2|Q9H4K1	CIDm00003121|valproic acid-d|0.5118
OR1Q1|Q15612	CIDm00001983|SCHEMBL887976|0.8192	CIDm00002336|CID6911868|0.8691	CIDm00000934|pi-Cyclopentadienyl compd. with nickel|0.9653	CIDm00000450|CID9993501|0.7516	CIDm00002256|zeapos|0.9921	CIDm00002514|cadmium-110|0.9951	CIDm00005234|sodium;chlorine-35(1-)|0.7967	CIDm00000280|CID9920366|0.8995	CIDm00000738|glutamine (14n glutamine)|0.9728	CIDm00000544|tris(oxidanidyl)arsane|0.9225	CIDm00000679|trideuterio(methylsulfinyl)methane|0.9422	CIDm00001690|CID9893548|0.9840	CIDm05359596|arsenic-71|0.9400	CIDm00000840|(2R,3S,4S,5R)-6-methyloxane-2,3,4,5-tetrol|0.9864	CIDm00002156|MOLI000923|0.9963	CIDm00000236|asparagine (d79n-beta2ar-rluc)|0.9935	CIDm00250653|sodium;4-(methylsulfonylamino)benzoate|0.9604	CIDm71563398|CHEMBL2403340|0.9935	CIDm00011979|6-deuterio-5-methyl-1H-benzimidazole|0.9855	CIDm00000295|ZOOGRGPOEVQQDX-BDXYJKHTSA-N|0.9129	CIDm00012967|CID187425|0.9542	CIDm00002153|SCHEMBL13384600|0.9783	CIDm00003314|zinc eugenolate|0.9909	CIDm00072385|nonoxynol-9 [nonylphenoxy polyethoxy ethanol]|0.9911
AKR1C8P|Q5T2L2	CIDm00001117|hydron;methyl carbamimidothioate;sulfate|0.7120	CIDm00000175|perdeuterioacetoxy|0.7023	CIDm00000888|mg++|0.5998	CIDm00000923|zlchem 216|0.6757	CIDm00000174|methanol/methanol-d1|0.7802	CIDm00000206|CID9899007|0.5830	CIDm00005238|CID9833957|0.8337	CIDm00442783|SCHEMBL6727006|0.5513	CIDm00000311|CID9990172|0.7345	CIDm00000840|(2R,3S,4S,5R)-6-methyloxane-2,3,4,5-tetrol|0.7567	CIDm00008083|morpholin-4-yl-d|0.7567	CIDm00005202|SEROTONINBINOXALATE,5-[2-14C]|0.6626	CIDm00000929|beta-NADP|0.8489	CIDm00005753|corticosterone-d8|0.7935	CIDm00083153|glycylphenylalanylphenylalanine|0.8183	CIDm00019001|1,4-DITHIOTHREITOL-D10|0.5271	CIDm00002551||A-Carbamoyl Choline Chloride|0.5764	CIDm00171147|SCHEMBL2239479|0.7893	CIDm00002561|SCHEMBL2799257|0.5624	CIDm00008505|fluorochrome|0.5389	CIDm00007504|benzylamine -t|0.7756
HPS3|Q969F9	CIDm00002336|CID6911868|0.5874
PPIL3|B8ZZ77	CIDm00023925|iron-58(2+)|0.8219	CIDm00003017|AGN-PC-0CX9FP|0.6355	CIDm00446229|Inl|0.5632	CIDm86306051|3N9|0.9795	CIDm09874904|SCHEMBL37451|0.9811	CIDm00011979|6-deuterio-5-methyl-1H-benzimidazole|0.8154	CIDm00000875|tartaric-d acid|0.9026	CIDm00003672|SCHEMBL12496413|0.9785	CIDm00014829|oxocopper|0.9478	CIDm00000996|{phenol|0.9508	CIDm00005726|Zidovudine-d3|0.9395	CIDm00005372|SCHEMBL10241645|0.9927	CIDm00004763|zadonal|0.9794	CIDm00005753|corticosterone-d8|0.9831	CIDm00000930||A-NADPH|0.9920	CIDm00005262|2b, sphingosine-1-phosphate|0.5283	CIDm00006694|tetraethylrhodamine|0.9516	CIDm00024293|cesium-143|0.9399	CIDm00011740|CID9907506|0.9882	CIDm00000245|alpha-D-Gal-(1->4)-beta-D-GlcNAc|0.9558	CIDm00445997|deuterio-[(2S)-pyrrolidin-2-yl]methanone|0.9971	CIDm00011005|TETRADECANOIC-6,6-D2ACID|0.9888	CIDm00003051|pyrocarbonic acid diethylester|0.7894
ACYP1|P07311	CIDm00002336|CID6911868|0.5425	CIDm00000450|CID9993501|0.5258	CIDm00002256|zeapos|0.5062	CIDm00000283|oxidanylformaldehyde|0.5866	CIDm00002832|ZINC03872131|0.5417	CIDm00000015|CID9965809|0.7618
OR13G1|Q8NGZ3	CIDm00001983|SCHEMBL887976|0.8192	CIDm00002336|CID6911868|0.8691	CIDm00000934|pi-Cyclopentadienyl compd. with nickel|0.9653	CIDm00000450|CID9993501|0.7516	CIDm00002256|zeapos|0.9921	CIDm00002514|cadmium-110|0.9951	CIDm00005234|sodium;chlorine-35(1-)|0.7967	CIDm00000280|CID9920366|0.8995	CIDm00000738|glutamine (14n glutamine)|0.9728	CIDm00000544|tris(oxidanidyl)arsane|0.9225	CIDm00000679|trideuterio(methylsulfinyl)methane|0.9422	CIDm00024934|sodiumhydrogen selenite,sodium biselenite|0.9850	CIDm00001690|CID9893548|0.9840	CIDm05359596|arsenic-71|0.9400	CIDm00000840|(2R,3S,4S,5R)-6-methyloxane-2,3,4,5-tetrol|0.9864	CIDm00002156|MOLI000923|0.9963	CIDm00000236|asparagine (d79n-beta2ar-rluc)|0.9935	CIDm00250653|sodium;4-(methylsulfonylamino)benzoate|0.9604	CIDm71563398|CHEMBL2403340|0.9935	CIDm00011979|6-deuterio-5-methyl-1H-benzimidazole|0.9855	CIDm00000295|ZOOGRGPOEVQQDX-BDXYJKHTSA-N|0.9129	CIDm00012967|CID187425|0.9542	CIDm00002153|SCHEMBL13384600|0.9783	CIDm00003314|zinc eugenolate|0.9909	CIDm00072385|nonoxynol-9 [nonylphenoxy polyethoxy ethanol]|0.9911
CDK18|A0A0A0MSJ6	CIDm00024462|copper-64(2+);sulfate|0.7542	CIDm00001003|Phosphoric acid-18O4 solution|0.6869	CIDm00023994|zinc-64|0.6173	CIDm00000450|CID9993501|0.6033	CIDm00000283|oxidanylformaldehyde|0.5987	CIDm00005408|UNII-P57HP4MCQZ|0.5627	CIDm00000738|glutamine (14n glutamine)|0.5672	CIDm00023830|hepes-t|0.5290	CIDm00000232|CID9815369|0.5495	CIDm00005978|SCHEMBL15474330|0.5444	CIDm00008117|zinc bis-glycol|0.5519	CIDm00001690|CID9893548|0.6290	CIDm00005376|SCHEMBL4939312|0.5439	CIDm00002832|ZINC03872131|0.7078	CIDm00000106|triammonium bis(o-phospho-l-serinate) trihydrate|0.9529	CIDm00004795|CID9543492|0.5257	CIDm00004666|CID9897470|0.5419	CIDm00005040|Rapamycin C-7, analog 1|0.5024	CIDm00008172|tris-tri-ethyleneglycolphosphate|0.5866	CIDm00000943|trioxonitrate(V)|0.7668	CIDm00003310|SCHEMBL2514265|0.5085	CIDm00072466|CID9920268|0.6277	CIDm00000190|Adenine-2,8-3H|0.7016	CIDm00004939|CID9931511|0.7910	CIDm24978514|Phosphate-Buffered Saline|0.6138	CIDm00003657|SQ 1089-13C,15N2|0.6100	CIDm00003624|Homidium-d5 Bromide|0.5222	CIDm00005691|SCHEMBL14233191|0.5106	CIDm00010461|CID10702120|0.5138	CIDm00000617|serine-t|0.6568	CIDm00005726|Zidovudine-d3|0.7083	CIDm00001016|VZ33528|0.6774	CIDm00061671|vanadic acid, trisodium salt|0.5188	CIDm00002548|SCHEMBL6905200|0.5729	CIDm00004984|X 185 (Salt/Mix)|0.5464	CIDm00005746|SCHEMBL13078824|0.7046	CIDm71819722|21C|0.6272	CIDm00216239|SCHEMBL14481062|0.8016	CIDm00000305|SCHEMBL1332010|0.5497	CIDm00000761|ZINC19418783|0.6747	CIDm00000581|sodium;(2S)-2-acetamido-3-sulfanylpropanoate|0.8556	CIDm03086686|SCHEMBL6034442|0.9813	CIDm00016741|phenylethylisothiocyanate|0.6142	CIDm00003314|zinc eugenolate|0.5931	CIDm00107898|SCHEMBL533833|0.6915	CIDm00002538|(S)-(+)-Camptothecin-d5|0.8742	CIDm00003468|Violet XXIII-d6|0.9142	CIDm00006261|Guanidine, 1-methyl-d3-3-nitro-1-nitroso-|0.6751
INTS8|Q75QN2	CIDm00024462|copper-64(2+);sulfate|0.7886	CIDm06326970|selenium-72|0.7005	CIDm00000015|CID9965809|0.5341
NDRG3|Q9UGV2	CIDm00024462|copper-64(2+);sulfate|0.6318
ARID3B|Q8IVW6	CIDm00000271|calcium-41|0.7355
CA5B|Q9Y2D0	CIDm00001003|Phosphoric acid-18O4 solution|0.7274	CIDm00000312|SCHEMBL15314976|0.9998	CIDm00000943|trioxonitrate(V)|0.9490	CIDm00086367|n-[4-methyl-6-cyclopropylpyrimidin-2-yl]aniline|0.9762	CIDm00005921|Nitrosodiethylamin-d4|0.9517
FSD1L|Q9BXM9	CIDm00024462|copper-64(2+);sulfate|0.5164	CIDm00000753|glycerol-d|0.5761	CIDm00002909|CID9988947|0.5388	CIDm00000271|calcium-41|0.5738	CIDm00000175|perdeuterioacetoxy|0.6361	CIDm00000934|pi-Cyclopentadienyl compd. with nickel|0.6037	CIDm00002514|cadmium-110|0.5323	CIDm00000177|2-deuterio-1-tritioethanone|0.8677	CIDm00002116|SCHEMBL14297170|0.5145	CIDm00007870|SCHEMBL1331651|0.6520	CIDm00000813|potassium;hydron|0.6292	CIDm00000942||-nicotine|0.6817	CIDm00006410|zinc t-butyl peroxide|0.5039	CIDm00000544|tris(oxidanidyl)arsane|0.5292	CIDm00000051|SCHEMBL6887701|0.6516	CIDm00005297|CID9876413|0.6044	CIDm00193344|SCHEMBL1527409|0.6891	CIDm00002215|apomorphine, nasal, Britannia;|0.7118	CIDm00000193|S-Adenosylhomocysteine-13C5|0.7940	CIDm05359596|arsenic-71|0.7088	CIDm46174157|KSS|0.7161	CIDm00149368|Dechromose-a Chrommycin A3|0.6739	CIDm66545744|AGN-PC-0H0HQD|0.7261	CIDm00000840|(2R,3S,4S,5R)-6-methyloxane-2,3,4,5-tetrol|0.6218	CIDm00025670|terbufos|0.7518	CIDm00000991|vitrex|0.7506	CIDm00518605|tricyclo[3.3.1.1(3,7)]tetraarsoxane|0.6327	CIDm00448110|SCHEMBL1506775|0.7631	CIDm00123638|AGN-PC-04Y3WW|0.7475	CIDm00009330|beta-Diethylaminoethyl benzilate hydrochloride|0.7060	CIDm00446229|Inl|0.7270	CIDm00028486|lithium-12|0.6136	CIDm46907787|W-5859|0.7454	CIDm57120921|VC-13|0.7029	CIDm00533669|SCHEMBL13770920|0.7004	CIDm05748835|V0980|0.7200	CIDm00011907|{[3-(4-cyano-phenyl)-4-hydroxy|0.7270	CIDm00114943|protoberberine iodide|0.7087	CIDm00146807|AGN-PC-0JMVAI|0.7348	CIDm00656550|but-3-enylglucosinolate|0.6849	CIDm44475985|DLN|0.7171	CIDm00036070|Ultramid A3 times. G7|0.7209	CIDm03025942|Mt 20|0.7491	CIDm71307952|IXG|0.7467	CIDm46209401|US8497274, 74|0.7423	CIDm01356208|ZINC12372218|0.6920	CIDm56965946|SCHEMBL1851526|0.6993	CIDm00445615|Xim|0.7339	CIDm00525551|FUIDRYCKEXJNOK-WCBMZHEXSA-N|0.7017
TAS2R9|Q9NYW1	CIDm00024462|copper-64(2+);sulfate|0.6908	CIDm00002256|zeapos|0.7441	CIDm00002900|ZINC03872172|0.7173	CIDm03032313|ZINC05226613|0.9930	CIDm00002156|MOLI000923|0.9693	CIDm00086367|n-[4-methyl-6-cyclopropylpyrimidin-2-yl]aniline|0.9528
OR4C46|A6NHA9	CIDm00001983|SCHEMBL887976|0.8192	CIDm00002336|CID6911868|0.8691	CIDm00000934|pi-Cyclopentadienyl compd. with nickel|0.9653	CIDm00000450|CID9993501|0.7516	CIDm00002256|zeapos|0.9921	CIDm00005234|sodium;chlorine-35(1-)|0.7967	CIDm00000280|CID9920366|0.8995	CIDm00000738|glutamine (14n glutamine)|0.9728	CIDm00000544|tris(oxidanidyl)arsane|0.9225	CIDm00000679|trideuterio(methylsulfinyl)methane|0.9422	CIDm00024934|sodiumhydrogen selenite,sodium biselenite|0.9850	CIDm00001690|CID9893548|0.9840	CIDm05359596|arsenic-71|0.9400	CIDm00000840|(2R,3S,4S,5R)-6-methyloxane-2,3,4,5-tetrol|0.9864	CIDm00002156|MOLI000923|0.9963	CIDm00000236|asparagine (d79n-beta2ar-rluc)|0.9935	CIDm00250653|sodium;4-(methylsulfonylamino)benzoate|0.9604	CIDm71563398|CHEMBL2403340|0.9935	CIDm00011979|6-deuterio-5-methyl-1H-benzimidazole|0.9855	CIDm00000295|ZOOGRGPOEVQQDX-BDXYJKHTSA-N|0.9129	CIDm00012967|CID187425|0.9542	CIDm00002153|SCHEMBL13384600|0.9783	CIDm00003314|zinc eugenolate|0.9909	CIDm00072385|nonoxynol-9 [nonylphenoxy polyethoxy ethanol]|0.9911
TSPAN9|O75954	CIDm00000712|Formaldehyde-13C,d2solution|0.6310
LCORL|Q8N3X6	CIDm00002909|CID9988947|0.5087	CIDm00006113|methylsulfonic acid, ethyl ester|0.6773	CIDm00024502|sodium dichromate(VI)|0.5649	CIDm00001287|SCHEMBL14423426|0.6220
LCE1A|Q5T7P2	CIDm00000934|pi-Cyclopentadienyl compd. with nickel|0.5284	CIDm00015625|CID158816|0.9890	CIDm00002578|MOLI001811|0.7964
OR2T12|Q8NG77	CIDm00002336|CID6911868|0.5470	CIDm00002256|zeapos|0.6341	CIDm00002514|cadmium-110|0.7017	CIDm00024934|sodiumhydrogen selenite,sodium biselenite|0.7275	CIDm00002156|MOLI000923|0.5537	CIDm71563398|CHEMBL2403340|0.5506	CIDm00001206|methamphetamine-d4|0.8733	CIDm00004763|zadonal|0.5869	CIDm00003750|Irinotecan-d10 Hydrochloride|0.5684	CIDm00083153|glycylphenylalanylphenylalanine|0.5572	CIDm00159612|cobaltous;stannic;oxygen(2-)|0.5536	CIDm00060789|genesa|0.6906	CIDm00265546|ZINC01668115|0.8526	CIDm00133881|WTUKKAOMXJCRLH-UHFFFAOYSA-N|0.6126	CIDm00003314|zinc eugenolate|0.8994	CIDm00072385|nonoxynol-9 [nonylphenoxy polyethoxy ethanol]|0.5845	CIDm00002538|(S)-(+)-Camptothecin-d5|0.6378
ZNF783|Q6ZMS7	CIDm00003121|valproic acid-d|0.6712	CIDm00024462|copper-64(2+);sulfate|0.7407	CIDm00000712|Formaldehyde-13C,d2solution|0.5317	CIDm00004156|trideuteriomethyl methanesulfonate|0.6073
NOBOX|O60393	CIDm00005538|SCHEMBL12494512|0.5532	CIDm00002336|CID6911868|0.5216	CIDm00003385|FT-0695667|0.5195
DPPA2|Q7Z7J5	CIDm00024462|copper-64(2+);sulfate|0.5434
REX1BD|Q96EN9	CIDm00003121|valproic acid-d|0.5362	CIDm00024462|copper-64(2+);sulfate|0.5612	CIDm00004584|CID9918816|0.5331	CIDm00003468|Violet XXIII-d6|0.6659
RNFT1|Q5M7Z0	CIDm00024462|copper-64(2+);sulfate|0.5880	CIDm00000224|Spectrum_000075|0.8058	CIDm00001023|dihydroxyphosphoryl hydrogen phosphate|0.6964
RPP38|P78345	CIDm00003121|valproic acid-d|0.5078	CIDm00002909|CID9988947|0.6053	CIDm00005538|SCHEMBL12494512|0.5367
COPE|O14579	CIDm00024462|copper-64(2+);sulfate|0.5740
GPR153|Q6NV75	CIDm00023994|zinc-64|0.6012	CIDm00000175|perdeuterioacetoxy|0.7415	CIDm00000312|SCHEMBL15314976|0.5056	CIDm00000923|zlchem 216|0.5380	CIDm00000177|2-deuterio-1-tritioethanone|0.7615	CIDm00000899|478529-44-1|0.7000	CIDm00000730|QGWNDRXFNXRZMB-DTUHVUQASA-N|0.5511	CIDm00000750|glycine-t2|0.6793	CIDm00000224|Spectrum_000075|0.8224	CIDm00000681|72535-00-3|0.9177	CIDm00023931|bis(chloranyl)mercury-201|0.6996	CIDm00000274|2oz6|0.7880	CIDm00000985|SCHEMBL1332805|0.5084	CIDm00000764|s:guanine|0.7433	CIDm00000191|ZINC03201876|0.8393	CIDm00000187|ACETYLCHOLINE-D16BROMIDE|0.9260	CIDm00000774|dideuterio-[2-(1H-imidazol-5-yl)ethyl]amine|0.8585	CIDm00002215|apomorphine, nasal, Britannia;|0.8715	CIDm00077998|rosiglizole|0.8439	CIDm00003715|Indomod-d4|0.8724	CIDm00001134|[3'-13C]THYMIDINE|0.7954	CIDm00000158|CID9950404|0.9996	CIDm00002978|SCHEMBL13308730|0.7201	CIDm00003779|UNII-DIA2A74855|0.9124	CIDm00000951|xv) norepinephrine|0.9455	CIDm00000838|UNII-336096P2WE|0.9501	CIDm00001110|2,3-dideuterosuccinate-1-13c|0.5069	CIDm00002519|Caffeine-1-methyl-14C|0.9932	CIDm00000160|CID9884956|0.9767	CIDm00003987|SCHEMBL3672549|0.7008	CIDm00004122|oncodazole|0.9236	CIDm00025476|HY-13948|0.7809	CIDm00000896|melatonin-d3|0.7567	CIDm00000264|CID9812753|0.5280	CIDm00004253|SMR001338872|0.8900	CIDm00000298|threo-Chloramphenicol, l-|0.9527	CIDm00002833|spindle poison|0.8257	CIDm00004140|NCGC00016363-01|0.8506	CIDm00000119|AMINOBUTYRICACID,GAMMA,[4-14C]|0.5759	CIDm00000346|SCHEMBL15483307|0.6658	CIDm00001158|XCCTYIAWTASOJW-OPMSUHOOSA-N|0.9950	CIDm00005202|SEROTONINBINOXALATE,5-[2-14C]|0.9701	CIDm00001065|ZINC04289113|0.9525	CIDm00001123|342611-14-7|0.9449	CIDm00001166|Uridine-5'-diphosphogalactose|0.7754	CIDm00003007|CHEMBL3250775|0.9973	CIDm00036523|XLXSAKCOAKORKW-AQJXLSMYSA-N|0.9657	CIDm00003559|[19F]-HALOPERIDOL|0.8992	CIDm00001143|CID9840965|0.5860
GABRA6|Q16445	CIDm00023994|zinc-64|0.6159	CIDm00000838|UNII-336096P2WE|0.5545	CIDm00003367|ZINC03875977|0.6001
HS1BP3|Q53T59	CIDm00002336|CID6911868|0.5618
DAZ1|Q9NQZ3	CIDm00014888|white arsenic|0.7887
SLC25A44|Q96H78	CIDm00005538|SCHEMBL12494512|0.5556
RAB2A|P61019	CIDm00000712|Formaldehyde-13C,d2solution|0.6418
UNC80|Q8N2C7	CIDm00002909|CID9988947|0.6203
NHLRC2|Q8NBF2	CIDm00000753|glycerol-d|0.5083	CIDm00023994|zinc-64|0.8666	CIDm00000312|SCHEMBL15314976|0.5134	CIDm00000783|p-Hydrogen|0.5015	CIDm00000730|QGWNDRXFNXRZMB-DTUHVUQASA-N|0.6655	CIDm00006623|bisphenol a-(13)c(12)|0.6001	CIDm00008172|tris-tri-ethyleneglycolphosphate|0.6203	CIDm00008200|tris(tetraethyleneglycol)phosphite|0.5844	CIDm00000867|zirconiummalonat|0.6181	CIDm00086367|n-[4-methyl-6-cyclopropylpyrimidin-2-yl]aniline|0.8356	CIDm00000833|zinc urocanate citrullinate|0.7215
GPR148|Q8TDV2	CIDm00000730|QGWNDRXFNXRZMB-DTUHVUQASA-N|0.5511	CIDm00001110|2,3-dideuterosuccinate-1-13c|0.5069	CIDm00003987|SCHEMBL3672549|0.7008	CIDm00000896|melatonin-d3|0.7567	CIDm00000264|CID9812753|0.5280	CIDm00002833|spindle poison|0.8257	CIDm00000119|AMINOBUTYRICACID,GAMMA,[4-14C]|0.5759	CIDm00000346|SCHEMBL15483307|0.6658	CIDm00001166|Uridine-5'-diphosphogalactose|0.7754	CIDm00005971|volatile oil of mustard|0.7927	CIDm00003907|AGN-PC-04Y4OZ|0.6220	CIDm00005262|2b, sphingosine-1-phosphate|0.6066	CIDm00001181|uridintriphosphat|0.7786	CIDm00000937|zinc dinicotinate|0.8470	CIDm00004364|SCHEMBL4969844|0.7524	CIDm00004956|CID9884872|0.8782	CIDm00003908|CHEMBL1742488|0.8112	CIDm00000441|sodium;(3S)-3-oxidanylbutanoate|0.9638	CIDm00003934|aspirin-triggered lipoxin A4|0.9383	CIDm00028683|FT-0638587|0.5660	CIDm00091176|CID91176|0.6553	CIDm00016741|phenylethylisothiocyanate|0.5932	CIDm00001764|SCHEMBL6692026|0.6952
C6orf120|Q7Z4R8	CIDm00024462|copper-64(2+);sulfate|0.6079	CIDm00002909|CID9988947|0.8208	CIDm00005538|SCHEMBL12494512|0.7496	CIDm00004156|trideuteriomethyl methanesulfonate|0.5314	CIDm00015625|CID158816|0.5042
LNX2|Q8N448	CIDm00003121|valproic acid-d|0.5814	CIDm00005562|Trichostatin A, Streptomyces sp.|0.8088
TINAG|Q9UJW2	CIDm00024462|copper-64(2+);sulfate|0.5326
POLE4|Q9NR33	CIDm00001117|hydron;methyl carbamimidothioate;sulfate|0.5137	CIDm00015625|CID158816|0.5511	CIDm00002514|cadmium-110|0.5376	CIDm04604180|CID4604180|0.5303	CIDm00006049|ETHYLENEDIAMINETETRAACETICACID-D16|0.6689	CIDm00024425|disodium;dioxido(dioxo)chromium-51|0.5288	CIDm00024934|sodiumhydrogen selenite,sodium biselenite|0.5862
KCNK12|Q9HB15	CIDm00001003|Phosphoric acid-18O4 solution|0.7711	CIDm00023994|zinc-64|0.8012	CIDm00001117|hydron;methyl carbamimidothioate;sulfate|0.8720	CIDm00000271|calcium-41|0.8063	CIDm00000888|mg++|0.8145	CIDm00000312|SCHEMBL15314976|0.8538	CIDm00015103|SCHEMBL16062159|0.8475	CIDm00000197|SCHEMBL14613190|0.7854	CIDm00000923|zlchem 216|0.7922	CIDm00002256|zeapos|0.7811	CIDm00002514|cadmium-110|0.8807	CIDm00000206|CID9899007|0.9046	CIDm00007870|SCHEMBL1331651|0.8450	CIDm00023930|manganum|0.8562	CIDm06326970|selenium-72|0.8023	CIDm00000224|Spectrum_000075|0.9232	CIDm00000611|d-glutamate-meso-d|0.8646	CIDm00000259|SCHEMBL13620354|0.7834	CIDm00000274|2oz6|0.8259	CIDm00145068|14706-82-2|0.6011	CIDm00005238|CID9833957|0.8604	CIDm00442783|SCHEMBL6727006|0.9547	CIDm00004112|SCHEMBL9246378|0.5200	CIDm00001989|U 14812-d6|0.9081	CIDm00000925||A-Nicotinamide adenine dinucleotide sodium salt|0.9146	CIDm00000294|SCHEMBL4176008|0.9358	CIDm00000346|SCHEMBL15483307|0.5584	CIDm00001065|ZINC04289113|0.9613	CIDm00000295|ZOOGRGPOEVQQDX-BDXYJKHTSA-N|0.7363	CIDm00005691|SCHEMBL14233191|0.8110	CIDm00000929|beta-NADP|0.9852	CIDm00000930||A-NADPH|0.9006	CIDm00000745|ZINC03830892|0.9513	CIDm00002430|CHEMBL2373671|0.8668	CIDm00083606|strontium;hydron|0.8428	CIDm00002249|atenolol-d(7)|0.8077	CIDm00028780|methyl1-(butylcarbamoyl)benzimidazole-2-carbamate|0.8698	CIDm00024293|cesium-143|0.9397	CIDm00000586|{[imino(amino)methyl](methyl)amino}acetate|0.9094	CIDm00015433|n.n-dimethyldodecylamine-n-oxide|0.9176	CIDm00003224|RDYMFSUJUZBWLH-JAGSBRHWSA-N|0.5507	CIDm00000710|sodium riboflavin5'-phosphate|0.9549	CIDm00008058|hex-2,4-ylen|0.9058
FAM151A|Q8WW52	CIDm00003121|valproic acid-d|0.5828
OR4A16|Q8NH70	CIDm00001983|SCHEMBL887976|0.8192	CIDm00002336|CID6911868|0.8691	CIDm00000934|pi-Cyclopentadienyl compd. with nickel|0.9653	CIDm00000450|CID9993501|0.7516	CIDm00002256|zeapos|0.9921	CIDm00002514|cadmium-110|0.9951	CIDm00005234|sodium;chlorine-35(1-)|0.7967	CIDm00000280|CID9920366|0.8995	CIDm00000738|glutamine (14n glutamine)|0.9728	CIDm00000544|tris(oxidanidyl)arsane|0.9225	CIDm00000679|trideuterio(methylsulfinyl)methane|0.9422	CIDm00024934|sodiumhydrogen selenite,sodium biselenite|0.9850	CIDm00001690|CID9893548|0.9840	CIDm05359596|arsenic-71|0.9400	CIDm00000840|(2R,3S,4S,5R)-6-methyloxane-2,3,4,5-tetrol|0.9864	CIDm00002156|MOLI000923|0.9963	CIDm00000236|asparagine (d79n-beta2ar-rluc)|0.9935	CIDm00250653|sodium;4-(methylsulfonylamino)benzoate|0.9604	CIDm71563398|CHEMBL2403340|0.9935	CIDm00011979|6-deuterio-5-methyl-1H-benzimidazole|0.9855	CIDm00000295|ZOOGRGPOEVQQDX-BDXYJKHTSA-N|0.9129	CIDm00012967|CID187425|0.9542	CIDm00002153|SCHEMBL13384600|0.9783	CIDm00072385|nonoxynol-9 [nonylphenoxy polyethoxy ethanol]|0.9911
ENOX1|Q8TC92	CIDm00002909|CID9988947|0.5757
MT1E|P04732	CIDm00002909|CID9988947|0.5298	CIDm00001983|SCHEMBL887976|0.6542	CIDm00000784|superoxol|0.5849	CIDm00005978|SCHEMBL15474330|0.7078	CIDm00024934|sodiumhydrogen selenite,sodium biselenite|0.7344	CIDm00002832|ZINC03872131|0.7097	CIDm00024502|sodium dichromate(VI)|0.5732	CIDm00025670|terbufos|0.7188	CIDm00000991|vitrex|0.7420	CIDm23690938|CID10830762|0.6120	CIDm00123336|rac-l-methylsulfinyl-2-propyl|0.8157	CIDm00002156|MOLI000923|0.5533	CIDm00013676|ZINC02040143|0.7690	CIDm00000996|{phenol|0.5989	CIDm00063062|CTK8F2185|0.8657	CIDm00004055|Vitamin K3-d8|0.9070	CIDm00001923|SCHEMBL3119726|0.6500
URB1|O60287	CIDm00002909|CID9988947|0.6425	CIDm00004253|SMR001338872|0.6448
TRO|Q12816	CIDm00000206|CID9899007|0.8602
CNTLN|Q9NXG0	CIDm00003121|valproic acid-d|0.6340	CIDm05280343|quercetin-3-beta-d|0.5429
RCOR2|Q8IZ40	CIDm00004156|trideuteriomethyl methanesulfonate|0.7013	CIDm00002116|SCHEMBL14297170|0.5795	CIDm06326970|selenium-72|0.6287
ZNF737|O75373	CIDm00003121|valproic acid-d|0.7756	CIDm00000712|Formaldehyde-13C,d2solution|0.5865	CIDm00004156|trideuteriomethyl methanesulfonate|0.5750	CIDm00014829|oxocopper|0.5293
ZNF248|Q8NDW4	CIDm00003121|valproic acid-d|0.7756	CIDm00024462|copper-64(2+);sulfate|0.6179	CIDm00000712|Formaldehyde-13C,d2solution|0.5865	CIDm00004156|trideuteriomethyl methanesulfonate|0.5750	CIDm09874904|SCHEMBL37451|0.7599	CIDm00014829|oxocopper|0.5293
SH2D2A|Q9NP31	CIDm00041322|64396-10-7|0.5277
C11orf84|Q9BUA3	CIDm00024462|copper-64(2+);sulfate|0.5455	CIDm00000753|glycerol-d|0.7706	CIDm00000271|calcium-41|0.6719	CIDm00000175|perdeuterioacetoxy|0.6659	CIDm00000934|pi-Cyclopentadienyl compd. with nickel|0.7363	CIDm00015625|CID158816|0.6149	CIDm00014888|white arsenic|0.5136	CIDm00000206|CID9899007|0.6262	CIDm00006049|ETHYLENEDIAMINETETRAACETICACID-D16|0.7477	CIDm00000177|2-deuterio-1-tritioethanone|0.8602	CIDm00007870|SCHEMBL1331651|0.8640	CIDm00000813|potassium;hydron|0.5941	CIDm00000942||-nicotine|0.7562	CIDm00000738|glutamine (14n glutamine)|0.6186	CIDm00000857|leucine-d3|0.7676	CIDm00001115|CID9907067|0.5483	CIDm00000602|DL-Alanine-13C3|0.8183	CIDm00024934|sodiumhydrogen selenite,sodium biselenite|0.5603	CIDm05281707|cumestrol|0.5037	CIDm00000051|SCHEMBL6887701|0.6537	CIDm00011009|copper-67(2+);dichloride|0.9242	CIDm00193344|SCHEMBL1527409|0.9261	CIDm00003017|AGN-PC-0CX9FP|0.6541	CIDm00145068|14706-82-2|0.5706	CIDm00002215|apomorphine, nasal, Britannia;|0.9756	CIDm00000193|S-Adenosylhomocysteine-13C5|0.9524	CIDm44263835|AGN-PC-0743G4|0.6590	CIDm00001287|SCHEMBL14423426|0.5112	CIDm46174157|KSS|0.9130	CIDm00149368|Dechromose-a Chrommycin A3|0.9025	CIDm66545744|AGN-PC-0H0HQD|0.8990	CIDm00443314|SCHEMBL15760665|0.6002	CIDm00003776|1-deuteriopropan-2-ol|0.6600	CIDm00518605|tricyclo[3.3.1.1(3,7)]tetraarsoxane|0.9444	CIDm00448110|SCHEMBL1506775|0.9536	CIDm00123638|AGN-PC-04Y3WW|0.9256	CIDm00009330|beta-Diethylaminoethyl benzilate hydrochloride|0.8939	CIDm00446229|Inl|0.9241	CIDm00000943|trioxonitrate(V)|0.8248	CIDm46907787|W-5859|0.9030	CIDm57120921|VC-13|0.9566	CIDm00533669|SCHEMBL13770920|0.9535	CIDm05748835|V0980|0.9340	CIDm00011907|{[3-(4-cyano-phenyl)-4-hydroxy|0.9611	CIDm00114943|protoberberine iodide|0.9311	CIDm00146807|AGN-PC-0JMVAI|0.9789	CIDm00656550|but-3-enylglucosinolate|0.9680	CIDm44475985|DLN|0.9313	CIDm00036070|Ultramid A3 times. G7|0.9692
ANGPTL7|O43827	CIDm00003121|valproic acid-d|0.6022	CIDm00005538|SCHEMBL12494512|0.5372
DYDC1|Q8WWB3	CIDm00004156|trideuteriomethyl methanesulfonate|0.5139	CIDm00002256|zeapos|0.5131
RNF217|Q8TC41	CIDm00000450|CID9993501|0.6496
ZNF354B|Q96LW1	CIDm00000544|tris(oxidanidyl)arsane|0.8422
COX7A2L|O14548	CIDm00002256|zeapos|0.5163	CIDm06326970|selenium-72|0.6502
TAAR6|Q96RI8	CIDm05280343|quercetin-3-beta-d|0.9037	CIDm00002256|zeapos|0.9538	CIDm05280961|genistein-d(4)|0.8557	CIDm00003750|Irinotecan-d10 Hydrochloride|0.9516
AKIRIN1|Q9H9L7	CIDm00003121|valproic acid-d|0.6239	CIDm00024462|copper-64(2+);sulfate|0.5106	CIDm00000712|Formaldehyde-13C,d2solution|0.5637	CIDm00004156|trideuteriomethyl methanesulfonate|0.5953	CIDm00006113|methylsulfonic acid, ethyl ester|0.5047
PDE7A|Q13946	CIDm00000712|Formaldehyde-13C,d2solution|0.5771	CIDm00002336|CID6911868|0.5107	CIDm00006623|bisphenol a-(13)c(12)|0.5623	CIDm00054373|MolPort-023-276-221|0.5623
INPP4A|Q96PE3	CIDm00003121|valproic acid-d|0.9997	CIDm00005538|SCHEMBL12494512|0.9923	CIDm00002336|CID6911868|0.9793	CIDm00005562|Trichostatin A, Streptomyces sp.|0.9779	CIDm00000450|CID9993501|0.9929	CIDm00002256|zeapos|0.9863	CIDm00041322|64396-10-7|0.9928	CIDm00002524|SCHEMBL10034115|0.9923	CIDm00004920|CID9948776|0.9905	CIDm00005056|CTK8G2938|0.9954	CIDm05280961|genistein-d(4)|0.9875	CIDm00005978|SCHEMBL15474330|0.9913	CIDm05281707|cumestrol|0.9917	CIDm00000259|SCHEMBL13620354|0.9873	CIDm00002832|ZINC03872131|0.9901	CIDm00000241|perdeuterobenzene|0.9886	CIDm00000346|SCHEMBL15483307|0.9879
SPACA5B|Q96QH8	CIDm00000961||I-Oxido dihydrogen|0.9448	CIDm00000899|478529-44-1|0.8955	CIDm26087388|JTT|0.9680	CIDm00024424|zinc;sulfuric acid|0.9934
POM121L12|Q8N7R1	CIDm00002514|cadmium-110|0.9956
FAM135B|Q49AJ0	CIDm00004156|trideuteriomethyl methanesulfonate|0.5465
TCF20|Q9UGU0	CIDm00003121|valproic acid-d|0.8786	CIDm00041322|64396-10-7|0.5037	CIDm00000942||-nicotine|0.6016
WDR90|Q96KV7	CIDm00003121|valproic acid-d|0.5362	CIDm00004584|CID9918816|0.5331	CIDm00003468|Violet XXIII-d6|0.6659
TCP11L1|Q9NUJ3	CIDm00000753|glycerol-d|0.7535	CIDm00002909|CID9988947|0.8301	CIDm00001003|Phosphoric acid-18O4 solution|0.5158	CIDm00023994|zinc-64|0.7575	CIDm00000934|pi-Cyclopentadienyl compd. with nickel|0.5810	CIDm00005562|Trichostatin A, Streptomyces sp.|0.5348	CIDm00000923|zlchem 216|0.5970	CIDm00002256|zeapos|0.5071	CIDm00002524|SCHEMBL10034115|0.5343	CIDm00002116|SCHEMBL14297170|0.5059	CIDm00023930|manganum|0.5691	CIDm06326970|selenium-72|0.6213	CIDm00005056|CTK8G2938|0.6409	CIDm00023830|hepes-t|0.6894	CIDm00006410|zinc t-butyl peroxide|0.8297	CIDm00005978|SCHEMBL15474330|0.5519	CIDm00000224|Spectrum_000075|0.6008	CIDm00011009|copper-67(2+);dichloride|0.7306	CIDm00016886|ZB000289|0.6071	CIDm00000106|triammonium bis(o-phospho-l-serinate) trihydrate|0.6430	CIDm00004795|CID9543492|0.6882	CIDm00078165|{2-[n-morpholino]ethanesulfonic acid}hydrate|0.8150	CIDm00008172|tris-tri-ethyleneglycolphosphate|0.9042	CIDm00002978|SCHEMBL13308730|0.6012	CIDm00000596|3'-deuterio cytidine|0.5197	CIDm00000965|zirconyl oleate|0.7677	CIDm00024502|sodium dichromate(VI)|0.7845	CIDm00010603|ZINC00155807|0.5689	CIDm00000840|(2R,3S,4S,5R)-6-methyloxane-2,3,4,5-tetrol|0.5113	CIDm00000772|enoxaparin|0.7005	CIDm00000453|CID9920559|0.6378	CIDm00025476|HY-13948|0.6735	CIDm23690938|CID10830762|0.6116	CIDm00011907|{[3-(4-cyano-phenyl)-4-hydroxy|0.7794	CIDm00000298|threo-Chloramphenicol, l-|0.5877	CIDm00000295|ZOOGRGPOEVQQDX-BDXYJKHTSA-N|0.6849	CIDm00000622|BC631334|0.8140	CIDm00001016|VZ33528|0.8064	CIDm00002548|SCHEMBL6905200|0.8809	CIDm00003750|Irinotecan-d10 Hydrochloride|0.5333	CIDm00086367|n-[4-methyl-6-cyclopropylpyrimidin-2-yl]aniline|0.5015	CIDm00028780|methyl1-(butylcarbamoyl)benzimidazole-2-carbamate|0.7913	CIDm00003461|ZINC11616075|0.5181	CIDm00002173|STOCK1N-67158|0.5390	CIDm00000860|alpha-linolenate (d5-18:3n-3 ethyl ester)|0.7648	CIDm00001373|SCHEMBL13820095|0.7902	CIDm02776321|[2-(thiophen-2-yl)-1,3-thiazol-4-yl]methanamine|0.7989	CIDm00003239|CID9869793|0.7993	CIDm00003460|MolPort-028-951-604|0.6682
NAP1L3|Q99457	CIDm00001117|hydron;methyl carbamimidothioate;sulfate|0.8097	CIDm00015103|SCHEMBL16062159|0.8911	CIDm05280343|quercetin-3-beta-d|0.7907	CIDm00002524|SCHEMBL10034115|0.5880	CIDm00000174|methanol/methanol-d1|0.9706	CIDm00002514|cadmium-110|0.9380	CIDm00005408|UNII-P57HP4MCQZ|0.5416	CIDm00011009|copper-67(2+);dichloride|0.9736	CIDm00000259|SCHEMBL13620354|0.8840	CIDm00000222|deuterio(tritio)amine|0.9964	CIDm05359596|arsenic-71|0.9926	CIDm53629505|AGN-PC-09X1LX|0.9972	CIDm00000181|ZSLZBFCDCINBPY-LKJKNSTQSA-N|0.9965	CIDm00000298|threo-Chloramphenicol, l-|0.9995	CIDm00000594|s/cysteine|1.0000	CIDm09874904|SCHEMBL37451|0.9934	CIDm00011979|6-deuterio-5-methyl-1H-benzimidazole|0.5233	CIDm00000205|s-allo-threonine|0.9996	CIDm00159612|cobaltous;stannic;oxygen(2-)|0.9996	CIDm00001923|SCHEMBL3119726|0.6669	CIDm00000931|zirconium-naphthalene|0.9994
ZNF716|A6NP11	CIDm00003121|valproic acid-d|0.7756	CIDm00024462|copper-64(2+);sulfate|0.6179	CIDm00000712|Formaldehyde-13C,d2solution|0.5865	CIDm00004156|trideuteriomethyl methanesulfonate|0.5750	CIDm09874904|SCHEMBL37451|0.7599	CIDm00014829|oxocopper|0.5293
VNN3|Q9NY84	CIDm00000934|pi-Cyclopentadienyl compd. with nickel|0.6003
ZC3H12B|Q5HYM0	CIDm00001983|SCHEMBL887976|0.5285	CIDm00005562|Trichostatin A, Streptomyces sp.|0.8002	CIDm00023925|iron-58(2+)|0.8382
CCL3L3|P16619	CIDm00000346|SCHEMBL15483307|0.7498
DAW1|Q8N136	CIDm00000813|potassium;hydron|0.5310	CIDm00250653|sodium;4-(methylsulfonylamino)benzoate|0.7674	CIDm00014829|oxocopper|0.8826
METAP2|P50579	CIDm00000753|glycerol-d|0.5769
ZNF773|Q6PK81	CIDm00003121|valproic acid-d|0.7756	CIDm00024462|copper-64(2+);sulfate|0.6179	CIDm00000712|Formaldehyde-13C,d2solution|0.5865	CIDm00004156|trideuteriomethyl methanesulfonate|0.5750	CIDm09874904|SCHEMBL37451|0.7599	CIDm00014829|oxocopper|0.5293
ZNF836|Q6ZNA1	CIDm00024462|copper-64(2+);sulfate|0.6864	CIDm00000712|Formaldehyde-13C,d2solution|0.6813	CIDm00023994|zinc-64|0.5243	CIDm00004156|trideuteriomethyl methanesulfonate|0.7123	CIDm00006113|methylsulfonic acid, ethyl ester|0.6394	CIDm00000544|tris(oxidanidyl)arsane|0.5409	CIDm00014829|oxocopper|0.6347
ADAMTSL3|P82987	CIDm00086367|n-[4-methyl-6-cyclopropylpyrimidin-2-yl]aniline|0.8851	CIDm00433294|lithium-6(1+);chloride|0.5823
SLITRK4|Q8IW52	CIDm00000753|glycerol-d|0.5827	CIDm00001003|Phosphoric acid-18O4 solution|0.8007	CIDm00000238|CID9827664|0.6326	CIDm00023994|zinc-64|0.5789	CIDm00015103|SCHEMBL16062159|0.7164	CIDm00000197|SCHEMBL14613190|0.6618	CIDm00000923|zlchem 216|0.6904	CIDm00002524|SCHEMBL10034115|0.9931	CIDm00000174|methanol/methanol-d1|0.6440	CIDm00006503|SCHEMBL9633903|0.7024	CIDm00005408|UNII-P57HP4MCQZ|0.9115	CIDm00023930|manganum|0.6017	CIDm00023830|hepes-t|0.5610	CIDm00000544|tris(oxidanidyl)arsane|0.7197	CIDm00193344|SCHEMBL1527409|0.5500	CIDm00016886|ZB000289|0.5324	CIDm00000596|3'-deuterio cytidine|0.5526	CIDm00008200|tris(tetraethyleneglycol)phosphite|0.5933	CIDm00000965|zirconyl oleate|0.5397	CIDm00000840|(2R,3S,4S,5R)-6-methyloxane-2,3,4,5-tetrol|0.6183	CIDm00025670|terbufos|1.0000	CIDm23690938|CID10830762|0.5386	CIDm00000867|zirconiummalonat|0.5601	CIDm00001148|CID9990558|0.7278	CIDm00005839|s(aldosterone)|0.5600	CIDm00003461|ZINC11616075|0.7582	CIDm00447348|SCHEMBL13151760|0.5743	CIDm00171147|SCHEMBL2239479|0.5331
TUBE1|Q9UJT0	CIDm00024462|copper-64(2+);sulfate|0.7023	CIDm00000283|oxidanylformaldehyde|0.7448
CDCA7|Q9BWT1	CIDm00024934|sodiumhydrogen selenite,sodium biselenite|0.5640
MFSD12|Q6NUT3	CIDm00000772|enoxaparin|0.7545	CIDm00000119|AMINOBUTYRICACID,GAMMA,[4-14C]|0.8944	CIDm71563398|CHEMBL2403340|0.9531	CIDm00001143|CID9840965|0.8615	CIDm00433580|peptidoglycan|0.7397	CIDm00003931|2,2,3,3-tetradeuteriooctadeca-9,12-dienoic acid|0.9106	CIDm00003733|3B3-055525|0.9415	CIDm00002719|886U3H6UFF|0.8461	CIDm02776321|[2-(thiophen-2-yl)-1,3-thiazol-4-yl]methanamine|0.7022	CIDm00008505|fluorochrome|0.6685
ATP5F1C|P36542	CIDm00024934|sodiumhydrogen selenite,sodium biselenite|0.5674
NKAPD1|Q6ZUT1	CIDm00024462|copper-64(2+);sulfate|0.5612	CIDm00004584|CID9918816|0.5331	CIDm00003468|Violet XXIII-d6|0.6659
ZDHHC4|Q9NPG8	CIDm00002256|zeapos|0.5377
PCNP|Q8WW12	CIDm00001099|hydron;sulfite|0.5759
KIF12|Q96FN5	CIDm00003121|valproic acid-d|0.6465	CIDm00002909|CID9988947|0.5311	CIDm00014888|white arsenic|0.5246
ZNF787|Q6DD87	CIDm00003121|valproic acid-d|0.7469	CIDm00024462|copper-64(2+);sulfate|0.6022	CIDm00000712|Formaldehyde-13C,d2solution|0.5037	CIDm00002256|zeapos|0.5054	CIDm09874904|SCHEMBL37451|0.5406
MRPL16|Q9NX20	CIDm00005538|SCHEMBL12494512|0.5830	CIDm00015103|SCHEMBL16062159|0.7791	CIDm00003017|AGN-PC-0CX9FP|0.7231	CIDm44263835|AGN-PC-0743G4|0.5003
RPS4Y2|Q8TD47	CIDm00000923|zlchem 216|0.5430	CIDm00000177|2-deuterio-1-tritioethanone|0.6183	CIDm00000813|potassium;hydron|0.6120	CIDm00000612|sodium l-lactate-(13)c(3)|0.6931	CIDm00000314|FT-0665428|0.7875	CIDm00001182|valine-d8|0.8383
RASL10A|Q92737	CIDm00023994|zinc-64|0.5175	CIDm00000174|methanol/methanol-d1|0.9573	CIDm00000899|478529-44-1|0.5574	CIDm00002891|CID9963853|0.6099
PI16|Q6UXB8	CIDm00025670|terbufos|0.6130	CIDm00000991|vitrex|0.6166	CIDm00013676|ZINC02040143|0.5400
OR2M2|Q96R28	CIDm00002336|CID6911868|0.5470	CIDm00002256|zeapos|0.6341	CIDm00002514|cadmium-110|0.7017	CIDm00024934|sodiumhydrogen selenite,sodium biselenite|0.7275	CIDm00002156|MOLI000923|0.5537	CIDm71563398|CHEMBL2403340|0.5506	CIDm00001206|methamphetamine-d4|0.8733	CIDm00004763|zadonal|0.5869	CIDm00003750|Irinotecan-d10 Hydrochloride|0.5684	CIDm00083153|glycylphenylalanylphenylalanine|0.5572	CIDm00159612|cobaltous;stannic;oxygen(2-)|0.5536	CIDm00060789|genesa|0.6906	CIDm00265546|ZINC01668115|0.8526	CIDm00133881|WTUKKAOMXJCRLH-UHFFFAOYSA-N|0.6126	CIDm00003314|zinc eugenolate|0.8994	CIDm00072385|nonoxynol-9 [nonylphenoxy polyethoxy ethanol]|0.5845	CIDm00002538|(S)-(+)-Camptothecin-d5|0.6378
TEDC2|Q7L2K0	CIDm00003121|valproic acid-d|0.5362	CIDm00004584|CID9918816|0.5331	CIDm00003468|Violet XXIII-d6|0.6659
OR10Q1|Q8NGQ4	CIDm00024462|copper-64(2+);sulfate|0.8744	CIDm00002336|CID6911868|0.7392	CIDm00002256|zeapos|0.5335	CIDm00002514|cadmium-110|0.8293	CIDm00000544|tris(oxidanidyl)arsane|0.9854	CIDm00024934|sodiumhydrogen selenite,sodium biselenite|0.8353	CIDm00002156|MOLI000923|0.7963	CIDm00014829|oxocopper|0.7677	CIDm00001805|wr 183027|0.9088	CIDm00006468|sernylan|0.8752	CIDm00060789|genesa|0.7882	CIDm05326878|CID5326878|0.6498	CIDm00004943|Vetofol-d17|0.6278	CIDm00003314|zinc eugenolate|0.8765	CIDm00107898|SCHEMBL533833|0.9142
OR52A5|Q9H2C5	CIDm00002336|CID6911868|0.5470	CIDm00002256|zeapos|0.6341	CIDm00002514|cadmium-110|0.7017	CIDm00024934|sodiumhydrogen selenite,sodium biselenite|0.7275	CIDm00002156|MOLI000923|0.5537	CIDm71563398|CHEMBL2403340|0.5506	CIDm00001206|methamphetamine-d4|0.8733	CIDm00004763|zadonal|0.5869	CIDm00003750|Irinotecan-d10 Hydrochloride|0.5684	CIDm00083153|glycylphenylalanylphenylalanine|0.5572	CIDm00159612|cobaltous;stannic;oxygen(2-)|0.5536	CIDm00060789|genesa|0.6906	CIDm00265546|ZINC01668115|0.8526	CIDm00133881|WTUKKAOMXJCRLH-UHFFFAOYSA-N|0.6126	CIDm00003314|zinc eugenolate|0.8994	CIDm00072385|nonoxynol-9 [nonylphenoxy polyethoxy ethanol]|0.5845	CIDm00002538|(S)-(+)-Camptothecin-d5|0.6378
TUBB3|Q13509	CIDm00000712|Formaldehyde-13C,d2solution|0.5087
ACSM4|P0C7M7	CIDm00002336|CID6911868|0.6982	CIDm05280343|quercetin-3-beta-d|0.6380	CIDm00083606|strontium;hydron|0.6893
BOLA3|Q53S33	CIDm00005538|SCHEMBL12494512|0.5354	CIDm00000712|Formaldehyde-13C,d2solution|0.5797	CIDm00004156|trideuteriomethyl methanesulfonate|0.5317	CIDm00024425|disodium;dioxido(dioxo)chromium-51|0.6064	CIDm00000594|s/cysteine|0.6673	CIDm00004196|SCHEMBL15780915|0.5164	CIDm00004956|CID9884872|0.6515
CMTM2|Q8TAZ6	CIDm00041322|64396-10-7|0.5346
PRR12|Q9ULL5	CIDm00003121|valproic acid-d|0.8236	CIDm00005538|SCHEMBL12494512|0.7665	CIDm00015103|SCHEMBL16062159|0.8139	CIDm00002524|SCHEMBL10034115|0.5215	CIDm00000174|methanol/methanol-d1|0.6608
KLF17|Q5JT82	CIDm00003121|valproic acid-d|0.6700	CIDm00024462|copper-64(2+);sulfate|0.5952	CIDm00000712|Formaldehyde-13C,d2solution|0.6022	CIDm00004156|trideuteriomethyl methanesulfonate|0.5608
MLANA|Q16655	CIDm00024462|copper-64(2+);sulfate|0.5120	CIDm00002909|CID9988947|0.6840	CIDm00002336|CID6911868|0.6660	CIDm00014888|white arsenic|0.5203	CIDm00006113|methylsulfonic acid, ethyl ester|0.6465
ZNF776|Q68DI1	CIDm00024462|copper-64(2+);sulfate|0.6179	CIDm09874904|SCHEMBL37451|0.7599	CIDm00014829|oxocopper|0.5293
PCDHB4|Q9Y5E5	CIDm00011979|6-deuterio-5-methyl-1H-benzimidazole|0.7960
EIF4E|H0Y8J7	CIDm00023994|zinc-64|0.8476	CIDm00001117|hydron;methyl carbamimidothioate;sulfate|0.5708	CIDm00000175|perdeuterioacetoxy|0.8066
GDAP1L1|Q96MZ0	CIDm00024462|copper-64(2+);sulfate|0.5415	CIDm00000753|glycerol-d|0.9386	CIDm00001117|hydron;methyl carbamimidothioate;sulfate|0.9974	CIDm00000271|calcium-41|0.9946	CIDm00000175|perdeuterioacetoxy|0.9987	CIDm00000888|mg++|0.7978	CIDm00000312|SCHEMBL15314976|0.9999	CIDm00000450|CID9993501|0.5157	CIDm00000923|zlchem 216|0.8228	CIDm00000961||I-Oxido dihydrogen|0.5992	CIDm00000283|oxidanylformaldehyde|0.9059	CIDm00000174|methanol/methanol-d1|0.9045	CIDm00002514|cadmium-110|0.9948	CIDm00006503|SCHEMBL9633903|0.9748	CIDm00000738|glutamine (14n glutamine)|0.9658	CIDm00000681|72535-00-3|0.7994	CIDm00000611|d-glutamate-meso-d|0.9929	CIDm00006623|bisphenol a-(13)c(12)|0.9996	CIDm00000191|ZINC03201876|0.9613	CIDm00000311|CID9990172|0.9101	CIDm00000424|aspartic acid-d|0.7509	CIDm00001567|203645-37-8|0.9986	CIDm00078165|{2-[n-morpholino]ethanesulfonic acid}hydrate|0.8665	CIDm00008200|tris(tetraethyleneglycol)phosphite|0.9963	CIDm00002513|sodium;dimethylarsinic acid;trihydrate|0.9957	CIDm00008083|morpholin-4-yl-d|0.9957	CIDm74766018|TEW|1.0000	CIDm00000867|zirconiummalonat|0.8790	CIDm00062551|pentethyleneglycol|0.9934	CIDm00009711|isopropylthio-alpha-galactoside|0.9924	CIDm00000745|ZINC03830892|1.0000	CIDm00000250|CID5799469|1.0000	CIDm00004055|Vitamin K3-d8|1.0000	CIDm00000015|CID9965809|1.0000	CIDm00004584|CID9918816|0.9981	CIDm00024748|aldehydo-D-talose|0.8858
EMSY|Q7Z589	CIDm00024462|copper-64(2+);sulfate|0.6913
YIPF4|Q9BSR8	CIDm00003121|valproic acid-d|0.5517
CHPF|Q8IZ52	CIDm00003121|valproic acid-d|0.5708
BTF3L4|Q96K17	CIDm00024462|copper-64(2+);sulfate|0.5612	CIDm00004584|CID9918816|0.5331	CIDm00003468|Violet XXIII-d6|0.6659
OR2W3|Q7Z3T1	CIDm00002336|CID6911868|0.5470	CIDm00002256|zeapos|0.6341	CIDm00002514|cadmium-110|0.7017	CIDm00002156|MOLI000923|0.5537	CIDm71563398|CHEMBL2403340|0.5506	CIDm00004763|zadonal|0.5869	CIDm00003750|Irinotecan-d10 Hydrochloride|0.5684	CIDm00083153|glycylphenylalanylphenylalanine|0.5572	CIDm00159612|cobaltous;stannic;oxygen(2-)|0.5536	CIDm00060789|genesa|0.6906	CIDm00265546|ZINC01668115|0.8526	CIDm00133881|WTUKKAOMXJCRLH-UHFFFAOYSA-N|0.6126	CIDm00003314|zinc eugenolate|0.8994	CIDm00072385|nonoxynol-9 [nonylphenoxy polyethoxy ethanol]|0.5845	CIDm00002538|(S)-(+)-Camptothecin-d5|0.6378
INTS6|Q9UL03	CIDm00001117|hydron;methyl carbamimidothioate;sulfate|0.5825	CIDm00004156|trideuteriomethyl methanesulfonate|0.6195
ZNF34|Q8IZ26	CIDm00024462|copper-64(2+);sulfate|0.5643	CIDm00000712|Formaldehyde-13C,d2solution|0.5987
DPRX|A6NFQ7	CIDm00000681|72535-00-3|0.6870	CIDm00000187|ACETYLCHOLINE-D16BROMIDE|0.7655	CIDm25880664|SCHEMBL12356690|0.7638	CIDm00000597|cytosine-1-beta-d|0.6000	CIDm25880656|EINECS 255-353-5|0.8417	CIDm00001071|Zuretinol|0.7605	CIDm00000236|asparagine (d79n-beta2ar-rluc)|0.5461	CIDm00061672|vanadate|0.5350	CIDm00005202|SEROTONINBINOXALATE,5-[2-14C]|0.7599	CIDm00098527|bdmpea|0.5253	CIDm00000791|CID9989320|0.5508	CIDm00001070|retinal d2/d4|0.5873	CIDm00000860|alpha-linolenate (d5-18:3n-3 ethyl ester)|0.9618	CIDm00000573|neo U-|A-Carotene|0.5358
TTLL12|Q14166	CIDm00000753|glycerol-d|0.9317	CIDm00001003|Phosphoric acid-18O4 solution|0.5297	CIDm00001117|hydron;methyl carbamimidothioate;sulfate|0.7881	CIDm00000888|mg++|0.9583	CIDm00000312|SCHEMBL15314976|0.9751	CIDm00015103|SCHEMBL16062159|0.8164	CIDm00000197|SCHEMBL14613190|0.7411	CIDm00000923|zlchem 216|0.8012	CIDm00000174|methanol/methanol-d1|0.8942	CIDm00002514|cadmium-110|0.6551	CIDm00002116|SCHEMBL14297170|0.6686	CIDm00004795|CID9543492|0.9177
MBD3L2|Q8NHZ7	CIDm00002256|zeapos|0.5661	CIDm00000597|cytosine-1-beta-d|0.7944	CIDm00001099|hydron;sulfite|0.5643	CIDm00003003|SCHEMBL1697158|0.8040
SARNP|P82979	CIDm00005562|Trichostatin A, Streptomyces sp.|0.6233
FBXO27|Q8NI29	CIDm05280343|quercetin-3-beta-d|0.8646	CIDm06326970|selenium-72|0.7471
ZNF75A|Q96N20	CIDm00024462|copper-64(2+);sulfate|0.6179	CIDm09874904|SCHEMBL37451|0.7599	CIDm00014829|oxocopper|0.5293
NXPH4|O95158	CIDm00005538|SCHEMBL12494512|0.5710	CIDm00001983|SCHEMBL887976|0.7748	CIDm00006859|methyl(quinolin-8-yloxy)mercury|0.6835
ADGRG4|Q8IZF6	CIDm00000923|zlchem 216|0.5787	CIDm00000730|QGWNDRXFNXRZMB-DTUHVUQASA-N|0.5421	CIDm00001143|CID9840965|0.7306	CIDm00000617|serine-t|0.8878	CIDm00135074|n-Heptyl |A-D-Thioglucoside|0.5741	CIDm00091176|CID91176|0.5655	CIDm00003460|MolPort-028-951-604|0.5048
ZSCAN5B|A6NJL1	CIDm00003121|valproic acid-d|0.7442
KRTAP6-1|Q3LI64	CIDm00000402|sulphur-33|0.6328
PGRMC2|O15173	CIDm00002909|CID9988947|0.8177	CIDm00002336|CID6911868|0.5306	CIDm00000450|CID9993501|0.5802
ELAVL4|P26378	CIDm00005562|Trichostatin A, Streptomyces sp.|0.5836
MRPL10|Q7Z7H8	CIDm00003121|valproic acid-d|0.5657	CIDm00024462|copper-64(2+);sulfate|0.6657
EML5|Q05BV3	CIDm00002909|CID9988947|0.6250	CIDm00005538|SCHEMBL12494512|0.7824	CIDm00001117|hydron;methyl carbamimidothioate;sulfate|0.6436	CIDm00005562|Trichostatin A, Streptomyces sp.|0.6359
ETV3L|Q6ZN32	CIDm00000175|perdeuterioacetoxy|0.7984	CIDm00005428|CID9830965|0.6707
ZNF70|Q9UC06	CIDm00024462|copper-64(2+);sulfate|0.6022	CIDm00000712|Formaldehyde-13C,d2solution|0.5037	CIDm00002256|zeapos|0.5054	CIDm09874904|SCHEMBL37451|0.5406
TFDP2|Q14188	CIDm00002909|CID9988947|0.5046
GPRIN2|O60269	CIDm00003121|valproic acid-d|0.5362	CIDm00024462|copper-64(2+);sulfate|0.5612	CIDm00004584|CID9918816|0.5331	CIDm00003468|Violet XXIII-d6|0.6659
ZNF267|Q14586	CIDm00003121|valproic acid-d|0.6940	CIDm00004156|trideuteriomethyl methanesulfonate|0.5897	CIDm09874904|SCHEMBL37451|0.7247
FUNDC2|Q9BWH2	CIDm00002909|CID9988947|0.5145
GKN1|Q9NS71	CIDm00000450|CID9993501|0.5043
ZNF670|Q9BS34	CIDm00003121|valproic acid-d|0.7998
P2RY10|O00398	CIDm00002336|CID6911868|0.9745	CIDm00000241|perdeuterobenzene|0.7810	CIDm00005291|SCHEMBL4380735|0.9088
VN1R2|Q8NFZ6	CIDm00002336|CID6911868|0.9269	CIDm00000544|tris(oxidanidyl)arsane|0.9104
NANOGP1|Q8N7R0	CIDm00000753|glycerol-d|0.5783	CIDm25880664|SCHEMBL12356690|0.7638	CIDm00002833|spindle poison|0.6294	CIDm00001071|Zuretinol|0.7605	CIDm00001070|retinal d2/d4|0.5873	CIDm06325610|Phaeomelanins|0.7253	CIDm00000573|neo U-|A-Carotene|0.5358
GPANK1|O95872	CIDm00003121|valproic acid-d|0.7306	CIDm00000753|glycerol-d|0.8387	CIDm00000712|Formaldehyde-13C,d2solution|0.6324	CIDm00000271|calcium-41|0.9341	CIDm00000175|perdeuterioacetoxy|0.8760	CIDm00000934|pi-Cyclopentadienyl compd. with nickel|0.8382	CIDm00006113|methylsulfonic acid, ethyl ester|0.5504	CIDm00000177|2-deuterio-1-tritioethanone|0.7679	CIDm00007870|SCHEMBL1331651|0.8852	CIDm00000942||-nicotine|0.9066	CIDm00000051|SCHEMBL6887701|0.8729	CIDm00193344|SCHEMBL1527409|0.9316	CIDm00002215|apomorphine, nasal, Britannia;|0.9653	CIDm00000193|S-Adenosylhomocysteine-13C5|0.9603	CIDm46174157|KSS|0.8930	CIDm00149368|Dechromose-a Chrommycin A3|0.8674	CIDm66545744|AGN-PC-0H0HQD|0.8329	CIDm00518605|tricyclo[3.3.1.1(3,7)]tetraarsoxane|0.7659	CIDm00448110|SCHEMBL1506775|0.9111	CIDm00123638|AGN-PC-04Y3WW|0.9634	CIDm00009330|beta-Diethylaminoethyl benzilate hydrochloride|0.8941	CIDm00446229|Inl|0.8644	CIDm46907787|W-5859|0.9106	CIDm57120921|VC-13|0.9633	CIDm00533669|SCHEMBL13770920|0.9583	CIDm05748835|V0980|0.9081	CIDm00011907|{[3-(4-cyano-phenyl)-4-hydroxy|0.9358	CIDm00114943|protoberberine iodide|0.9236	CIDm00146807|AGN-PC-0JMVAI|0.9044	CIDm00656550|but-3-enylglucosinolate|0.9619	CIDm44475985|DLN|0.9179	CIDm00036070|Ultramid A3 times. G7|0.9064	CIDm03025942|Mt 20|0.8926	CIDm71307952|IXG|0.9053	CIDm46209401|US8497274, 74|0.8781	CIDm01356208|ZINC12372218|0.9041	CIDm56965946|SCHEMBL1851526|0.9203	CIDm00445615|Xim|0.8769	CIDm00525551|FUIDRYCKEXJNOK-WCBMZHEXSA-N|0.8675	CIDm00123336|rac-l-methylsulfinyl-2-propyl|0.9381	CIDm11647372|ZSTK474/ZSTK-474|0.9270	CIDm00017516|promecarb|0.9208	CIDm03032313|ZINC05226613|0.9603	CIDm86306051|3N9|0.9305	CIDm00001989|U 14812-d6|0.9172	CIDm00439605|d-lysinamide|0.9262	CIDm00735863|Zinc00153754|0.9074	CIDm00193988|SCHEMBL1815461|0.9200	CIDm00260534|FT-0665929|0.9316
ZNF415|Q09FC8	CIDm00024462|copper-64(2+);sulfate|0.6422	CIDm00005538|SCHEMBL12494512|0.5126	CIDm00000712|Formaldehyde-13C,d2solution|0.7095	CIDm00005562|Trichostatin A, Streptomyces sp.|0.5751	CIDm05280343|quercetin-3-beta-d|0.5430
LACC1|Q8IV20	CIDm00002514|cadmium-110|0.5258
FAM49A|Q9H0Q0	CIDm00024462|copper-64(2+);sulfate|0.5164	CIDm00000753|glycerol-d|0.5761	CIDm00000271|calcium-41|0.5738	CIDm00000175|perdeuterioacetoxy|0.6361	CIDm00004156|trideuteriomethyl methanesulfonate|0.5961	CIDm00002514|cadmium-110|0.5323	CIDm00006113|methylsulfonic acid, ethyl ester|0.5666	CIDm00000177|2-deuterio-1-tritioethanone|0.8677	CIDm00002116|SCHEMBL14297170|0.5145	CIDm00007870|SCHEMBL1331651|0.6520	CIDm00000813|potassium;hydron|0.6292	CIDm00000942||-nicotine|0.6817	CIDm00000544|tris(oxidanidyl)arsane|0.5292	CIDm00000051|SCHEMBL6887701|0.6516	CIDm00005297|CID9876413|0.6044	CIDm00193344|SCHEMBL1527409|0.6891	CIDm00002215|apomorphine, nasal, Britannia;|0.7118	CIDm00000193|S-Adenosylhomocysteine-13C5|0.7940	CIDm05359596|arsenic-71|0.7088	CIDm46174157|KSS|0.7161	CIDm00149368|Dechromose-a Chrommycin A3|0.6739	CIDm66545744|AGN-PC-0H0HQD|0.7261	CIDm00000840|(2R,3S,4S,5R)-6-methyloxane-2,3,4,5-tetrol|0.6218	CIDm00025670|terbufos|0.7518	CIDm00000991|vitrex|0.7506	CIDm00518605|tricyclo[3.3.1.1(3,7)]tetraarsoxane|0.6327	CIDm00448110|SCHEMBL1506775|0.7631	CIDm00123638|AGN-PC-04Y3WW|0.7475	CIDm00009330|beta-Diethylaminoethyl benzilate hydrochloride|0.7060	CIDm00446229|Inl|0.7270	CIDm00028486|lithium-12|0.6136	CIDm46907787|W-5859|0.7454	CIDm57120921|VC-13|0.7029	CIDm00533669|SCHEMBL13770920|0.7004	CIDm05748835|V0980|0.7200	CIDm00011907|{[3-(4-cyano-phenyl)-4-hydroxy|0.7270	CIDm00114943|protoberberine iodide|0.7087	CIDm00146807|AGN-PC-0JMVAI|0.7348	CIDm00656550|but-3-enylglucosinolate|0.6849	CIDm44475985|DLN|0.7171	CIDm00036070|Ultramid A3 times. G7|0.7209	CIDm03025942|Mt 20|0.7491	CIDm71307952|IXG|0.7467	CIDm46209401|US8497274, 74|0.7423	CIDm01356208|ZINC12372218|0.6920	CIDm56965946|SCHEMBL1851526|0.6993	CIDm00445615|Xim|0.7339	CIDm00525551|FUIDRYCKEXJNOK-WCBMZHEXSA-N|0.7017	CIDm00123336|rac-l-methylsulfinyl-2-propyl|0.6946
RPL26L1|Q9UNX3	CIDm00003121|valproic acid-d|0.7080	CIDm00001983|SCHEMBL887976|0.6342	CIDm00024934|sodiumhydrogen selenite,sodium biselenite|0.7073
GGTLC3|B5MD39	CIDm00003121|valproic acid-d|0.9942	CIDm00002524|SCHEMBL10034115|0.8922	CIDm00014888|white arsenic|0.5173	CIDm00005408|UNII-P57HP4MCQZ|0.9371
RBP5|P82980	CIDm00000450|CID9993501|0.5692
TMEM9|Q9P0T7	CIDm00003121|valproic acid-d|0.7908	CIDm00002909|CID9988947|0.6822	CIDm05280343|quercetin-3-beta-d|0.5841	CIDm00023991|xenon-134|0.5095	CIDm05289405|SSO|0.5075
CSMD3|Q7Z407	CIDm00002336|CID6911868|0.7725	CIDm00004156|trideuteriomethyl methanesulfonate|0.6860	CIDm00000934|pi-Cyclopentadienyl compd. with nickel|0.6577	CIDm05280343|quercetin-3-beta-d|0.7268	CIDm00041322|64396-10-7|0.6306	CIDm00002514|cadmium-110|0.6181	CIDm00006113|methylsulfonic acid, ethyl ester|0.5567	CIDm00005408|UNII-P57HP4MCQZ|0.6915	CIDm00024425|disodium;dioxido(dioxo)chromium-51|0.6346	CIDm00000544|tris(oxidanidyl)arsane|0.5368	CIDm71563398|CHEMBL2403340|0.5894	CIDm00000996|{phenol|0.7805
FAM107A|O95990	CIDm00004156|trideuteriomethyl methanesulfonate|0.5625
RPL19|P84098	CIDm00024934|sodiumhydrogen selenite,sodium biselenite|0.5251	CIDm00000622|BC631334|0.5255	CIDm00000614|(2S,3S,4S)-3,4,5,5-tetradeuterioproline|0.7194	CIDm00000205|s-allo-threonine|0.6272	CIDm00001373|SCHEMBL13820095|0.7283
ECT2L|Q008S8	CIDm00002909|CID9988947|0.5249	CIDm00000991|vitrex|0.5368
CTNNA2|B9A010	CIDm00005538|SCHEMBL12494512|0.5027
RGPD6|Q99666	CIDm00002909|CID9988947|0.7041	CIDm00161491|monomethylarsonous acid|0.6042
SRGAP1|Q7Z6B7	CIDm05280343|quercetin-3-beta-d|0.7708	CIDm00005056|CTK8G2938|0.9242	CIDm00000596|3'-deuterio cytidine|0.9568	CIDm00003003|SCHEMBL1697158|0.9713
CORO7|P57737	CIDm00003121|valproic acid-d|0.5918	CIDm00000712|Formaldehyde-13C,d2solution|0.6249
FAM124B|Q9H5Z6	CIDm00003121|valproic acid-d|0.7708	CIDm00004156|trideuteriomethyl methanesulfonate|0.5651
ODR4|Q5SWX8	CIDm00003121|valproic acid-d|0.6325
ZNF226|Q9NYT6	CIDm00023994|zinc-64|0.5243	CIDm00000544|tris(oxidanidyl)arsane|0.5409	CIDm00014829|oxocopper|0.6347
ADGRG5|Q8IZF4	CIDm00000923|zlchem 216|0.5259	CIDm00001143|CID9840965|0.6275
INSL6|Q9Y581	CIDm00000597|cytosine-1-beta-d|0.6249	CIDm00001099|hydron;sulfite|0.5338	CIDm00000190|Adenine-2,8-3H|0.5373	CIDm00036523|XLXSAKCOAKORKW-AQJXLSMYSA-N|0.7134	CIDm00000996|{phenol|0.7458	CIDm00000781|zirconium thiocyanate|0.7324	CIDm00083606|strontium;hydron|0.5722	CIDm00003816|beta-Kainic acid|0.7241	CIDm00002185|n-arachidonoyl-[14c]-ethanolamine|0.7689	CIDm00003640|ZINC00607920|0.7935	CIDm00032800|[125I]CCK-8|0.6829	CIDm00000869|SCHEMBL13461519|0.8848	CIDm00011005|TETRADECANOIC-6,6-D2ACID|0.7138	CIDm00054373|MolPort-023-276-221|0.5974
RPL39|P62891	CIDm00000712|Formaldehyde-13C,d2solution|0.6655	CIDm00002336|CID6911868|0.6608	CIDm00004156|trideuteriomethyl methanesulfonate|0.7342	CIDm00000450|CID9993501|0.7088	CIDm00005978|SCHEMBL15474330|0.7418	CIDm00024934|sodiumhydrogen selenite,sodium biselenite|0.5239	CIDm00002832|ZINC03872131|0.6448	CIDm00000241|perdeuterobenzene|0.7306
PLCXD2|Q0VAA5	CIDm00004042|CID941451|0.5252
RTN1|Q16799	CIDm00024462|copper-64(2+);sulfate|0.5986	CIDm00023994|zinc-64|0.5381
HERC3|Q15034	CIDm00003121|valproic acid-d|0.5359
NRG4|Q8WWG1	CIDm00001983|SCHEMBL887976|0.5636	CIDm00000991|vitrex|0.6312	CIDm00013676|ZINC02040143|0.5277
ILKAP|Q9H0C8	CIDm00000712|Formaldehyde-13C,d2solution|0.7651
IGDCC3|Q8IVU1	CIDm00001983|SCHEMBL887976|0.5027	CIDm00004156|trideuteriomethyl methanesulfonate|0.5436	CIDm00006113|methylsulfonic acid, ethyl ester|0.6726
MASP1|F8W876	CIDm00004156|trideuteriomethyl methanesulfonate|0.5554	CIDm00023930|manganum|0.7515	CIDm00193344|SCHEMBL1527409|0.7685	CIDm00005238|CID9833957|0.9199	CIDm00001567|203645-37-8|0.9774	CIDm00008200|tris(tetraethyleneglycol)phosphite|0.6446	CIDm00002513|sodium;dimethylarsinic acid;trihydrate|0.9091	CIDm00005372|SCHEMBL10241645|0.7662	CIDm00098527|bdmpea|0.8813	CIDm00083606|strontium;hydron|0.7434	CIDm00004584|CID9918816|0.6554	CIDm00011005|TETRADECANOIC-6,6-D2ACID|0.6459
TMEM213|A2RRL7	CIDm00003121|valproic acid-d|0.6325
ZSCAN5A|Q9BUG6	CIDm00003121|valproic acid-d|0.7442
TSHZ2|Q9NRE2	CIDm00000934|pi-Cyclopentadienyl compd. with nickel|0.6601	CIDm00007870|SCHEMBL1331651|0.5447	CIDm00000544|tris(oxidanidyl)arsane|0.5896
RPS4Y1|P22090	CIDm00000206|CID9899007|0.6083
ZSWIM9|Q86XI8	CIDm00003121|valproic acid-d|0.7876	CIDm00004156|trideuteriomethyl methanesulfonate|0.5296	CIDm00000961||I-Oxido dihydrogen|0.7725	CIDm00002256|zeapos|0.5368	CIDm00006113|methylsulfonic acid, ethyl ester|0.5573	CIDm00000784|superoxol|0.5286	CIDm00024934|sodiumhydrogen selenite,sodium biselenite|0.6477	CIDm00000773|CID9815258|0.5127	CIDm00001174|uracil-13c4,15n2|0.6079
HM13|A0A0C4DGU3	CIDm05280343|quercetin-3-beta-d|0.5731	CIDm00002116|SCHEMBL14297170|0.5238	CIDm00000602|DL-Alanine-13C3|0.8177	CIDm00000774|dideuterio-[2-(1H-imidazol-5-yl)ethyl]amine|0.6914	CIDm00442783|SCHEMBL6727006|0.5612	CIDm00002244|deuterio 2-acetyloxybenzoate|0.7611	CIDm00001287|SCHEMBL14423426|0.7495	CIDm00019920|ZINC02038187|0.8642	CIDm00025476|HY-13948|0.7563	CIDm06439874|SCHEMBL10970216|0.6615	CIDm00002719|886U3H6UFF|0.5631
PPIE|E9PKY5	CIDm00005978|SCHEMBL15474330|0.6798	CIDm00073212|Diplumbene|0.6104	CIDm00005591|ZINC00968278|0.7250	CIDm00250653|sodium;4-(methylsulfonylamino)benzoate|0.6048
ANGPTL6|Q8NI99	CIDm00003121|valproic acid-d|0.6076	CIDm00005538|SCHEMBL12494512|0.6159
DYM|Q7RTS9	CIDm00003121|valproic acid-d|0.6803	CIDm00024462|copper-64(2+);sulfate|0.5918	CIDm00000934|pi-Cyclopentadienyl compd. with nickel|0.5737
ZBTB39|O15060	CIDm00003121|valproic acid-d|0.7469	CIDm00024462|copper-64(2+);sulfate|0.6022	CIDm00000712|Formaldehyde-13C,d2solution|0.5037	CIDm00002256|zeapos|0.5054	CIDm09874904|SCHEMBL37451|0.5406
ANKRD44|Q8N8A2	CIDm00024462|copper-64(2+);sulfate|0.5612	CIDm00004584|CID9918816|0.5331	CIDm00003468|Violet XXIII-d6|0.6659
KANSL3|Q9P2N6	CIDm00002909|CID9988947|0.5547	CIDm00001983|SCHEMBL887976|0.8420	CIDm00023994|zinc-64|0.6273	CIDm06326970|selenium-72|0.5071
ZSCAN1|Q8NBB4	CIDm00003121|valproic acid-d|0.7708
ZNF408|Q9H9D4	CIDm00003121|valproic acid-d|0.6499
SLC2A12|Q8TD20	CIDm00002336|CID6911868|0.8536	CIDm05280343|quercetin-3-beta-d|0.7965	CIDm00005726|Zidovudine-d3|1.0000
KHDC4|Q7Z7F0	CIDm00004156|trideuteriomethyl methanesulfonate|0.6018
TM4SF5|O14894	CIDm00003121|valproic acid-d|0.5456	CIDm00004829|X4OV71U42S|0.6645	CIDm00002719|886U3H6UFF|0.5609
ADAM32|Q8TC27	CIDm00002256|zeapos|0.6368
OR7E24|Q6IFN5	CIDm00002336|CID6911868|0.5470	CIDm00002256|zeapos|0.6341	CIDm00002514|cadmium-110|0.7017	CIDm00024934|sodiumhydrogen selenite,sodium biselenite|0.7275	CIDm00002156|MOLI000923|0.5537	CIDm71563398|CHEMBL2403340|0.5506	CIDm00001206|methamphetamine-d4|0.8733	CIDm00004763|zadonal|0.5869	CIDm00003750|Irinotecan-d10 Hydrochloride|0.5684	CIDm00083153|glycylphenylalanylphenylalanine|0.5572	CIDm00159612|cobaltous;stannic;oxygen(2-)|0.5536	CIDm00060789|genesa|0.6906	CIDm00265546|ZINC01668115|0.8526	CIDm00133881|WTUKKAOMXJCRLH-UHFFFAOYSA-N|0.6126	CIDm00003314|zinc eugenolate|0.8994	CIDm00072385|nonoxynol-9 [nonylphenoxy polyethoxy ethanol]|0.5845	CIDm00002538|(S)-(+)-Camptothecin-d5|0.6378
FCRL5|Q96RD9	CIDm00001983|SCHEMBL887976|0.5729	CIDm00024425|disodium;dioxido(dioxo)chromium-51|0.6170	CIDm00000899|478529-44-1|0.6834	CIDm00000274|2oz6|0.5859	CIDm00060878|ZINC12503190|0.5114
CHKB-CPT1B|H3BT56	CIDm00001003|Phosphoric acid-18O4 solution|0.5655	CIDm00000175|perdeuterioacetoxy|0.7419	CIDm00004156|trideuteriomethyl methanesulfonate|0.6210	CIDm00000312|SCHEMBL15314976|0.5021	CIDm00000174|methanol/methanol-d1|0.5333	CIDm00000899|478529-44-1|0.5307	CIDm00000311|CID9990172|0.5173
ZSCAN5DP|P0CG00	CIDm00003121|valproic acid-d|0.7706
FBXO34|Q9NWN3	CIDm00003121|valproic acid-d|0.5362	CIDm00024462|copper-64(2+);sulfate|0.5612	CIDm00004584|CID9918816|0.5331	CIDm00003468|Violet XXIII-d6|0.6659
NAA20|P61599	CIDm00002909|CID9988947|0.5040
TIGD6|Q17RP2	CIDm00003121|valproic acid-d|0.6481	CIDm00024462|copper-64(2+);sulfate|0.6068	CIDm00000753|glycerol-d|0.8057	CIDm00000712|Formaldehyde-13C,d2solution|0.5288	CIDm00000271|calcium-41|0.8531	CIDm00000175|perdeuterioacetoxy|0.8524	CIDm00004156|trideuteriomethyl methanesulfonate|0.6143	CIDm00000934|pi-Cyclopentadienyl compd. with nickel|0.7593	CIDm00002256|zeapos|0.5115	CIDm00000177|2-deuterio-1-tritioethanone|0.6801	CIDm00007870|SCHEMBL1331651|0.7412	CIDm00000942||-nicotine|0.8399	CIDm00000051|SCHEMBL6887701|0.9228	CIDm00193344|SCHEMBL1527409|0.7889	CIDm00002215|apomorphine, nasal, Britannia;|0.7533	CIDm00000193|S-Adenosylhomocysteine-13C5|0.8019	CIDm46174157|KSS|0.7888	CIDm00149368|Dechromose-a Chrommycin A3|0.7793	CIDm66545744|AGN-PC-0H0HQD|0.7637	CIDm00518605|tricyclo[3.3.1.1(3,7)]tetraarsoxane|0.6097	CIDm00448110|SCHEMBL1506775|0.7802	CIDm00123638|AGN-PC-04Y3WW|0.8523	CIDm00009330|beta-Diethylaminoethyl benzilate hydrochloride|0.8301	CIDm00446229|Inl|0.7704	CIDm46907787|W-5859|0.8406	CIDm57120921|VC-13|0.7894	CIDm00533669|SCHEMBL13770920|0.8281	CIDm05748835|V0980|0.8234	CIDm00011907|{[3-(4-cyano-phenyl)-4-hydroxy|0.7177	CIDm00114943|protoberberine iodide|0.8348	CIDm00146807|AGN-PC-0JMVAI|0.7284	CIDm00656550|but-3-enylglucosinolate|0.7889	CIDm44475985|DLN|0.8144	CIDm00036070|Ultramid A3 times. G7|0.7427	CIDm03025942|Mt 20|0.7846	CIDm71307952|IXG|0.7642	CIDm46209401|US8497274, 74|0.7778	CIDm01356208|ZINC12372218|0.8431	CIDm56965946|SCHEMBL1851526|0.8108	CIDm00445615|Xim|0.7948	CIDm00525551|FUIDRYCKEXJNOK-WCBMZHEXSA-N|0.7574	CIDm00123336|rac-l-methylsulfinyl-2-propyl|0.7900	CIDm11647372|ZSTK474/ZSTK-474|0.8595	CIDm00017516|promecarb|0.7336	CIDm03032313|ZINC05226613|0.7506	CIDm86306051|3N9|0.7926	CIDm00001989|U 14812-d6|0.7906	CIDm00439605|d-lysinamide|0.8329	CIDm00735863|Zinc00153754|0.7878
GMNC|A6NCL1	CIDm00002909|CID9988947|0.5381	CIDm00001983|SCHEMBL887976|0.5050	CIDm00002336|CID6911868|0.6709	CIDm00000450|CID9993501|0.5223	CIDm05281707|cumestrol|0.5682
ARMC8|Q8IUR7	CIDm00000753|glycerol-d|0.5086	CIDm00000888|mg++|0.5758	CIDm00015625|CID158816|0.5092	CIDm00023930|manganum|0.5337
CRAMP1|Q96RY5	CIDm00078165|{2-[n-morpholino]ethanesulfonic acid}hydrate|0.8186	CIDm00001143|CID9840965|0.7379	CIDm00003973|ZINC37858693|0.5974	CIDm00000588|creatinine-d(3)|0.8683	CIDm00004829|X4OV71U42S|0.5680	CIDm00003405|FT-0668797|0.8557	CIDm00265546|ZINC01668115|0.5712	CIDm00001051|Vitazechs-d5|0.9531
ANXA2R|Q3ZCQ2	CIDm00000753|glycerol-d|0.5191	CIDm00000271|calcium-41|0.5508	CIDm00000175|perdeuterioacetoxy|0.6082	CIDm00004156|trideuteriomethyl methanesulfonate|0.5372	CIDm00000312|SCHEMBL15314976|0.5978	CIDm00000450|CID9993501|0.5457	CIDm00000283|oxidanylformaldehyde|0.5591	CIDm00000206|CID9899007|0.5417	CIDm00006049|ETHYLENEDIAMINETETRAACETICACID-D16|0.5634	CIDm00000899|478529-44-1|0.8307	CIDm00000942||-nicotine|0.5813	CIDm06326970|selenium-72|0.5999	CIDm00001115|CID9907067|0.7104	CIDm00000611|d-glutamate-meso-d|0.6655	CIDm00023925|iron-58(2+)|0.7793	CIDm00005297|CID9876413|0.5741	CIDm00145068|14706-82-2|0.5357	CIDm00005376|SCHEMBL4939312|0.7168	CIDm00073212|Diplumbene|0.5593	CIDm00000596|3'-deuterio cytidine|0.5798	CIDm00004112|SCHEMBL9246378|0.7488	CIDm00098487|m-methoxybenzoylamino|0.8530	CIDm00000594|s/cysteine|0.8577	CIDm00250653|sodium;4-(methylsulfonylamino)benzoate|0.8760	CIDm00000617|serine-t|0.5393	CIDm00004763|zadonal|0.8518	CIDm00086367|n-[4-methyl-6-cyclopropylpyrimidin-2-yl]aniline|0.7859	CIDm00003325|CTK8F9721|0.8631	CIDm00000860|alpha-linolenate (d5-18:3n-3 ethyl ester)|0.8532	CIDm00002719|886U3H6UFF|0.8845	CIDm00003981|ZB016282|0.8307	CIDm00000768|prussic acid|0.7218	CIDm00008505|fluorochrome|0.5125	CIDm00003016|Valium-13C,d3|0.8563	CIDm00011146|GLYCERYL-D5TRIOCTADECANOATE|0.9024
CASS4|Q9NQ75	CIDm00005538|SCHEMBL12494512|0.6263	CIDm00000923|zlchem 216|0.5199	CIDm00002524|SCHEMBL10034115|0.5553	CIDm00000177|2-deuterio-1-tritioethanone|0.6525	CIDm00005056|CTK8G2938|0.6916	CIDm00002767|azane;platinum-195(2+);dichloride|0.5536	CIDm00000231|SCHEMBL5720005|0.7825	CIDm00005591|ZINC00968278|0.7410	CIDm00000946|nitrous acid, ion(1-)|0.8482
PCDHA7|Q9UN72	CIDm00000544|tris(oxidanidyl)arsane|0.6354
SLC25A37|Q9NYZ2	CIDm00002336|CID6911868|0.9943	CIDm00014888|white arsenic|0.9766	CIDm00006623|bisphenol a-(13)c(12)|0.9925	CIDm00000699|SCHEMBL1331287|0.9883
SBK2|P0C263	CIDm00003121|valproic acid-d|0.5544	CIDm00001003|Phosphoric acid-18O4 solution|0.7665	CIDm00000312|SCHEMBL15314976|0.7625	CIDm00000762|XKMLYUALXHKNFT-DTUHVUQASA-N|0.7336	CIDm00000764|s:guanine|0.5519
RNPS1|Q15287	CIDm00000753|glycerol-d|0.9389
ARSF|P54793	CIDm00003121|valproic acid-d|0.6233	CIDm00002909|CID9988947|0.5381	CIDm00000544|tris(oxidanidyl)arsane|0.7169	CIDm05359596|arsenic-71|0.8029
HSF2BP|O75031	CIDm00004156|trideuteriomethyl methanesulfonate|0.5141
TMEM207|Q6UWW9	CIDm00003121|valproic acid-d|0.6325
UBE2R2|Q712K3	CIDm00024462|copper-64(2+);sulfate|0.5284	CIDm00002909|CID9988947|0.6492	CIDm00001983|SCHEMBL887976|0.8159
BAZ2B|Q9UIF8	CIDm00002256|zeapos|0.5716
ZNF396|Q96N95	CIDm00024462|copper-64(2+);sulfate|0.6096
TMEM59L|Q9UK28	CIDm00003121|valproic acid-d|0.6133	CIDm09874904|SCHEMBL37451|0.6004	CIDm00006468|sernylan|0.7261
ACAP1|Q15027	CIDm00001983|SCHEMBL887976|0.6047
C1orf159|Q96HA4	CIDm00003121|valproic acid-d|0.6325
LRRC20|Q8TCA0	CIDm00003121|valproic acid-d|0.5362	CIDm00004584|CID9918816|0.5331	CIDm00003468|Violet XXIII-d6|0.6659
PIGY|Q3MUY2	CIDm00001983|SCHEMBL887976|0.7202	CIDm00000175|perdeuterioacetoxy|0.8094	CIDm00015625|CID158816|0.6863	CIDm00000961||I-Oxido dihydrogen|0.6413	CIDm00002514|cadmium-110|0.5237	CIDm00000783|p-Hydrogen|0.5038	CIDm23690938|CID10830762|0.5205
PCGF6|Q9BYE7	CIDm00000051|SCHEMBL6887701|0.5995
ZNF208|O43345	CIDm00003121|valproic acid-d|0.6696	CIDm00004156|trideuteriomethyl methanesulfonate|0.5394
ATXN3L|Q9H3M9	CIDm00002909|CID9988947|0.7052	CIDm00000961||I-Oxido dihydrogen|0.5004
NUP160|Q12769	CIDm00024462|copper-64(2+);sulfate|0.6655
TMEM222|Q9H0R3	CIDm00003121|valproic acid-d|0.6325
CNTD1|Q8N815	CIDm00002909|CID9988947|0.6170	CIDm00000712|Formaldehyde-13C,d2solution|0.6284	CIDm00041322|64396-10-7|0.7576	CIDm00000283|oxidanylformaldehyde|0.5259	CIDm00002524|SCHEMBL10034115|0.6229	CIDm00006410|zinc t-butyl peroxide|0.5188
OR10A7|Q8NGE5	CIDm00002336|CID6911868|0.5470	CIDm00002256|zeapos|0.6341	CIDm00002514|cadmium-110|0.7017	CIDm00024934|sodiumhydrogen selenite,sodium biselenite|0.7275	CIDm00002156|MOLI000923|0.5537	CIDm71563398|CHEMBL2403340|0.5506	CIDm00001206|methamphetamine-d4|0.8733	CIDm00004763|zadonal|0.5869	CIDm00003750|Irinotecan-d10 Hydrochloride|0.5684	CIDm00083153|glycylphenylalanylphenylalanine|0.5572	CIDm00060789|genesa|0.6906	CIDm00265546|ZINC01668115|0.8526	CIDm00133881|WTUKKAOMXJCRLH-UHFFFAOYSA-N|0.6126	CIDm00003314|zinc eugenolate|0.8994	CIDm00072385|nonoxynol-9 [nonylphenoxy polyethoxy ethanol]|0.5845	CIDm00002538|(S)-(+)-Camptothecin-d5|0.6378
KCTD17|A0A087WX35	CIDm00003121|valproic acid-d|0.6301	CIDm00000271|calcium-41|0.5234	CIDm00005562|Trichostatin A, Streptomyces sp.|0.5792	CIDm00028486|lithium-12|0.6590	CIDm09874904|SCHEMBL37451|0.9715	CIDm00014917|CID9898791|0.6216	CIDm00005645|CID9963685|0.7119	CIDm00005746|SCHEMBL13078824|0.6888	CIDm00086367|n-[4-methyl-6-cyclopropylpyrimidin-2-yl]aniline|0.6357	CIDm00001177|ZINC08613151|0.5777	CIDm00000214|SCHEMBL13399727|0.6397
TAS2R41|P59536	CIDm00000174|methanol/methanol-d1|0.8815	CIDm00000702|(1S)-1-deuterioethanol|0.7748	CIDm00000942||-nicotine|0.5166	CIDm00000544|tris(oxidanidyl)arsane|0.5578	CIDm00024934|sodiumhydrogen selenite,sodium biselenite|0.6596	CIDm00002900|ZINC03872172|0.8994	CIDm03032313|ZINC05226613|0.9846	CIDm00000791|CID9989320|0.9940	CIDm00000614|(2S,3S,4S)-3,4,5,5-tetradeuterioproline|0.9935	CIDm00024424|zinc;sulfuric acid|0.9778	CIDm00005143|SCHEMBL1395489|0.9826
KY|Q8NBH2	CIDm00008117|zinc bis-glycol|0.6128	CIDm00000311|CID9990172|0.6976
LUC7L2|Q9Y383	CIDm00004156|trideuteriomethyl methanesulfonate|0.5342
ZNF507|Q8TCN5	CIDm00000712|Formaldehyde-13C,d2solution|0.5037	CIDm00002256|zeapos|0.5054	CIDm09874904|SCHEMBL37451|0.5406
ZNRF1|Q8ND25	CIDm00000712|Formaldehyde-13C,d2solution|0.5430
PRSS38|A1L453	CIDm00000899|478529-44-1|0.5525	CIDm00003907|AGN-PC-04Y4OZ|0.7069
XCR1|P46094	CIDm00000051|SCHEMBL6887701|0.5138
OR2AG1|Q9H205	CIDm00002336|CID6911868|0.5011	CIDm00002256|zeapos|0.6154	CIDm00002514|cadmium-110|0.5250	CIDm00024934|sodiumhydrogen selenite,sodium biselenite|0.6150	CIDm00003314|zinc eugenolate|0.5189
MLLT1|Q03111	CIDm00005538|SCHEMBL12494512|0.5295	CIDm00001983|SCHEMBL887976|0.5816	CIDm00041322|64396-10-7|0.5476
ADAMTS4|O75173	CIDm00001003|Phosphoric acid-18O4 solution|0.5455
TMED1|Q13445	CIDm00024462|copper-64(2+);sulfate|0.7220	CIDm00005538|SCHEMBL12494512|0.6879
ADGRF3|Q8IZF5	CIDm00000923|zlchem 216|0.5787	CIDm00000730|QGWNDRXFNXRZMB-DTUHVUQASA-N|0.5421	CIDm00001143|CID9840965|0.7306	CIDm00000617|serine-t|0.8878	CIDm00135074|n-Heptyl |A-D-Thioglucoside|0.5741	CIDm00091176|CID91176|0.5655	CIDm00003460|MolPort-028-951-604|0.5048
DCUN1D4|Q92564	CIDm00002909|CID9988947|0.5699
CCER1|Q8TC90	CIDm00003121|valproic acid-d|0.5362	CIDm00004584|CID9918816|0.5331	CIDm00003468|Violet XXIII-d6|0.6659
CKAP2L|Q8IYA6	CIDm00000712|Formaldehyde-13C,d2solution|0.6421	CIDm00024934|sodiumhydrogen selenite,sodium biselenite|0.5604
NT5DC3|Q86UY8	CIDm00000712|Formaldehyde-13C,d2solution|0.7021	CIDm00023994|zinc-64|0.5167	CIDm00004156|trideuteriomethyl methanesulfonate|0.5838	CIDm00015625|CID158816|0.6176
ARMCX5|Q6P1M9	CIDm00003121|valproic acid-d|0.5362	CIDm00024462|copper-64(2+);sulfate|0.5612	CIDm00004584|CID9918816|0.5331	CIDm00003468|Violet XXIII-d6|0.6659
OR52N4|Q8NGI2	CIDm00002336|CID6911868|0.5470	CIDm00002256|zeapos|0.6341	CIDm00002514|cadmium-110|0.7017	CIDm00024934|sodiumhydrogen selenite,sodium biselenite|0.7275	CIDm00002156|MOLI000923|0.5537	CIDm71563398|CHEMBL2403340|0.5506	CIDm00001206|methamphetamine-d4|0.8733	CIDm00004763|zadonal|0.5869	CIDm00003750|Irinotecan-d10 Hydrochloride|0.5684	CIDm00083153|glycylphenylalanylphenylalanine|0.5572	CIDm00159612|cobaltous;stannic;oxygen(2-)|0.5536	CIDm00060789|genesa|0.6906	CIDm00265546|ZINC01668115|0.8526	CIDm00133881|WTUKKAOMXJCRLH-UHFFFAOYSA-N|0.6126	CIDm00003314|zinc eugenolate|0.8994	CIDm00072385|nonoxynol-9 [nonylphenoxy polyethoxy ethanol]|0.5845	CIDm00002538|(S)-(+)-Camptothecin-d5|0.6378
OR9G4|Q8NGQ1	CIDm00024462|copper-64(2+);sulfate|0.8744	CIDm00002336|CID6911868|0.7392	CIDm00002256|zeapos|0.5335	CIDm00002514|cadmium-110|0.8293	CIDm00000544|tris(oxidanidyl)arsane|0.9854	CIDm00002156|MOLI000923|0.7963	CIDm00250653|sodium;4-(methylsulfonylamino)benzoate|0.6787	CIDm71563398|CHEMBL2403340|0.8654	CIDm00011979|6-deuterio-5-methyl-1H-benzimidazole|0.9274	CIDm00014829|oxocopper|0.7677	CIDm00001805|wr 183027|0.9088	CIDm00006468|sernylan|0.8752	CIDm00060789|genesa|0.7882	CIDm05326878|CID5326878|0.6498	CIDm00004943|Vetofol-d17|0.6278	CIDm00003314|zinc eugenolate|0.8765	CIDm00107898|SCHEMBL533833|0.9142
ZNF660|Q6AZW8	CIDm00024462|copper-64(2+);sulfate|0.6721	CIDm00000712|Formaldehyde-13C,d2solution|0.6046	CIDm00023994|zinc-64|0.6191	CIDm00004156|trideuteriomethyl methanesulfonate|0.6265	CIDm00006113|methylsulfonic acid, ethyl ester|0.5756	CIDm00000544|tris(oxidanidyl)arsane|0.5117	CIDm09874904|SCHEMBL37451|0.7779
ANKDD1A|Q495B1	CIDm00005538|SCHEMBL12494512|0.5200	CIDm00001003|Phosphoric acid-18O4 solution|0.6533	CIDm00000238|CID9827664|0.6519	CIDm00023994|zinc-64|0.5487	CIDm00000197|SCHEMBL14613190|0.7229	CIDm00000923|zlchem 216|0.5831	CIDm00002524|SCHEMBL10034115|0.5875	CIDm00000174|methanol/methanol-d1|0.5672	CIDm00000762|XKMLYUALXHKNFT-DTUHVUQASA-N|0.6781	CIDm00006503|SCHEMBL9633903|0.6981	CIDm00000730|QGWNDRXFNXRZMB-DTUHVUQASA-N|0.8928	CIDm00011009|copper-67(2+);dichloride|0.7151	CIDm00193344|SCHEMBL1527409|0.8412	CIDm00016886|ZB000289|0.6887	CIDm00000106|triammonium bis(o-phospho-l-serinate) trihydrate|0.6869	CIDm00004795|CID9543492|0.6931	CIDm00008200|tris(tetraethyleneglycol)phosphite|0.8773	CIDm00000965|zirconyl oleate|0.7925	CIDm00000840|(2R,3S,4S,5R)-6-methyloxane-2,3,4,5-tetrol|0.7709	CIDm00025670|terbufos|0.5841	CIDm00000453|CID9920559|0.7924	CIDm23690938|CID10830762|0.7056	CIDm00000867|zirconiummalonat|0.7725	CIDm00000295|ZOOGRGPOEVQQDX-BDXYJKHTSA-N|0.6969	CIDm00000622|BC631334|0.8491	CIDm00003672|SCHEMBL12496413|0.6238	CIDm00002764|zinc-ciprofloxacin|0.5687	CIDm00001016|VZ33528|0.8679	CIDm00005839|s(aldosterone)|0.7540	CIDm00005637|U-120|0.5046	CIDm00447348|SCHEMBL13151760|0.5573	CIDm00108143|tamibarotene|0.5726	CIDm02776321|[2-(thiophen-2-yl)-1,3-thiazol-4-yl]methanamine|0.7798	CIDm00091176|CID91176|0.7139	CIDm00003239|CID9869793|0.7970	CIDm00000869|SCHEMBL13461519|0.5086	CIDm00001923|SCHEMBL3119726|0.6021	CIDm00060878|ZINC12503190|0.6578	CIDm00171147|SCHEMBL2239479|0.5353	CIDm00003460|MolPort-028-951-604|0.6334	CIDm00004332|d,n-acetyl-leucyl leucyl-norleucinal|0.7864	CIDm00007504|benzylamine -t|0.5876
PRRT4|C9JH25	CIDm00003121|valproic acid-d|0.6325
DOCK9|Q9BZ29	CIDm00002336|CID6911868|0.5719	CIDm00004156|trideuteriomethyl methanesulfonate|0.6413
CCDC120|Q96HB5	CIDm00000712|Formaldehyde-13C,d2solution|0.5896
LRRC37A2|A6NM11	CIDm00003121|valproic acid-d|0.6325
IGSF11|Q5DX21	CIDm00000712|Formaldehyde-13C,d2solution|0.6084	CIDm00002256|zeapos|0.7307	CIDm00041322|64396-10-7|0.6410	CIDm00006113|methylsulfonic acid, ethyl ester|0.7670	CIDm06326970|selenium-72|0.5222	CIDm00005978|SCHEMBL15474330|0.5773	CIDm00001690|CID9893548|0.6063	CIDm00002832|ZINC03872131|0.6017
ETV7|Q9Y603	CIDm00005538|SCHEMBL12494512|0.5268	CIDm00014888|white arsenic|0.6238
IQCF6|A8MYZ5	CIDm00024462|copper-64(2+);sulfate|0.6998	CIDm00002909|CID9988947|0.6925	CIDm00001003|Phosphoric acid-18O4 solution|0.5311	CIDm00001983|SCHEMBL887976|0.5597	CIDm00002336|CID6911868|0.8222	CIDm00000271|calcium-41|0.6064	CIDm00004156|trideuteriomethyl methanesulfonate|0.5343	CIDm00015103|SCHEMBL16062159|0.5362	CIDm00002256|zeapos|0.6139	CIDm00014888|white arsenic|0.5150	CIDm00000280|CID9920366|0.5550	CIDm00002116|SCHEMBL14297170|0.5329	CIDm00000750|glycine-t2|0.5413	CIDm00005978|SCHEMBL15474330|0.7265	CIDm00000224|Spectrum_000075|0.7290	CIDm00000231|SCHEMBL5720005|0.5822	CIDm00024586|sulphuric acid nickel sulphate|0.5444	CIDm00001123|342611-14-7|0.5253	CIDm00004053|UNII-A960M0G5TP|0.5728
SERPINE3|A8MV23	CIDm00002336|CID6911868|0.5793	CIDm00000781|zirconium thiocyanate|0.5337	CIDm00003910|n-acetyl-l-leucyl-l-leucyl-d -argininaldehyde|0.5270
OR2S2|Q9NQN1	CIDm00002336|CID6911868|0.5470	CIDm00002256|zeapos|0.6341	CIDm00002514|cadmium-110|0.7017	CIDm00024934|sodiumhydrogen selenite,sodium biselenite|0.7275	CIDm00002156|MOLI000923|0.5537	CIDm71563398|CHEMBL2403340|0.5506	CIDm00001206|methamphetamine-d4|0.8733	CIDm00004763|zadonal|0.5869	CIDm00003750|Irinotecan-d10 Hydrochloride|0.5684	CIDm00083153|glycylphenylalanylphenylalanine|0.5572	CIDm00159612|cobaltous;stannic;oxygen(2-)|0.5536	CIDm00060789|genesa|0.6906	CIDm00265546|ZINC01668115|0.8526	CIDm00133881|WTUKKAOMXJCRLH-UHFFFAOYSA-N|0.6126	CIDm00003314|zinc eugenolate|0.8994	CIDm00072385|nonoxynol-9 [nonylphenoxy polyethoxy ethanol]|0.5845	CIDm00002538|(S)-(+)-Camptothecin-d5|0.6378
MOB3C|Q70IA8	CIDm00003121|valproic acid-d|0.5517	CIDm00024462|copper-64(2+);sulfate|0.5277	CIDm00001983|SCHEMBL887976|0.5320	CIDm00023994|zinc-64|0.5612	CIDm00000934|pi-Cyclopentadienyl compd. with nickel|0.5403	CIDm11020241|SCHEMBL11555670|0.5009
GTPBP10|A4D1E9	CIDm00003121|valproic acid-d|0.6270
NADK|O95544	CIDm00000450|CID9993501|0.5633
LSM14B|Q9BX40	CIDm00098487|m-methoxybenzoylamino|0.6773
OR6B1|O95007	CIDm00002336|CID6911868|0.5470	CIDm00002256|zeapos|0.6341	CIDm00002514|cadmium-110|0.7017	CIDm00024934|sodiumhydrogen selenite,sodium biselenite|0.7275	CIDm00002156|MOLI000923|0.5537	CIDm71563398|CHEMBL2403340|0.5506	CIDm00001206|methamphetamine-d4|0.8733	CIDm00004763|zadonal|0.5869	CIDm00003750|Irinotecan-d10 Hydrochloride|0.5684	CIDm00083153|glycylphenylalanylphenylalanine|0.5572	CIDm00159612|cobaltous;stannic;oxygen(2-)|0.5536	CIDm00060789|genesa|0.6906	CIDm00133881|WTUKKAOMXJCRLH-UHFFFAOYSA-N|0.6126	CIDm00003314|zinc eugenolate|0.8994	CIDm00072385|nonoxynol-9 [nonylphenoxy polyethoxy ethanol]|0.5845	CIDm00002538|(S)-(+)-Camptothecin-d5|0.6378
MAST3|O60307	CIDm00003121|valproic acid-d|0.5822	CIDm00001003|Phosphoric acid-18O4 solution|0.6627	CIDm00015103|SCHEMBL16062159|0.7014	CIDm00005234|sodium;chlorine-35(1-)|0.5364	CIDm00002116|SCHEMBL14297170|0.5052	CIDm00003385|FT-0695667|0.8315	CIDm00005279|Stauosporin|0.8646	CIDm03086686|SCHEMBL6034442|0.5392
OR4Q3|Q8NH05	CIDm00001983|SCHEMBL887976|0.8192	CIDm00002336|CID6911868|0.8691	CIDm00000934|pi-Cyclopentadienyl compd. with nickel|0.9653	CIDm00000450|CID9993501|0.7516	CIDm00002256|zeapos|0.9921	CIDm00005234|sodium;chlorine-35(1-)|0.7967	CIDm00000280|CID9920366|0.8995	CIDm00000738|glutamine (14n glutamine)|0.9728	CIDm00000544|tris(oxidanidyl)arsane|0.9225	CIDm00000679|trideuterio(methylsulfinyl)methane|0.9422	CIDm00024934|sodiumhydrogen selenite,sodium biselenite|0.9850	CIDm00001690|CID9893548|0.9840	CIDm00000840|(2R,3S,4S,5R)-6-methyloxane-2,3,4,5-tetrol|0.9864	CIDm00002156|MOLI000923|0.9963	CIDm00000236|asparagine (d79n-beta2ar-rluc)|0.9935	CIDm00250653|sodium;4-(methylsulfonylamino)benzoate|0.9604	CIDm71563398|CHEMBL2403340|0.9935	CIDm00011979|6-deuterio-5-methyl-1H-benzimidazole|0.9855	CIDm00012967|CID187425|0.9542	CIDm00002153|SCHEMBL13384600|0.9783	CIDm00003314|zinc eugenolate|0.9909	CIDm00072385|nonoxynol-9 [nonylphenoxy polyethoxy ethanol]|0.9911
ACSS2|Q9NR19	CIDm00003121|valproic acid-d|0.5136
CDYL2|Q8N8U2	CIDm00003121|valproic acid-d|0.5658	CIDm00001983|SCHEMBL887976|0.6398	CIDm00072466|CID9920268|0.5555
TEX38|Q6PEX7	CIDm00003121|valproic acid-d|0.6325
ZNF184|Q99676	CIDm00003121|valproic acid-d|0.6696
HSPB2|Q16082	CIDm00004156|trideuteriomethyl methanesulfonate|0.6460
R3HCC1L|Q7Z5L2	CIDm00003121|valproic acid-d|0.9282	CIDm00005538|SCHEMBL12494512|0.7694	CIDm00015625|CID158816|0.5780	CIDm00024425|disodium;dioxido(dioxo)chromium-51|0.5113
CTSF|Q9UBX1	CIDm00041322|64396-10-7|0.5538
OR8U1|Q8NH10	CIDm00002256|zeapos|0.5335	CIDm00002514|cadmium-110|0.8293	CIDm00000544|tris(oxidanidyl)arsane|0.9854	CIDm00024934|sodiumhydrogen selenite,sodium biselenite|0.8353	CIDm00002156|MOLI000923|0.7963	CIDm00250653|sodium;4-(methylsulfonylamino)benzoate|0.6787	CIDm71563398|CHEMBL2403340|0.8654	CIDm00011979|6-deuterio-5-methyl-1H-benzimidazole|0.9274	CIDm00014829|oxocopper|0.7677	CIDm00001805|wr 183027|0.9088	CIDm00006468|sernylan|0.8752	CIDm00060789|genesa|0.7882	CIDm05326878|CID5326878|0.6498	CIDm00004943|Vetofol-d17|0.6278	CIDm00003314|zinc eugenolate|0.8765	CIDm00107898|SCHEMBL533833|0.9142
DUXA|A6NLW8	CIDm00003121|valproic acid-d|0.5417	CIDm00024462|copper-64(2+);sulfate|0.5054	CIDm00000753|glycerol-d|0.5575	CIDm00002256|zeapos|0.5055	CIDm00002826|SCHEMBL26609|0.6980	CIDm46174157|KSS|0.5640	CIDm00149368|Dechromose-a Chrommycin A3|0.5010	CIDm66545744|AGN-PC-0H0HQD|0.5247	CIDm00448110|SCHEMBL1506775|0.5349	CIDm00446229|Inl|0.5136	CIDm46907787|W-5859|0.5231	CIDm05748835|V0980|0.5469	CIDm00011907|{[3-(4-cyano-phenyl)-4-hydroxy|0.5436	CIDm00146807|AGN-PC-0JMVAI|0.5757	CIDm00036070|Ultramid A3 times. G7|0.5154	CIDm71307952|IXG|0.5862	CIDm46209401|US8497274, 74|0.5437	CIDm01356208|ZINC12372218|0.5833	CIDm56965946|SCHEMBL1851526|0.5241	CIDm00445615|Xim|0.5926	CIDm00525551|FUIDRYCKEXJNOK-WCBMZHEXSA-N|0.5103	CIDm00017516|promecarb|0.5374	CIDm86306051|3N9|0.5152	CIDm00001989|U 14812-d6|0.5268	CIDm00439605|d-lysinamide|0.5167	CIDm00735863|Zinc00153754|0.5389	CIDm00193988|SCHEMBL1815461|0.5779	CIDm00260534|FT-0665929|0.5217	CIDm00002156|MOLI000923|0.5424	CIDm53774028|AGN-PC-09YLZD|0.5214	CIDm00169533|CID7031899|0.5542	CIDm00160921|nevadensin|0.5247	CIDm00439783|deacetoxyvindolinium cation|0.5941	CIDm00316448|X2FCK16QAH|0.5466	CIDm00492977|SCHEMBL7372830|0.5588	CIDm04839170|CID4839170|0.5428	CIDm00092962|ZINC06569103|0.5318	CIDm03731012|zlchem 713|0.5271	CIDm04570951|ethyl 4-azanylquinoline-3-carboxylate|0.6083	CIDm05380670|VZ28801|0.6112	CIDm25271560|AGN-PC-0510NE|0.5244	CIDm00115085|AGN-PC-0JLJVK|0.5519	CIDm00125576|SCHEMBL9312109|0.5454	CIDm00010153|ZINC01665312|0.5829	CIDm00094766|tetraphenylglycol|0.5378	CIDm16217327|silver;copper(1+)|0.5392	CIDm00009276|d-Bulbocapnine|0.5194	CIDm00017046|SCHEMBL13974192|0.5127	CIDm00014386|zolamine hydrochloride|0.5496
MRGPRX3|Q96LB0	CIDm00000175|perdeuterioacetoxy|0.5447	CIDm00000274|2oz6|0.5621	CIDm00086367|n-[4-methyl-6-cyclopropylpyrimidin-2-yl]aniline|0.6076	CIDm00000441|sodium;(3S)-3-oxidanylbutanoate|0.7396	CIDm00002185|n-arachidonoyl-[14c]-ethanolamine|0.7987	CIDm00001032|CID9989212|0.7650
MYBPHL|A2RUH7	CIDm00005234|sodium;chlorine-35(1-)|0.5004
ZNF771|Q7L3S4	CIDm00003121|valproic acid-d|0.6956	CIDm00024462|copper-64(2+);sulfate|0.6558	CIDm00000712|Formaldehyde-13C,d2solution|0.5335	CIDm00023994|zinc-64|0.5744
SFT2D1|Q8WV19	CIDm00003121|valproic acid-d|0.8436	CIDm00002336|CID6911868|0.5082	CIDm00002256|zeapos|0.6999	CIDm00005238|CID9833957|0.5428
OR2D2|Q9H210	CIDm00002336|CID6911868|0.5470	CIDm00002256|zeapos|0.6341	CIDm00002514|cadmium-110|0.7017	CIDm00024934|sodiumhydrogen selenite,sodium biselenite|0.7275	CIDm71563398|CHEMBL2403340|0.5506	CIDm00001206|methamphetamine-d4|0.8733	CIDm00004763|zadonal|0.5869	CIDm00003750|Irinotecan-d10 Hydrochloride|0.5684	CIDm00083153|glycylphenylalanylphenylalanine|0.5572	CIDm00159612|cobaltous;stannic;oxygen(2-)|0.5536	CIDm00060789|genesa|0.6906	CIDm00265546|ZINC01668115|0.8526	CIDm00133881|WTUKKAOMXJCRLH-UHFFFAOYSA-N|0.6126	CIDm00003314|zinc eugenolate|0.8994	CIDm00072385|nonoxynol-9 [nonylphenoxy polyethoxy ethanol]|0.5845	CIDm00002538|(S)-(+)-Camptothecin-d5|0.6378
CBWD1|Q9BRT8	CIDm00000753|glycerol-d|0.8413	CIDm00001003|Phosphoric acid-18O4 solution|0.5588	CIDm00000712|Formaldehyde-13C,d2solution|0.5916	CIDm00000238|CID9827664|0.9302	CIDm00001983|SCHEMBL887976|0.5725	CIDm00000271|calcium-41|0.5137	CIDm00000888|mg++|0.9384	CIDm00000312|SCHEMBL15314976|0.8482	CIDm00000934|pi-Cyclopentadienyl compd. with nickel|0.5310	CIDm00015103|SCHEMBL16062159|0.8814	CIDm00005562|Trichostatin A, Streptomyces sp.|0.6053	CIDm00000197|SCHEMBL14613190|0.9664	CIDm00000923|zlchem 216|0.6840	CIDm00041322|64396-10-7|0.5085	CIDm00000283|oxidanylformaldehyde|0.5364	CIDm00000174|methanol/methanol-d1|0.9106	CIDm00000866|lysine (12c/13c)|0.5288	CIDm00002514|cadmium-110|0.8664	CIDm00005056|CTK8G2938|0.5829	CIDm00000857|leucine-d3|0.5572	CIDm00000232|CID9815369|0.5491	CIDm00000222|deuterio(tritio)amine|0.5299	CIDm00001023|dihydroxyphosphoryl hydrogen phosphate|0.6877	CIDm00005376|SCHEMBL4939312|0.5063	CIDm00001567|203645-37-8|0.8993	CIDm00004795|CID9543492|0.9825	CIDm00000951|xv) norepinephrine|0.5257	CIDm00008200|tris(tetraethyleneglycol)phosphite|0.7347	CIDm00000160|CID9884956|0.8237	CIDm00003310|SCHEMBL2514265|0.7458	CIDm00000298|threo-Chloramphenicol, l-|0.8980	CIDm00004140|NCGC00016363-01|0.7291	CIDm71563398|CHEMBL2403340|0.5774	CIDm00000875|tartaric-d acid|0.7696	CIDm00433294|lithium-6(1+);chloride|0.9643	CIDm00028780|methyl1-(butylcarbamoyl)benzimidazole-2-carbamate|0.6915	CIDm00091176|CID91176|0.7910	CIDm00002681|water hexadecyl-trimethylammonium chloride|0.6877	CIDm00003314|zinc eugenolate|0.7527	CIDm00006261|Guanidine, 1-methyl-d3-3-nitro-1-nitroso-|0.6017
SHISA6|V9GZ25	CIDm00003121|valproic acid-d|0.6325
RUNX1T1|Q06455	CIDm00024462|copper-64(2+);sulfate|0.6346	CIDm00000450|CID9993501|0.6110
REM1|O75628	CIDm00041322|64396-10-7|0.5417
ZCCHC13|Q8WW36	CIDm00003121|valproic acid-d|0.6287	CIDm00024462|copper-64(2+);sulfate|0.5550	CIDm00000271|calcium-41|0.6522	CIDm00004156|trideuteriomethyl methanesulfonate|0.5414	CIDm00000934|pi-Cyclopentadienyl compd. with nickel|0.6689	CIDm00000942||-nicotine|0.5023
ACBD7|Q8N6N7	CIDm00002909|CID9988947|0.6716
RMDN1|Q96DB5	CIDm00004156|trideuteriomethyl methanesulfonate|0.7430	CIDm00041322|64396-10-7|0.6081	CIDm00002524|SCHEMBL10034115|0.5938	CIDm05281707|cumestrol|0.9004
APRG1|Q8IVJ8	CIDm00003121|valproic acid-d|0.6325
RNF122|Q9H9V4	CIDm00003121|valproic acid-d|0.7700
FBXO28|Q9NVF7	CIDm00004156|trideuteriomethyl methanesulfonate|0.5538	CIDm05281707|cumestrol|0.5087	CIDm00002249|atenolol-d(7)|0.7117
BHLHA9|Q7RTU4	CIDm00003017|AGN-PC-0CX9FP|0.5586
ZNF808|Q8N4W9	CIDm00003121|valproic acid-d|0.7590	CIDm00024462|copper-64(2+);sulfate|0.6864	CIDm00000712|Formaldehyde-13C,d2solution|0.6813	CIDm00023994|zinc-64|0.5243	CIDm00006113|methylsulfonic acid, ethyl ester|0.6394	CIDm00000544|tris(oxidanidyl)arsane|0.5409	CIDm00014829|oxocopper|0.6347
ZSCAN29|Q8IWY8	CIDm00003121|valproic acid-d|0.7442
SGK494|Q96LW2	CIDm00000238|CID9827664|0.9991	CIDm00000175|perdeuterioacetoxy|0.7409	CIDm00000888|mg++|0.9457	CIDm00015103|SCHEMBL16062159|0.6089	CIDm00000197|SCHEMBL14613190|0.9997	CIDm05280343|quercetin-3-beta-d|0.6196	CIDm00002524|SCHEMBL10034115|0.6412	CIDm00000174|methanol/methanol-d1|0.6175	CIDm00000206|CID9899007|0.8870	CIDm00000280|CID9920366|0.6629	CIDm00000784|superoxol|0.7511	CIDm00000899|478529-44-1|0.6451	CIDm00000224|Spectrum_000075|0.6402	CIDm00000681|72535-00-3|0.8969	CIDm00023985|gold-198|0.7323	CIDm00000259|SCHEMBL13620354|0.8782	CIDm00000222|deuterio(tritio)amine|0.5991	CIDm00000985|SCHEMBL1332805|0.7287	CIDm00145068|14706-82-2|0.5800	CIDm00002826|SCHEMBL26609|0.9625	CIDm00000106|triammonium bis(o-phospho-l-serinate) trihydrate|0.7251	CIDm00000424|aspartic acid-d|0.5783	CIDm00003987|SCHEMBL3672549|0.5907	CIDm00002891|CID9963853|0.5032	CIDm00004253|SMR001338872|0.5547	CIDm00000402|sulphur-33|0.5281	CIDm03062316|SCHEMBL4236003|0.9523	CIDm00000294|SCHEMBL4176008|0.8387	CIDm00005291|SCHEMBL4380735|0.7403	CIDm71563398|CHEMBL2403340|0.6218	CIDm00005691|SCHEMBL14233191|0.5180	CIDm00003559|[19F]-HALOPERIDOL|0.9999	CIDm00003973|ZINC37858693|0.5964	CIDm00000875|tartaric-d acid|0.7066	CIDm00006325|olefiant gas|0.7443	CIDm00000892|inositol-d(6)|0.5152	CIDm00004624|Topamine-d3 Hydrochloride|0.6097	CIDm00083153|glycylphenylalanylphenylalanine|0.6026	CIDm00030583|SCHEMBL33613|0.7067	CIDm00216239|SCHEMBL14481062|0.5491	CIDm00060789|genesa|0.9279	CIDm00003727|Iodoacetamide-13C2, 2-d2|0.5469	CIDm00000836|CID9837066|0.5074	CIDm00004510|trinitroglycerol|0.5067	CIDm03086686|SCHEMBL6034442|0.9992
MTHFSD|Q2M296	CIDm00003121|valproic acid-d|0.7779	CIDm00024425|disodium;dioxido(dioxo)chromium-51|0.5717	CIDm00002116|SCHEMBL14297170|0.7008	CIDm00003017|AGN-PC-0CX9FP|0.5628
TBC1D30|Q9Y2I9	CIDm00001983|SCHEMBL887976|0.5297
MAP7D1|Q3KQU3	CIDm00003121|valproic acid-d|0.6724	CIDm00024462|copper-64(2+);sulfate|0.8919	CIDm00002336|CID6911868|0.9259	CIDm00005562|Trichostatin A, Streptomyces sp.|0.6106	CIDm00000450|CID9993501|0.5596	CIDm00002116|SCHEMBL14297170|0.5432
ZNF654|Q8IZM8	CIDm09874904|SCHEMBL37451|0.5406
C19orf53|Q9UNZ5	CIDm00024462|copper-64(2+);sulfate|0.5105	CIDm00002909|CID9988947|0.5070
GIMAP5|Q96F15	CIDm00003121|valproic acid-d|0.5213	CIDm00006113|methylsulfonic acid, ethyl ester|0.5494
WSB2|Q9NYS7	CIDm00023994|zinc-64|0.8878	CIDm00000271|calcium-41|0.9225	CIDm00000888|mg++|0.9353	CIDm00000702|(1S)-1-deuterioethanol|0.8562	CIDm00023930|manganum|0.9250	CIDm00000942||-nicotine|0.8329	CIDm00005056|CTK8G2938|0.9831	CIDm00023830|hepes-t|0.9617	CIDm00000259|SCHEMBL13620354|0.9581	CIDm00008172|tris-tri-ethyleneglycolphosphate|0.9575	CIDm00002978|SCHEMBL13308730|0.9568	CIDm00025476|HY-13948|0.9780	CIDm00002513|sodium;dimethylarsinic acid;trihydrate|0.9370	CIDm24755486|AGN-PC-07C38H|0.9195	CIDm09874904|SCHEMBL37451|0.8439	CIDm00102615|UNII-T9379Q535O|0.9608	CIDm00000314|FT-0665428|0.9406	CIDm00005971|volatile oil of mustard|0.9614	CIDm00000996|{phenol|0.9619	CIDm00000009|phosphorothioate inositol phosphate|0.9368	CIDm00000263|Butyl-13C4 alcohol|0.9654	CIDm00123631|SCHEMBL13319091|0.9757	CIDm00060789|genesa|0.9662	CIDm00003727|Iodoacetamide-13C2, 2-d2|0.9590	CIDm00002353|SCHEMBL13799662|0.9724	CIDm00107918|SCHEMBL12376531|0.9746
TAF5L|O75529	CIDm00001983|SCHEMBL887976|0.5207
PLPPR3|Q6T4P5	CIDm00000753|glycerol-d|0.6216	CIDm00001983|SCHEMBL887976|0.8219	CIDm00015103|SCHEMBL16062159|0.8604	CIDm00002256|zeapos|0.6883	CIDm00005056|CTK8G2938|0.8175	CIDm05280961|genistein-d(4)|0.9165	CIDm00006623|bisphenol a-(13)c(12)|0.8898	CIDm00003017|AGN-PC-0CX9FP|0.9491	CIDm00005376|SCHEMBL4939312|0.9512	CIDm00061672|vanadate|0.9971	CIDm00003763|CYS9AKD70P|0.9935	CIDm00005971|volatile oil of mustard|0.9973	CIDm00005372|SCHEMBL10241645|0.9931	CIDm00014917|CID9898791|0.9868	CIDm00003910|n-acetyl-l-leucyl-l-leucyl-d -argininaldehyde|0.9992	CIDm86583374|polyinosinic:polycytidylic acid|0.9995	CIDm00015433|n.n-dimethyldodecylamine-n-oxide|0.9851
OR3A1|P47881	CIDm00002336|CID6911868|0.5470	CIDm00002256|zeapos|0.6341	CIDm00024934|sodiumhydrogen selenite,sodium biselenite|0.7275	CIDm00002156|MOLI000923|0.5537	CIDm71563398|CHEMBL2403340|0.5506	CIDm00001206|methamphetamine-d4|0.8733	CIDm00003750|Irinotecan-d10 Hydrochloride|0.5684	CIDm00083153|glycylphenylalanylphenylalanine|0.5572	CIDm00159612|cobaltous;stannic;oxygen(2-)|0.5536	CIDm00060789|genesa|0.6906	CIDm00265546|ZINC01668115|0.8526	CIDm00133881|WTUKKAOMXJCRLH-UHFFFAOYSA-N|0.6126	CIDm00003314|zinc eugenolate|0.8994	CIDm00072385|nonoxynol-9 [nonylphenoxy polyethoxy ethanol]|0.5845	CIDm00002538|(S)-(+)-Camptothecin-d5|0.6378
REEP3|Q6NUK4	CIDm00002256|zeapos|0.5314
METTL13|Q8N6R0	CIDm00001117|hydron;methyl carbamimidothioate;sulfate|0.6962	CIDm00000312|SCHEMBL15314976|0.6144	CIDm00015103|SCHEMBL16062159|0.7821
SNX22|Q96L94	CIDm00001117|hydron;methyl carbamimidothioate;sulfate|0.6191	CIDm00000241|perdeuterobenzene|0.7625
RCN2|Q14257	CIDm00000753|glycerol-d|0.5701	CIDm00002909|CID9988947|0.6161	CIDm00001117|hydron;methyl carbamimidothioate;sulfate|0.5767	CIDm00002336|CID6911868|0.6499	CIDm00000271|calcium-41|0.9457	CIDm00000175|perdeuterioacetoxy|0.5203	CIDm00000174|methanol/methanol-d1|0.5236	CIDm00000177|2-deuterio-1-tritioethanone|0.9179	CIDm00007870|SCHEMBL1331651|0.9426	CIDm00000813|potassium;hydron|0.7801	CIDm00000222|deuterio(tritio)amine|0.7685	CIDm00008200|tris(tetraethyleneglycol)phosphite|0.6724	CIDm00002513|sodium;dimethylarsinic acid;trihydrate|0.7085
KRTAP4-11|Q9BYQ6	CIDm00000402|sulphur-33|0.6893
ZFP62|Q8NB50	CIDm00023994|zinc-64|0.6306
PRSS50|Q9UI38	CIDm00002336|CID6911868|0.6930
ARL10|Q8N8L6	CIDm00000753|glycerol-d|0.8655	CIDm00023994|zinc-64|0.6610	CIDm00001117|hydron;methyl carbamimidothioate;sulfate|0.9377	CIDm00000923|zlchem 216|0.9484	CIDm00000174|methanol/methanol-d1|0.9281	CIDm00000866|lysine (12c/13c)|0.8914	CIDm00002514|cadmium-110|0.8978	CIDm04604180|CID4604180|0.8353	CIDm00006049|ETHYLENEDIAMINETETRAACETICACID-D16|0.8882	CIDm00000899|478529-44-1|0.9707	CIDm00005590|4-tert-Octylphenol-3,5-d2 monoethoxylate solution|0.9343	CIDm00001115|CID9907067|0.9181	CIDm00000304|CID9909206|0.9820	CIDm00000764|s:guanine|0.9437	CIDm00000774|dideuterio-[2-(1H-imidazol-5-yl)ethyl]amine|0.9622	CIDm00077998|rosiglizole|0.9143	CIDm00010603|ZINC00155807|0.9497	CIDm00002891|CID9963853|0.9564	CIDm00028486|lithium-12|0.9665	CIDm00000294|SCHEMBL4176008|0.9618	CIDm00061672|vanadate|0.9494	CIDm00028780|methyl1-(butylcarbamoyl)benzimidazole-2-carbamate|0.9973	CIDm00000205|s-allo-threonine|0.9961	CIDm00002185|n-arachidonoyl-[14c]-ethanolamine|0.9954	CIDm00002551||A-Carbamoyl Choline Chloride|0.9953	CIDm00011146|GLYCERYL-D5TRIOCTADECANOATE|0.9892	CIDm00000983|tripolyphosphoric acid|0.9714
ISOC1|Q96CN7	CIDm00000753|glycerol-d|0.8125	CIDm00000888|mg++|0.5253	CIDm00000312|SCHEMBL15314976|0.7901	CIDm00015103|SCHEMBL16062159|0.9646	CIDm00015625|CID158816|0.6927	CIDm00193344|SCHEMBL1527409|0.7342
ASXL3|Q9C0F0	CIDm00000753|glycerol-d|0.6149	CIDm00000175|perdeuterioacetoxy|0.5485	CIDm00000934|pi-Cyclopentadienyl compd. with nickel|0.6440	CIDm00002256|zeapos|0.5910	CIDm00000177|2-deuterio-1-tritioethanone|0.6381	CIDm00007870|SCHEMBL1331651|0.5444	CIDm46174157|KSS|0.5308	CIDm00149368|Dechromose-a Chrommycin A3|0.6322	CIDm66545744|AGN-PC-0H0HQD|0.6171	CIDm00518605|tricyclo[3.3.1.1(3,7)]tetraarsoxane|0.8151	CIDm00446229|Inl|0.6098	CIDm46907787|W-5859|0.5070	CIDm05748835|V0980|0.5182	CIDm00146807|AGN-PC-0JMVAI|0.5394	CIDm00036070|Ultramid A3 times. G7|0.5508	CIDm03025942|Mt 20|0.5289	CIDm71307952|IXG|0.5290	CIDm46209401|US8497274, 74|0.5854	CIDm01356208|ZINC12372218|0.5800	CIDm00445615|Xim|0.6030	CIDm00525551|FUIDRYCKEXJNOK-WCBMZHEXSA-N|0.6193	CIDm00017516|promecarb|0.5272	CIDm00001989|U 14812-d6|0.5203	CIDm00735863|Zinc00153754|0.5049	CIDm00193988|SCHEMBL1815461|0.5092	CIDm23653048|AGN-PC-0OKDKM|0.5865	CIDm00169533|CID7031899|0.5077	CIDm00439783|deacetoxyvindolinium cation|0.5576	CIDm00492977|SCHEMBL7372830|0.5063	CIDm04839170|CID4839170|0.5133	CIDm04570951|ethyl 4-azanylquinoline-3-carboxylate|0.5279	CIDm05380670|VZ28801|0.5765	CIDm00101301|CID9864127|0.5164	CIDm00125576|SCHEMBL9312109|0.5328	CIDm00010153|ZINC01665312|0.5531	CIDm00014386|zolamine hydrochloride|0.5184	CIDm71597784|AGN-PC-0JHQMH|0.5133	CIDm66754292|AGN-PC-0H99GF|0.5161	CIDm01540596|Zinc01470972|0.5058	CIDm00009711|isopropylthio-alpha-galactoside|0.5053	CIDm00002173|STOCK1N-67158|0.5062
SPATC1L|Q9H0A9	CIDm00003121|valproic acid-d|0.5426	CIDm00024462|copper-64(2+);sulfate|0.7353	CIDm00005691|SCHEMBL14233191|0.6192
CSMD1|Q96PZ7	CIDm00003121|valproic acid-d|0.6325
ZNF599|Q96NL3	CIDm00024462|copper-64(2+);sulfate|0.6740	CIDm00000712|Formaldehyde-13C,d2solution|0.5688	CIDm00004156|trideuteriomethyl methanesulfonate|0.5679
HSPA13|P48723	CIDm00024462|copper-64(2+);sulfate|0.6005	CIDm00000712|Formaldehyde-13C,d2solution|0.5004	CIDm00000197|SCHEMBL14613190|0.5539
RNF121|Q9H920	CIDm00005562|Trichostatin A, Streptomyces sp.|0.5949
CHSY3|Q70JA7	CIDm00002909|CID9988947|0.7731	CIDm00002256|zeapos|0.7938	CIDm00002524|SCHEMBL10034115|0.6095	CIDm06326970|selenium-72|0.8153	CIDm00005428|CID9830965|0.7892	CIDm00002818|SCHEMBL7797033|0.7688
ZNF485|Q8NCK3	CIDm00003121|valproic acid-d|0.7756	CIDm00004156|trideuteriomethyl methanesulfonate|0.5750	CIDm09874904|SCHEMBL37451|0.7599	CIDm00014829|oxocopper|0.5293
IFRD2|Q12894	CIDm00024462|copper-64(2+);sulfate|0.5146
RNF148|Q8N7C7	CIDm00003121|valproic acid-d|0.6469	CIDm00000934|pi-Cyclopentadienyl compd. with nickel|0.5663
COMMD2|Q86X83	CIDm00003121|valproic acid-d|0.5673
RNF113B|Q8IZP6	CIDm00006113|methylsulfonic acid, ethyl ester|0.5320	CIDm00002116|SCHEMBL14297170|0.5320	CIDm00002767|azane;platinum-195(2+);dichloride|0.5907	CIDm00073212|Diplumbene|0.6287	CIDm00448110|SCHEMBL1506775|0.8356	CIDm00003310|SCHEMBL2514265|0.7826	CIDm00002833|spindle poison|0.6054	CIDm00000190|Adenine-2,8-3H|0.5831	CIDm00003657|SQ 1089-13C,15N2|0.6057	CIDm00003750|Irinotecan-d10 Hydrochloride|0.8669	CIDm00005746|SCHEMBL13078824|0.8020
ZNF112|Q9UJU3	CIDm00023994|zinc-64|0.5243	CIDm00004156|trideuteriomethyl methanesulfonate|0.7123	CIDm00006113|methylsulfonic acid, ethyl ester|0.6394	CIDm00000544|tris(oxidanidyl)arsane|0.5409	CIDm00014829|oxocopper|0.6347
SEC11C|Q9BY50	CIDm00000712|Formaldehyde-13C,d2solution|0.5610	CIDm00000784|superoxol|0.5357	CIDm00000738|glutamine (14n glutamine)|0.5302	CIDm00023830|hepes-t|0.5943	CIDm00000887|wood spirit|0.6234	CIDm00000231|SCHEMBL5720005|0.6325	CIDm00000795|imidazolyl-d|0.7378	CIDm24978514|Phosphate-Buffered Saline|0.5934	CIDm00008778|{sodium dodecyl sulphate|0.6231	CIDm00009711|isopropylthio-alpha-galactoside|0.6489	CIDm00024203|W8283|0.6378
SERTAD3|Q9UJW9	CIDm00002909|CID9988947|0.5424	CIDm00000712|Formaldehyde-13C,d2solution|0.6771	CIDm05280343|quercetin-3-beta-d|0.6366	CIDm00006113|methylsulfonic acid, ethyl ester|0.5029	CIDm00006410|zinc t-butyl peroxide|0.5652	CIDm00108143|tamibarotene|0.5355
POM121L2|Q96KW2	CIDm00002256|zeapos|0.8506
OR51A7|Q8NH64	CIDm00002336|CID6911868|0.5470	CIDm00002256|zeapos|0.6341	CIDm00002514|cadmium-110|0.7017	CIDm00024934|sodiumhydrogen selenite,sodium biselenite|0.7275	CIDm00002156|MOLI000923|0.5537	CIDm71563398|CHEMBL2403340|0.5506	CIDm00001206|methamphetamine-d4|0.8733	CIDm00004763|zadonal|0.5869	CIDm00003750|Irinotecan-d10 Hydrochloride|0.5684	CIDm00083153|glycylphenylalanylphenylalanine|0.5572	CIDm00159612|cobaltous;stannic;oxygen(2-)|0.5536	CIDm00060789|genesa|0.6906	CIDm00265546|ZINC01668115|0.8526	CIDm00133881|WTUKKAOMXJCRLH-UHFFFAOYSA-N|0.6126	CIDm00003314|zinc eugenolate|0.8994	CIDm00072385|nonoxynol-9 [nonylphenoxy polyethoxy ethanol]|0.5845	CIDm00002538|(S)-(+)-Camptothecin-d5|0.6378
ARRDC2|Q8TBH0	CIDm00001003|Phosphoric acid-18O4 solution|0.5631	CIDm00000712|Formaldehyde-13C,d2solution|0.5549	CIDm00000888|mg++|0.5428	CIDm00000197|SCHEMBL14613190|0.5831	CIDm00000174|methanol/methanol-d1|0.6256	CIDm00004920|CID9948776|0.5039	CIDm00023931|bis(chloranyl)mercury-201|0.5592	CIDm00000611|d-glutamate-meso-d|0.6343	CIDm00000612|sodium l-lactate-(13)c(3)|0.5658	CIDm00000838|UNII-336096P2WE|0.5993	CIDm00001110|2,3-dideuterosuccinate-1-13c|0.6045	CIDm00004253|SMR001338872|0.6252	CIDm00000298|threo-Chloramphenicol, l-|0.5390	CIDm00000867|zirconiummalonat|0.5181	CIDm00010461|CID10702120|0.6668	CIDm00003386|01K63SUP8D|0.5766	CIDm00003907|AGN-PC-04Y4OZ|0.5498	CIDm00001822|DB02082|0.6615	CIDm00005262|2b, sphingosine-1-phosphate|0.5137	CIDm00086367|n-[4-methyl-6-cyclopropylpyrimidin-2-yl]aniline|0.5951	CIDm00023982|gadolinium-148|0.5264	CIDm00004510|trinitroglycerol|0.5769	CIDm00016741|phenylethylisothiocyanate|0.5019	CIDm00000983|tripolyphosphoric acid|0.5317
GYPE|P15421	CIDm00004829|X4OV71U42S|0.5120
MAGT1|Q9H0U3	CIDm00024462|copper-64(2+);sulfate|0.5456
CCDC183|Q5T5S1	CIDm00000238|CID9827664|0.7085	CIDm00000175|perdeuterioacetoxy|0.5051	CIDm00000174|methanol/methanol-d1|0.7242	CIDm00005234|sodium;chlorine-35(1-)|0.7229	CIDm00006049|ETHYLENEDIAMINETETRAACETICACID-D16|0.6281	CIDm00001115|CID9907067|0.7014	CIDm00004873|potassium-43(1+);chloride|0.6503
THUMPD2|Q9BTF0	CIDm00000712|Formaldehyde-13C,d2solution|0.5201
ZIM3|Q96PE6	CIDm00003121|valproic acid-d|0.7590	CIDm00024462|copper-64(2+);sulfate|0.6864	CIDm00000712|Formaldehyde-13C,d2solution|0.6813	CIDm00023994|zinc-64|0.5243	CIDm00004156|trideuteriomethyl methanesulfonate|0.7123	CIDm00006113|methylsulfonic acid, ethyl ester|0.6394	CIDm00000544|tris(oxidanidyl)arsane|0.5409	CIDm09874904|SCHEMBL37451|0.9040	CIDm00014829|oxocopper|0.6347
KLHL9|Q9P2J3	CIDm00003121|valproic acid-d|0.9996	CIDm00005562|Trichostatin A, Streptomyces sp.|0.7561	CIDm00041322|64396-10-7|0.8200	CIDm00005428|CID9830965|0.8088	CIDm00006623|bisphenol a-(13)c(12)|0.9978	CIDm00000346|SCHEMBL15483307|0.9473
BCORL1|Q5H9F3	CIDm00003121|valproic acid-d|0.6497
C10orf88|Q9H8K7	CIDm00000753|glycerol-d|0.5044	CIDm00001003|Phosphoric acid-18O4 solution|0.5029	CIDm00000238|CID9827664|0.6221	CIDm00001983|SCHEMBL887976|0.5043	CIDm00001117|hydron;methyl carbamimidothioate;sulfate|0.7294	CIDm00000175|perdeuterioacetoxy|0.5299	CIDm00000312|SCHEMBL15314976|0.5283	CIDm00000450|CID9993501|0.5607	CIDm05280343|quercetin-3-beta-d|0.5993	CIDm00000923|zlchem 216|0.5011	CIDm00000961||I-Oxido dihydrogen|0.6138	CIDm00000283|oxidanylformaldehyde|0.5403	CIDm00002524|SCHEMBL10034115|0.5108	CIDm00000174|methanol/methanol-d1|0.5671	CIDm00000762|XKMLYUALXHKNFT-DTUHVUQASA-N|0.5722	CIDm00000866|lysine (12c/13c)|0.6243	CIDm00005234|sodium;chlorine-35(1-)|0.5166	CIDm00000280|CID9920366|0.6333	CIDm00006503|SCHEMBL9633903|0.5117	CIDm00000784|superoxol|0.5298	CIDm00002116|SCHEMBL14297170|0.5162	CIDm00000899|478529-44-1|0.5211	CIDm00002767|azane;platinum-195(2+);dichloride|0.5779	CIDm00002349|CID9885301|0.5971	CIDm00000750|glycine-t2|0.6698	CIDm00000679|trideuterio(methylsulfinyl)methane|0.7208	CIDm00023925|iron-58(2+)|0.5503	CIDm00000051|SCHEMBL6887701|0.6076	CIDm00005297|CID9876413|0.6764	CIDm00000222|deuterio(tritio)amine|0.5313	CIDm00005238|CID9833957|0.5026	CIDm00000612|sodium l-lactate-(13)c(3)|0.6751	CIDm00073212|Diplumbene|0.5253	CIDm00000424|aspartic acid-d|0.5236	CIDm00002244|deuterio 2-acetyloxybenzoate|0.5341	CIDm46174157|KSS|0.5259	CIDm00024524|CID9920365|0.6151	CIDm66545744|AGN-PC-0H0HQD|0.5203	CIDm00000772|enoxaparin|0.5165	CIDm00009330|beta-Diethylaminoethyl benzilate hydrochloride|0.5603	CIDm46907787|W-5859|0.5016	CIDm05748835|V0980|0.5189	CIDm00114943|protoberberine iodide|0.6920	CIDm44475985|DLN|0.5045	CIDm03025942|Mt 20|0.5028	CIDm46209401|US8497274, 74|0.5114	CIDm56965946|SCHEMBL1851526|0.5128	CIDm00525551|FUIDRYCKEXJNOK-WCBMZHEXSA-N|0.5487	CIDm00123336|rac-l-methylsulfinyl-2-propyl|0.5611
INTS5|Q6P9B9	CIDm00003121|valproic acid-d|0.6642
RUNDC1|Q96C34	CIDm00001983|SCHEMBL887976|0.5875	CIDm00000934|pi-Cyclopentadienyl compd. with nickel|0.7089	CIDm00000783|p-Hydrogen|0.8967	CIDm00006859|methyl(quinolin-8-yloxy)mercury|0.6431	CIDm44263835|AGN-PC-0743G4|0.6579	CIDm00000402|sulphur-33|0.9951	CIDm00098487|m-methoxybenzoylamino|0.5714	CIDm00024261|silicon(IV) oxide|0.6764	CIDm00028780|methyl1-(butylcarbamoyl)benzimidazole-2-carbamate|1.0000	CIDm00006342|2-tritioethanenitrile|0.9712	CIDm00000833|zinc urocanate citrullinate|0.8635	CIDm77620543|CFU|0.7035	CIDm00000389|ornithine-d|0.9966	CIDm00081462|bistris|0.9201	CIDm00005143|SCHEMBL1395489|0.7103	CIDm00024748|aldehydo-D-talose|0.9095	CIDm05289405|SSO|0.9705
GPR20|Q99678	CIDm00000238|CID9827664|0.5385	CIDm00000175|perdeuterioacetoxy|0.7576	CIDm00000985|SCHEMBL1332805|0.8004	CIDm00000187|ACETYLCHOLINE-D16BROMIDE|0.6205	CIDm00000774|dideuterio-[2-(1H-imidazol-5-yl)ethyl]amine|0.6282	CIDm00077998|rosiglizole|0.6661	CIDm00000951|xv) norepinephrine|0.6386	CIDm00005202|SEROTONINBINOXALATE,5-[2-14C]|0.7442	CIDm00000213|CID9819901|0.5804
FAM155A|B1AL88	CIDm00002909|CID9988947|0.9486	CIDm00002514|cadmium-110|0.9924	CIDm00000544|tris(oxidanidyl)arsane|0.9932	CIDm00006623|bisphenol a-(13)c(12)|0.9945	CIDm00000772|enoxaparin|0.9933
COL9A2|Q14055	CIDm00001117|hydron;methyl carbamimidothioate;sulfate|0.6718	CIDm00002336|CID6911868|0.5314	CIDm00000174|methanol/methanol-d1|0.5472
ASB17|Q8WXJ9	CIDm00003121|valproic acid-d|0.7129	CIDm00001983|SCHEMBL887976|0.5202	CIDm00023994|zinc-64|0.8878	CIDm00000271|calcium-41|0.9225	CIDm00000175|perdeuterioacetoxy|0.9212	CIDm00000888|mg++|0.9353	CIDm00000762|XKMLYUALXHKNFT-DTUHVUQASA-N|0.5278	CIDm00000702|(1S)-1-deuterioethanol|0.8562	CIDm00023930|manganum|0.9250	CIDm00000942||-nicotine|0.8329	CIDm00005056|CTK8G2938|0.9831	CIDm00023830|hepes-t|0.9617	CIDm00000259|SCHEMBL13620354|0.9581	CIDm00003017|AGN-PC-0CX9FP|0.6109	CIDm00008172|tris-tri-ethyleneglycolphosphate|0.9575	CIDm00002978|SCHEMBL13308730|0.9568	CIDm00025476|HY-13948|0.9780	CIDm00002513|sodium;dimethylarsinic acid;trihydrate|0.9370	CIDm24755486|AGN-PC-07C38H|0.9195	CIDm00098487|m-methoxybenzoylamino|0.5567	CIDm09874904|SCHEMBL37451|0.8439	CIDm00102615|UNII-T9379Q535O|0.9608	CIDm00000314|FT-0665428|0.9406	CIDm00005971|volatile oil of mustard|0.9614	CIDm00000996|{phenol|0.9619	CIDm00000009|phosphorothioate inositol phosphate|0.9368	CIDm00000263|Butyl-13C4 alcohol|0.9654	CIDm00123631|SCHEMBL13319091|0.9757	CIDm00060789|genesa|0.9662	CIDm00003727|Iodoacetamide-13C2, 2-d2|0.9590	CIDm00002353|SCHEMBL13799662|0.9724	CIDm00004580|CID9344|0.5201	CIDm00107918|SCHEMBL12376531|0.9746
MRC2|Q9UBG0	CIDm00002909|CID9988947|0.8705	CIDm00001003|Phosphoric acid-18O4 solution|0.9236	CIDm00000712|Formaldehyde-13C,d2solution|0.5788	CIDm00002524|SCHEMBL10034115|0.7427
THAP8|Q8NA92	CIDm00003121|valproic acid-d|0.7143	CIDm00024462|copper-64(2+);sulfate|0.6754	CIDm00000753|glycerol-d|0.8797	CIDm00000712|Formaldehyde-13C,d2solution|0.6282	CIDm00000271|calcium-41|0.9207	CIDm00000175|perdeuterioacetoxy|0.9170	CIDm00004156|trideuteriomethyl methanesulfonate|0.5529	CIDm00000934|pi-Cyclopentadienyl compd. with nickel|0.9199	CIDm00002256|zeapos|0.6528	CIDm00000177|2-deuterio-1-tritioethanone|0.8366	CIDm00007870|SCHEMBL1331651|0.8763	CIDm00000942||-nicotine|0.9052	CIDm00000051|SCHEMBL6887701|0.9253	CIDm00193344|SCHEMBL1527409|0.8865	CIDm00002215|apomorphine, nasal, Britannia;|0.9188	CIDm00000193|S-Adenosylhomocysteine-13C5|0.8939	CIDm46174157|KSS|0.8124	CIDm00149368|Dechromose-a Chrommycin A3|0.8660	CIDm66545744|AGN-PC-0H0HQD|0.7811	CIDm00518605|tricyclo[3.3.1.1(3,7)]tetraarsoxane|0.8762	CIDm00448110|SCHEMBL1506775|0.8066	CIDm00123638|AGN-PC-04Y3WW|0.9289	CIDm00009330|beta-Diethylaminoethyl benzilate hydrochloride|0.8594	CIDm00446229|Inl|0.8451	CIDm46907787|W-5859|0.8313	CIDm57120921|VC-13|0.9452	CIDm00533669|SCHEMBL13770920|0.9133	CIDm05748835|V0980|0.8349	CIDm00011907|{[3-(4-cyano-phenyl)-4-hydroxy|0.8687	CIDm00114943|protoberberine iodide|0.8684	CIDm00146807|AGN-PC-0JMVAI|0.8074	CIDm00656550|but-3-enylglucosinolate|0.9109	CIDm44475985|DLN|0.8466	CIDm00036070|Ultramid A3 times. G7|0.7981	CIDm03025942|Mt 20|0.7978	CIDm71307952|IXG|0.7739	CIDm46209401|US8497274, 74|0.8019	CIDm01356208|ZINC12372218|0.8380	CIDm56965946|SCHEMBL1851526|0.8211	CIDm00445615|Xim|0.7524	CIDm00525551|FUIDRYCKEXJNOK-WCBMZHEXSA-N|0.8235	CIDm00123336|rac-l-methylsulfinyl-2-propyl|0.8643	CIDm11647372|ZSTK474/ZSTK-474|0.8855	CIDm00017516|promecarb|0.8126	CIDm03032313|ZINC05226613|0.8796	CIDm86306051|3N9|0.8737	CIDm00001989|U 14812-d6|0.8441	CIDm00439605|d-lysinamide|0.8220	CIDm00735863|Zinc00153754|0.8080
HSF5|Q4G112	CIDm00000753|glycerol-d|0.7286	CIDm00000175|perdeuterioacetoxy|0.5911	CIDm00000544|tris(oxidanidyl)arsane|0.6352	CIDm00000602|DL-Alanine-13C3|0.5897	CIDm00000274|2oz6|0.7846	CIDm00008172|tris-tri-ethyleneglycolphosphate|0.6383	CIDm00002900|ZINC03872172|0.6734	CIDm00000806|ZINC13557565|0.7171	CIDm25880656|EINECS 255-353-5|0.6351	CIDm00002833|spindle poison|0.8108	CIDm00001071|Zuretinol|0.7554	CIDm00005300|SCHEMBL15012795|0.9318	CIDm00102615|UNII-T9379Q535O|0.7178	CIDm00016850|fluorescein--2'-d|0.5714	CIDm00004713|amino-3'-methoxyphenyl (-oxanaphtalen-4-on)|0.7712	CIDm00000791|CID9989320|0.5036	CIDm06325610|Phaeomelanins|0.7291	CIDm00171147|SCHEMBL2239479|0.7370
ZNF235|Q14590	CIDm00000712|Formaldehyde-13C,d2solution|0.6813	CIDm00006113|methylsulfonic acid, ethyl ester|0.6394	CIDm00000544|tris(oxidanidyl)arsane|0.5409	CIDm00014829|oxocopper|0.6347
HSPA12B|Q96MM6	CIDm00000712|Formaldehyde-13C,d2solution|0.5740	CIDm00005562|Trichostatin A, Streptomyces sp.|0.5043	CIDm00000197|SCHEMBL14613190|0.8928	CIDm00433294|lithium-6(1+);chloride|0.8609	CIDm00002681|water hexadecyl-trimethylammonium chloride|0.5818
FAM199X|Q6PEV8	CIDm00024462|copper-64(2+);sulfate|0.5612	CIDm00004584|CID9918816|0.5331	CIDm00003468|Violet XXIII-d6|0.6659
ST3GAL2|Q16842	CIDm00023994|zinc-64|0.6045	CIDm00000544|tris(oxidanidyl)arsane|0.5770	CIDm00000596|3'-deuterio cytidine|0.6458	CIDm00005300|SCHEMBL15012795|0.6115
LIN37|Q96GY3	CIDm00024462|copper-64(2+);sulfate|0.7342	CIDm00002336|CID6911868|0.6826	CIDm05281707|cumestrol|0.7145	CIDm00010461|CID10702120|0.7776
POLR3GL|Q9BT43	CIDm00000712|Formaldehyde-13C,d2solution|0.5429
CCDC137|Q6PK04	CIDm00000712|Formaldehyde-13C,d2solution|0.6407	CIDm00001983|SCHEMBL887976|0.5161	CIDm00000888|mg++|0.6134	CIDm00000702|(1S)-1-deuterioethanol|0.5543	CIDm00000314|FT-0665428|0.5459
SH2D3A|Q9BRG2	CIDm00001983|SCHEMBL887976|0.5506	CIDm00000175|perdeuterioacetoxy|0.5902	CIDm00093860|SCHEMBL685473|0.6306	CIDm00073212|Diplumbene|0.5418
CALHM2|Q9HA72	CIDm00000712|Formaldehyde-13C,d2solution|0.9694
ABCC12|Q96J65	CIDm00024462|copper-64(2+);sulfate|0.6594	CIDm05280343|quercetin-3-beta-d|0.5102
ZNF649|Q9BS31	CIDm00003121|valproic acid-d|0.6179
MBNL3|Q9NUK0	CIDm00006113|methylsulfonic acid, ethyl ester|0.6474
OR5K3|A6NET4	CIDm00024462|copper-64(2+);sulfate|0.8744	CIDm00002336|CID6911868|0.7392	CIDm00002256|zeapos|0.5335	CIDm00002514|cadmium-110|0.8293	CIDm00000544|tris(oxidanidyl)arsane|0.9854	CIDm00024934|sodiumhydrogen selenite,sodium biselenite|0.8353	CIDm00002156|MOLI000923|0.7963	CIDm00250653|sodium;4-(methylsulfonylamino)benzoate|0.6787	CIDm71563398|CHEMBL2403340|0.8654	CIDm00011979|6-deuterio-5-methyl-1H-benzimidazole|0.9274	CIDm00014829|oxocopper|0.7677	CIDm00001805|wr 183027|0.9088	CIDm00006468|sernylan|0.8752	CIDm00060789|genesa|0.7882	CIDm05326878|CID5326878|0.6498	CIDm00004943|Vetofol-d17|0.6278	CIDm00003314|zinc eugenolate|0.8765	CIDm00107898|SCHEMBL533833|0.9142
POC1B-GALNT4|F8VUJ3	CIDm00000871|CID9957787|0.6607
OR5AK2|Q8NH90	CIDm00024462|copper-64(2+);sulfate|0.8744	CIDm00002336|CID6911868|0.7392	CIDm00002256|zeapos|0.5335	CIDm00002514|cadmium-110|0.8293	CIDm00000544|tris(oxidanidyl)arsane|0.9854	CIDm00024934|sodiumhydrogen selenite,sodium biselenite|0.8353	CIDm00002156|MOLI000923|0.7963	CIDm00250653|sodium;4-(methylsulfonylamino)benzoate|0.6787	CIDm71563398|CHEMBL2403340|0.8654	CIDm00011979|6-deuterio-5-methyl-1H-benzimidazole|0.9274	CIDm00014829|oxocopper|0.7677	CIDm00001805|wr 183027|0.9088	CIDm00006468|sernylan|0.8752	CIDm00060789|genesa|0.7882	CIDm05326878|CID5326878|0.6498	CIDm00004943|Vetofol-d17|0.6278	CIDm00003314|zinc eugenolate|0.8765	CIDm00107898|SCHEMBL533833|0.9142
SNAPC2|Q13487	CIDm00000934|pi-Cyclopentadienyl compd. with nickel|0.8592	CIDm00000784|superoxol|0.6891	CIDm00000942||-nicotine|0.6556	CIDm00005978|SCHEMBL15474330|0.5584	CIDm05281707|cumestrol|0.7609	CIDm00000773|CID9815258|0.5804	CIDm00098487|m-methoxybenzoylamino|0.7127	CIDm00001805|wr 183027|0.5459	CIDm00002578|MOLI001811|0.5053
ZNF75D|P51815	CIDm00003121|valproic acid-d|0.6488	CIDm00024462|copper-64(2+);sulfate|0.5903	CIDm00000712|Formaldehyde-13C,d2solution|0.5183	CIDm00004156|trideuteriomethyl methanesulfonate|0.6819	CIDm00006113|methylsulfonic acid, ethyl ester|0.5504	CIDm09874904|SCHEMBL37451|0.6991
ASB5|Q8WWX0	CIDm00024462|copper-64(2+);sulfate|0.7315	CIDm00001983|SCHEMBL887976|0.5202	CIDm00000762|XKMLYUALXHKNFT-DTUHVUQASA-N|0.5278	CIDm00003017|AGN-PC-0CX9FP|0.6109	CIDm00098487|m-methoxybenzoylamino|0.5567	CIDm00004580|CID9344|0.5201
ZNF33B|Q06732	CIDm00003121|valproic acid-d|0.7845	CIDm00024462|copper-64(2+);sulfate|0.7368	CIDm00000712|Formaldehyde-13C,d2solution|0.6653	CIDm00006113|methylsulfonic acid, ethyl ester|0.5608	CIDm00014829|oxocopper|0.5082
GPR162|Q16538	CIDm00023994|zinc-64|0.6012	CIDm00000175|perdeuterioacetoxy|0.7415	CIDm00000312|SCHEMBL15314976|0.5056	CIDm00000923|zlchem 216|0.5380	CIDm00000177|2-deuterio-1-tritioethanone|0.7615	CIDm00005408|UNII-P57HP4MCQZ|0.6128	CIDm00000899|478529-44-1|0.7000	CIDm00000730|QGWNDRXFNXRZMB-DTUHVUQASA-N|0.5511	CIDm00000750|glycine-t2|0.6793	CIDm00000224|Spectrum_000075|0.8224	CIDm00000681|72535-00-3|0.9177	CIDm00023931|bis(chloranyl)mercury-201|0.6996	CIDm00000274|2oz6|0.7880	CIDm00000985|SCHEMBL1332805|0.5084	CIDm00000764|s:guanine|0.7433	CIDm00000191|ZINC03201876|0.8393	CIDm00000187|ACETYLCHOLINE-D16BROMIDE|0.9260	CIDm00000774|dideuterio-[2-(1H-imidazol-5-yl)ethyl]amine|0.8585	CIDm00002215|apomorphine, nasal, Britannia;|0.8715	CIDm00077998|rosiglizole|0.8439	CIDm00003715|Indomod-d4|0.8724	CIDm00001134|[3'-13C]THYMIDINE|0.7954	CIDm00000158|CID9950404|0.9996	CIDm00002978|SCHEMBL13308730|0.7201	CIDm00003779|UNII-DIA2A74855|0.9124	CIDm00000951|xv) norepinephrine|0.9455	CIDm00000838|UNII-336096P2WE|0.9501	CIDm00001110|2,3-dideuterosuccinate-1-13c|0.5069	CIDm00002519|Caffeine-1-methyl-14C|0.9932	CIDm00000160|CID9884956|0.9767	CIDm00003987|SCHEMBL3672549|0.7008	CIDm00004122|oncodazole|0.9236	CIDm00025476|HY-13948|0.7809	CIDm00000896|melatonin-d3|0.7567	CIDm00000264|CID9812753|0.5280	CIDm00004253|SMR001338872|0.8900	CIDm00000298|threo-Chloramphenicol, l-|0.9527	CIDm00002833|spindle poison|0.8257	CIDm00004140|NCGC00016363-01|0.8506	CIDm00000119|AMINOBUTYRICACID,GAMMA,[4-14C]|0.5759	CIDm00000346|SCHEMBL15483307|0.6658	CIDm00001158|XCCTYIAWTASOJW-OPMSUHOOSA-N|0.9950	CIDm00005202|SEROTONINBINOXALATE,5-[2-14C]|0.9701	CIDm00001065|ZINC04289113|0.9525	CIDm00001123|342611-14-7|0.9449	CIDm00001166|Uridine-5'-diphosphogalactose|0.7754	CIDm00003007|CHEMBL3250775|0.9973	CIDm00036523|XLXSAKCOAKORKW-AQJXLSMYSA-N|0.9657	CIDm00003559|[19F]-HALOPERIDOL|0.8992
UBAP2|Q5T6F2	CIDm00002909|CID9988947|0.5388
REPS2|Q8NFH8	CIDm00005562|Trichostatin A, Streptomyces sp.|0.9599	CIDm00000450|CID9993501|0.6210	CIDm00000197|SCHEMBL14613190|0.7004
PRAMEF8|Q5VWM4	CIDm00002336|CID6911868|0.5851	CIDm00000450|CID9993501|0.8656	CIDm00002514|cadmium-110|0.9123
MLLT6|P55198	CIDm00003121|valproic acid-d|0.5147
TTI2|Q6NXR4	CIDm00003121|valproic acid-d|0.5201	CIDm00024462|copper-64(2+);sulfate|0.5764	CIDm00000712|Formaldehyde-13C,d2solution|0.5023	CIDm00001983|SCHEMBL887976|0.5571	CIDm00024425|disodium;dioxido(dioxo)chromium-51|0.6563
OR52I1|Q8NGK6	CIDm00002336|CID6911868|0.5470	CIDm00002256|zeapos|0.6341	CIDm00002514|cadmium-110|0.7017	CIDm00024934|sodiumhydrogen selenite,sodium biselenite|0.7275	CIDm00002156|MOLI000923|0.5537	CIDm71563398|CHEMBL2403340|0.5506	CIDm00001206|methamphetamine-d4|0.8733	CIDm00004763|zadonal|0.5869	CIDm00003750|Irinotecan-d10 Hydrochloride|0.5684	CIDm00083153|glycylphenylalanylphenylalanine|0.5572	CIDm00159612|cobaltous;stannic;oxygen(2-)|0.5536	CIDm00060789|genesa|0.6906	CIDm00265546|ZINC01668115|0.8526	CIDm00133881|WTUKKAOMXJCRLH-UHFFFAOYSA-N|0.6126	CIDm00072385|nonoxynol-9 [nonylphenoxy polyethoxy ethanol]|0.5845	CIDm00002538|(S)-(+)-Camptothecin-d5|0.6378
ZNF79|Q15937	CIDm00003121|valproic acid-d|0.7998	CIDm00024462|copper-64(2+);sulfate|0.6740
RPS11|P62280	CIDm00000753|glycerol-d|0.5971	CIDm00000175|perdeuterioacetoxy|0.5867	CIDm00000866|lysine (12c/13c)|0.5949	CIDm04604180|CID4604180|0.5280	CIDm00002349|CID9885301|0.5290
CES4A|Q5XG92	CIDm00002256|zeapos|0.6170	CIDm00000280|CID9920366|0.6581	CIDm00005978|SCHEMBL15474330|0.6100	CIDm00006623|bisphenol a-(13)c(12)|0.8497	CIDm00002826|SCHEMBL26609|0.9543	CIDm00000745|ZINC03830892|0.9017	CIDm00003750|Irinotecan-d10 Hydrochloride|0.8050	CIDm00216239|SCHEMBL14481062|0.8784	CIDm00003676|CHEMBL3278065|0.9733	CIDm24836924|Wheat starch, unmodified|0.9184
GHDC|Q8N2G8	CIDm00000753|glycerol-d|0.7739	CIDm00002909|CID9988947|0.8503	CIDm00000271|calcium-41|0.6676	CIDm00000312|SCHEMBL15314976|0.8314	CIDm00005562|Trichostatin A, Streptomyces sp.|0.5077	CIDm00000283|oxidanylformaldehyde|0.5047	CIDm00002524|SCHEMBL10034115|0.5925	CIDm00014888|white arsenic|0.5034	CIDm00006503|SCHEMBL9633903|0.6242
EIF3B|P55884	CIDm00000312|SCHEMBL15314976|0.5044
CST2|P09228	CIDm00005538|SCHEMBL12494512|0.7627	CIDm00002336|CID6911868|0.8471	CIDm00016741|phenylethylisothiocyanate|0.8867
ZNF470|Q6ECI4	CIDm00003121|valproic acid-d|0.8489	CIDm00024462|copper-64(2+);sulfate|0.6162	CIDm00000712|Formaldehyde-13C,d2solution|0.7509	CIDm00004156|trideuteriomethyl methanesulfonate|0.6542	CIDm00006113|methylsulfonic acid, ethyl ester|0.6941
ICAM3|P32942	CIDm00001983|SCHEMBL887976|0.6628
DESI2|Q9BSY9	CIDm00003121|valproic acid-d|0.5012	CIDm00015103|SCHEMBL16062159|0.5162
PANK3|Q9H999	CIDm06326970|selenium-72|0.9390	CIDm00086367|n-[4-methyl-6-cyclopropylpyrimidin-2-yl]aniline|0.9893	CIDm00013766|SCHEMBL13151127|0.9787
IFNA10|P01566	CIDm00005538|SCHEMBL12494512|0.5257	CIDm00002524|SCHEMBL10034115|0.8511	CIDm04604180|CID4604180|0.6485	CIDm00000857|leucine-d3|0.8689	CIDm00000232|CID9815369|0.9082	CIDm00000602|DL-Alanine-13C3|0.8927	CIDm00023931|bis(chloranyl)mercury-201|0.5867	CIDm00023985|gold-198|0.7773	CIDm00003385|FT-0695667|0.9776	CIDm00145068|14706-82-2|0.8287	CIDm00000774|dideuterio-[2-(1H-imidazol-5-yl)ethyl]amine|0.8801	CIDm00001690|CID9893548|0.8836	CIDm00005376|SCHEMBL4939312|0.5383	CIDm00073212|Diplumbene|0.8920	CIDm00003715|Indomod-d4|0.7744	CIDm00001134|[3'-13C]THYMIDINE|0.9247	CIDm00000596|3'-deuterio cytidine|0.8853	CIDm00004609|CID9947360|0.9219	CIDm00019920|ZINC02038187|0.8687	CIDm00002900|ZINC03872172|0.8913	CIDm00004253|SMR001338872|0.9132	CIDm00002907|ZINC00155694|0.8615	CIDm00003657|SQ 1089-13C,15N2|0.7393	CIDm00005291|SCHEMBL4380735|0.8771	CIDm00014012|CID522275|0.9373	CIDm00005726|Zidovudine-d3|0.9804	CIDm00003750|Irinotecan-d10 Hydrochloride|0.9098	CIDm00002019|CID9855147|0.9869	CIDm00002153|SCHEMBL13384600|0.9087	CIDm00000250|CID5799469|0.9245	CIDm00012547|5beta-pregnane-3alpha,11beta,17alpha|0.9414	CIDm00216239|SCHEMBL14481062|0.8820	CIDm00028683|FT-0638587|0.9883	CIDm86583374|polyinosinic:polycytidylic acid|0.9517	CIDm00002719|886U3H6UFF|0.9464	CIDm00002578|MOLI001811|0.7397	CIDm77620543|CFU|0.9200	CIDm03086686|SCHEMBL6034442|0.9831	CIDm05359264|ZBNARPCCDMHDDV-UHFFFAOYSA-N|0.8623	CIDm00026042|zopaque ldc|0.8578	CIDm00000573|neo U-|A-Carotene|0.9946
CALR3|Q96L12	CIDm00015625|CID158816|0.5358
FBXL13|Q8NEE6	CIDm00000712|Formaldehyde-13C,d2solution|0.5346	CIDm00004156|trideuteriomethyl methanesulfonate|0.5828	CIDm05280343|quercetin-3-beta-d|0.6544	CIDm00004763|zadonal|0.5606
EFS|O43281	CIDm00024462|copper-64(2+);sulfate|0.5531	CIDm00000934|pi-Cyclopentadienyl compd. with nickel|0.7980	CIDm05280343|quercetin-3-beta-d|0.7450
ZNF26|P17031	CIDm00003121|valproic acid-d|0.7845	CIDm00024462|copper-64(2+);sulfate|0.7368	CIDm00000712|Formaldehyde-13C,d2solution|0.6653	CIDm00004156|trideuteriomethyl methanesulfonate|0.7064	CIDm00006113|methylsulfonic acid, ethyl ester|0.5608	CIDm09874904|SCHEMBL37451|0.7440	CIDm00014829|oxocopper|0.5082
AGAP3|Q96P47	CIDm00000762|XKMLYUALXHKNFT-DTUHVUQASA-N|0.9038	CIDm00000730|QGWNDRXFNXRZMB-DTUHVUQASA-N|0.5740	CIDm00000764|s:guanine|0.7417
TMEM183A|Q8IXX5	CIDm00003121|valproic acid-d|0.6655
CHEK2|H0Y820	CIDm00002909|CID9988947|0.6069	CIDm00023994|zinc-64|0.6173	CIDm00002116|SCHEMBL14297170|0.5130	CIDm00008117|zinc bis-glycol|0.5519	CIDm00078165|{2-[n-morpholino]ethanesulfonic acid}hydrate|0.6725	CIDm00008172|tris-tri-ethyleneglycolphosphate|0.5866	CIDm00001153|tyrosine t23g7|0.9765	CIDm00000867|zirconiummalonat|0.5908	CIDm00001158|XCCTYIAWTASOJW-OPMSUHOOSA-N|0.6955	CIDm00439177|O641|0.6172	CIDm00001166|Uridine-5'-diphosphogalactose|0.8397	CIDm00004752|MolPort-023-277-205|0.6733	CIDm00001143|CID9840965|0.7311	CIDm00000875|tartaric-d acid|0.6964	CIDm00002028|SCHEMBL15082690|0.6995	CIDm00000614|(2S,3S,4S)-3,4,5,5-tetradeuterioproline|0.7378	CIDm00004956|CID9884872|0.8834	CIDm71819722|21C|0.6272	CIDm00012547|5beta-pregnane-3alpha,11beta,17alpha|0.5217	CIDm00001135|SCHEMBL3715677|0.6079	CIDm00000761|ZINC19418783|0.6747	CIDm00003981|ZB016282|0.5851	CIDm00014798|Sodium hydroxide-16O solution|0.5203	CIDm00003224|RDYMFSUJUZBWLH-JAGSBRHWSA-N|0.6021	CIDm00024748|aldehydo-D-talose|0.6177	CIDm00003016|Valium-13C,d3|0.5809	CIDm00004332|d,n-acetyl-leucyl leucyl-norleucinal|0.5081	CIDm00000983|tripolyphosphoric acid|0.7292
TTC39B|Q5VTQ0	CIDm00004584|CID9918816|0.5331	CIDm00003468|Violet XXIII-d6|0.6659
DCAF11|Q8TEB1	CIDm00003121|valproic acid-d|0.6178	CIDm05280343|quercetin-3-beta-d|0.5121	CIDm00002256|zeapos|0.5472
PTPDC1|A2A3K4	CIDm00001003|Phosphoric acid-18O4 solution|0.8716	CIDm00004156|trideuteriomethyl methanesulfonate|0.5235
TBCB|Q99426	CIDm00003121|valproic acid-d|0.8354	CIDm00005538|SCHEMBL12494512|0.5606
HIST1H2BM|Q99879	CIDm00002514|cadmium-110|0.5520	CIDm00000679|trideuterio(methylsulfinyl)methane|0.7181	CIDm00000191|ZINC03201876|0.5019	CIDm00002826|SCHEMBL26609|0.7452	CIDm44263835|AGN-PC-0743G4|0.5688	CIDm00001567|203645-37-8|0.5704	CIDm00000160|CID9884956|0.6374	CIDm00014012|CID522275|0.7950	CIDm00000622|BC631334|0.6923	CIDm00028780|methyl1-(butylcarbamoyl)benzimidazole-2-carbamate|0.8250	CIDm00000015|CID9965809|0.8260
DENND4A|Q7Z401	CIDm00002256|zeapos|0.8471
FAM69B|Q5VUD6	CIDm00003121|valproic acid-d|0.7792	CIDm00024462|copper-64(2+);sulfate|0.5633
JOSD2|Q8TAC2	CIDm00000241|perdeuterobenzene|0.6232
PGPEP1L|A6NFU8	CIDm00003121|valproic acid-d|0.7025	CIDm00024462|copper-64(2+);sulfate|0.5998	CIDm00001983|SCHEMBL887976|0.5549	CIDm00041322|64396-10-7|0.5050	CIDm00005056|CTK8G2938|0.5339
OR2AT4|A6NND4	CIDm00001983|SCHEMBL887976|0.8192	CIDm00002336|CID6911868|0.8691	CIDm00000934|pi-Cyclopentadienyl compd. with nickel|0.9653	CIDm00000450|CID9993501|0.7516	CIDm00002256|zeapos|0.9921	CIDm00005234|sodium;chlorine-35(1-)|0.7967	CIDm00000280|CID9920366|0.8995	CIDm00000738|glutamine (14n glutamine)|0.9728	CIDm00000544|tris(oxidanidyl)arsane|0.9225	CIDm00000679|trideuterio(methylsulfinyl)methane|0.9422	CIDm00024934|sodiumhydrogen selenite,sodium biselenite|0.9850	CIDm00001690|CID9893548|0.9840	CIDm05359596|arsenic-71|0.9400	CIDm00000840|(2R,3S,4S,5R)-6-methyloxane-2,3,4,5-tetrol|0.9864	CIDm00002156|MOLI000923|0.9963	CIDm00000236|asparagine (d79n-beta2ar-rluc)|0.9935	CIDm00250653|sodium;4-(methylsulfonylamino)benzoate|0.9604	CIDm71563398|CHEMBL2403340|0.9935	CIDm00011979|6-deuterio-5-methyl-1H-benzimidazole|0.9855	CIDm00000295|ZOOGRGPOEVQQDX-BDXYJKHTSA-N|0.9129	CIDm00012967|CID187425|0.9542	CIDm00002153|SCHEMBL13384600|0.9783	CIDm00003314|zinc eugenolate|0.9909	CIDm00072385|nonoxynol-9 [nonylphenoxy polyethoxy ethanol]|0.9911
OR6C65|A6NJZ3	CIDm00002336|CID6911868|0.5470	CIDm00002256|zeapos|0.6341	CIDm00002514|cadmium-110|0.7017	CIDm00024934|sodiumhydrogen selenite,sodium biselenite|0.7275	CIDm00002156|MOLI000923|0.5537	CIDm00004763|zadonal|0.5869	CIDm00003750|Irinotecan-d10 Hydrochloride|0.5684	CIDm00083153|glycylphenylalanylphenylalanine|0.5572	CIDm00159612|cobaltous;stannic;oxygen(2-)|0.5536	CIDm00060789|genesa|0.6906	CIDm00265546|ZINC01668115|0.8526	CIDm00133881|WTUKKAOMXJCRLH-UHFFFAOYSA-N|0.6126	CIDm00072385|nonoxynol-9 [nonylphenoxy polyethoxy ethanol]|0.5845	CIDm00002538|(S)-(+)-Camptothecin-d5|0.6378
ZNF600|Q6ZNG1	CIDm00024462|copper-64(2+);sulfate|0.6721	CIDm00000712|Formaldehyde-13C,d2solution|0.6046	CIDm00023994|zinc-64|0.6191	CIDm00004156|trideuteriomethyl methanesulfonate|0.6265	CIDm00006113|methylsulfonic acid, ethyl ester|0.5756	CIDm00000544|tris(oxidanidyl)arsane|0.5117	CIDm09874904|SCHEMBL37451|0.7779
MCEMP1|Q8IX19	CIDm00004156|trideuteriomethyl methanesulfonate|0.5129	CIDm00000934|pi-Cyclopentadienyl compd. with nickel|0.6049	CIDm00002256|zeapos|0.7297	CIDm00005408|UNII-P57HP4MCQZ|0.6431	CIDm25880656|EINECS 255-353-5|0.5216	CIDm00005300|SCHEMBL15012795|0.5558	CIDm00011979|6-deuterio-5-methyl-1H-benzimidazole|0.6834	CIDm00030583|SCHEMBL33613|0.7179	CIDm10282255|AGN-PC-0D9MQZ|0.5225	CIDm00108143|tamibarotene|0.6447
ZNF583|Q96ND8	CIDm00003121|valproic acid-d|0.7756	CIDm00000712|Formaldehyde-13C,d2solution|0.5865	CIDm00004156|trideuteriomethyl methanesulfonate|0.5750	CIDm09874904|SCHEMBL37451|0.7599	CIDm00014829|oxocopper|0.5293
ASB18|Q6ZVZ8	CIDm00002336|CID6911868|0.5428	CIDm46174157|KSS|0.7560	CIDm00135074|n-Heptyl |A-D-Thioglucoside|0.7554	CIDm00006342|2-tritioethanenitrile|0.7486
ECHDC2|Q86YB7	CIDm00000961||I-Oxido dihydrogen|0.7844	CIDm00002256|zeapos|0.5495	CIDm00000783|p-Hydrogen|0.5494	CIDm00000612|sodium l-lactate-(13)c(3)|0.6295	CIDm00073212|Diplumbene|0.5439	CIDm00001912|SCHEMBL16079734|0.5448	CIDm00004112|SCHEMBL9246378|0.7712	CIDm00000303|CID9866174|0.7759	CIDm05460048|triglycerides|0.9151	CIDm00011979|6-deuterio-5-methyl-1H-benzimidazole|0.5033	CIDm00000703|SCHEMBL15945863|0.6002	CIDm00011146|GLYCERYL-D5TRIOCTADECANOATE|0.5709	CIDm00003051|pyrocarbonic acid diethylester|0.6101
MAP1LC3B2|A6NCE7	CIDm00000866|lysine (12c/13c)|0.5747	CIDm00016886|ZB000289|0.8334
OR52B6|Q8NGF0	CIDm00002336|CID6911868|0.5470	CIDm00002256|zeapos|0.6341	CIDm00002514|cadmium-110|0.7017	CIDm00024934|sodiumhydrogen selenite,sodium biselenite|0.7275	CIDm00002156|MOLI000923|0.5537	CIDm71563398|CHEMBL2403340|0.5506	CIDm00001206|methamphetamine-d4|0.8733	CIDm00004763|zadonal|0.5869	CIDm00003750|Irinotecan-d10 Hydrochloride|0.5684	CIDm00083153|glycylphenylalanylphenylalanine|0.5572	CIDm00159612|cobaltous;stannic;oxygen(2-)|0.5536	CIDm00060789|genesa|0.6906	CIDm00265546|ZINC01668115|0.8526	CIDm00133881|WTUKKAOMXJCRLH-UHFFFAOYSA-N|0.6126	CIDm00003314|zinc eugenolate|0.8994	CIDm00072385|nonoxynol-9 [nonylphenoxy polyethoxy ethanol]|0.5845	CIDm00002538|(S)-(+)-Camptothecin-d5|0.6378
LIMS3|P0CW19	CIDm00000840|(2R,3S,4S,5R)-6-methyloxane-2,3,4,5-tetrol|0.5699
KCNK17|Q96T54	CIDm00000231|SCHEMBL5720005|0.8460	CIDm00003562|CHEMBL3250431|0.8636
ADAD2|Q8NCV1	CIDm71563398|CHEMBL2403340|0.7189	CIDm00002153|SCHEMBL13384600|0.6444
GSTCD|Q8NEC7	CIDm00003121|valproic acid-d|0.5020
CEP95|Q96GE4	CIDm00024462|copper-64(2+);sulfate|0.6077
ZNF491|Q8N8L2	CIDm00003121|valproic acid-d|0.7469	CIDm00024462|copper-64(2+);sulfate|0.6022	CIDm00000712|Formaldehyde-13C,d2solution|0.5037	CIDm00002256|zeapos|0.5054	CIDm09874904|SCHEMBL37451|0.5406
ZNF571|Q7Z3V5	CIDm00003121|valproic acid-d|0.7590	CIDm00024462|copper-64(2+);sulfate|0.6864	CIDm00023994|zinc-64|0.5243	CIDm00004156|trideuteriomethyl methanesulfonate|0.7123	CIDm00006113|methylsulfonic acid, ethyl ester|0.6394	CIDm00000544|tris(oxidanidyl)arsane|0.5409	CIDm00014829|oxocopper|0.6347
CEBPD|P49716	CIDm00000602|DL-Alanine-13C3|0.5571	CIDm00006325|olefiant gas|0.6580
ZNF404|Q494X3	CIDm00003121|valproic acid-d|0.7998	CIDm00000712|Formaldehyde-13C,d2solution|0.5688	CIDm00004156|trideuteriomethyl methanesulfonate|0.5679
ZNF135|P52742	CIDm00003121|valproic acid-d|0.8923	CIDm00024462|copper-64(2+);sulfate|0.5943	CIDm00002909|CID9988947|0.7172	CIDm00004156|trideuteriomethyl methanesulfonate|0.9283	CIDm00005562|Trichostatin A, Streptomyces sp.|0.5094	CIDm00002256|zeapos|0.7937	CIDm00006113|methylsulfonic acid, ethyl ester|0.8553	CIDm00024425|disodium;dioxido(dioxo)chromium-51|0.5049	CIDm00003017|AGN-PC-0CX9FP|0.8987	CIDm00025670|terbufos|0.7566	CIDm00000991|vitrex|0.8145	CIDm00013676|ZINC02040143|0.6646
LYPLAL1|Q5VWZ2	CIDm00000961||I-Oxido dihydrogen|0.5004
NKPD1|Q17RQ9	CIDm00003121|valproic acid-d|0.6325
CNGA2|Q16280	CIDm00002336|CID6911868|0.7048
KRTAP12-3|P60328	CIDm00000402|sulphur-33|0.9375
SPATA21|Q7Z572	CIDm00003121|valproic acid-d|0.5576	CIDm00024462|copper-64(2+);sulfate|0.5093
METTL9|Q9H1A3	CIDm00003121|valproic acid-d|0.5362	CIDm00004584|CID9918816|0.5331	CIDm00003468|Violet XXIII-d6|0.6659
TMEM189-UBE2V1|I3L0A0	CIDm00002256|zeapos|0.5993
ANKS3|Q6ZW76	CIDm00003121|valproic acid-d|0.5362	CIDm00024462|copper-64(2+);sulfate|0.5612	CIDm00004584|CID9918816|0.5331	CIDm00003468|Violet XXIII-d6|0.6659
ZNF785|A8K8V0	CIDm00024462|copper-64(2+);sulfate|0.6740	CIDm00000712|Formaldehyde-13C,d2solution|0.5688	CIDm00004156|trideuteriomethyl methanesulfonate|0.5679
FOXP4|Q8IVH2	CIDm00000346|SCHEMBL15483307|0.5756
SPINK9|Q5DT21	CIDm00015625|CID158816|0.5067	CIDm00002524|SCHEMBL10034115|0.7339
POGK|Q9P215	CIDm00000753|glycerol-d|0.7269	CIDm00000271|calcium-41|0.7339	CIDm00000934|pi-Cyclopentadienyl compd. with nickel|0.7870	CIDm00000942||-nicotine|0.6701	CIDm00193344|SCHEMBL1527409|0.5713	CIDm00000193|S-Adenosylhomocysteine-13C5|0.5087	CIDm46174157|KSS|0.6140	CIDm00123638|AGN-PC-04Y3WW|0.6291	CIDm57120921|VC-13|0.5645	CIDm00533669|SCHEMBL13770920|0.5529	CIDm03032313|ZINC05226613|0.5165
RMC1|Q96DM3	CIDm00002524|SCHEMBL10034115|0.5547
HIC2|Q96JB3	CIDm00024462|copper-64(2+);sulfate|0.7105	CIDm00004156|trideuteriomethyl methanesulfonate|0.5340	CIDm00041322|64396-10-7|0.6386	CIDm00014888|white arsenic|0.5467	CIDm00002116|SCHEMBL14297170|0.6632	CIDm06326970|selenium-72|0.5310	CIDm00003017|AGN-PC-0CX9FP|0.6014
GPR87|Q9BY21	CIDm00000051|SCHEMBL6887701|0.6330
MED8|Q96G25	CIDm00000712|Formaldehyde-13C,d2solution|0.5090	CIDm00024425|disodium;dioxido(dioxo)chromium-51|0.8294	CIDm00023830|hepes-t|0.5002
NXPH2|O95156	CIDm00001983|SCHEMBL887976|0.7748
GOLGA6L10|A0A0M3HER8	CIDm00002909|CID9988947|0.6125	CIDm00015103|SCHEMBL16062159|0.5062	CIDm00015625|CID158816|0.5463	CIDm00000617|serine-t|0.7141	CIDm00002430|CHEMBL2373671|0.6426	CIDm00011740|CID9907506|0.8883	CIDm00002995|MOLI001353|0.8204	CIDm91667408|2KB|0.8532	CIDm00023963|trichlorotitanium(1+) cyclopenta-2,4-dienide|0.5049
CACFD1|F6TGH8	CIDm00003121|valproic acid-d|0.6325
OR1J4|Q8NGS1	CIDm00002256|zeapos|0.6341	CIDm00002514|cadmium-110|0.7017	CIDm00024934|sodiumhydrogen selenite,sodium biselenite|0.7275	CIDm00002156|MOLI000923|0.5537	CIDm71563398|CHEMBL2403340|0.5506	CIDm00001206|methamphetamine-d4|0.8733	CIDm00004763|zadonal|0.5869	CIDm00003750|Irinotecan-d10 Hydrochloride|0.5684	CIDm00083153|glycylphenylalanylphenylalanine|0.5572	CIDm00159612|cobaltous;stannic;oxygen(2-)|0.5536	CIDm00060789|genesa|0.6906	CIDm00265546|ZINC01668115|0.8526	CIDm00133881|WTUKKAOMXJCRLH-UHFFFAOYSA-N|0.6126	CIDm00003314|zinc eugenolate|0.8994	CIDm00072385|nonoxynol-9 [nonylphenoxy polyethoxy ethanol]|0.5845	CIDm00002538|(S)-(+)-Camptothecin-d5|0.6378
MRPL42|Q9Y6G3	CIDm00023994|zinc-64|0.8308	CIDm00000888|mg++|0.8422	CIDm00000222|deuterio(tritio)amine|0.6710	CIDm00000314|FT-0665428|0.5868
FAM206A|Q9NX38	CIDm00003121|valproic acid-d|0.7068	CIDm00024462|copper-64(2+);sulfate|0.5093	CIDm00002256|zeapos|0.7481	CIDm05326878|CID5326878|0.5873
ARHGAP30|Q7Z6I6	CIDm00000801|INDOLE-3-ACETICACID,[5-3H]|0.6774
ALKAL2|Q6UX46	CIDm00001983|SCHEMBL887976|0.9898	CIDm00025670|terbufos|0.9995	CIDm00000991|vitrex|0.9997	CIDm03062316|SCHEMBL4236003|0.9715	CIDm00002156|MOLI000923|0.9965	CIDm00013676|ZINC02040143|0.9963
RBM6|P78332	CIDm00024462|copper-64(2+);sulfate|0.7401	CIDm00002909|CID9988947|0.5507
NDUFB9|Q9Y6M9	CIDm00024462|copper-64(2+);sulfate|0.8390
IFNA7|P01567	CIDm00000712|Formaldehyde-13C,d2solution|0.6615	CIDm00002349|CID9885301|0.5334	CIDm00005978|SCHEMBL15474330|0.5591	CIDm00005297|CID9876413|0.5502
DTNB|O60941	CIDm00005538|SCHEMBL12494512|0.6628	CIDm00002514|cadmium-110|0.5064	CIDm00000801|INDOLE-3-ACETICACID,[5-3H]|0.5294
EBF4|Q9BQW3	CIDm00000934|pi-Cyclopentadienyl compd. with nickel|0.6162
C1orf210|Q8IVY1	CIDm00000784|superoxol|0.7641	CIDm00250653|sodium;4-(methylsulfonylamino)benzoate|0.5955
ZBTB37|Q5TC79	CIDm00003121|valproic acid-d|0.7469	CIDm00024462|copper-64(2+);sulfate|0.6022	CIDm00000712|Formaldehyde-13C,d2solution|0.5037	CIDm00002256|zeapos|0.5054	CIDm09874904|SCHEMBL37451|0.5406
PCDHB2|Q9Y5E7	CIDm00003121|valproic acid-d|0.7332	CIDm00000312|SCHEMBL15314976|0.5990	CIDm00000280|CID9920366|0.6698	CIDm00000612|sodium l-lactate-(13)c(3)|0.7057
ZNF283|Q8N7M2	CIDm00003121|valproic acid-d|0.7590	CIDm00024462|copper-64(2+);sulfate|0.6864	CIDm00004156|trideuteriomethyl methanesulfonate|0.7123	CIDm00006113|methylsulfonic acid, ethyl ester|0.6394	CIDm00000544|tris(oxidanidyl)arsane|0.5409	CIDm09874904|SCHEMBL37451|0.9040	CIDm00014829|oxocopper|0.6347
GTF2IRD2B|Q6EKJ0	CIDm00003121|valproic acid-d|0.5216
ZNF667|Q5HYK9	CIDm00003121|valproic acid-d|0.7756	CIDm00024462|copper-64(2+);sulfate|0.6179	CIDm00000712|Formaldehyde-13C,d2solution|0.5865	CIDm00004156|trideuteriomethyl methanesulfonate|0.5750	CIDm09874904|SCHEMBL37451|0.7599	CIDm00014829|oxocopper|0.5293
NAA16|Q6N069	CIDm00024462|copper-64(2+);sulfate|0.6809	CIDm00000450|CID9993501|0.6783	CIDm05280343|quercetin-3-beta-d|0.6117	CIDm00006113|methylsulfonic acid, ethyl ester|0.5382	CIDm05281707|cumestrol|0.5672	CIDm00002978|SCHEMBL13308730|0.5727
RAB30|Q15771	CIDm00002909|CID9988947|0.5010
ZNF707|Q96C28	CIDm00003121|valproic acid-d|0.7998	CIDm00000712|Formaldehyde-13C,d2solution|0.5688	CIDm00004156|trideuteriomethyl methanesulfonate|0.5679
MATN3|O15232	CIDm00023930|manganum|0.5099	CIDm00248893|{1-[(1-phenylethyl)sulfanyl]ethyl}benzene|0.5251
PABPC5|Q96DU9	CIDm00024462|copper-64(2+);sulfate|0.5853
GOLGA6L19|H0YKK7	CIDm00002909|CID9988947|0.6125	CIDm00015103|SCHEMBL16062159|0.5062	CIDm00015625|CID158816|0.5463	CIDm00000617|serine-t|0.7141	CIDm00002430|CHEMBL2373671|0.6426	CIDm00011740|CID9907506|0.8883	CIDm00002995|MOLI001353|0.8204	CIDm91667408|2KB|0.8532	CIDm00023963|trichlorotitanium(1+) cyclopenta-2,4-dienide|0.5049
LONRF1|Q17RB8	CIDm00024462|copper-64(2+);sulfate|0.5215	CIDm00002909|CID9988947|0.5133	CIDm00001983|SCHEMBL887976|0.6247	CIDm00000450|CID9993501|0.5977	CIDm00041322|64396-10-7|0.5157	CIDm00006859|methyl(quinolin-8-yloxy)mercury|0.5579
IGF2BP3|O00425	CIDm00024462|copper-64(2+);sulfate|0.5719	CIDm00000450|CID9993501|0.6078	CIDm00014888|white arsenic|0.8741	CIDm00024934|sodiumhydrogen selenite,sodium biselenite|0.5854
TM9SF1|O15321	CIDm00005562|Trichostatin A, Streptomyces sp.|0.5510
FGD6|Q6ZV73	CIDm00000934|pi-Cyclopentadienyl compd. with nickel|0.6873
UBOX5|O94941	CIDm00002256|zeapos|0.6863
ADGRA3|Q8IWK6	CIDm00000712|Formaldehyde-13C,d2solution|0.8287	CIDm00001117|hydron;methyl carbamimidothioate;sulfate|0.5582	CIDm00000899|478529-44-1|0.5894	CIDm00010603|ZINC00155807|0.9795
CRYBG1|Q9Y4K1	CIDm00001117|hydron;methyl carbamimidothioate;sulfate|0.5964	CIDm00000175|perdeuterioacetoxy|0.5108	CIDm00000888|mg++|0.6424	CIDm00000312|SCHEMBL15314976|0.9463	CIDm00000923|zlchem 216|0.8910	CIDm00000283|oxidanylformaldehyde|0.8679	CIDm00000174|methanol/methanol-d1|0.8982	CIDm00000977|triplet molecular oxygen|0.6591	CIDm00014888|white arsenic|0.7386	CIDm00006113|methylsulfonic acid, ethyl ester|0.6163	CIDm00000206|CID9899007|0.8833	CIDm00000280|CID9920366|0.5489	CIDm04604180|CID4604180|0.5942	CIDm00000899|478529-44-1|0.6756	CIDm00000942||-nicotine|0.8926	CIDm00000985|SCHEMBL1332805|0.9492	CIDm00248893|{1-[(1-phenylethyl)sulfanyl]ethyl}benzene|0.5525	CIDm00000311|CID9990172|0.9364	CIDm00078165|{2-[n-morpholino]ethanesulfonic acid}hydrate|0.8756	CIDm00001153|tyrosine t23g7|0.5547	CIDm00019920|ZINC02038187|0.5216	CIDm00004112|SCHEMBL9246378|0.5304	CIDm00000943|trioxonitrate(V)|0.6340	CIDm00000871|CID9957787|0.9661	CIDm00000294|SCHEMBL4176008|0.9992	CIDm00000906|n-acetyl-d neuraminic acid|0.9226	CIDm00010461|CID10702120|0.6179	CIDm00001143|CID9840965|0.9836	CIDm00003973|ZINC37858693|0.9789	CIDm00005645|CID9963685|0.5232	CIDm00004829|X4OV71U42S|0.8947	CIDm00000860|alpha-linolenate (d5-18:3n-3 ethyl ester)|0.5980	CIDm00001051|Vitazechs-d5|0.8541	CIDm00000245|alpha-D-Gal-(1->4)-beta-D-GlcNAc|0.6275	CIDm00006261|Guanidine, 1-methyl-d3-3-nitro-1-nitroso-|0.7226	CIDm00013766|SCHEMBL13151127|0.6250
UBE2QL1|A1L167	CIDm00024462|copper-64(2+);sulfate|0.6489	CIDm00000712|Formaldehyde-13C,d2solution|0.5773	CIDm00001983|SCHEMBL887976|0.5257	CIDm00000174|methanol/methanol-d1|0.5167
SLFN11|Q7Z7L1	CIDm00002336|CID6911868|0.8336
MRPL51|Q4U2R6	CIDm00003121|valproic acid-d|0.6395	CIDm00023994|zinc-64|0.5791	CIDm00000888|mg++|0.6013
ZFR2|Q9UPR6	CIDm00003121|valproic acid-d|0.5791	CIDm00024462|copper-64(2+);sulfate|0.5275	CIDm00000753|glycerol-d|0.5923	CIDm00002909|CID9988947|0.5002	CIDm00000271|calcium-41|0.8264	CIDm00000175|perdeuterioacetoxy|0.5696	CIDm00004156|trideuteriomethyl methanesulfonate|0.6146	CIDm00000934|pi-Cyclopentadienyl compd. with nickel|0.6321	CIDm00006113|methylsulfonic acid, ethyl ester|0.5399	CIDm00007870|SCHEMBL1331651|0.7090	CIDm00000942||-nicotine|0.7613	CIDm00000051|SCHEMBL6887701|0.7730	CIDm00193344|SCHEMBL1527409|0.6946	CIDm00002215|apomorphine, nasal, Britannia;|0.7994	CIDm00000193|S-Adenosylhomocysteine-13C5|0.7271	CIDm46174157|KSS|0.7415	CIDm00149368|Dechromose-a Chrommycin A3|0.6424	CIDm66545744|AGN-PC-0H0HQD|0.7048	CIDm00518605|tricyclo[3.3.1.1(3,7)]tetraarsoxane|0.5372	CIDm00448110|SCHEMBL1506775|0.7068	CIDm00123638|AGN-PC-04Y3WW|0.7576	CIDm00009330|beta-Diethylaminoethyl benzilate hydrochloride|0.8041	CIDm00446229|Inl|0.6632	CIDm46907787|W-5859|0.7467	CIDm57120921|VC-13|0.7708	CIDm00533669|SCHEMBL13770920|0.7839	CIDm05748835|V0980|0.7628	CIDm00011907|{[3-(4-cyano-phenyl)-4-hydroxy|0.7062	CIDm00114943|protoberberine iodide|0.7958	CIDm00146807|AGN-PC-0JMVAI|0.7120	CIDm00656550|but-3-enylglucosinolate|0.7954	CIDm44475985|DLN|0.7866	CIDm00036070|Ultramid A3 times. G7|0.7224	CIDm03025942|Mt 20|0.6722	CIDm71307952|IXG|0.7202	CIDm46209401|US8497274, 74|0.6580	CIDm01356208|ZINC12372218|0.7176	CIDm56965946|SCHEMBL1851526|0.7636	CIDm00445615|Xim|0.6740	CIDm00525551|FUIDRYCKEXJNOK-WCBMZHEXSA-N|0.6288	CIDm00123336|rac-l-methylsulfinyl-2-propyl|0.7887	CIDm11647372|ZSTK474/ZSTK-474|0.7581	CIDm00017516|promecarb|0.7281	CIDm03032313|ZINC05226613|0.7518	CIDm86306051|3N9|0.7834	CIDm00001989|U 14812-d6|0.7202	CIDm00439605|d-lysinamide|0.7758	CIDm00735863|Zinc00153754|0.7204	CIDm00193988|SCHEMBL1815461|0.7854
ZNF717|Q9BY31	CIDm00003121|valproic acid-d|0.7590	CIDm00024462|copper-64(2+);sulfate|0.6864	CIDm00023994|zinc-64|0.5243	CIDm00004156|trideuteriomethyl methanesulfonate|0.7123	CIDm00006113|methylsulfonic acid, ethyl ester|0.6394	CIDm00000544|tris(oxidanidyl)arsane|0.5409	CIDm09874904|SCHEMBL37451|0.9040	CIDm00014829|oxocopper|0.6347
NOXRED1|Q6NXP6	CIDm00003121|valproic acid-d|0.5330	CIDm00024462|copper-64(2+);sulfate|0.5543	CIDm00023994|zinc-64|0.8329	CIDm00000271|calcium-41|0.9202	CIDm00000175|perdeuterioacetoxy|0.8677	CIDm00000174|methanol/methanol-d1|0.9080	CIDm00000206|CID9899007|0.8543	CIDm00000784|superoxol|0.5349	CIDm00007870|SCHEMBL1331651|0.9351	CIDm00000738|glutamine (14n glutamine)|0.5190	CIDm00000681|72535-00-3|0.5449	CIDm00193344|SCHEMBL1527409|0.5071	CIDm00005238|CID9833957|0.9580	CIDm00442783|SCHEMBL6727006|0.8906	CIDm00003715|Indomod-d4|0.5262	CIDm00000311|CID9990172|0.8767	CIDm00001110|2,3-dideuterosuccinate-1-13c|0.5905	CIDm00001287|SCHEMBL14423426|0.9526	CIDm00003987|SCHEMBL3672549|0.7275	CIDm00000840|(2R,3S,4S,5R)-6-methyloxane-2,3,4,5-tetrol|0.8251	CIDm00004112|SCHEMBL9246378|0.8882	CIDm00002891|CID9963853|0.9866	CIDm00000264|CID9812753|0.5765	CIDm00000943|trioxonitrate(V)|0.6321	CIDm00008083|morpholin-4-yl-d|0.9538	CIDm00004253|SMR001338872|0.5393	CIDm00193988|SCHEMBL1815461|0.9473	CIDm00000925||A-Nicotinamide adenine dinucleotide sodium salt|0.9895	CIDm00005202|SEROTONINBINOXALATE,5-[2-14C]|0.9825	CIDm00000703|SCHEMBL15945863|0.6343	CIDm00000929|beta-NADP|0.9890	CIDm00005753|corticosterone-d8|0.9922	CIDm00000930||A-NADPH|0.9979	CIDm00001181|uridintriphosphat|0.5264	CIDm00083153|glycylphenylalanylphenylalanine|0.9505	CIDm00019001|1,4-DITHIOTHREITOL-D10|0.9731	CIDm00000928||A-NADH|0.9916	CIDm00002551||A-Carbamoyl Choline Chloride|0.9955	CIDm06439874|SCHEMBL10970216|0.7290	CIDm09804991|givinostat|0.5289	CIDm00000860|alpha-linolenate (d5-18:3n-3 ethyl ester)|0.5861	CIDm06325610|Phaeomelanins|0.6351	CIDm00003640|ZINC00607920|0.8577	CIDm00133881|WTUKKAOMXJCRLH-UHFFFAOYSA-N|0.5237	CIDm00081462|bistris|0.6393	CIDm00011740|CID9907506|0.9857	CIDm00003314|zinc eugenolate|0.8039	CIDm70680603|CHEMBL2316893|0.5788	CIDm00171147|SCHEMBL2239479|0.9557
GRPEL1|Q9HAV7	CIDm00002336|CID6911868|0.5312	CIDm00041322|64396-10-7|0.6688
HELQ|Q8TDG4	CIDm00024462|copper-64(2+);sulfate|0.6228	CIDm00000238|CID9827664|0.5589	CIDm00006503|SCHEMBL9633903|0.6061
LIN7A|O14910	CIDm00005538|SCHEMBL12494512|0.7859
AARD|Q4LEZ3	CIDm00015625|CID158816|0.7682	CIDm00000702|(1S)-1-deuterioethanol|0.7083	CIDm00014888|white arsenic|0.6042	CIDm00005234|sodium;chlorine-35(1-)|0.5451	CIDm00004920|CID9948776|0.5519	CIDm00000681|72535-00-3|0.5119	CIDm00000187|ACETYLCHOLINE-D16BROMIDE|0.7187
COPZ1|P61923	CIDm00001117|hydron;methyl carbamimidothioate;sulfate|0.8606	CIDm00002430|CHEMBL2373671|0.5180
FMNL2|Q96PY5	CIDm00004666|CID9897470|0.5529	CIDm00002519|Caffeine-1-methyl-14C|0.6808
GSTK1|C9JNT3	CIDm00003121|valproic acid-d|0.8185	CIDm00000753|glycerol-d|0.5122	CIDm00005538|SCHEMBL12494512|0.5031
ZNF99|A0A0A0MS76	CIDm00003121|valproic acid-d|0.7354	CIDm00000712|Formaldehyde-13C,d2solution|0.5483	CIDm00023994|zinc-64|0.5540	CIDm00006113|methylsulfonic acid, ethyl ester|0.5491
TCEAL4|Q96EI5	CIDm00005538|SCHEMBL12494512|0.6114
SFT2D3|Q587I9	CIDm00002336|CID6911868|0.5082	CIDm00000934|pi-Cyclopentadienyl compd. with nickel|0.5596
CREB5|Q02930	CIDm00000753|glycerol-d|0.9132	CIDm00002336|CID6911868|0.5564	CIDm00000271|calcium-41|0.9459	CIDm00000175|perdeuterioacetoxy|0.8439	CIDm00000934|pi-Cyclopentadienyl compd. with nickel|0.8915	CIDm00000177|2-deuterio-1-tritioethanone|0.8019	CIDm00007870|SCHEMBL1331651|0.9071	CIDm00000942||-nicotine|0.9358	CIDm00000051|SCHEMBL6887701|0.8839	CIDm00193344|SCHEMBL1527409|0.8686	CIDm00002215|apomorphine, nasal, Britannia;|0.7081	CIDm00000193|S-Adenosylhomocysteine-13C5|0.5123	CIDm46174157|KSS|0.6188	CIDm00149368|Dechromose-a Chrommycin A3|0.7615	CIDm66545744|AGN-PC-0H0HQD|0.6881	CIDm00518605|tricyclo[3.3.1.1(3,7)]tetraarsoxane|0.6139	CIDm00448110|SCHEMBL1506775|0.6424	CIDm00123638|AGN-PC-04Y3WW|0.7710	CIDm00009330|beta-Diethylaminoethyl benzilate hydrochloride|0.6391	CIDm00446229|Inl|0.6421	CIDm46907787|W-5859|0.5269	CIDm57120921|VC-13|0.9072	CIDm00533669|SCHEMBL13770920|0.7458	CIDm05748835|V0980|0.5778	CIDm00011907|{[3-(4-cyano-phenyl)-4-hydroxy|0.7037	CIDm00114943|protoberberine iodide|0.6779	CIDm00146807|AGN-PC-0JMVAI|0.7083	CIDm00656550|but-3-enylglucosinolate|0.7139	CIDm44475985|DLN|0.7115	CIDm00036070|Ultramid A3 times. G7|0.6366	CIDm03025942|Mt 20|0.7847	CIDm71307952|IXG|0.7250	CIDm46209401|US8497274, 74|0.5624	CIDm01356208|ZINC12372218|0.6605	CIDm56965946|SCHEMBL1851526|0.6828	CIDm00445615|Xim|0.7062	CIDm00525551|FUIDRYCKEXJNOK-WCBMZHEXSA-N|0.6489	CIDm00123336|rac-l-methylsulfinyl-2-propyl|0.7378	CIDm11647372|ZSTK474/ZSTK-474|0.7311	CIDm00017516|promecarb|0.5832	CIDm03032313|ZINC05226613|0.6734	CIDm86306051|3N9|0.6415	CIDm00001989|U 14812-d6|0.6230	CIDm00439605|d-lysinamide|0.6896	CIDm00735863|Zinc00153754|0.5972	CIDm00193988|SCHEMBL1815461|0.6220	CIDm00260534|FT-0665929|0.6251	CIDm00656542|Einecs 239-662-2|0.6907	CIDm00016596|CID9933753|0.7240
HECTD2|Q5U5R9	CIDm00015625|CID158816|0.5244	CIDm00041322|64396-10-7|0.6260	CIDm00006410|zinc t-butyl peroxide|0.5129	CIDm00003054|d, diethylstilbestrol|0.5177	CIDm00006623|bisphenol a-(13)c(12)|0.5010	CIDm00000764|s:guanine|0.6496	CIDm00001153|tyrosine t23g7|0.8451	CIDm00000594|s/cysteine|0.6935	CIDm00004894|CID9906908|0.6505	CIDm00068740|zoledronic acid [100 microm]|0.7286	CIDm00005035|d, raloxifene|0.6924	CIDm00004055|Vitamin K3-d8|0.5254	CIDm00007847|zinc acryl|0.8074	CIDm00003143|CID9897275|0.8994
PAGE1|O75459	CIDm00016886|ZB000289|0.5533
KRT7|P08729	CIDm00024462|copper-64(2+);sulfate|0.5905
NT5DC2|Q9H857	CIDm00000888|mg++|0.7087	CIDm00015103|SCHEMBL16062159|0.7735	CIDm00024934|sodiumhydrogen selenite,sodium biselenite|0.8287	CIDm00013766|SCHEMBL13151127|0.7392
WWC2|Q6AWC2	CIDm00002909|CID9988947|0.9997	CIDm00001983|SCHEMBL887976|0.9995	CIDm00000450|CID9993501|0.9925	CIDm00006859|methyl(quinolin-8-yloxy)mercury|0.9904
TBX22|Q9Y458	CIDm00000753|glycerol-d|0.5617	CIDm00000271|calcium-41|0.5041	CIDm00000934|pi-Cyclopentadienyl compd. with nickel|0.5208	CIDm00000009|phosphorothioate inositol phosphate|0.5468
ZBTB10|Q96DT7	CIDm00004156|trideuteriomethyl methanesulfonate|0.5238
LRRC8C|Q8TDW0	CIDm00024425|disodium;dioxido(dioxo)chromium-51|0.5778
RHOBTB2|Q9BYZ6	CIDm00000712|Formaldehyde-13C,d2solution|0.5228
LBX2|Q6XYB7	CIDm00003121|valproic acid-d|0.5417	CIDm00000753|glycerol-d|0.5575	CIDm00002256|zeapos|0.5055	CIDm00002826|SCHEMBL26609|0.6980	CIDm46174157|KSS|0.5640	CIDm00149368|Dechromose-a Chrommycin A3|0.5010	CIDm66545744|AGN-PC-0H0HQD|0.5247	CIDm00448110|SCHEMBL1506775|0.5349	CIDm00446229|Inl|0.5136	CIDm00028486|lithium-12|0.6518	CIDm46907787|W-5859|0.5231	CIDm05748835|V0980|0.5469	CIDm00011907|{[3-(4-cyano-phenyl)-4-hydroxy|0.5436	CIDm00146807|AGN-PC-0JMVAI|0.5757	CIDm00036070|Ultramid A3 times. G7|0.5154	CIDm71307952|IXG|0.5862	CIDm46209401|US8497274, 74|0.5437	CIDm01356208|ZINC12372218|0.5833	CIDm56965946|SCHEMBL1851526|0.5241	CIDm00445615|Xim|0.5926	CIDm00525551|FUIDRYCKEXJNOK-WCBMZHEXSA-N|0.5103	CIDm00017516|promecarb|0.5374	CIDm86306051|3N9|0.5152	CIDm00001989|U 14812-d6|0.5268	CIDm00439605|d-lysinamide|0.5167	CIDm00735863|Zinc00153754|0.5389	CIDm00193988|SCHEMBL1815461|0.5779	CIDm00260534|FT-0665929|0.5217	CIDm00002156|MOLI000923|0.5424	CIDm53774028|AGN-PC-09YLZD|0.5214	CIDm00169533|CID7031899|0.5542	CIDm00160921|nevadensin|0.5247	CIDm00439783|deacetoxyvindolinium cation|0.5941	CIDm00316448|X2FCK16QAH|0.5466	CIDm00492977|SCHEMBL7372830|0.5588	CIDm04839170|CID4839170|0.5428	CIDm00092962|ZINC06569103|0.5318	CIDm03731012|zlchem 713|0.5271	CIDm04570951|ethyl 4-azanylquinoline-3-carboxylate|0.6083	CIDm05380670|VZ28801|0.6112	CIDm25271560|AGN-PC-0510NE|0.5244	CIDm00115085|AGN-PC-0JLJVK|0.5519	CIDm00125576|SCHEMBL9312109|0.5454	CIDm00010153|ZINC01665312|0.5829	CIDm00094766|tetraphenylglycol|0.5378	CIDm16217327|silver;copper(1+)|0.5392	CIDm00009276|d-Bulbocapnine|0.5194	CIDm00017046|SCHEMBL13974192|0.5127	CIDm00014386|zolamine hydrochloride|0.5496
TMED6|Q8WW62	CIDm00003121|valproic acid-d|0.7533
CYP4Z1|Q86W10	CIDm00003121|valproic acid-d|0.9901	CIDm00024462|copper-64(2+);sulfate|0.8191	CIDm00002909|CID9988947|0.9952	CIDm00005562|Trichostatin A, Streptomyces sp.|0.8507	CIDm00015625|CID158816|0.9259	CIDm00000942||-nicotine|0.7159	CIDm00000544|tris(oxidanidyl)arsane|0.7849	CIDm00000596|3'-deuterio cytidine|0.9154
DGCR6|Q14129	CIDm00005538|SCHEMBL12494512|0.5309	CIDm00001003|Phosphoric acid-18O4 solution|0.6480	CIDm00000238|CID9827664|0.5941	CIDm00023994|zinc-64|0.6938	CIDm00000197|SCHEMBL14613190|0.5251	CIDm00000923|zlchem 216|0.6537	CIDm00002256|zeapos|0.6763	CIDm00023830|hepes-t|0.7574	CIDm00000596|3'-deuterio cytidine|0.7375	CIDm71563398|CHEMBL2403340|0.5205
DHX38|Q92620	CIDm00001148|CID9990558|0.5900
LTN1|O94822	CIDm00000238|CID9827664|0.8742	CIDm00000224|Spectrum_000075|0.6093	CIDm00001023|dihydroxyphosphoryl hydrogen phosphate|0.7539
ZFP1|Q6P2D0	CIDm00023994|zinc-64|0.5243	CIDm00004156|trideuteriomethyl methanesulfonate|0.7123	CIDm00006113|methylsulfonic acid, ethyl ester|0.6394	CIDm00000544|tris(oxidanidyl)arsane|0.5409	CIDm09874904|SCHEMBL37451|0.9040	CIDm00014829|oxocopper|0.6347
ZNF569|Q5MCW4	CIDm00024462|copper-64(2+);sulfate|0.6740
LACTB|P83111	CIDm00002909|CID9988947|0.9286	CIDm00014888|white arsenic|0.5186	CIDm00006113|methylsulfonic acid, ethyl ester|0.5831
SPAG7|O75391	CIDm00000753|glycerol-d|0.7888	CIDm00000712|Formaldehyde-13C,d2solution|0.5240	CIDm00000271|calcium-41|0.8911	CIDm00000175|perdeuterioacetoxy|0.8223	CIDm00004156|trideuteriomethyl methanesulfonate|0.6372	CIDm00000934|pi-Cyclopentadienyl compd. with nickel|0.7627	CIDm00006113|methylsulfonic acid, ethyl ester|0.5054	CIDm00000177|2-deuterio-1-tritioethanone|0.7854	CIDm00007870|SCHEMBL1331651|0.8248	CIDm00000942||-nicotine|0.8403	CIDm00000051|SCHEMBL6887701|0.8870	CIDm00193344|SCHEMBL1527409|0.8656	CIDm00002215|apomorphine, nasal, Britannia;|0.8366	CIDm00000193|S-Adenosylhomocysteine-13C5|0.8749	CIDm46174157|KSS|0.8629	CIDm00149368|Dechromose-a Chrommycin A3|0.8595	CIDm66545744|AGN-PC-0H0HQD|0.8683	CIDm00518605|tricyclo[3.3.1.1(3,7)]tetraarsoxane|0.8207	CIDm00448110|SCHEMBL1506775|0.8816	CIDm00123638|AGN-PC-04Y3WW|0.9090	CIDm00009330|beta-Diethylaminoethyl benzilate hydrochloride|0.8823	CIDm00446229|Inl|0.8530	CIDm46907787|W-5859|0.9109	CIDm57120921|VC-13|0.8301	CIDm00533669|SCHEMBL13770920|0.8967	CIDm05748835|V0980|0.8904	CIDm00011907|{[3-(4-cyano-phenyl)-4-hydroxy|0.8156	CIDm00114943|protoberberine iodide|0.8959	CIDm00146807|AGN-PC-0JMVAI|0.8392	CIDm00656550|but-3-enylglucosinolate|0.8763	CIDm44475985|DLN|0.8994	CIDm00036070|Ultramid A3 times. G7|0.8907	CIDm03025942|Mt 20|0.9055	CIDm71307952|IXG|0.8777	CIDm46209401|US8497274, 74|0.8808	CIDm01356208|ZINC12372218|0.9062	CIDm56965946|SCHEMBL1851526|0.9053	CIDm00445615|Xim|0.9046	CIDm00525551|FUIDRYCKEXJNOK-WCBMZHEXSA-N|0.8724	CIDm00123336|rac-l-methylsulfinyl-2-propyl|0.8950	CIDm11647372|ZSTK474/ZSTK-474|0.9143	CIDm00017516|promecarb|0.8765	CIDm03032313|ZINC05226613|0.8779	CIDm86306051|3N9|0.8681	CIDm00001989|U 14812-d6|0.8827	CIDm00439605|d-lysinamide|0.9215	CIDm00735863|Zinc00153754|0.8830	CIDm00193988|SCHEMBL1815461|0.8731	CIDm00260534|FT-0665929|0.9051
FANCE|Q9HB96	CIDm00000712|Formaldehyde-13C,d2solution|0.8568	CIDm00001983|SCHEMBL887976|0.6772	CIDm00004156|trideuteriomethyl methanesulfonate|0.6892	CIDm00023930|manganum|0.5998	CIDm00000602|DL-Alanine-13C3|0.7543	CIDm00005978|SCHEMBL15474330|0.5221	CIDm00023931|bis(chloranyl)mercury-201|0.6102	CIDm00442783|SCHEMBL6727006|0.8713	CIDm00000311|CID9990172|0.5019	CIDm00005591|ZINC00968278|0.8905	CIDm00000298|threo-Chloramphenicol, l-|0.9233	CIDm00002907|ZINC00155694|0.5741	CIDm00004091|metformin-d(6)|0.8901	CIDm00000869|SCHEMBL13461519|0.6356	CIDm00011146|GLYCERYL-D5TRIOCTADECANOATE|0.8097	CIDm00003051|pyrocarbonic acid diethylester|0.6053
WDR83|Q9BRX9	CIDm00024462|copper-64(2+);sulfate|0.5079	CIDm00002909|CID9988947|0.5995	CIDm00002336|CID6911868|0.5183	CIDm05280343|quercetin-3-beta-d|0.5324	CIDm00015625|CID158816|0.5411
ASB10|Q8WXI3	CIDm00002336|CID6911868|0.5428	CIDm46174157|KSS|0.7560	CIDm00006342|2-tritioethanenitrile|0.7486
PRELID3B|Q9Y3B1	CIDm00001983|SCHEMBL887976|0.6665	CIDm05280343|quercetin-3-beta-d|0.6503	CIDm00000977|triplet molecular oxygen|0.9697	CIDm00024425|disodium;dioxido(dioxo)chromium-51|0.8548
PCDH7|O60245	CIDm00000174|methanol/methanol-d1|0.8566	CIDm00023931|bis(chloranyl)mercury-201|0.9011
OR2T35|Q8NGX2	CIDm00002336|CID6911868|0.5470	CIDm00002514|cadmium-110|0.7017	CIDm00024934|sodiumhydrogen selenite,sodium biselenite|0.7275	CIDm00002156|MOLI000923|0.5537	CIDm71563398|CHEMBL2403340|0.5506	CIDm00001206|methamphetamine-d4|0.8733	CIDm00004763|zadonal|0.5869	CIDm00003750|Irinotecan-d10 Hydrochloride|0.5684	CIDm00083153|glycylphenylalanylphenylalanine|0.5572	CIDm00159612|cobaltous;stannic;oxygen(2-)|0.5536	CIDm00060789|genesa|0.6906	CIDm00265546|ZINC01668115|0.8526	CIDm00133881|WTUKKAOMXJCRLH-UHFFFAOYSA-N|0.6126	CIDm00003314|zinc eugenolate|0.8994	CIDm00072385|nonoxynol-9 [nonylphenoxy polyethoxy ethanol]|0.5845	CIDm00002538|(S)-(+)-Camptothecin-d5|0.6378
OR1M1|Q8NGA1	CIDm00002336|CID6911868|0.5470	CIDm00002514|cadmium-110|0.7017	CIDm00024934|sodiumhydrogen selenite,sodium biselenite|0.7275	CIDm00002156|MOLI000923|0.5537	CIDm71563398|CHEMBL2403340|0.5506	CIDm00001206|methamphetamine-d4|0.8733	CIDm00004763|zadonal|0.5869	CIDm00003750|Irinotecan-d10 Hydrochloride|0.5684	CIDm00159612|cobaltous;stannic;oxygen(2-)|0.5536	CIDm00060789|genesa|0.6906	CIDm00265546|ZINC01668115|0.8526	CIDm00133881|WTUKKAOMXJCRLH-UHFFFAOYSA-N|0.6126	CIDm00003314|zinc eugenolate|0.8994	CIDm00072385|nonoxynol-9 [nonylphenoxy polyethoxy ethanol]|0.5845	CIDm00002538|(S)-(+)-Camptothecin-d5|0.6378
RALGAPA1|Q6GYQ0	CIDm00001003|Phosphoric acid-18O4 solution|0.7071	CIDm00000762|XKMLYUALXHKNFT-DTUHVUQASA-N|0.6759	CIDm00000730|QGWNDRXFNXRZMB-DTUHVUQASA-N|0.5235
NOP16|Q9Y3C1	CIDm00006342|2-tritioethanenitrile|0.6157
HELZ|P42694	CIDm00001003|Phosphoric acid-18O4 solution|0.6573	CIDm00004795|CID9543492|0.5488
WDR27|A2RRH5	CIDm00024462|copper-64(2+);sulfate|0.5009	CIDm00000712|Formaldehyde-13C,d2solution|0.5149	CIDm00001983|SCHEMBL887976|0.5198	CIDm00041322|64396-10-7|0.5043	CIDm00001567|203645-37-8|0.6244	CIDm00000806|ZINC13557565|0.7207	CIDm00000703|SCHEMBL15945863|0.8285
HECTD1|Q9ULT8	CIDm00001983|SCHEMBL887976|0.5633
EIF3H|O15372	CIDm00003121|valproic acid-d|0.5104	CIDm00000712|Formaldehyde-13C,d2solution|0.5516	CIDm00000961||I-Oxido dihydrogen|0.7514	CIDm00002256|zeapos|0.6913	CIDm00000304|CID9909206|0.6097	CIDm00002978|SCHEMBL13308730|0.5054	CIDm00009711|isopropylthio-alpha-galactoside|0.8511
NACAD|O15069	CIDm00019920|ZINC02038187|0.9859
FAM92B|Q6ZTR7	CIDm00000197|SCHEMBL14613190|0.5565	CIDm05280343|quercetin-3-beta-d|0.5284	CIDm05281707|cumestrol|0.6523
RAX2|Q96IS3	CIDm00000679|trideuterio(methylsulfinyl)methane|0.5001	CIDm00443314|SCHEMBL15760665|0.8828	CIDm25880664|SCHEMBL12356690|0.6569	CIDm00008083|morpholin-4-yl-d|0.5905	CIDm25880656|EINECS 255-353-5|0.7223
SHISA5|Q8N114	CIDm00005562|Trichostatin A, Streptomyces sp.|0.5091
VPS13B|Q7Z7G8	CIDm00003121|valproic acid-d|0.6595	CIDm00024462|copper-64(2+);sulfate|0.5854	CIDm00001003|Phosphoric acid-18O4 solution|0.5221	CIDm00023994|zinc-64|0.5842	CIDm00000888|mg++|0.5480	CIDm00002514|cadmium-110|0.5185	CIDm00002767|azane;platinum-195(2+);dichloride|0.5260	CIDm00001115|CID9907067|0.5343	CIDm00000681|72535-00-3|0.8481	CIDm00000764|s:guanine|0.5381	CIDm00006859|methyl(quinolin-8-yloxy)mercury|0.5522	CIDm00001153|tyrosine t23g7|0.5789	CIDm00025670|terbufos|0.5878	CIDm00028486|lithium-12|0.7563	CIDm00146807|AGN-PC-0JMVAI|0.7072	CIDm01356208|ZINC12372218|0.5871	CIDm00445615|Xim|0.6934	CIDm00098487|m-methoxybenzoylamino|0.7503	CIDm00004894|CID9906908|0.6487	CIDm00000703|SCHEMBL15945863|0.6724	CIDm00004763|zadonal|0.7181	CIDm00001805|wr 183027|0.7354	CIDm00002430|CHEMBL2373671|0.5581	CIDm00003405|FT-0668797|0.7437	CIDm00007847|zinc acryl|0.7986	CIDm00001182|valine-d8|0.7501	CIDm00002498|N-Palmitoylsphingosinee-13C2,d2|0.7855
PLA2G12B|Q9BX93	CIDm00000175|perdeuterioacetoxy|0.5812
OR2T8|A6NH00	CIDm00002336|CID6911868|0.5470	CIDm00002256|zeapos|0.6341	CIDm00002514|cadmium-110|0.7017	CIDm00024934|sodiumhydrogen selenite,sodium biselenite|0.7275	CIDm00002156|MOLI000923|0.5537	CIDm71563398|CHEMBL2403340|0.5506	CIDm00001206|methamphetamine-d4|0.8733	CIDm00004763|zadonal|0.5869	CIDm00003750|Irinotecan-d10 Hydrochloride|0.5684	CIDm00083153|glycylphenylalanylphenylalanine|0.5572	CIDm00159612|cobaltous;stannic;oxygen(2-)|0.5536	CIDm00060789|genesa|0.6906	CIDm00265546|ZINC01668115|0.8526	CIDm00133881|WTUKKAOMXJCRLH-UHFFFAOYSA-N|0.6126	CIDm00003314|zinc eugenolate|0.8994	CIDm00072385|nonoxynol-9 [nonylphenoxy polyethoxy ethanol]|0.5845	CIDm00002538|(S)-(+)-Camptothecin-d5|0.6378
ATG4C|Q96DT6	CIDm00518605|tricyclo[3.3.1.1(3,7)]tetraarsoxane|0.5156
NPIPA2|E9PIF3	CIDm00003121|valproic acid-d|0.6112	CIDm00000712|Formaldehyde-13C,d2solution|0.5330	CIDm00001983|SCHEMBL887976|0.5465	CIDm00004156|trideuteriomethyl methanesulfonate|0.5526	CIDm00041322|64396-10-7|0.5867	CIDm00000866|lysine (12c/13c)|0.5534	CIDm00024425|disodium;dioxido(dioxo)chromium-51|0.5629	CIDm00000679|trideuterio(methylsulfinyl)methane|0.5702	CIDm00023985|gold-198|0.5595	CIDm00077998|rosiglizole|0.5533	CIDm00003715|Indomod-d4|0.5158	CIDm00000264|CID9812753|0.6687	CIDm00000597|cytosine-1-beta-d|0.6147	CIDm00004939|CID9931511|0.6217	CIDm00004713|amino-3'-methoxyphenyl (-oxanaphtalen-4-on)|0.6242	CIDm00000745|ZINC03830892|0.6375	CIDm00001805|wr 183027|0.6205	CIDm00005711|SCHEMBL2834049|0.6702	CIDm00000389|ornithine-d|0.5834	CIDm00006575|Trichloroethylene-13C2|0.5895	CIDm00004042|CID941451|0.5546	CIDm53903450|AGN-PC-0A0B1U|0.5045
GSTT2B|P0CG30	CIDm00024462|copper-64(2+);sulfate|0.5576	CIDm00001983|SCHEMBL887976|0.5752	CIDm00002336|CID6911868|0.6681	CIDm00015103|SCHEMBL16062159|0.8072	CIDm00000450|CID9993501|0.9512	CIDm00015625|CID158816|0.6806	CIDm00000762|XKMLYUALXHKNFT-DTUHVUQASA-N|0.6350	CIDm04604180|CID4604180|0.5156	CIDm00024425|disodium;dioxido(dioxo)chromium-51|0.5433	CIDm00002116|SCHEMBL14297170|0.5505	CIDm00023830|hepes-t|0.5303	CIDm00000857|leucine-d3|0.6261	CIDm00000232|CID9815369|0.5917	CIDm00000544|tris(oxidanidyl)arsane|0.5584	CIDm00000602|DL-Alanine-13C3|0.5898	CIDm00023985|gold-198|0.5586	CIDm00000304|CID9909206|0.5860	CIDm00003054|d, diethylstilbestrol|0.5686	CIDm00000764|s:guanine|0.6210	CIDm00442783|SCHEMBL6727006|0.6145	CIDm00001287|SCHEMBL14423426|0.7788	CIDm00000453|CID9920559|0.5045	CIDm00000264|CID9812753|0.6545	CIDm00072466|CID9920268|0.7205	CIDm00004939|CID9931511|0.5035	CIDm00004713|amino-3'-methoxyphenyl (-oxanaphtalen-4-on)|0.6852	CIDm00000791|CID9989320|0.5229	CIDm00003405|FT-0668797|0.5527	CIDm00004053|UNII-A960M0G5TP|0.5240
CPSF7|Q8N684	CIDm00005538|SCHEMBL12494512|0.6385
SIPA1L2|Q9P2F8	CIDm00001003|Phosphoric acid-18O4 solution|0.9919	CIDm00000762|XKMLYUALXHKNFT-DTUHVUQASA-N|0.9920	CIDm00000730|QGWNDRXFNXRZMB-DTUHVUQASA-N|0.9983	CIDm00002832|ZINC03872131|0.5219	CIDm00004666|CID9897470|0.6359	CIDm00000765|ZINC06119283|0.5841	CIDm00005921|Nitrosodiethylamin-d4|0.6519	CIDm00072385|nonoxynol-9 [nonylphenoxy polyethoxy ethanol]|0.5209
ARHGAP8|P85298	CIDm00001003|Phosphoric acid-18O4 solution|0.7989	CIDm00000762|XKMLYUALXHKNFT-DTUHVUQASA-N|0.5772
POTEI|P0CG38	CIDm00002336|CID6911868|0.5754	CIDm00005300|SCHEMBL15012795|0.5032
SLC25A30|Q5SVS4	CIDm00024462|copper-64(2+);sulfate|0.6235	CIDm00002336|CID6911868|0.7044	CIDm00002256|zeapos|0.8711
MPRIP|Q6WCQ1	CIDm00024462|copper-64(2+);sulfate|0.5393	CIDm00002909|CID9988947|0.6267	CIDm00014888|white arsenic|0.7954	CIDm06326970|selenium-72|0.5134
FCHSD1|Q86WN1	CIDm00024462|copper-64(2+);sulfate|0.5774	CIDm00002336|CID6911868|0.5354	CIDm00000934|pi-Cyclopentadienyl compd. with nickel|0.5524	CIDm00005562|Trichostatin A, Streptomyces sp.|0.5125	CIDm05280343|quercetin-3-beta-d|0.5463	CIDm00015625|CID158816|0.5838	CIDm00024425|disodium;dioxido(dioxo)chromium-51|0.5645	CIDm00003017|AGN-PC-0CX9FP|0.6023	CIDm00000241|perdeuterobenzene|0.6172	CIDm00003816|beta-Kainic acid|0.8007
ZFP64|Q9NPA5	CIDm00024462|copper-64(2+);sulfate|0.6594
ZNF180|Q9UJW8	CIDm00003121|valproic acid-d|0.7998	CIDm00004156|trideuteriomethyl methanesulfonate|0.5679
OR4D11|Q8NGI4	CIDm00001983|SCHEMBL887976|0.8192	CIDm00002336|CID6911868|0.8691	CIDm00000934|pi-Cyclopentadienyl compd. with nickel|0.9653	CIDm00000450|CID9993501|0.7516	CIDm00002256|zeapos|0.9921	CIDm00002514|cadmium-110|0.9951	CIDm00005234|sodium;chlorine-35(1-)|0.7967	CIDm00000280|CID9920366|0.8995	CIDm00000738|glutamine (14n glutamine)|0.9728	CIDm00000544|tris(oxidanidyl)arsane|0.9225	CIDm00000679|trideuterio(methylsulfinyl)methane|0.9422	CIDm00024934|sodiumhydrogen selenite,sodium biselenite|0.9850	CIDm00001690|CID9893548|0.9840	CIDm05359596|arsenic-71|0.9400	CIDm00000840|(2R,3S,4S,5R)-6-methyloxane-2,3,4,5-tetrol|0.9864	CIDm00002156|MOLI000923|0.9963	CIDm00000236|asparagine (d79n-beta2ar-rluc)|0.9935	CIDm00250653|sodium;4-(methylsulfonylamino)benzoate|0.9604	CIDm71563398|CHEMBL2403340|0.9935	CIDm00011979|6-deuterio-5-methyl-1H-benzimidazole|0.9855	CIDm00000295|ZOOGRGPOEVQQDX-BDXYJKHTSA-N|0.9129	CIDm00012967|CID187425|0.9542	CIDm00002153|SCHEMBL13384600|0.9783	CIDm00003314|zinc eugenolate|0.9909	CIDm00072385|nonoxynol-9 [nonylphenoxy polyethoxy ethanol]|0.9911
SLAMF9|Q96A28	CIDm00003121|valproic acid-d|0.6325
CCDC68|Q9H2F9	CIDm00000753|glycerol-d|0.6408	CIDm00005408|UNII-P57HP4MCQZ|0.7706
TMUB2|Q71RG4	CIDm00003121|valproic acid-d|0.6655
LCE2D|Q5TA82	CIDm00015625|CID158816|0.8335
CTTN|H0YCD9	CIDm00002336|CID6911868|0.5372	CIDm06326970|selenium-72|0.7869	CIDm00001115|CID9907067|0.6983
COL6A5|A8TX70	CIDm00005538|SCHEMBL12494512|0.5744
SLC44A2|Q8IWA5	CIDm00005538|SCHEMBL12494512|0.6219	CIDm05280343|quercetin-3-beta-d|0.5156
PCDHA12|Q9UN75	CIDm00000544|tris(oxidanidyl)arsane|0.6173	CIDm00004873|potassium-43(1+);chloride|0.7009	CIDm00002826|SCHEMBL26609|0.9603	CIDm00656550|but-3-enylglucosinolate|0.7755	CIDm03032313|ZINC05226613|0.6444	CIDm00001099|hydron;sulfite|0.6546	CIDm00002156|MOLI000923|0.8184	CIDm00005035|d, raloxifene|0.8183
HAGHL|Q6PII5	CIDm00003121|valproic acid-d|0.5293	CIDm00000923|zlchem 216|0.5594
ARHGAP39|Q9C0H5	CIDm00003121|valproic acid-d|0.5629
TVP23C|Q96ET8	CIDm00024462|copper-64(2+);sulfate|0.9770	CIDm00041322|64396-10-7|0.6086
HAUS3|Q68CZ6	CIDm05281707|cumestrol|0.5997
ZNF324|O75467	CIDm00003121|valproic acid-d|0.7756	CIDm00024462|copper-64(2+);sulfate|0.6179	CIDm00000712|Formaldehyde-13C,d2solution|0.5865	CIDm09874904|SCHEMBL37451|0.7599
SH3GL3|Q99963	CIDm00002336|CID6911868|0.7283
LIPN|Q5VXI9	CIDm00000177|2-deuterio-1-tritioethanone|0.9978	CIDm00123638|AGN-PC-04Y3WW|0.9507	CIDm05460048|triglycerides|0.9979	CIDm00003239|CID9869793|0.9988	CIDm00008058|hex-2,4-ylen|1.0000
ARHGEF17|Q96PE2	CIDm00002909|CID9988947|0.6953
MRPS17|Q9Y2R5	CIDm00005538|SCHEMBL12494512|0.5341	CIDm00005297|CID9876413|0.6264	CIDm00000222|deuterio(tritio)amine|0.6177	CIDm00001148|CID9990558|0.6456	CIDm00001822|DB02082|0.6828	CIDm00004454|CID9960585|0.9155
MRPS33|Q9Y291	CIDm00023994|zinc-64|0.7699	CIDm00000888|mg++|0.7829	CIDm00002514|cadmium-110|0.5248	CIDm00000177|2-deuterio-1-tritioethanone|0.9475	CIDm00000813|potassium;hydron|0.9059	CIDm00000730|QGWNDRXFNXRZMB-DTUHVUQASA-N|0.6699	CIDm00005297|CID9876413|0.8391	CIDm00000222|deuterio(tritio)amine|0.9544	CIDm00001567|203645-37-8|0.9611	CIDm26087388|JTT|0.5819	CIDm00001148|CID9990558|0.5189	CIDm00000314|FT-0665428|0.8179	CIDm00433580|peptidoglycan|0.7562	CIDm00003672|SCHEMBL12496413|0.6115	CIDm00024775|4-tert-Octylphenol-3,5-d2 diethoxylate solution|0.5273	CIDm00004984|X 185 (Salt/Mix)|0.5115	CIDm00001822|DB02082|0.7330	CIDm00004454|CID9960585|0.9416	CIDm00002173|STOCK1N-67158|0.7115	CIDm00000761|ZINC19418783|0.9196	CIDm00000860|alpha-linolenate (d5-18:3n-3 ethyl ester)|0.5954	CIDm00001182|valine-d8|0.5451
IKZF2|Q9UKS7	CIDm00024462|copper-64(2+);sulfate|0.5480
MUC12|Q9UKN1	CIDm00000450|CID9993501|0.6094
ODF3L2|Q3SX64	CIDm00004156|trideuteriomethyl methanesulfonate|0.5108	CIDm00006113|methylsulfonic acid, ethyl ester|0.6473	CIDm00000295|ZOOGRGPOEVQQDX-BDXYJKHTSA-N|0.7620
TBC1D8B|Q0IIM8	CIDm00000222|deuterio(tritio)amine|0.9550	CIDm00000833|zinc urocanate citrullinate|0.6717
OR8K3|Q8NH51	CIDm00024462|copper-64(2+);sulfate|0.8744	CIDm00002336|CID6911868|0.7392	CIDm00002256|zeapos|0.5335	CIDm00002514|cadmium-110|0.8293	CIDm00000544|tris(oxidanidyl)arsane|0.9854	CIDm00024934|sodiumhydrogen selenite,sodium biselenite|0.8353	CIDm00002156|MOLI000923|0.7963	CIDm00250653|sodium;4-(methylsulfonylamino)benzoate|0.6787	CIDm71563398|CHEMBL2403340|0.8654	CIDm00011979|6-deuterio-5-methyl-1H-benzimidazole|0.9274	CIDm00014829|oxocopper|0.7677	CIDm00001805|wr 183027|0.9088	CIDm00006468|sernylan|0.8752	CIDm00060789|genesa|0.7882	CIDm05326878|CID5326878|0.6498	CIDm00004943|Vetofol-d17|0.6278	CIDm00003314|zinc eugenolate|0.8765	CIDm00107898|SCHEMBL533833|0.9142
PSMB6|P28072	CIDm00003121|valproic acid-d|0.5665	CIDm00000753|glycerol-d|0.6527	CIDm05280961|genistein-d(4)|0.6334	CIDm00024934|sodiumhydrogen selenite,sodium biselenite|0.5417	CIDm00011009|copper-67(2+);dichloride|0.8566	CIDm00000764|s:guanine|0.6624
ZNF594|Q96JF6	CIDm00024462|copper-64(2+);sulfate|0.5430	CIDm00000712|Formaldehyde-13C,d2solution|0.5366	CIDm00004156|trideuteriomethyl methanesulfonate|0.5310
C12orf50|Q8NA57	CIDm00003121|valproic acid-d|0.5362	CIDm00024462|copper-64(2+);sulfate|0.5612	CIDm00004584|CID9918816|0.5331	CIDm00003468|Violet XXIII-d6|0.6659
ZFP30|Q9Y2G7	CIDm00024462|copper-64(2+);sulfate|0.6864	CIDm00023994|zinc-64|0.5243	CIDm00004156|trideuteriomethyl methanesulfonate|0.7123	CIDm00006113|methylsulfonic acid, ethyl ester|0.6394	CIDm00000544|tris(oxidanidyl)arsane|0.5409	CIDm09874904|SCHEMBL37451|0.9040	CIDm00014829|oxocopper|0.6347
TMPRSS13|Q9BYE2	CIDm00248893|{1-[(1-phenylethyl)sulfanyl]ethyl}benzene|0.5323
IFITM10|A6NMD0	CIDm26087388|JTT|0.5171
SLC35F2|Q8IXU6	CIDm00003385|FT-0695667|0.5395	CIDm00093860|SCHEMBL685473|0.6479	CIDm00006859|methyl(quinolin-8-yloxy)mercury|0.6761	CIDm00000193|S-Adenosylhomocysteine-13C5|0.8084	CIDm00000264|CID9812753|0.8682	CIDm00000346|SCHEMBL15483307|0.7348	CIDm00003624|Homidium-d5 Bromide|0.7708	CIDm00001174|uracil-13c4,15n2|0.9128	CIDm00000937|zinc dinicotinate|0.8398	CIDm00000441|sodium;(3S)-3-oxidanylbutanoate|0.7507	CIDm00003961|SCHEMBL14169596|0.8752	CIDm00003143|CID9897275|0.9260	CIDm00015433|n.n-dimethyldodecylamine-n-oxide|0.9185	CIDm00012550|CID7067445|0.8177	CIDm00008058|hex-2,4-ylen|0.5050	CIDm00000983|tripolyphosphoric acid|0.8370	CIDm00001175|[11C]-Uric Acid|0.9475
CAPSL|Q8WWF8	CIDm00001117|hydron;methyl carbamimidothioate;sulfate|0.6916	CIDm00005234|sodium;chlorine-35(1-)|0.7830	CIDm00000177|2-deuterio-1-tritioethanone|0.9468	CIDm00007870|SCHEMBL1331651|0.7405	CIDm00000813|potassium;hydron|0.7727	CIDm00023930|manganum|0.6188	CIDm00193344|SCHEMBL1527409|0.7221	CIDm00000222|deuterio(tritio)amine|0.5740	CIDm00005238|CID9833957|0.7698	CIDm00073212|Diplumbene|0.7530	CIDm00001567|203645-37-8|0.8372	CIDm00008200|tris(tetraethyleneglycol)phosphite|0.7973	CIDm00003776|1-deuteriopropan-2-ol|0.9910	CIDm00002513|sodium;dimethylarsinic acid;trihydrate|0.8270	CIDm00002764|zinc-ciprofloxacin|0.9729	CIDm00005372|SCHEMBL10241645|0.9113	CIDm86583374|polyinosinic:polycytidylic acid|0.9883	CIDm00016741|phenylethylisothiocyanate|0.8641	CIDm00004584|CID9918816|0.9444	CIDm00006575|Trichloroethylene-13C2|0.9536	CIDm05311325|tetrakis(fluoranyl)alumanuide|0.9294	CIDm00065999|Telmisartan-d7|0.9737	CIDm00011005|TETRADECANOIC-6,6-D2ACID|0.9623
APCDD1L|Q8NCL9	CIDm00003121|valproic acid-d|0.6325
C11orf54|E9PIP1	CIDm00002019|CID9855147|0.6375	CIDm00030583|SCHEMBL33613|0.6832	CIDm00004055|Vitamin K3-d8|0.5824	CIDm00006575|Trichloroethylene-13C2|0.7050
PUSL1|Q8N0Z8	CIDm00002256|zeapos|0.5907	CIDm00024425|disodium;dioxido(dioxo)chromium-51|0.8028	CIDm00006623|bisphenol a-(13)c(12)|0.5037	CIDm00000767|sodium bicarbonate -13c|0.6099	CIDm00000983|tripolyphosphoric acid|0.5114
CTXN3|Q4LDR2	CIDm00003121|valproic acid-d|0.7292	CIDm00024462|copper-64(2+);sulfate|0.5501	CIDm00002909|CID9988947|0.6953	CIDm00005538|SCHEMBL12494512|0.7466	CIDm00001983|SCHEMBL887976|0.6079	CIDm00000934|pi-Cyclopentadienyl compd. with nickel|0.6529	CIDm00006113|methylsulfonic acid, ethyl ester|0.6708	CIDm00005978|SCHEMBL15474330|0.6434	CIDm00002832|ZINC03872131|0.5492	CIDm00001912|SCHEMBL16079734|0.7463	CIDm00005746|SCHEMBL13078824|0.6888	CIDm00002153|SCHEMBL13384600|0.5163	CIDm00004053|UNII-A960M0G5TP|0.5881
TAS2R40|P59535	CIDm00024462|copper-64(2+);sulfate|0.5498	CIDm00000174|methanol/methanol-d1|0.8815	CIDm00000702|(1S)-1-deuterioethanol|0.7748	CIDm00000942||-nicotine|0.5166	CIDm00024934|sodiumhydrogen selenite,sodium biselenite|0.6596	CIDm00073212|Diplumbene|0.8303	CIDm00002900|ZINC03872172|0.8994	CIDm03032313|ZINC05226613|0.9846	CIDm00000791|CID9989320|0.9940	CIDm00000614|(2S,3S,4S)-3,4,5,5-tetradeuterioproline|0.9935	CIDm00005143|SCHEMBL1395489|0.9826
HIST1H2BD|P58876	CIDm00002514|cadmium-110|0.5520	CIDm44263835|AGN-PC-0743G4|0.5688	CIDm00014012|CID522275|0.7950	CIDm00000622|BC631334|0.6923
UTP6|Q9NYH9	CIDm00000712|Formaldehyde-13C,d2solution|0.7985	CIDm00001983|SCHEMBL887976|0.6785	CIDm00000450|CID9993501|0.7393	CIDm05280961|genistein-d(4)|0.6101	CIDm05326878|CID5326878|0.8545
ATRAID|Q6UW56	CIDm00005538|SCHEMBL12494512|0.5085	CIDm00023985|gold-198|0.6316	CIDm00016886|ZB000289|0.8140	CIDm00025670|terbufos|0.6192	CIDm00000991|vitrex|0.5258	CIDm00013676|ZINC02040143|0.5539
THAP5|Q7Z6K1	CIDm00000712|Formaldehyde-13C,d2solution|0.6749	CIDm00001983|SCHEMBL887976|0.6649	CIDm00023994|zinc-64|0.5779	CIDm00000283|oxidanylformaldehyde|0.5331
PIMREG|Q9BSJ6	CIDm00003121|valproic acid-d|0.6001
TRUB2|O95900	CIDm00001003|Phosphoric acid-18O4 solution|0.5978	CIDm00000712|Formaldehyde-13C,d2solution|0.5824	CIDm00015103|SCHEMBL16062159|0.6153
CCDC60|Q8IWA6	CIDm00003121|valproic acid-d|0.5362	CIDm00024462|copper-64(2+);sulfate|0.5612	CIDm00004584|CID9918816|0.5331	CIDm00003468|Violet XXIII-d6|0.6659
OR7D4|Q8NG98	CIDm00002336|CID6911868|0.5470	CIDm00002256|zeapos|0.6341	CIDm00002514|cadmium-110|0.7017	CIDm00002156|MOLI000923|0.5537	CIDm71563398|CHEMBL2403340|0.5506	CIDm00001206|methamphetamine-d4|0.8733	CIDm00004763|zadonal|0.5869	CIDm00003750|Irinotecan-d10 Hydrochloride|0.5684	CIDm00083153|glycylphenylalanylphenylalanine|0.5572	CIDm00159612|cobaltous;stannic;oxygen(2-)|0.5536	CIDm00060789|genesa|0.6906	CIDm00133881|WTUKKAOMXJCRLH-UHFFFAOYSA-N|0.6126	CIDm00003314|zinc eugenolate|0.8994	CIDm00072385|nonoxynol-9 [nonylphenoxy polyethoxy ethanol]|0.5845	CIDm00002538|(S)-(+)-Camptothecin-d5|0.6378
GYPA|P02724	CIDm00001117|hydron;methyl carbamimidothioate;sulfate|0.6311
RPL9P9|P32969	CIDm00000297|protiomethane|0.5666
EIF2B4|Q9UI10	CIDm00004156|trideuteriomethyl methanesulfonate|0.5493
ZNF879|B4DU55	CIDm00003121|valproic acid-d|0.7590	CIDm00024462|copper-64(2+);sulfate|0.6864	CIDm00000712|Formaldehyde-13C,d2solution|0.6813	CIDm00023994|zinc-64|0.5243	CIDm00004156|trideuteriomethyl methanesulfonate|0.7123	CIDm00006113|methylsulfonic acid, ethyl ester|0.6394	CIDm00000544|tris(oxidanidyl)arsane|0.5409	CIDm09874904|SCHEMBL37451|0.9040	CIDm00014829|oxocopper|0.6347
MRPL9|Q9BYD2	CIDm00024462|copper-64(2+);sulfate|0.5909
ORC4|O43929	CIDm00001983|SCHEMBL887976|0.6326	CIDm00041322|64396-10-7|0.5652
NECAP1|Q8NC96	CIDm00002909|CID9988947|0.5111	CIDm00041322|64396-10-7|0.6377
TSNAXIP1|Q2TAA8	CIDm00000586|{[imino(amino)methyl](methyl)amino}acetate|0.6688
OR2D3|Q8NGH3	CIDm00002336|CID6911868|0.5470	CIDm00002514|cadmium-110|0.7017	CIDm00024934|sodiumhydrogen selenite,sodium biselenite|0.7275	CIDm00002156|MOLI000923|0.5537	CIDm71563398|CHEMBL2403340|0.5506	CIDm00001206|methamphetamine-d4|0.8733	CIDm00004763|zadonal|0.5869	CIDm00003750|Irinotecan-d10 Hydrochloride|0.5684	CIDm00083153|glycylphenylalanylphenylalanine|0.5572	CIDm00159612|cobaltous;stannic;oxygen(2-)|0.5536	CIDm00060789|genesa|0.6906	CIDm00265546|ZINC01668115|0.8526	CIDm00133881|WTUKKAOMXJCRLH-UHFFFAOYSA-N|0.6126	CIDm00003314|zinc eugenolate|0.8994	CIDm00072385|nonoxynol-9 [nonylphenoxy polyethoxy ethanol]|0.5845	CIDm00002538|(S)-(+)-Camptothecin-d5|0.6378
PSMC6|P62333	CIDm00001983|SCHEMBL887976|0.5523	CIDm00002336|CID6911868|0.5501
ELMO3|Q96BJ8	CIDm00024462|copper-64(2+);sulfate|0.5018
INSM2|Q96T92	CIDm00003121|valproic acid-d|0.6898	CIDm00000753|glycerol-d|0.8886	CIDm00000271|calcium-41|0.9051	CIDm00000175|perdeuterioacetoxy|0.8789	CIDm00000934|pi-Cyclopentadienyl compd. with nickel|0.8845	CIDm00000177|2-deuterio-1-tritioethanone|0.9340	CIDm00007870|SCHEMBL1331651|0.8581	CIDm00000942||-nicotine|0.9105	CIDm00000051|SCHEMBL6887701|0.9299	CIDm00193344|SCHEMBL1527409|0.9445	CIDm00002215|apomorphine, nasal, Britannia;|0.9034	CIDm00000193|S-Adenosylhomocysteine-13C5|0.8632	CIDm46174157|KSS|0.9722	CIDm00149368|Dechromose-a Chrommycin A3|0.9553	CIDm66545744|AGN-PC-0H0HQD|0.9321	CIDm00518605|tricyclo[3.3.1.1(3,7)]tetraarsoxane|0.9494	CIDm00448110|SCHEMBL1506775|0.9205	CIDm00123638|AGN-PC-04Y3WW|0.9233	CIDm00009330|beta-Diethylaminoethyl benzilate hydrochloride|0.9476	CIDm00446229|Inl|0.9314	CIDm46907787|W-5859|0.9577	CIDm57120921|VC-13|0.8572	CIDm00533669|SCHEMBL13770920|0.9550	CIDm05748835|V0980|0.9484	CIDm00011907|{[3-(4-cyano-phenyl)-4-hydroxy|0.8648	CIDm00114943|protoberberine iodide|0.9672	CIDm00146807|AGN-PC-0JMVAI|0.9352	CIDm00656550|but-3-enylglucosinolate|0.9420	CIDm44475985|DLN|0.9609	CIDm00036070|Ultramid A3 times. G7|0.9430	CIDm03025942|Mt 20|0.9230	CIDm71307952|IXG|0.9306	CIDm46209401|US8497274, 74|0.9053	CIDm01356208|ZINC12372218|0.9667	CIDm56965946|SCHEMBL1851526|0.9480	CIDm00445615|Xim|0.9584	CIDm00525551|FUIDRYCKEXJNOK-WCBMZHEXSA-N|0.9183	CIDm00123336|rac-l-methylsulfinyl-2-propyl|0.9643	CIDm11647372|ZSTK474/ZSTK-474|0.9789	CIDm00017516|promecarb|0.9281	CIDm03032313|ZINC05226613|0.9089	CIDm86306051|3N9|0.9562	CIDm00001989|U 14812-d6|0.9442	CIDm00439605|d-lysinamide|0.9579	CIDm00735863|Zinc00153754|0.9377	CIDm00193988|SCHEMBL1815461|0.9240	CIDm00260534|FT-0665929|0.9641	CIDm00656542|Einecs 239-662-2|0.9710	CIDm00016596|CID9933753|0.9626
TTC28|Q96AY4	CIDm00024462|copper-64(2+);sulfate|0.5734	CIDm00004156|trideuteriomethyl methanesulfonate|0.6004
LGALS9B|Q3B8N2	CIDm00000923|zlchem 216|0.5850	CIDm00000283|oxidanylformaldehyde|0.5495	CIDm00000174|methanol/methanol-d1|0.6050	CIDm00000942||-nicotine|0.5976	CIDm00000985|SCHEMBL1332805|0.7582	CIDm00001143|CID9840965|0.7267
ADCK2|Q7Z695	CIDm00000238|CID9827664|0.8245	CIDm00000197|SCHEMBL14613190|0.6651
RMI1|Q9H9A7	CIDm00000238|CID9827664|0.6326	CIDm00004156|trideuteriomethyl methanesulfonate|0.5315
PLEKHJ1|Q9NW61	CIDm00003121|valproic acid-d|0.5440	CIDm00002256|zeapos|0.6459
RPL32|P62910	CIDm00024425|disodium;dioxido(dioxo)chromium-51|0.5109	CIDm00024502|sodium dichromate(VI)|0.5891	CIDm00002833|spindle poison|0.6341	CIDm00000190|Adenine-2,8-3H|0.6766	CIDm00003821|690G0D6V8H|0.7027	CIDm00000767|sodium bicarbonate -13c|0.5479	CIDm00014917|CID9898791|0.6798	CIDm00003467|NCGC00263824-02|0.5063	CIDm00000791|CID9989320|0.5155	CIDm00001174|uracil-13c4,15n2|0.8635	CIDm00083153|glycylphenylalanylphenylalanine|0.5648	CIDm00265546|ZINC01668115|0.8609	CIDm00003981|ZB016282|0.5181	CIDm00133881|WTUKKAOMXJCRLH-UHFFFAOYSA-N|0.7117	CIDm00072385|nonoxynol-9 [nonylphenoxy polyethoxy ethanol]|0.5371
ZNF789|Q5FWF6	CIDm00024462|copper-64(2+);sulfate|0.6320	CIDm00000712|Formaldehyde-13C,d2solution|0.7092	CIDm00004156|trideuteriomethyl methanesulfonate|0.7536	CIDm00006113|methylsulfonic acid, ethyl ester|0.5926	CIDm09874904|SCHEMBL37451|0.6566
TMEM14EP|Q6UXP3	CIDm00003121|valproic acid-d|0.6325
ZNF7|P17097	CIDm00024462|copper-64(2+);sulfate|0.5594
THOC7|Q6I9Y2	CIDm00004156|trideuteriomethyl methanesulfonate|0.6586
GOLGA8B|A8MQT2	CIDm00024462|copper-64(2+);sulfate|0.5411	CIDm00002909|CID9988947|0.7493	CIDm00004156|trideuteriomethyl methanesulfonate|0.6810	CIDm00000450|CID9993501|0.7286	CIDm00015625|CID158816|0.7805	CIDm00041322|64396-10-7|0.9233	CIDm00000762|XKMLYUALXHKNFT-DTUHVUQASA-N|0.6097	CIDm00024425|disodium;dioxido(dioxo)chromium-51|0.7963	CIDm00004920|CID9948776|0.6968	CIDm00000730|QGWNDRXFNXRZMB-DTUHVUQASA-N|0.6423	CIDm00002767|azane;platinum-195(2+);dichloride|0.8214	CIDm00004752|MolPort-023-277-205|0.5415	CIDm00002430|CHEMBL2373671|0.7234	CIDm54451667|arginine (r)-serine|0.8432
DNAJC25|Q9H1X3	CIDm00003121|valproic acid-d|0.6325
ZNF567|Q8N184	CIDm00024462|copper-64(2+);sulfate|0.5031
OR6T1|Q8NGN1	CIDm00002514|cadmium-110|0.9579	CIDm00013676|ZINC02040143|0.9122	CIDm00083153|glycylphenylalanylphenylalanine|0.9956
TAS2R50|P59544	CIDm00024462|copper-64(2+);sulfate|0.5498	CIDm00000174|methanol/methanol-d1|0.8815	CIDm00000702|(1S)-1-deuterioethanol|0.7748	CIDm00000942||-nicotine|0.5166	CIDm00000544|tris(oxidanidyl)arsane|0.5578	CIDm00024934|sodiumhydrogen selenite,sodium biselenite|0.6596	CIDm00073212|Diplumbene|0.8303	CIDm00002900|ZINC03872172|0.8994	CIDm03032313|ZINC05226613|0.9846	CIDm00000791|CID9989320|0.9940	CIDm00000614|(2S,3S,4S)-3,4,5,5-tetradeuterioproline|0.9935	CIDm00024424|zinc;sulfuric acid|0.9778	CIDm00005143|SCHEMBL1395489|0.9826
ZNF85|Q03923	CIDm00016886|ZB000289|0.5227	CIDm00000205|s-allo-threonine|0.7030
KCNK7|Q9Y2U2	CIDm00003562|CHEMBL3250431|0.8636
NMRK2|Q9NPI5	CIDm00003121|valproic acid-d|0.6545	CIDm00002909|CID9988947|0.6598	CIDm00005562|Trichostatin A, Streptomyces sp.|0.6365
ZNF165|P49910	CIDm00000712|Formaldehyde-13C,d2solution|0.5872	CIDm09874904|SCHEMBL37451|0.5194
SELENOO|Q9BVL4	CIDm00003121|valproic acid-d|0.6712	CIDm00024462|copper-64(2+);sulfate|0.6344	CIDm00000712|Formaldehyde-13C,d2solution|0.5797	CIDm00024425|disodium;dioxido(dioxo)chromium-51|0.6064	CIDm00001110|2,3-dideuterosuccinate-1-13c|0.5389	CIDm00004196|SCHEMBL15780915|0.5164	CIDm00004956|CID9884872|0.6515	CIDm00060146|SCHEMBL13291483|0.6317	CIDm00439317|tri-mu-sulfido-mu3-sulfido-triiron(III)|0.5532	CIDm00445997|deuterio-[(2S)-pyrrolidin-2-yl]methanone|0.5769
CCDC57|Q2TAC2	CIDm00024462|copper-64(2+);sulfate|0.5612	CIDm00004584|CID9918816|0.5331	CIDm00003468|Violet XXIII-d6|0.6659
CAPN9|O14815	CIDm00000934|pi-Cyclopentadienyl compd. with nickel|0.5364	CIDm00005590|4-tert-Octylphenol-3,5-d2 monoethoxylate solution|0.6105	CIDm00004873|potassium-43(1+);chloride|0.5169
ZNF557|Q8N988	CIDm09874904|SCHEMBL37451|0.7599
PTPRR|Q15256	CIDm00000450|CID9993501|0.5635
RBM28|Q9NW13	CIDm00004156|trideuteriomethyl methanesulfonate|0.6582
PPP2R3B|Q9Y5P8	CIDm00003121|valproic acid-d|0.5596	CIDm00005538|SCHEMBL12494512|0.5871
SRCAP|Q6ZRS2	CIDm00023994|zinc-64|0.5902	CIDm00000934|pi-Cyclopentadienyl compd. with nickel|0.5496
ARHGAP17|Q68EM7	CIDm00003121|valproic acid-d|0.7082
SAP130|Q9H0E3	CIDm00002336|CID6911868|0.5136
OR5V1|Q9UGF6	CIDm00002336|CID6911868|0.5470	CIDm00002256|zeapos|0.6341	CIDm00002514|cadmium-110|0.7017	CIDm00024934|sodiumhydrogen selenite,sodium biselenite|0.7275	CIDm00002156|MOLI000923|0.5537	CIDm71563398|CHEMBL2403340|0.5506	CIDm00001206|methamphetamine-d4|0.8733	CIDm00004763|zadonal|0.5869	CIDm00003750|Irinotecan-d10 Hydrochloride|0.5684	CIDm00083153|glycylphenylalanylphenylalanine|0.5572	CIDm00159612|cobaltous;stannic;oxygen(2-)|0.5536	CIDm00060789|genesa|0.6906	CIDm00265546|ZINC01668115|0.8526	CIDm00133881|WTUKKAOMXJCRLH-UHFFFAOYSA-N|0.6126	CIDm00003314|zinc eugenolate|0.8994	CIDm00072385|nonoxynol-9 [nonylphenoxy polyethoxy ethanol]|0.5845	CIDm00002538|(S)-(+)-Camptothecin-d5|0.6378
ZNF84|P51523	CIDm00003121|valproic acid-d|0.6696	CIDm00024462|copper-64(2+);sulfate|0.5156	CIDm00004156|trideuteriomethyl methanesulfonate|0.5394
SHISA4|Q96DD7	CIDm00003121|valproic acid-d|0.6325
PRSS58|Q8IYP2	CIDm00000899|478529-44-1|0.5525	CIDm00003907|AGN-PC-04Y4OZ|0.7069
STX16-NPEPL1|H3BU86	CIDm00005538|SCHEMBL12494512|0.9804	CIDm00001983|SCHEMBL887976|0.8994	CIDm00005590|4-tert-Octylphenol-3,5-d2 monoethoxylate solution|0.9818	CIDm00004873|potassium-43(1+);chloride|0.9867	CIDm00003017|AGN-PC-0CX9FP|0.9959	CIDm00000453|CID9920559|0.9991	CIDm00000937|zinc dinicotinate|1.0000	CIDm00000833|zinc urocanate citrullinate|0.9948	CIDm00001032|CID9989212|0.9952
TMEM229A|B2RXF0	CIDm00003121|valproic acid-d|0.6325
NPIPA1|Q9UND3	CIDm00024462|copper-64(2+);sulfate|0.5433	CIDm00002256|zeapos|0.5182
RIBC1|Q8N443	CIDm00003121|valproic acid-d|0.5362	CIDm00024462|copper-64(2+);sulfate|0.5612	CIDm00004584|CID9918816|0.5331	CIDm00003468|Violet XXIII-d6|0.6659
XAGE1E|Q9HD64	CIDm00003121|valproic acid-d|0.5362	CIDm00024462|copper-64(2+);sulfate|0.5612	CIDm00004584|CID9918816|0.5331	CIDm00003468|Violet XXIII-d6|0.6659
ZKSCAN4|Q969J2	CIDm00003121|valproic acid-d|0.6766	CIDm00024462|copper-64(2+);sulfate|0.6791
ZNF618|B5MDS3	CIDm00024462|copper-64(2+);sulfate|0.6291	CIDm00000753|glycerol-d|0.9268	CIDm00000712|Formaldehyde-13C,d2solution|0.6490	CIDm00023994|zinc-64|0.5457	CIDm00000271|calcium-41|0.9765	CIDm00000175|perdeuterioacetoxy|0.9432	CIDm00004156|trideuteriomethyl methanesulfonate|0.6481	CIDm00000934|pi-Cyclopentadienyl compd. with nickel|0.9087	CIDm00005562|Trichostatin A, Streptomyces sp.|0.5132	CIDm00006113|methylsulfonic acid, ethyl ester|0.6297	CIDm00000784|superoxol|0.5007	CIDm00000177|2-deuterio-1-tritioethanone|0.9753	CIDm00007870|SCHEMBL1331651|0.9688	CIDm00000942||-nicotine|0.9680	CIDm00000051|SCHEMBL6887701|0.9876	CIDm00193344|SCHEMBL1527409|0.9872	CIDm00002215|apomorphine, nasal, Britannia;|0.9964	CIDm00000193|S-Adenosylhomocysteine-13C5|0.9946	CIDm46174157|KSS|0.9948	CIDm00149368|Dechromose-a Chrommycin A3|0.9920	CIDm66545744|AGN-PC-0H0HQD|0.9912	CIDm00518605|tricyclo[3.3.1.1(3,7)]tetraarsoxane|0.9909	CIDm00448110|SCHEMBL1506775|0.9963	CIDm00123638|AGN-PC-04Y3WW|0.9947	CIDm00009330|beta-Diethylaminoethyl benzilate hydrochloride|0.9950	CIDm00446229|Inl|0.9940	CIDm46907787|W-5859|0.9956	CIDm57120921|VC-13|0.9943	CIDm00000597|cytosine-1-beta-d|0.6350	CIDm00533669|SCHEMBL13770920|0.9951	CIDm05748835|V0980|0.9967	CIDm00011907|{[3-(4-cyano-phenyl)-4-hydroxy|0.9900	CIDm00114943|protoberberine iodide|0.9971	CIDm00146807|AGN-PC-0JMVAI|0.9959	CIDm00656550|but-3-enylglucosinolate|0.9956	CIDm44475985|DLN|0.9972	CIDm00036070|Ultramid A3 times. G7|0.9964	CIDm03025942|Mt 20|0.9951	CIDm71307952|IXG|0.9968	CIDm46209401|US8497274, 74|0.9950	CIDm01356208|ZINC12372218|0.9964	CIDm56965946|SCHEMBL1851526|0.9973	CIDm00445615|Xim|0.9949	CIDm00525551|FUIDRYCKEXJNOK-WCBMZHEXSA-N|0.9935	CIDm00123336|rac-l-methylsulfinyl-2-propyl|0.9978	CIDm11647372|ZSTK474/ZSTK-474|0.9970	CIDm00017516|promecarb|0.9973	CIDm03032313|ZINC05226613|0.9943	CIDm86306051|3N9|0.9976
MRPS18C|Q9Y3D5	CIDm00005538|SCHEMBL12494512|0.6101	CIDm00002256|zeapos|0.8127	CIDm00024425|disodium;dioxido(dioxo)chromium-51|0.5970	CIDm00016886|ZB000289|0.9579	CIDm00001690|CID9893548|0.9326
RPL12|P30050	CIDm00005234|sodium;chlorine-35(1-)|0.6276	CIDm00433294|lithium-6(1+);chloride|0.5715	CIDm05326878|CID5326878|0.7114
EFHC2|Q5JST6	CIDm00024462|copper-64(2+);sulfate|0.5332	CIDm00000753|glycerol-d|0.5006	CIDm00005538|SCHEMBL12494512|0.7306	CIDm00001117|hydron;methyl carbamimidothioate;sulfate|0.5800	CIDm00000175|perdeuterioacetoxy|0.7322	CIDm00015625|CID158816|0.6130	CIDm00002256|zeapos|0.5689	CIDm00002524|SCHEMBL10034115|0.6008	CIDm00000702|(1S)-1-deuterioethanol|0.5277	CIDm00005234|sodium;chlorine-35(1-)|0.7672	CIDm00000177|2-deuterio-1-tritioethanone|0.7081	CIDm00005408|UNII-P57HP4MCQZ|0.6034	CIDm00007870|SCHEMBL1331651|0.5064	CIDm00000813|potassium;hydron|0.6622	CIDm00002832|ZINC03872131|0.5970	CIDm00002978|SCHEMBL13308730|0.5862	CIDm00025670|terbufos|0.5895	CIDm00000991|vitrex|0.5905	CIDm00013676|ZINC02040143|0.6916	CIDm71563398|CHEMBL2403340|0.5570	CIDm00083606|strontium;hydron|0.8604
ASMT|I7HFW6	CIDm00005538|SCHEMBL12494512|0.6006	CIDm00001983|SCHEMBL887976|0.6130	CIDm00000312|SCHEMBL15314976|0.7342	CIDm00000934|pi-Cyclopentadienyl compd. with nickel|0.8163	CIDm00000923|zlchem 216|0.9313	CIDm00000174|methanol/methanol-d1|0.8958	CIDm00024425|disodium;dioxido(dioxo)chromium-51|0.5522	CIDm00000813|potassium;hydron|0.7798	CIDm05280961|genistein-d(4)|0.8343	CIDm00005978|SCHEMBL15474330|0.8035	CIDm00008117|zinc bis-glycol|0.7668	CIDm00005238|CID9833957|0.9501	CIDm00002832|ZINC03872131|0.8238	CIDm00078165|{2-[n-morpholino]ethanesulfonic acid}hydrate|0.7136	CIDm66545744|AGN-PC-0H0HQD|0.8706	CIDm00000871|CID9957787|0.8822	CIDm00000875|tartaric-d acid|0.8610	CIDm00000996|{phenol|0.7217	CIDm00003931|2,2,3,3-tetradeuteriooctadeca-9,12-dienoic acid|0.9123	CIDm00000791|CID9989320|0.8041	CIDm00024293|cesium-143|0.8285	CIDm00024766|SCHEMBL15263434|0.9574	CIDm00081462|bistris|0.8800	CIDm00000869|SCHEMBL13461519|0.9322	CIDm00003314|zinc eugenolate|0.8674	CIDm00003633|CID3633|0.9104
ZNF619|Q8N2I2	CIDm00003121|valproic acid-d|0.7469	CIDm00024462|copper-64(2+);sulfate|0.6022	CIDm00000712|Formaldehyde-13C,d2solution|0.5037	CIDm09874904|SCHEMBL37451|0.5406
C6orf106|Q9H6K1	CIDm00002909|CID9988947|0.5188	CIDm00000712|Formaldehyde-13C,d2solution|0.5368
ATRNL1|Q5VV63	CIDm00001117|hydron;methyl carbamimidothioate;sulfate|0.5192	CIDm00000283|oxidanylformaldehyde|0.7714	CIDm00000985|SCHEMBL1332805|0.8628
BACH2|Q9BYV9	CIDm00024462|copper-64(2+);sulfate|0.6901	CIDm00000712|Formaldehyde-13C,d2solution|0.6283	CIDm00000175|perdeuterioacetoxy|0.6090
LMF2|Q9BU23	CIDm00001983|SCHEMBL887976|0.5200
PPP1R32|Q7Z5V6	CIDm00001983|SCHEMBL887976|0.5305	CIDm00002336|CID6911868|0.5725	CIDm00004156|trideuteriomethyl methanesulfonate|0.5074	CIDm05280343|quercetin-3-beta-d|0.5656	CIDm00002524|SCHEMBL10034115|0.5246	CIDm00006113|methylsulfonic acid, ethyl ester|0.5558	CIDm00024425|disodium;dioxido(dioxo)chromium-51|0.6770	CIDm00023930|manganum|0.5583	CIDm00006410|zinc t-butyl peroxide|0.6009	CIDm00023931|bis(chloranyl)mercury-201|0.6562
METTL5|Q9NRN9	CIDm00024462|copper-64(2+);sulfate|0.6235	CIDm00000753|glycerol-d|0.6682	CIDm00000271|calcium-41|0.7097	CIDm00000175|perdeuterioacetoxy|0.6070	CIDm00000934|pi-Cyclopentadienyl compd. with nickel|0.5688	CIDm00000177|2-deuterio-1-tritioethanone|0.6303	CIDm00007870|SCHEMBL1331651|0.6689	CIDm00000942||-nicotine|0.5958	CIDm00000051|SCHEMBL6887701|0.8085	CIDm00193344|SCHEMBL1527409|0.7934	CIDm00002215|apomorphine, nasal, Britannia;|0.7965	CIDm46174157|KSS|0.7994	CIDm00149368|Dechromose-a Chrommycin A3|0.9744	CIDm66545744|AGN-PC-0H0HQD|0.7897	CIDm00518605|tricyclo[3.3.1.1(3,7)]tetraarsoxane|0.6635	CIDm00448110|SCHEMBL1506775|0.8277	CIDm00123638|AGN-PC-04Y3WW|0.7656	CIDm00009330|beta-Diethylaminoethyl benzilate hydrochloride|0.8101	CIDm00446229|Inl|0.9828	CIDm46907787|W-5859|0.8644	CIDm57120921|VC-13|0.8369	CIDm00533669|SCHEMBL13770920|0.7803	CIDm05748835|V0980|0.8721	CIDm00011907|{[3-(4-cyano-phenyl)-4-hydroxy|0.7672	CIDm00114943|protoberberine iodide|0.8678	CIDm00146807|AGN-PC-0JMVAI|0.8315	CIDm00656550|but-3-enylglucosinolate|0.8274	CIDm44475985|DLN|0.8899	CIDm00036070|Ultramid A3 times. G7|0.8610	CIDm03025942|Mt 20|0.9888	CIDm71307952|IXG|0.8717	CIDm46209401|US8497274, 74|0.9905	CIDm01356208|ZINC12372218|0.8776	CIDm56965946|SCHEMBL1851526|0.8684	CIDm00445615|Xim|0.8269	CIDm00525551|FUIDRYCKEXJNOK-WCBMZHEXSA-N|0.9837	CIDm00123336|rac-l-methylsulfinyl-2-propyl|0.9022	CIDm11647372|ZSTK474/ZSTK-474|0.8073	CIDm00017516|promecarb|0.8907	CIDm03032313|ZINC05226613|0.7879	CIDm86306051|3N9|0.8761	CIDm00001989|U 14812-d6|0.8585	CIDm00439605|d-lysinamide|0.7632	CIDm00735863|Zinc00153754|0.9043	CIDm00193988|SCHEMBL1815461|0.9024	CIDm00260534|FT-0665929|0.8593	CIDm00656542|Einecs 239-662-2|0.8754	CIDm00016596|CID9933753|0.8306	CIDm74766018|TEW|0.8684
PTGR2|Q8N8N7	CIDm00000753|glycerol-d|0.5087
OR5L1|Q8NGL2	CIDm00024462|copper-64(2+);sulfate|0.8744	CIDm00002336|CID6911868|0.7392	CIDm00002256|zeapos|0.5335	CIDm00002514|cadmium-110|0.8293	CIDm00000544|tris(oxidanidyl)arsane|0.9854	CIDm00024934|sodiumhydrogen selenite,sodium biselenite|0.8353	CIDm00002156|MOLI000923|0.7963	CIDm00250653|sodium;4-(methylsulfonylamino)benzoate|0.6787	CIDm71563398|CHEMBL2403340|0.8654	CIDm00011979|6-deuterio-5-methyl-1H-benzimidazole|0.9274	CIDm00014829|oxocopper|0.7677	CIDm00001805|wr 183027|0.9088	CIDm00006468|sernylan|0.8752	CIDm00060789|genesa|0.7882	CIDm05326878|CID5326878|0.6498	CIDm00004943|Vetofol-d17|0.6278	CIDm00003314|zinc eugenolate|0.8765	CIDm00107898|SCHEMBL533833|0.9142
RNF123|Q5XPI4	CIDm00002336|CID6911868|0.6749	CIDm00041322|64396-10-7|0.5796	CIDm00005978|SCHEMBL15474330|0.7405
PHF5A|Q7RTV0	CIDm00024462|copper-64(2+);sulfate|0.6147
RAB12|Q6IQ22	CIDm00004156|trideuteriomethyl methanesulfonate|0.5206
NPTXR|O95502	CIDm00000934|pi-Cyclopentadienyl compd. with nickel|0.5663
ZFP14|Q9HCL3	CIDm00024462|copper-64(2+);sulfate|0.6864	CIDm00000712|Formaldehyde-13C,d2solution|0.6813	CIDm00023994|zinc-64|0.5243	CIDm00004156|trideuteriomethyl methanesulfonate|0.7123	CIDm00006113|methylsulfonic acid, ethyl ester|0.6394	CIDm00000544|tris(oxidanidyl)arsane|0.5409	CIDm00014829|oxocopper|0.6347
PPP2R5E|Q16537	CIDm00000602|DL-Alanine-13C3|0.5587	CIDm00000611|d-glutamate-meso-d|0.5146
PARD3B|A0A087X1S9	CIDm00000238|CID9827664|0.5230	CIDm00001983|SCHEMBL887976|0.6577	CIDm00000271|calcium-41|0.5338	CIDm00041322|64396-10-7|0.6931	CIDm00002524|SCHEMBL10034115|0.6320	CIDm00001115|CID9907067|0.6814	CIDm00000051|SCHEMBL6887701|0.6456	CIDm00193344|SCHEMBL1527409|0.6158	CIDm00000876|methionine-d4|0.5852	CIDm44263835|AGN-PC-0743G4|0.5400	CIDm00000840|(2R,3S,4S,5R)-6-methyloxane-2,3,4,5-tetrol|0.5309	CIDm00123638|AGN-PC-04Y3WW|0.5509	CIDm00009330|beta-Diethylaminoethyl benzilate hydrochloride|0.6056	CIDm00446229|Inl|0.5154	CIDm46907787|W-5859|0.6007	CIDm00533669|SCHEMBL13770920|0.5466	CIDm05748835|V0980|0.6021	CIDm00656550|but-3-enylglucosinolate|0.5044	CIDm00258342|N,N'-ditritiosuberamide|0.5520	CIDm00096539|gardenin B|0.5167	CIDm05380670|VZ28801|0.5063	CIDm00101301|CID9864127|0.5179	CIDm00125576|SCHEMBL9312109|0.5234
PCP2|Q8IVA1	CIDm00004156|trideuteriomethyl methanesulfonate|0.7831	CIDm00041322|64396-10-7|0.5483	CIDm00002524|SCHEMBL10034115|0.5306	CIDm00000866|lysine (12c/13c)|0.5674	CIDm00006113|methylsulfonic acid, ethyl ester|0.8047
SATB1|C9JP21	CIDm00024462|copper-64(2+);sulfate|0.5234	CIDm00000753|glycerol-d|0.5261	CIDm00005538|SCHEMBL12494512|0.5213	CIDm00000712|Formaldehyde-13C,d2solution|0.5048	CIDm00000238|CID9827664|0.5566	CIDm00005562|Trichostatin A, Streptomyces sp.|0.5435	CIDm00000450|CID9993501|0.5280	CIDm00000961||I-Oxido dihydrogen|0.6317	CIDm00000283|oxidanylformaldehyde|0.5641	CIDm00000977|triplet molecular oxygen|0.5536	CIDm00000866|lysine (12c/13c)|0.5342	CIDm00002514|cadmium-110|0.5178	CIDm00005234|sodium;chlorine-35(1-)|0.5515	CIDm00006503|SCHEMBL9633903|0.5422	CIDm00006049|ETHYLENEDIAMINETETRAACETICACID-D16|0.5088	CIDm00024425|disodium;dioxido(dioxo)chromium-51|0.5053	CIDm00000813|potassium;hydron|0.5223	CIDm00000738|glutamine (14n glutamine)|0.5310	CIDm00000730|QGWNDRXFNXRZMB-DTUHVUQASA-N|0.7374	CIDm00002767|azane;platinum-195(2+);dichloride|0.5328	CIDm00000544|tris(oxidanidyl)arsane|0.7060	CIDm00000051|SCHEMBL6887701|0.6036	CIDm00000304|CID9909206|0.6278	CIDm00024584|magnesium;trichloride|0.6343	CIDm00006623|bisphenol a-(13)c(12)|0.5091	CIDm00000887|wood spirit|0.5574	CIDm00003385|FT-0695667|0.5612	CIDm00016886|ZB000289|0.5413	CIDm00145068|14706-82-2|0.5570	CIDm00002826|SCHEMBL26609|0.5369	CIDm00077998|rosiglizole|0.5723	CIDm00005376|SCHEMBL4939312|0.5950	CIDm00442783|SCHEMBL6727006|0.6297	CIDm00248893|{1-[(1-phenylethyl)sulfanyl]ethyl}benzene|0.5584	CIDm00073212|Diplumbene|0.5068	CIDm00001912|SCHEMBL16079734|0.5841	CIDm00000231|SCHEMBL5720005|0.8088	CIDm53629505|AGN-PC-09X1LX|0.5535	CIDm00000965|zirconyl oleate|0.5179	CIDm00000241|perdeuterobenzene|0.5919	CIDm00001110|2,3-dideuterosuccinate-1-13c|0.5764	CIDm00004609|CID9947360|0.5226	CIDm00000160|CID9884956|0.5667	CIDm00025670|terbufos|0.6718	CIDm00000991|vitrex|0.6434	CIDm00443314|SCHEMBL15760665|0.5873	CIDm25880664|SCHEMBL12356690|0.7699	CIDm00028486|lithium-12|0.5786	CIDm00008083|morpholin-4-yl-d|0.5756
TAS2R43|P59537	CIDm00003121|valproic acid-d|0.5146
TMEM45B|Q96B21	CIDm00003121|valproic acid-d|0.6325
SLC10A7|Q0GE19	CIDm00005562|Trichostatin A, Streptomyces sp.|0.5479
ZNF730|Q6ZMV8	CIDm00003121|valproic acid-d|0.7756	CIDm00024462|copper-64(2+);sulfate|0.6179	CIDm00000712|Formaldehyde-13C,d2solution|0.5865	CIDm00004156|trideuteriomethyl methanesulfonate|0.5750	CIDm09874904|SCHEMBL37451|0.7599	CIDm00014829|oxocopper|0.5293
ZNF292|O60281	CIDm00006113|methylsulfonic acid, ethyl ester|0.5837
P2RX2|Q32MC3	CIDm00000206|CID9899007|0.6798	CIDm00000899|478529-44-1|0.7171	CIDm00001023|dihydroxyphosphoryl hydrogen phosphate|0.5469	CIDm00102399|alpha-D-Galp-(1->6)-alpha-D-Galp-(1->6)-D-Glu|0.5529	CIDm00023982|gadolinium-148|0.6389
ZNF775|Q96BV0	CIDm00003121|valproic acid-d|0.7469	CIDm00000712|Formaldehyde-13C,d2solution|0.5037	CIDm00002256|zeapos|0.5054	CIDm09874904|SCHEMBL37451|0.5406
ZNF250|P15622	CIDm00003121|valproic acid-d|0.6645	CIDm00024462|copper-64(2+);sulfate|0.7716	CIDm00000712|Formaldehyde-13C,d2solution|0.6225
DTX2|Q86UW9	CIDm00003121|valproic acid-d|0.8337	CIDm00004156|trideuteriomethyl methanesulfonate|0.6050
SERF1B|O75920	CIDm00003121|valproic acid-d|0.6008	CIDm00024462|copper-64(2+);sulfate|0.5270	CIDm00000753|glycerol-d|0.6129	CIDm00005538|SCHEMBL12494512|0.6715	CIDm00001003|Phosphoric acid-18O4 solution|0.5352	CIDm00023994|zinc-64|0.6316	CIDm00001117|hydron;methyl carbamimidothioate;sulfate|0.5877	CIDm00000934|pi-Cyclopentadienyl compd. with nickel|0.5594	CIDm00000450|CID9993501|0.5858	CIDm00015625|CID158816|0.5790	CIDm00002256|zeapos|0.5675	CIDm00000174|methanol/methanol-d1|0.7668	CIDm00000762|XKMLYUALXHKNFT-DTUHVUQASA-N|0.5156	CIDm00000866|lysine (12c/13c)|0.6024	CIDm00000702|(1S)-1-deuterioethanol|0.5629	CIDm00005234|sodium;chlorine-35(1-)|0.5074	CIDm00000206|CID9899007|0.5560	CIDm00006503|SCHEMBL9633903|0.5394	CIDm00006049|ETHYLENEDIAMINETETRAACETICACID-D16|0.6579	CIDm00000177|2-deuterio-1-tritioethanone|0.7703	CIDm00024425|disodium;dioxido(dioxo)chromium-51|0.5533	CIDm00007870|SCHEMBL1331651|0.5895	CIDm00000813|potassium;hydron|0.6090	CIDm00000899|478529-44-1|0.6554	CIDm00023930|manganum|0.5494	CIDm00000942||-nicotine|0.7195	CIDm06326970|selenium-72|0.5031	CIDm00000738|glutamine (14n glutamine)|0.5371	CIDm05280961|genistein-d(4)|0.7881	CIDm00001115|CID9907067|0.7207	CIDm00000232|CID9815369|0.6149	CIDm00000750|glycine-t2|0.6216	CIDm00000544|tris(oxidanidyl)arsane|0.7879	CIDm00000679|trideuterio(methylsulfinyl)methane|0.6937	CIDm00000681|72535-00-3|0.7688	CIDm00023931|bis(chloranyl)mercury-201|0.7314	CIDm00023985|gold-198|0.5241	CIDm00011009|copper-67(2+);dichloride|0.5373	CIDm00003054|d, diethylstilbestrol|0.6025	CIDm00005428|CID9830965|0.5381	CIDm00193344|SCHEMBL1527409|0.5116	CIDm00006623|bisphenol a-(13)c(12)|0.7452	CIDm00000887|wood spirit|0.5898	CIDm00000274|2oz6|0.5673	CIDm00093860|SCHEMBL685473|0.7766	CIDm00002215|apomorphine, nasal, Britannia;|0.7278	CIDm00006859|methyl(quinolin-8-yloxy)mercury|0.5523	CIDm00000193|S-Adenosylhomocysteine-13C5|0.8250	CIDm00248893|{1-[(1-phenylethyl)sulfanyl]ethyl}benzene|0.6375
FANCL|Q9NW38	CIDm00024462|copper-64(2+);sulfate|0.5156
VSIG2|Q96IQ7	CIDm00003121|valproic acid-d|0.5456	CIDm00002719|886U3H6UFF|0.5609
IGFLR1|Q9H665	CIDm00003121|valproic acid-d|0.5834
COA7|Q96BR5	CIDm00024462|copper-64(2+);sulfate|0.5752
ELOVL3|Q9HB03	CIDm00001983|SCHEMBL887976|0.6013	CIDm00024425|disodium;dioxido(dioxo)chromium-51|0.5979	CIDm00004920|CID9948776|0.5497
ZNF83|P51522	CIDm00024462|copper-64(2+);sulfate|0.7238	CIDm00000712|Formaldehyde-13C,d2solution|0.5872	CIDm00004156|trideuteriomethyl methanesulfonate|0.6198	CIDm09874904|SCHEMBL37451|0.5194
FAM102A|Q5T9C2	CIDm00003121|valproic acid-d|0.5362	CIDm00004584|CID9918816|0.5331	CIDm00003468|Violet XXIII-d6|0.6659
SEC11A|P67812	CIDm00024462|copper-64(2+);sulfate|0.6915	CIDm00005538|SCHEMBL12494512|0.6068	CIDm00015625|CID158816|0.5178
MAP3K7CL|P57077	CIDm00001115|CID9907067|0.7243	CIDm00060878|ZINC12503190|0.5046
HR|O43593	CIDm00005562|Trichostatin A, Streptomyces sp.|0.5210
CWH43|Q9H720	CIDm00024462|copper-64(2+);sulfate|0.5420	CIDm00073212|Diplumbene|0.5799
ZNF500|O60304	CIDm00024462|copper-64(2+);sulfate|0.5081	CIDm00001983|SCHEMBL887976|0.5002	CIDm00004156|trideuteriomethyl methanesulfonate|0.6303
WDR93|Q6P2C0	CIDm00003121|valproic acid-d|0.5254	CIDm00005538|SCHEMBL12494512|0.5116	CIDm00000402|sulphur-33|0.7719
ZNF880|Q6PDB4	CIDm00023994|zinc-64|0.6746	CIDm00004156|trideuteriomethyl methanesulfonate|0.6420	CIDm00006113|methylsulfonic acid, ethyl ester|0.7057	CIDm09874904|SCHEMBL37451|0.7362	CIDm00014829|oxocopper|0.5390
PTMS|P20962	CIDm00005538|SCHEMBL12494512|0.5465	CIDm00000712|Formaldehyde-13C,d2solution|0.5284	CIDm00000934|pi-Cyclopentadienyl compd. with nickel|0.5755	CIDm00015103|SCHEMBL16062159|0.5026	CIDm00024425|disodium;dioxido(dioxo)chromium-51|0.6879
LIPJ|Q5W064	CIDm00003121|valproic acid-d|0.6170	CIDm00000712|Formaldehyde-13C,d2solution|0.8031	CIDm00005562|Trichostatin A, Streptomyces sp.|0.7460	CIDm00000961||I-Oxido dihydrogen|0.6871
EFCAB9|A8MZ26	CIDm00003121|valproic acid-d|0.5421	CIDm00024462|copper-64(2+);sulfate|0.5430	CIDm00004156|trideuteriomethyl methanesulfonate|0.5399	CIDm00000450|CID9993501|0.5162	CIDm00015625|CID158816|0.5153	CIDm00000702|(1S)-1-deuterioethanol|0.7289	CIDm00023830|hepes-t|0.5327	CIDm00025476|HY-13948|0.6162	CIDm00000303|CID9866174|0.5407	CIDm00072466|CID9920268|0.6081	CIDm00005971|volatile oil of mustard|0.9016	CIDm00102399|alpha-D-Galp-(1->6)-alpha-D-Galp-(1->6)-D-Glu|0.5306	CIDm00000996|{phenol|0.6572	CIDm00003285|SCHEMBL387587|0.7530	CIDm00012967|CID187425|0.5204	CIDm00000263|Butyl-13C4 alcohol|0.6929	CIDm00003934|aspirin-triggered lipoxin A4|0.7976	CIDm00003961|SCHEMBL14169596|0.8464	CIDm00003345|SCHEMBL13525475|0.5649	CIDm00004782|Zinc00113359|0.7516	CIDm00001764|SCHEMBL6692026|0.8572	CIDm00107918|SCHEMBL12376531|0.5654
BROX|Q5VW32	CIDm00024462|copper-64(2+);sulfate|0.5458
YIPF7|Q8N8F6	CIDm00003121|valproic acid-d|0.7254	CIDm00002909|CID9988947|0.6089
DBF4|Q9UBU7	CIDm00000753|glycerol-d|0.6142	CIDm00004156|trideuteriomethyl methanesulfonate|0.5500	CIDm00000934|pi-Cyclopentadienyl compd. with nickel|0.5365
CTTNBP2|Q8WZ74	CIDm05280343|quercetin-3-beta-d|0.5229
TCEAL5|Q5H9L2	CIDm00003121|valproic acid-d|0.5028	CIDm00024462|copper-64(2+);sulfate|0.6743	CIDm00005538|SCHEMBL12494512|0.5736
OR5AU1|Q8NGC0	CIDm00024462|copper-64(2+);sulfate|0.8744	CIDm00002336|CID6911868|0.7392	CIDm00002256|zeapos|0.5335	CIDm00002514|cadmium-110|0.8293	CIDm00000544|tris(oxidanidyl)arsane|0.9854	CIDm00024934|sodiumhydrogen selenite,sodium biselenite|0.8353	CIDm00002156|MOLI000923|0.7963	CIDm00250653|sodium;4-(methylsulfonylamino)benzoate|0.6787	CIDm71563398|CHEMBL2403340|0.8654	CIDm00011979|6-deuterio-5-methyl-1H-benzimidazole|0.9274	CIDm00014829|oxocopper|0.7677	CIDm00001805|wr 183027|0.9088	CIDm00006468|sernylan|0.8752	CIDm05326878|CID5326878|0.6498	CIDm00004943|Vetofol-d17|0.6278	CIDm00003314|zinc eugenolate|0.8765	CIDm00107898|SCHEMBL533833|0.9142
MRPL39|Q9NYK5	CIDm00000888|mg++|0.6606
ZNF608|Q9ULD9	CIDm00024462|copper-64(2+);sulfate|0.5562	CIDm00000753|glycerol-d|0.9792	CIDm00001983|SCHEMBL887976|0.6207	CIDm00023994|zinc-64|0.6848	CIDm00000271|calcium-41|0.9948	CIDm00000175|perdeuterioacetoxy|0.9860	CIDm00000934|pi-Cyclopentadienyl compd. with nickel|0.9928	CIDm00000177|2-deuterio-1-tritioethanone|0.9997	CIDm00007870|SCHEMBL1331651|0.9968	CIDm00000942||-nicotine|0.9914	CIDm00000051|SCHEMBL6887701|0.9987	CIDm00193344|SCHEMBL1527409|0.9994	CIDm00002215|apomorphine, nasal, Britannia;|0.9999	CIDm00000193|S-Adenosylhomocysteine-13C5|0.9996	CIDm46174157|KSS|1.0000	CIDm00149368|Dechromose-a Chrommycin A3|0.9999	CIDm66545744|AGN-PC-0H0HQD|0.9998	CIDm00518605|tricyclo[3.3.1.1(3,7)]tetraarsoxane|1.0000	CIDm00448110|SCHEMBL1506775|0.9999	CIDm00123638|AGN-PC-04Y3WW|0.9995	CIDm00009330|beta-Diethylaminoethyl benzilate hydrochloride|0.9998	CIDm00446229|Inl|0.9999	CIDm46907787|W-5859|0.9999	CIDm57120921|VC-13|0.9996	CIDm00533669|SCHEMBL13770920|0.9997	CIDm05748835|V0980|0.9999	CIDm00011907|{[3-(4-cyano-phenyl)-4-hydroxy|0.9998	CIDm00114943|protoberberine iodide|0.9999	CIDm00146807|AGN-PC-0JMVAI|0.9999	CIDm00656550|but-3-enylglucosinolate|0.9998	CIDm44475985|DLN|1.0000	CIDm00036070|Ultramid A3 times. G7|1.0000	CIDm03025942|Mt 20|0.9998	CIDm71307952|IXG|1.0000	CIDm46209401|US8497274, 74|0.9999	CIDm01356208|ZINC12372218|0.9999	CIDm56965946|SCHEMBL1851526|1.0000	CIDm00445615|Xim|0.9999	CIDm00525551|FUIDRYCKEXJNOK-WCBMZHEXSA-N|0.9998	CIDm00123336|rac-l-methylsulfinyl-2-propyl|1.0000	CIDm11647372|ZSTK474/ZSTK-474|0.9999	CIDm00017516|promecarb|1.0000	CIDm03032313|ZINC05226613|0.9995	CIDm86306051|3N9|1.0000	CIDm00001989|U 14812-d6|1.0000	CIDm00439605|d-lysinamide|0.9999	CIDm00735863|Zinc00153754|1.0000	CIDm00193988|SCHEMBL1815461|1.0000	CIDm00260534|FT-0665929|1.0000
OR8K1|Q8NGG5	CIDm00024462|copper-64(2+);sulfate|0.8744	CIDm00002336|CID6911868|0.7392	CIDm00002256|zeapos|0.5335	CIDm00002514|cadmium-110|0.8293	CIDm00000544|tris(oxidanidyl)arsane|0.9854	CIDm00024934|sodiumhydrogen selenite,sodium biselenite|0.8353	CIDm00002156|MOLI000923|0.7963	CIDm00250653|sodium;4-(methylsulfonylamino)benzoate|0.6787	CIDm71563398|CHEMBL2403340|0.8654	CIDm00011979|6-deuterio-5-methyl-1H-benzimidazole|0.9274	CIDm00014829|oxocopper|0.7677	CIDm00001805|wr 183027|0.9088	CIDm00006468|sernylan|0.8752	CIDm00060789|genesa|0.7882	CIDm05326878|CID5326878|0.6498	CIDm00004943|Vetofol-d17|0.6278	CIDm00003314|zinc eugenolate|0.8765	CIDm00107898|SCHEMBL533833|0.9142
MAGEA9B|P43362	CIDm00003121|valproic acid-d|0.5362	CIDm00024462|copper-64(2+);sulfate|0.5612	CIDm00004584|CID9918816|0.5331	CIDm00003468|Violet XXIII-d6|0.6659
SPRR2B|P35325	CIDm00000934|pi-Cyclopentadienyl compd. with nickel|0.5284	CIDm00010461|CID10702120|0.9769
PTGFRN|Q9P2B2	CIDm00002336|CID6911868|0.5062
PAPSS1|O43252	CIDm00000450|CID9993501|0.5347	CIDm00015625|CID158816|0.7213	CIDm00014888|white arsenic|0.5051	CIDm00077998|rosiglizole|0.5634
ARHGAP15|Q53QZ3	CIDm00041322|64396-10-7|0.5648
USP41|Q3LFD5	CIDm00000259|SCHEMBL13620354|0.6262	CIDm00000773|CID9815258|0.8077	CIDm00004122|oncodazole|0.6548	CIDm00083153|glycylphenylalanylphenylalanine|0.8298	CIDm05326878|CID5326878|0.8095	CIDm00171147|SCHEMBL2239479|0.6408	CIDm00002538|(S)-(+)-Camptothecin-d5|0.9401	CIDm00012550|CID7067445|0.8418	CIDm00007504|benzylamine -t|0.5897
BLID|Q8IZY5	CIDm00002524|SCHEMBL10034115|0.5156
FBXL14|Q8N1E6	CIDm05280343|quercetin-3-beta-d|0.5627
OR4S1|Q8NGB4	CIDm00001983|SCHEMBL887976|0.8192	CIDm00002336|CID6911868|0.8691	CIDm00000934|pi-Cyclopentadienyl compd. with nickel|0.9653	CIDm00000450|CID9993501|0.7516	CIDm00002256|zeapos|0.9921	CIDm00002514|cadmium-110|0.9951	CIDm00005234|sodium;chlorine-35(1-)|0.7967	CIDm00000280|CID9920366|0.8995	CIDm00000738|glutamine (14n glutamine)|0.9728	CIDm00000544|tris(oxidanidyl)arsane|0.9225	CIDm00000679|trideuterio(methylsulfinyl)methane|0.9422	CIDm00024934|sodiumhydrogen selenite,sodium biselenite|0.9850	CIDm00001690|CID9893548|0.9840	CIDm05359596|arsenic-71|0.9400	CIDm00000840|(2R,3S,4S,5R)-6-methyloxane-2,3,4,5-tetrol|0.9864	CIDm00002156|MOLI000923|0.9963	CIDm00000236|asparagine (d79n-beta2ar-rluc)|0.9935	CIDm00250653|sodium;4-(methylsulfonylamino)benzoate|0.9604	CIDm71563398|CHEMBL2403340|0.9935	CIDm00011979|6-deuterio-5-methyl-1H-benzimidazole|0.9855	CIDm00000295|ZOOGRGPOEVQQDX-BDXYJKHTSA-N|0.9129	CIDm00012967|CID187425|0.9542	CIDm00002153|SCHEMBL13384600|0.9783	CIDm00003314|zinc eugenolate|0.9909	CIDm00072385|nonoxynol-9 [nonylphenoxy polyethoxy ethanol]|0.9911
PRRC2B|Q5JSZ5	CIDm05280961|genistein-d(4)|0.5308
PCDHAC2|Q9Y5I4	CIDm00004873|potassium-43(1+);chloride|0.7009	CIDm00002826|SCHEMBL26609|0.9603	CIDm00656550|but-3-enylglucosinolate|0.7755	CIDm03032313|ZINC05226613|0.6444	CIDm00001099|hydron;sulfite|0.6546	CIDm00005035|d, raloxifene|0.8183
RRP1|P56182	CIDm00003121|valproic acid-d|0.5137	CIDm00004156|trideuteriomethyl methanesulfonate|0.9031
SMYD5|Q6GMV2	CIDm00023994|zinc-64|0.5678
KCTD4|Q8WVF5	CIDm00003121|valproic acid-d|0.6632	CIDm09874904|SCHEMBL37451|0.9132
CPED1|A4D0V7	CIDm00024462|copper-64(2+);sulfate|0.5839	CIDm00000175|perdeuterioacetoxy|0.5882	CIDm00000312|SCHEMBL15314976|0.5105	CIDm00005562|Trichostatin A, Streptomyces sp.|0.5651	CIDm00000923|zlchem 216|0.5989	CIDm00000961||I-Oxido dihydrogen|0.5155	CIDm00000174|methanol/methanol-d1|0.5143	CIDm00014888|white arsenic|0.5796	CIDm00005234|sodium;chlorine-35(1-)|0.5849	CIDm00006503|SCHEMBL9633903|0.6181	CIDm04604180|CID4604180|0.6135	CIDm00006049|ETHYLENEDIAMINETETRAACETICACID-D16|0.5821	CIDm00000899|478529-44-1|0.5306	CIDm00002767|azane;platinum-195(2+);dichloride|0.5809	CIDm00001115|CID9907067|0.8235	CIDm00002349|CID9885301|0.5337	CIDm00008117|zinc bis-glycol|0.5677	CIDm00005428|CID9830965|0.5550	CIDm00024584|magnesium;trichloride|0.5126	CIDm00016886|ZB000289|0.5913	CIDm00000764|s:guanine|0.5669	CIDm00005376|SCHEMBL4939312|0.5166	CIDm00000596|3'-deuterio cytidine|0.6750	CIDm00000951|xv) norepinephrine|0.6264	CIDm53629505|AGN-PC-09X1LX|0.6197	CIDm00024502|sodium dichromate(VI)|0.5264	CIDm00004122|oncodazole|0.8480	CIDm00024854|calcium-45(2+);dichloride|0.5017	CIDm00000867|zirconiummalonat|0.5621	CIDm00000294|SCHEMBL4176008|0.8133	CIDm09874904|SCHEMBL37451|0.5581	CIDm71563398|CHEMBL2403340|0.6578	CIDm00010461|CID10702120|0.7226	CIDm00000622|BC631334|0.5224	CIDm00002764|zinc-ciprofloxacin|0.5389	CIDm00083153|glycylphenylalanylphenylalanine|0.7314	CIDm00000614|(2S,3S,4S)-3,4,5,5-tetradeuterioproline|0.5657	CIDm00002153|SCHEMBL13384600|0.5097	CIDm00024424|zinc;sulfuric acid|0.5823	CIDm00003325|CTK8F9721|0.6458	CIDm05326878|CID5326878|0.8793	CIDm00003981|ZB016282|0.7789	CIDm00002578|MOLI001811|0.5783	CIDm00001373|SCHEMBL13820095|0.7000	CIDm00054373|MolPort-023-276-221|0.6053	CIDm00011146|GLYCERYL-D5TRIOCTADECANOATE|0.5327	CIDm00000214|SCHEMBL13399727|0.5248	CIDm00013766|SCHEMBL13151127|0.6570
TRIP10|W4VSQ9	CIDm00001983|SCHEMBL887976|0.6127	CIDm00001117|hydron;methyl carbamimidothioate;sulfate|0.7576	CIDm00000175|perdeuterioacetoxy|0.6610	CIDm00004156|trideuteriomethyl methanesulfonate|0.7193	CIDm00000450|CID9993501|0.6854	CIDm05280343|quercetin-3-beta-d|0.5744	CIDm00041322|64396-10-7|0.6595	CIDm00000283|oxidanylformaldehyde|0.6856	CIDm00006113|methylsulfonic acid, ethyl ester|0.7299	CIDm06326970|selenium-72|0.5123	CIDm00006410|zinc t-butyl peroxide|0.7338	CIDm05281707|cumestrol|0.5089	CIDm00023925|iron-58(2+)|0.6911	CIDm00006623|bisphenol a-(13)c(12)|0.6270	CIDm00000801|INDOLE-3-ACETICACID,[5-3H]|0.5810
MYO1F|O00160	CIDm00000712|Formaldehyde-13C,d2solution|0.6507	CIDm00005234|sodium;chlorine-35(1-)|0.5113	CIDm00000280|CID9920366|0.5782
ZNF33A|Q06730	CIDm00024462|copper-64(2+);sulfate|0.6864	CIDm00000712|Formaldehyde-13C,d2solution|0.6813	CIDm00023994|zinc-64|0.5243	CIDm00004156|trideuteriomethyl methanesulfonate|0.7123	CIDm00006113|methylsulfonic acid, ethyl ester|0.6394	CIDm00000544|tris(oxidanidyl)arsane|0.5409	CIDm00014829|oxocopper|0.6347
OR2H1|Q9GZK4	CIDm00002336|CID6911868|0.5470	CIDm00002256|zeapos|0.6341	CIDm00002514|cadmium-110|0.7017	CIDm00024934|sodiumhydrogen selenite,sodium biselenite|0.7275	CIDm00002156|MOLI000923|0.5537	CIDm71563398|CHEMBL2403340|0.5506	CIDm00001206|methamphetamine-d4|0.8733	CIDm00004763|zadonal|0.5869	CIDm00003750|Irinotecan-d10 Hydrochloride|0.5684	CIDm00083153|glycylphenylalanylphenylalanine|0.5572	CIDm00159612|cobaltous;stannic;oxygen(2-)|0.5536	CIDm00060789|genesa|0.6906	CIDm00265546|ZINC01668115|0.8526	CIDm00133881|WTUKKAOMXJCRLH-UHFFFAOYSA-N|0.6126	CIDm00003314|zinc eugenolate|0.8994	CIDm00072385|nonoxynol-9 [nonylphenoxy polyethoxy ethanol]|0.5845	CIDm00002538|(S)-(+)-Camptothecin-d5|0.6378
IFNA21|P01568	CIDm00005538|SCHEMBL12494512|0.5257	CIDm00002524|SCHEMBL10034115|0.8511	CIDm04604180|CID4604180|0.6485	CIDm06326970|selenium-72|0.8585	CIDm00000857|leucine-d3|0.8689	CIDm00000232|CID9815369|0.9082	CIDm00000602|DL-Alanine-13C3|0.8927	CIDm00023931|bis(chloranyl)mercury-201|0.5867	CIDm00023985|gold-198|0.7773	CIDm00003385|FT-0695667|0.9776	CIDm00145068|14706-82-2|0.8287	CIDm00000774|dideuterio-[2-(1H-imidazol-5-yl)ethyl]amine|0.8801	CIDm00001690|CID9893548|0.8836	CIDm00005376|SCHEMBL4939312|0.5383	CIDm00003715|Indomod-d4|0.7744	CIDm00001134|[3'-13C]THYMIDINE|0.9247	CIDm00000596|3'-deuterio cytidine|0.8853	CIDm00004609|CID9947360|0.9219	CIDm00019920|ZINC02038187|0.8687	CIDm00002900|ZINC03872172|0.8913	CIDm00004253|SMR001338872|0.9132	CIDm00002907|ZINC00155694|0.8615	CIDm00003657|SQ 1089-13C,15N2|0.7393	CIDm00005291|SCHEMBL4380735|0.8771	CIDm00014012|CID522275|0.9373	CIDm00005726|Zidovudine-d3|0.9804	CIDm00003750|Irinotecan-d10 Hydrochloride|0.9098	CIDm00002019|CID9855147|0.9869	CIDm00002153|SCHEMBL13384600|0.9087	CIDm00000250|CID5799469|0.9245	CIDm00012547|5beta-pregnane-3alpha,11beta,17alpha|0.9414	CIDm00216239|SCHEMBL14481062|0.8820	CIDm00028683|FT-0638587|0.9883	CIDm86583374|polyinosinic:polycytidylic acid|0.9517	CIDm00002719|886U3H6UFF|0.9464	CIDm00002578|MOLI001811|0.7397	CIDm77620543|CFU|0.9200	CIDm03086686|SCHEMBL6034442|0.9831	CIDm05359264|ZBNARPCCDMHDDV-UHFFFAOYSA-N|0.8623	CIDm00026042|zopaque ldc|0.8578	CIDm00000573|neo U-|A-Carotene|0.9946
ZIC5|Q96T25	CIDm00003121|valproic acid-d|0.5713	CIDm00002256|zeapos|0.5193
TMEM26|Q6ZUK4	CIDm00003121|valproic acid-d|0.6325
B3GNTL1|Q67FW5	CIDm00003121|valproic acid-d|0.6861	CIDm00024462|copper-64(2+);sulfate|0.5760	CIDm00004156|trideuteriomethyl methanesulfonate|0.8789	CIDm00005562|Trichostatin A, Streptomyces sp.|0.6122	CIDm00000206|CID9899007|0.5331	CIDm06326970|selenium-72|0.6749	CIDm00098487|m-methoxybenzoylamino|0.9429
HOXC9|P31274	CIDm00005538|SCHEMBL12494512|0.6532
STK35|Q8TDR2	CIDm00003121|valproic acid-d|0.5522
ITIH6|Q6UXX5	CIDm00024462|copper-64(2+);sulfate|0.5613	CIDm00000544|tris(oxidanidyl)arsane|0.6772
RABL2B|F2Z3J7	CIDm00003121|valproic acid-d|0.5389
MPZL2|O60487	CIDm00001117|hydron;methyl carbamimidothioate;sulfate|0.7684	CIDm00000206|CID9899007|0.8020	CIDm00000899|478529-44-1|0.5431
NDUFA6|P56556	CIDm00000450|CID9993501|0.5117	CIDm00024934|sodiumhydrogen selenite,sodium biselenite|0.8327
TTC9|Q92623	CIDm00001983|SCHEMBL887976|0.7789	CIDm00023994|zinc-64|0.6194	CIDm00000934|pi-Cyclopentadienyl compd. with nickel|0.9110	CIDm00023930|manganum|0.6853	CIDm06326970|selenium-72|0.7961	CIDm00005978|SCHEMBL15474330|0.8520	CIDm00000051|SCHEMBL6887701|0.7494	CIDm00077998|rosiglizole|0.5669	CIDm00000876|methionine-d4|0.7077	CIDm00000231|SCHEMBL5720005|0.8269	CIDm00000241|perdeuterobenzene|0.5067	CIDm00024524|CID9920365|0.7862	CIDm00004112|SCHEMBL9246378|0.8056	CIDm00028486|lithium-12|0.7654	CIDm00000791|CID9989320|0.7639	CIDm05289405|SSO|0.6531	CIDm00003051|pyrocarbonic acid diethylester|0.8173
INO80E|Q8NBZ0	CIDm00002909|CID9988947|0.5346
ARAP2|Q8WZ64	CIDm00041322|64396-10-7|0.6373
KLHDC7A|Q5VTJ3	CIDm00003121|valproic acid-d|0.9409	CIDm00001117|hydron;methyl carbamimidothioate;sulfate|0.6746	CIDm00000106|triammonium bis(o-phospho-l-serinate) trihydrate|0.8926
TAGLN2|P37802	CIDm00000450|CID9993501|0.5359
OR6V1|Q8N148	CIDm00002336|CID6911868|0.5470	CIDm00002256|zeapos|0.6341	CIDm00002514|cadmium-110|0.7017	CIDm00024934|sodiumhydrogen selenite,sodium biselenite|0.7275	CIDm00002156|MOLI000923|0.5537	CIDm71563398|CHEMBL2403340|0.5506	CIDm00001206|methamphetamine-d4|0.8733	CIDm00004763|zadonal|0.5869	CIDm00003750|Irinotecan-d10 Hydrochloride|0.5684	CIDm00083153|glycylphenylalanylphenylalanine|0.5572	CIDm00159612|cobaltous;stannic;oxygen(2-)|0.5536	CIDm00060789|genesa|0.6906	CIDm00265546|ZINC01668115|0.8526	CIDm00133881|WTUKKAOMXJCRLH-UHFFFAOYSA-N|0.6126	CIDm00003314|zinc eugenolate|0.8994	CIDm00002538|(S)-(+)-Camptothecin-d5|0.6378
MRGPRD|Q8TDS7	CIDm00000175|perdeuterioacetoxy|0.5546	CIDm00000206|CID9899007|0.5087	CIDm00000611|d-glutamate-meso-d|0.5530	CIDm00001110|2,3-dideuterosuccinate-1-13c|0.5185	CIDm00086367|n-[4-methyl-6-cyclopropylpyrimidin-2-yl]aniline|0.6085	CIDm00002185|n-arachidonoyl-[14c]-ethanolamine|0.5117	CIDm00002719|886U3H6UFF|0.6519
TBC1D9|Q6ZT07	CIDm00000222|deuterio(tritio)amine|0.8575
ZNF705G|A8MUZ8	CIDm00003121|valproic acid-d|0.7756	CIDm00024462|copper-64(2+);sulfate|0.6179	CIDm00000712|Formaldehyde-13C,d2solution|0.5865	CIDm00004156|trideuteriomethyl methanesulfonate|0.5750	CIDm09874904|SCHEMBL37451|0.7599	CIDm00014829|oxocopper|0.5293
MRPL3|P09001	CIDm00003121|valproic acid-d|0.5569
FAM210A|Q96ND0	CIDm00003121|valproic acid-d|0.7784
R3HDM1|Q15032	CIDm00003121|valproic acid-d|0.6980	CIDm00000753|glycerol-d|0.6924	CIDm00000712|Formaldehyde-13C,d2solution|0.5317	CIDm00000175|perdeuterioacetoxy|0.5423	CIDm00000934|pi-Cyclopentadienyl compd. with nickel|0.5331	CIDm00000177|2-deuterio-1-tritioethanone|0.5240	CIDm00000942||-nicotine|0.6621	CIDm00000051|SCHEMBL6887701|0.5264
NPIPB3|Q92617	CIDm00003121|valproic acid-d|0.7301
PCDH11X|Q9BZA7	CIDm00003121|valproic acid-d|0.5917
C1orf162|Q8NEQ5	CIDm00003121|valproic acid-d|0.6325
NDUFB5|O43674	CIDm00003121|valproic acid-d|0.5365
DGAT2L7P|Q6IED9	CIDm00000750|glycine-t2|0.8694	CIDm00123638|AGN-PC-04Y3WW|0.9484	CIDm71307952|IXG|0.9662	CIDm00735863|Zinc00153754|0.9301	CIDm00030583|SCHEMBL33613|0.7447	CIDm00072385|nonoxynol-9 [nonylphenoxy polyethoxy ethanol]|0.8152	CIDm00011146|GLYCERYL-D5TRIOCTADECANOATE|0.9618
TLE3|Q04726	CIDm00004156|trideuteriomethyl methanesulfonate|0.5629	CIDm00000934|pi-Cyclopentadienyl compd. with nickel|0.7711	CIDm06326970|selenium-72|0.5391
SORCS1|Q8WY21	CIDm00000712|Formaldehyde-13C,d2solution|0.5423
HEATR3|Q7Z4Q2	CIDm00041322|64396-10-7|0.6410
CCDC32|Q9BV29	CIDm00024462|copper-64(2+);sulfate|0.5612	CIDm00004584|CID9918816|0.5331	CIDm00003468|Violet XXIII-d6|0.6659
EGFL8|Q99944	CIDm00000702|(1S)-1-deuterioethanol|0.5181	CIDm00005238|CID9833957|0.5217	CIDm00000263|Butyl-13C4 alcohol|0.5472
SPIN3|Q5JUX0	CIDm00000753|glycerol-d|0.6687	CIDm00023994|zinc-64|0.6615	CIDm00000312|SCHEMBL15314976|0.6360	CIDm00000923|zlchem 216|0.6018	CIDm00007870|SCHEMBL1331651|0.5149
RAPGEFL1|Q9UHV5	CIDm00000934|pi-Cyclopentadienyl compd. with nickel|0.5401	CIDm00000283|oxidanylformaldehyde|0.5201	CIDm00000762|XKMLYUALXHKNFT-DTUHVUQASA-N|0.6550	CIDm00000866|lysine (12c/13c)|0.7678
ADAMTS17|Q8TE56	CIDm00000271|calcium-41|0.6948	CIDm00000934|pi-Cyclopentadienyl compd. with nickel|0.7801
HIST1H2AH|Q96KK5	CIDm00005538|SCHEMBL12494512|0.5671	CIDm00001983|SCHEMBL887976|0.5250	CIDm00002336|CID6911868|0.6601	CIDm00041322|64396-10-7|0.8476	CIDm00000977|triplet molecular oxygen|0.6434	CIDm00000177|2-deuterio-1-tritioethanone|0.6321	CIDm00002767|azane;platinum-195(2+);dichloride|0.6374	CIDm00006410|zinc t-butyl peroxide|0.6382	CIDm05281707|cumestrol|0.7120	CIDm00000611|d-glutamate-meso-d|0.6183	CIDm00023925|iron-58(2+)|0.6236	CIDm00005297|CID9876413|0.7705	CIDm00003054|d, diethylstilbestrol|0.6221	CIDm00000887|wood spirit|0.5734	CIDm00001690|CID9893548|0.9604	CIDm00005238|CID9833957|0.5964	CIDm00000876|methionine-d4|0.5244	CIDm00002832|ZINC03872131|0.7026	CIDm00001134|[3'-13C]THYMIDINE|0.6298	CIDm00000424|aspartic acid-d|0.6170	CIDm00004666|CID9897470|0.7123	CIDm00000596|3'-deuterio cytidine|0.5132	CIDm00000951|xv) norepinephrine|0.9423	CIDm00005591|ZINC00968278|0.5813	CIDm00024502|sodium dichromate(VI)|0.9137	CIDm00000773|CID9815258|0.9063	CIDm00000795|imidazolyl-d|0.7641	CIDm00443314|SCHEMBL15760665|0.9620	CIDm00003776|1-deuteriopropan-2-ol|0.9032	CIDm25880664|SCHEMBL12356690|0.7519	CIDm00000264|CID9812753|0.7387	CIDm00000597|cytosine-1-beta-d|0.7043	CIDm00002900|ZINC03872172|0.7691	CIDm00000402|sulphur-33|0.7821	CIDm00003310|SCHEMBL2514265|0.7536	CIDm00024854|calcium-45(2+);dichloride|0.9221	CIDm25880656|EINECS 255-353-5|0.8234	CIDm00002156|MOLI000923|0.9721	CIDm00000190|Adenine-2,8-3H|0.9134	CIDm00005300|SCHEMBL15012795|0.7940	CIDm09874904|SCHEMBL37451|0.5004	CIDm00003624|Homidium-d5 Bromide|0.8108	CIDm00008778|{sodium dodecyl sulphate|0.8967	CIDm00000297|protiomethane|0.5757	CIDm00014012|CID522275|0.5754	CIDm00010461|CID10702120|0.8978	CIDm00000622|BC631334|0.8043	CIDm00000314|FT-0665428|0.7223	CIDm00003003|SCHEMBL1697158|0.9708
RBM43|Q6ZSC3	CIDm00000753|glycerol-d|0.6924	CIDm00000175|perdeuterioacetoxy|0.5423	CIDm00000934|pi-Cyclopentadienyl compd. with nickel|0.5331	CIDm00000177|2-deuterio-1-tritioethanone|0.5240	CIDm00000942||-nicotine|0.6621	CIDm00000051|SCHEMBL6887701|0.5264
CCDC121|Q6ZUS5	CIDm00004584|CID9918816|0.5331	CIDm00003468|Violet XXIII-d6|0.6659
COL6A6|A6NMZ7	CIDm06439874|SCHEMBL10970216|0.5090	CIDm70680603|CHEMBL2316893|0.5698
GAGE1|Q13065	CIDm00005978|SCHEMBL15474330|0.5417	CIDm53629505|AGN-PC-09X1LX|0.7699	CIDm00004140|NCGC00016363-01|0.6288	CIDm00061671|vanadic acid, trisodium salt|0.7597	CIDm71819722|21C|0.9537	CIDm00013766|SCHEMBL13151127|0.5428
YIPF1|Q9Y548	CIDm00023994|zinc-64|0.6534	CIDm00006410|zinc t-butyl peroxide|0.9577
ZFAND3|Q9H8U3	CIDm05359596|arsenic-71|0.5783
HTRA4|P83105	CIDm00003121|valproic acid-d|0.6440	CIDm00015625|CID158816|0.6121	CIDm00004920|CID9948776|0.5646
KLHL2|O95198	CIDm00002336|CID6911868|0.5759
XKR6|Q5GH73	CIDm00003121|valproic acid-d|0.6325
YPEL5|P62699	CIDm00000934|pi-Cyclopentadienyl compd. with nickel|0.6088
INO80C|K7EIY8	CIDm00001003|Phosphoric acid-18O4 solution|0.6304	CIDm00000238|CID9827664|0.5288	CIDm00015103|SCHEMBL16062159|0.7754	CIDm00000197|SCHEMBL14613190|0.5473	CIDm05280343|quercetin-3-beta-d|0.5082	CIDm00000923|zlchem 216|0.6292	CIDm00000283|oxidanylformaldehyde|0.6596	CIDm00002514|cadmium-110|0.6190	CIDm00000206|CID9899007|0.8137	CIDm00006503|SCHEMBL9633903|0.6306	CIDm00000177|2-deuterio-1-tritioethanone|0.5883	CIDm00007870|SCHEMBL1331651|0.5363	CIDm00000942||-nicotine|0.6881	CIDm00001115|CID9907067|0.5752	CIDm00000681|72535-00-3|0.5017	CIDm00193344|SCHEMBL1527409|0.5095	CIDm00004873|potassium-43(1+);chloride|0.5149	CIDm00000191|ZINC03201876|0.6984	CIDm00003413|SCHEMBL10409866|0.6758	CIDm00000925||A-Nicotinamide adenine dinucleotide sodium salt|0.5227	CIDm00062551|pentethyleneglycol|0.5800	CIDm00054454|CID941617|0.5192	CIDm00068740|zoledronic acid [100 microm]|0.7062	CIDm70680603|CHEMBL2316893|0.6367	CIDm00001764|SCHEMBL6692026|0.5867
PRDM10|Q9NQV6	CIDm00003121|valproic acid-d|0.5253
ZNF254|O75437	CIDm00024462|copper-64(2+);sulfate|0.6224	CIDm00000544|tris(oxidanidyl)arsane|0.5483
RBMS2|Q15434	CIDm00024462|copper-64(2+);sulfate|0.6698	CIDm00002909|CID9988947|0.5412	CIDm00005562|Trichostatin A, Streptomyces sp.|0.5343	CIDm00005978|SCHEMBL15474330|0.5418	CIDm00000681|72535-00-3|0.5855	CIDm00002215|apomorphine, nasal, Britannia;|0.6646	CIDm00003715|Indomod-d4|0.8544	CIDm46907787|W-5859|0.5430	CIDm00006261|Guanidine, 1-methyl-d3-3-nitro-1-nitroso-|0.5711	CIDm00013766|SCHEMBL13151127|0.5798
TENT5C|Q5VWP2	CIDm00023994|zinc-64|0.6240	CIDm00002767|azane;platinum-195(2+);dichloride|0.5213	CIDm00010461|CID10702120|0.9924
H2AFV|Q71UI9	CIDm00001983|SCHEMBL887976|0.5250	CIDm00041322|64396-10-7|0.8476	CIDm00023930|manganum|0.9949	CIDm00023925|iron-58(2+)|0.6236	CIDm00000304|CID9909206|0.9978	CIDm00004666|CID9897470|0.7123	CIDm00000596|3'-deuterio cytidine|0.5132	CIDm00000951|xv) norepinephrine|0.9423	CIDm00005591|ZINC00968278|0.5813	CIDm00024502|sodium dichromate(VI)|0.9137	CIDm00001153|tyrosine t23g7|0.9983	CIDm00000597|cytosine-1-beta-d|0.7043	CIDm00000402|sulphur-33|0.7821	CIDm00002156|MOLI000923|0.9721	CIDm09874904|SCHEMBL37451|0.5004	CIDm00011979|6-deuterio-5-methyl-1H-benzimidazole|0.9646	CIDm00014012|CID522275|0.5754	CIDm00010461|CID10702120|0.8978	CIDm00003003|SCHEMBL1697158|0.9708	CIDm00000617|serine-t|0.7300	CIDm00003672|SCHEMBL12496413|1.0000	CIDm00014829|oxocopper|0.8739	CIDm00135074|n-Heptyl |A-D-Thioglucoside|0.7736	CIDm00001794|hexamethyleneamiloride|0.9597	CIDm00005311|zolinza|0.7316	CIDm09804991|givinostat|0.5847	CIDm00108143|tamibarotene|0.6205	CIDm00011740|CID9907506|0.9952	CIDm00002538|(S)-(+)-Camptothecin-d5|0.5659
GALNT10|Q86SR1	CIDm00002336|CID6911868|0.5463
PPIP5K2|O43314	CIDm00006410|zinc t-butyl peroxide|0.7531	CIDm00000602|DL-Alanine-13C3|0.8217	CIDm00000224|Spectrum_000075|0.8505	CIDm00000892|inositol-d(6)|0.8635	CIDm16738692|AGN-PC-0808RB|0.8469
CAPN8|H0YEJ4	CIDm00000888|mg++|0.6349	CIDm00002514|cadmium-110|0.5324
ZNF367|Q7RTV3	CIDm00003121|valproic acid-d|0.8181	CIDm00024462|copper-64(2+);sulfate|0.5383
TBC1D22B|Q9NU19	CIDm00002336|CID6911868|0.6643
CNTN3|Q9P232	CIDm00000906|n-acetyl-d neuraminic acid|0.5869
PDIK1L|Q8N165	CIDm00000888|mg++|0.7070	CIDm00005279|Stauosporin|0.8207
ATG4A|Q8WYN0	CIDm00006113|methylsulfonic acid, ethyl ester|0.5205	CIDm00000232|CID9815369|0.7732
TTC1|Q99614	CIDm00041322|64396-10-7|0.5084
CNGA4|Q8IV77	CIDm00000857|leucine-d3|0.6613	CIDm00145068|14706-82-2|0.8309	CIDm00000295|ZOOGRGPOEVQQDX-BDXYJKHTSA-N|0.5943	CIDm00004376|n-methylaspartic acid sulfate|0.6440
UBE2Q2|Q8WVN8	CIDm00005538|SCHEMBL12494512|0.5504	CIDm00001117|hydron;methyl carbamimidothioate;sulfate|0.6415	CIDm00004156|trideuteriomethyl methanesulfonate|0.5476	CIDm00006503|SCHEMBL9633903|0.5598	CIDm00002978|SCHEMBL13308730|0.5458
TMEM270|Q6UE05	CIDm00003121|valproic acid-d|0.6325
GOLGA8G|Q08AF8	CIDm00024462|copper-64(2+);sulfate|0.5092	CIDm00002909|CID9988947|0.5947
KRT78|Q8N1N4	CIDm00000702|(1S)-1-deuterioethanol|0.5776	CIDm00000280|CID9920366|0.6496	CIDm00000784|superoxol|0.6607	CIDm05280961|genistein-d(4)|0.5057	CIDm00001071|Zuretinol|0.7044	CIDm05460048|triglycerides|0.5102	CIDm00000294|SCHEMBL4176008|0.7288	CIDm00000906|n-acetyl-d neuraminic acid|0.5514	CIDm00005839|s(aldosterone)|0.5086	CIDm00005711|SCHEMBL2834049|0.7322	CIDm00001959|CID9914738|0.6102	CIDm00003676|CHEMBL3278065|0.9578	CIDm00003954|[11C]Loperamide|0.6458	CIDm05289405|SSO|0.5072
PRDM7|Q9NQW5	CIDm00005538|SCHEMBL12494512|0.5984	CIDm00000866|lysine (12c/13c)|0.5075	CIDm00149368|Dechromose-a Chrommycin A3|0.5602
MED24|O75448	CIDm00003121|valproic acid-d|0.6145	CIDm00000977|triplet molecular oxygen|0.6793
ZNF629|Q9UEG4	CIDm00003121|valproic acid-d|0.7290	CIDm00000712|Formaldehyde-13C,d2solution|0.6046	CIDm00004156|trideuteriomethyl methanesulfonate|0.6265	CIDm00006113|methylsulfonic acid, ethyl ester|0.5756	CIDm00000544|tris(oxidanidyl)arsane|0.5117
TTLL2|Q9BWV7	CIDm00000712|Formaldehyde-13C,d2solution|0.5056	CIDm00000238|CID9827664|0.8816	CIDm00000224|Spectrum_000075|0.5018	CIDm00024502|sodium dichromate(VI)|0.6911
ZNF213|O14771	CIDm00003121|valproic acid-d|0.7590	CIDm00024462|copper-64(2+);sulfate|0.6864	CIDm00000712|Formaldehyde-13C,d2solution|0.6813	CIDm00023994|zinc-64|0.5243	CIDm00004156|trideuteriomethyl methanesulfonate|0.7123	CIDm00006113|methylsulfonic acid, ethyl ester|0.6394	CIDm00000544|tris(oxidanidyl)arsane|0.5409	CIDm09874904|SCHEMBL37451|0.9040	CIDm00014829|oxocopper|0.6347
TSPAN4|O14817	CIDm00000450|CID9993501|0.5265
H1FX|Q92522	CIDm00001003|Phosphoric acid-18O4 solution|0.7216	CIDm00000312|SCHEMBL15314976|0.6765	CIDm00000450|CID9993501|0.5478	CIDm00015625|CID158816|0.5021	CIDm00003017|AGN-PC-0CX9FP|0.6094	CIDm00072466|CID9920268|0.5957
OR10K1|Q8NGX5	CIDm00001983|SCHEMBL887976|0.8192	CIDm00000934|pi-Cyclopentadienyl compd. with nickel|0.9653	CIDm00000450|CID9993501|0.7516	CIDm00002256|zeapos|0.9921	CIDm00002514|cadmium-110|0.9951	CIDm00005234|sodium;chlorine-35(1-)|0.7967	CIDm00000280|CID9920366|0.8995	CIDm00000738|glutamine (14n glutamine)|0.9728	CIDm00000544|tris(oxidanidyl)arsane|0.9225	CIDm00000679|trideuterio(methylsulfinyl)methane|0.9422	CIDm00024934|sodiumhydrogen selenite,sodium biselenite|0.9850	CIDm00001690|CID9893548|0.9840	CIDm05359596|arsenic-71|0.9400	CIDm00000840|(2R,3S,4S,5R)-6-methyloxane-2,3,4,5-tetrol|0.9864	CIDm00002156|MOLI000923|0.9963	CIDm00000236|asparagine (d79n-beta2ar-rluc)|0.9935	CIDm00250653|sodium;4-(methylsulfonylamino)benzoate|0.9604	CIDm71563398|CHEMBL2403340|0.9935	CIDm00011979|6-deuterio-5-methyl-1H-benzimidazole|0.9855	CIDm00000295|ZOOGRGPOEVQQDX-BDXYJKHTSA-N|0.9129	CIDm00012967|CID187425|0.9542	CIDm00002153|SCHEMBL13384600|0.9783	CIDm00003314|zinc eugenolate|0.9909	CIDm00072385|nonoxynol-9 [nonylphenoxy polyethoxy ethanol]|0.9911
SLC29A3|Q9BZD2	CIDm00004156|trideuteriomethyl methanesulfonate|0.5013
ZNF333|Q96JL9	CIDm00003121|valproic acid-d|0.7756	CIDm00024462|copper-64(2+);sulfate|0.6179	CIDm00000712|Formaldehyde-13C,d2solution|0.5865	CIDm09874904|SCHEMBL37451|0.7599	CIDm00014829|oxocopper|0.5293
TSPY3|P0CV98	CIDm00001099|hydron;sulfite|0.9432
FAM19A1|Q7Z5A9	CIDm00003121|valproic acid-d|0.5327
PLPBP|O94903	CIDm00000934|pi-Cyclopentadienyl compd. with nickel|0.5008
SIGLEC7|Q9Y286	CIDm00000923|zlchem 216|0.5125	CIDm00000985|SCHEMBL1332805|0.6502
ANKRD26|Q9UPS8	CIDm00014888|white arsenic|0.6706	CIDm00002832|ZINC03872131|0.5006	CIDm23690938|CID10830762|0.5938
ZBTB8B|Q8NAP8	CIDm00003121|valproic acid-d|0.7469	CIDm00024462|copper-64(2+);sulfate|0.6022	CIDm00000712|Formaldehyde-13C,d2solution|0.5037	CIDm00002256|zeapos|0.5054	CIDm09874904|SCHEMBL37451|0.5406
KLHL8|Q9P2G9	CIDm00004156|trideuteriomethyl methanesulfonate|0.5259
ZNF534|Q76KX8	CIDm00003121|valproic acid-d|0.7590	CIDm00024462|copper-64(2+);sulfate|0.6864	CIDm00000712|Formaldehyde-13C,d2solution|0.6813	CIDm00023994|zinc-64|0.5243	CIDm00004156|trideuteriomethyl methanesulfonate|0.7123	CIDm00006113|methylsulfonic acid, ethyl ester|0.6394	CIDm00000544|tris(oxidanidyl)arsane|0.5409	CIDm09874904|SCHEMBL37451|0.9040	CIDm00014829|oxocopper|0.6347
OR4X1|Q8NH49	CIDm00001983|SCHEMBL887976|0.8192	CIDm00002336|CID6911868|0.8691	CIDm00000934|pi-Cyclopentadienyl compd. with nickel|0.9653	CIDm00000450|CID9993501|0.7516	CIDm00002256|zeapos|0.9921	CIDm00005234|sodium;chlorine-35(1-)|0.7967	CIDm00000280|CID9920366|0.8995	CIDm00000738|glutamine (14n glutamine)|0.9728	CIDm00000544|tris(oxidanidyl)arsane|0.9225	CIDm00000679|trideuterio(methylsulfinyl)methane|0.9422	CIDm00024934|sodiumhydrogen selenite,sodium biselenite|0.9850	CIDm00001690|CID9893548|0.9840	CIDm05359596|arsenic-71|0.9400	CIDm00000840|(2R,3S,4S,5R)-6-methyloxane-2,3,4,5-tetrol|0.9864	CIDm00002156|MOLI000923|0.9963	CIDm00000236|asparagine (d79n-beta2ar-rluc)|0.9935	CIDm00250653|sodium;4-(methylsulfonylamino)benzoate|0.9604	CIDm71563398|CHEMBL2403340|0.9935	CIDm00011979|6-deuterio-5-methyl-1H-benzimidazole|0.9855	CIDm00000295|ZOOGRGPOEVQQDX-BDXYJKHTSA-N|0.9129	CIDm00012967|CID187425|0.9542	CIDm00002153|SCHEMBL13384600|0.9783	CIDm00003314|zinc eugenolate|0.9909	CIDm00072385|nonoxynol-9 [nonylphenoxy polyethoxy ethanol]|0.9911
NDUFC2-KCTD14|E9PQ53	CIDm00003121|valproic acid-d|0.5372
GNG10|P50151	CIDm00003121|valproic acid-d|0.5590	CIDm00002336|CID6911868|0.6665
SF3B3|Q15393	CIDm00000712|Formaldehyde-13C,d2solution|0.5990
OR52K2|Q8NGK3	CIDm00002336|CID6911868|0.5470	CIDm00002256|zeapos|0.6341	CIDm00002514|cadmium-110|0.7017	CIDm00002156|MOLI000923|0.5537	CIDm71563398|CHEMBL2403340|0.5506	CIDm00001206|methamphetamine-d4|0.8733	CIDm00004763|zadonal|0.5869	CIDm00003750|Irinotecan-d10 Hydrochloride|0.5684	CIDm00083153|glycylphenylalanylphenylalanine|0.5572	CIDm00159612|cobaltous;stannic;oxygen(2-)|0.5536	CIDm00060789|genesa|0.6906	CIDm00265546|ZINC01668115|0.8526	CIDm00133881|WTUKKAOMXJCRLH-UHFFFAOYSA-N|0.6126	CIDm00003314|zinc eugenolate|0.8994	CIDm00072385|nonoxynol-9 [nonylphenoxy polyethoxy ethanol]|0.5845	CIDm00002538|(S)-(+)-Camptothecin-d5|0.6378
SUMF2|Q8NBJ7	CIDm00024462|copper-64(2+);sulfate|0.6126	CIDm00002336|CID6911868|0.5234	CIDm00000942||-nicotine|0.8830	CIDm00002513|sodium;dimethylarsinic acid;trihydrate|0.5315
ARL5A|Q9Y689	CIDm00024462|copper-64(2+);sulfate|0.9800	CIDm00002336|CID6911868|0.9749	CIDm00000934|pi-Cyclopentadienyl compd. with nickel|0.9895	CIDm00002524|SCHEMBL10034115|0.9547	CIDm00014888|white arsenic|0.9899	CIDm00000177|2-deuterio-1-tritioethanone|0.9596	CIDm00023985|gold-198|0.9623	CIDm00023925|iron-58(2+)|0.9575	CIDm00068740|zoledronic acid [100 microm]|0.9710
METTL7B|Q6UX53	CIDm00001003|Phosphoric acid-18O4 solution|0.5548	CIDm00000238|CID9827664|0.5027	CIDm00001117|hydron;methyl carbamimidothioate;sulfate|0.8464	CIDm00000312|SCHEMBL15314976|0.7727	CIDm00000934|pi-Cyclopentadienyl compd. with nickel|0.5785	CIDm00015103|SCHEMBL16062159|0.8552	CIDm00000923|zlchem 216|0.6661	CIDm00000283|oxidanylformaldehyde|0.6615	CIDm00000174|methanol/methanol-d1|0.5610	CIDm04604180|CID4604180|0.5027	CIDm00000783|p-Hydrogen|0.5473	CIDm00005590|4-tert-Octylphenol-3,5-d2 monoethoxylate solution|0.5129	CIDm00002349|CID9885301|0.5401	CIDm00000259|SCHEMBL13620354|0.6336	CIDm00001023|dihydroxyphosphoryl hydrogen phosphate|0.8670	CIDm00005376|SCHEMBL4939312|0.5327	CIDm00000612|sodium l-lactate-(13)c(3)|0.6062	CIDm00001134|[3'-13C]THYMIDINE|0.5631	CIDm00005040|Rapamycin C-7, analog 1|0.5049	CIDm00003779|UNII-DIA2A74855|0.5913	CIDm00000231|SCHEMBL5720005|0.6585	CIDm00005279|Stauosporin|0.6140	CIDm00001110|2,3-dideuterosuccinate-1-13c|0.5080	CIDm00000773|CID9815258|0.6367	CIDm00000795|imidazolyl-d|0.5955	CIDm00010603|ZINC00155807|0.5437	CIDm00003776|1-deuteriopropan-2-ol|0.6927	CIDm25880664|SCHEMBL12356690|0.5164	CIDm00000181|ZSLZBFCDCINBPY-LKJKNSTQSA-N|0.5850	CIDm00000597|cytosine-1-beta-d|0.8199	CIDm00000806|ZINC13557565|0.5951	CIDm25880656|EINECS 255-353-5|0.7646	CIDm00003413|SCHEMBL10409866|0.5580	CIDm00001099|hydron;sulfite|0.5734	CIDm00004140|NCGC00016363-01|0.7755	CIDm00000119|AMINOBUTYRICACID,GAMMA,[4-14C]|0.5482	CIDm00004939|CID9931511|0.5169	CIDm26087388|JTT|0.6855	CIDm00001166|Uridine-5'-diphosphogalactose|0.7606	CIDm00008778|{sodium dodecyl sulphate|0.5810	CIDm00001079|Transmetil (TN)|0.6309	CIDm00000892|inositol-d(6)|0.5836	CIDm00005372|SCHEMBL10241645|0.5281	CIDm00003931|2,2,3,3-tetradeuteriooctadeca-9,12-dienoic acid|0.5879	CIDm00006468|sernylan|0.8367	CIDm00000781|zirconium thiocyanate|0.6027	CIDm00005746|SCHEMBL13078824|0.7062	CIDm00003733|3B3-055525|0.6192	CIDm00000338|2-deuteriooxybenzoic acid|0.6106
SLITRK3|O94933	CIDm00000753|glycerol-d|0.5827	CIDm00001003|Phosphoric acid-18O4 solution|0.8007	CIDm00000238|CID9827664|0.6326	CIDm00023994|zinc-64|0.5789	CIDm00015103|SCHEMBL16062159|0.7164	CIDm00000197|SCHEMBL14613190|0.6618	CIDm00000923|zlchem 216|0.6904	CIDm00000174|methanol/methanol-d1|0.6440	CIDm00006503|SCHEMBL9633903|0.7024	CIDm00023930|manganum|0.6017	CIDm00023830|hepes-t|0.5610	CIDm00193344|SCHEMBL1527409|0.5500	CIDm00016886|ZB000289|0.5324	CIDm00008200|tris(tetraethyleneglycol)phosphite|0.5933	CIDm00000965|zirconyl oleate|0.5397	CIDm00000840|(2R,3S,4S,5R)-6-methyloxane-2,3,4,5-tetrol|0.6183	CIDm23690938|CID10830762|0.5386	CIDm00000867|zirconiummalonat|0.5601	CIDm00001148|CID9990558|0.7278	CIDm00005839|s(aldosterone)|0.5600	CIDm00003461|ZINC11616075|0.7582	CIDm00447348|SCHEMBL13151760|0.5743	CIDm00171147|SCHEMBL2239479|0.5331
CALML4|Q96GE6	CIDm00000702|(1S)-1-deuterioethanol|0.7289	CIDm00023830|hepes-t|0.5327	CIDm00025476|HY-13948|0.6162	CIDm00000303|CID9866174|0.5407	CIDm00072466|CID9920268|0.6081	CIDm00005971|volatile oil of mustard|0.9016	CIDm00102399|alpha-D-Galp-(1->6)-alpha-D-Galp-(1->6)-D-Glu|0.5306	CIDm00000996|{phenol|0.6572	CIDm00003285|SCHEMBL387587|0.7530	CIDm00012967|CID187425|0.5204	CIDm00000263|Butyl-13C4 alcohol|0.6929	CIDm00003934|aspirin-triggered lipoxin A4|0.7976	CIDm00003961|SCHEMBL14169596|0.8464	CIDm00003345|SCHEMBL13525475|0.5649	CIDm00004782|Zinc00113359|0.7516	CIDm00001764|SCHEMBL6692026|0.8572	CIDm00107918|SCHEMBL12376531|0.5654
BSPH1|Q075Z2	CIDm00002909|CID9988947|0.8003	CIDm00002256|zeapos|0.6290
PRSS22|Q9GZN4	CIDm00003017|AGN-PC-0CX9FP|0.5538	CIDm00002519|Caffeine-1-methyl-14C|0.6705
PNPLA1|Q8N8W4	CIDm00007870|SCHEMBL1331651|0.5159	CIDm00001071|Zuretinol|0.5658
ARHGAP29|Q52LW3	CIDm00002909|CID9988947|0.6157
LRFN2|Q9ULH4	CIDm00003121|valproic acid-d|0.7956
PUS10|Q3MIT2	CIDm00000280|CID9920366|0.5497	CIDm00005590|4-tert-Octylphenol-3,5-d2 monoethoxylate solution|0.5393	CIDm00003385|FT-0695667|0.5561	CIDm00001153|tyrosine t23g7|0.6897	CIDm74766018|TEW|0.5438	CIDm00086367|n-[4-methyl-6-cyclopropylpyrimidin-2-yl]aniline|0.5574	CIDm00001174|uracil-13c4,15n2|0.7106	CIDm00023963|trichlorotitanium(1+) cyclopenta-2,4-dienide|0.5128	CIDm05289405|SSO|0.6107
H2BFWT|Q7Z2G1	CIDm00024462|copper-64(2+);sulfate|0.8850	CIDm00000753|glycerol-d|0.5240	CIDm00000712|Formaldehyde-13C,d2solution|0.6804	CIDm00001983|SCHEMBL887976|0.5344	CIDm00002336|CID6911868|0.5739	CIDm00000934|pi-Cyclopentadienyl compd. with nickel|0.8755	CIDm00041322|64396-10-7|0.7026	CIDm00000283|oxidanylformaldehyde|0.7932	CIDm00005234|sodium;chlorine-35(1-)|0.6662	CIDm00000280|CID9920366|0.7668	CIDm00006503|SCHEMBL9633903|0.5381	CIDm04604180|CID4604180|0.5298	CIDm00006049|ETHYLENEDIAMINETETRAACETICACID-D16|0.6548	CIDm00005590|4-tert-Octylphenol-3,5-d2 monoethoxylate solution|0.5514	CIDm00024584|magnesium;trichloride|0.5744	CIDm00004122|oncodazole|0.7016
C1orf105|O95561	CIDm00024462|copper-64(2+);sulfate|0.5612	CIDm00004584|CID9918816|0.5331	CIDm00003468|Violet XXIII-d6|0.6659
PSMB3|P49720	CIDm00000753|glycerol-d|0.5669	CIDm00002909|CID9988947|0.5922	CIDm05280961|genistein-d(4)|0.5897	CIDm00000544|tris(oxidanidyl)arsane|0.7031
LENEP|Q9Y5L5	CIDm00005538|SCHEMBL12494512|0.5495	CIDm00005562|Trichostatin A, Streptomyces sp.|0.5110	CIDm00000232|CID9815369|0.5078	CIDm00000887|wood spirit|0.5011	CIDm00025670|terbufos|0.6589	CIDm00000991|vitrex|0.6830	CIDm25880664|SCHEMBL12356690|0.5973	CIDm00008083|morpholin-4-yl-d|0.8312	CIDm25880656|EINECS 255-353-5|0.6351	CIDm00000119|AMINOBUTYRICACID,GAMMA,[4-14C]|0.5222	CIDm00024586|sulphuric acid nickel sulphate|0.6019	CIDm00098487|m-methoxybenzoylamino|0.7202	CIDm00013676|ZINC02040143|0.6364	CIDm00003007|CHEMBL3250775|0.7583	CIDm71563398|CHEMBL2403340|0.6295	CIDm00005691|SCHEMBL14233191|0.7578	CIDm00014012|CID522275|0.5195	CIDm00009711|isopropylthio-alpha-galactoside|0.5097	CIDm00002028|SCHEMBL15082690|0.7299	CIDm00001805|wr 183027|0.5766	CIDm00002561|SCHEMBL2799257|0.6713
KRTAP12-2|P59991	CIDm00000402|sulphur-33|0.6893
ZNF850|A8MQ14	CIDm00024462|copper-64(2+);sulfate|0.6179	CIDm00000712|Formaldehyde-13C,d2solution|0.5865	CIDm00004156|trideuteriomethyl methanesulfonate|0.5750	CIDm00014829|oxocopper|0.5293
MZT2B|Q6NZ67	CIDm00003121|valproic acid-d|0.5183
LCE5A|Q5TCM9	CIDm00015625|CID158816|0.8732
PCDHB13|Q9Y5F0	CIDm00002909|CID9988947|0.8792	CIDm00000312|SCHEMBL15314976|0.6463	CIDm00000280|CID9920366|0.7273	CIDm00000612|sodium l-lactate-(13)c(3)|0.8076
ZNF420|Q8TAQ5	CIDm00003121|valproic acid-d|0.8195	CIDm00024462|copper-64(2+);sulfate|0.6541	CIDm00014829|oxocopper|0.7423
ARL4D|P49703	CIDm00003121|valproic acid-d|0.6459	CIDm00024462|copper-64(2+);sulfate|0.5408
NARS|O43776	CIDm00002336|CID6911868|0.5614	CIDm00024425|disodium;dioxido(dioxo)chromium-51|0.5424
CDHR4|A6H8M9	CIDm00000753|glycerol-d|0.9779	CIDm00023994|zinc-64|0.9521	CIDm00001117|hydron;methyl carbamimidothioate;sulfate|0.9488	CIDm00000174|methanol/methanol-d1|0.9700	CIDm00000206|CID9899007|0.9792	CIDm00006049|ETHYLENEDIAMINETETRAACETICACID-D16|0.9994	CIDm00000813|potassium;hydron|0.9956	CIDm00000899|478529-44-1|0.9791	CIDm00023930|manganum|0.9847	CIDm05280961|genistein-d(4)|0.9965	CIDm00000544|tris(oxidanidyl)arsane|0.6173	CIDm00000602|DL-Alanine-13C3|0.9998	CIDm00023931|bis(chloranyl)mercury-201|0.9936	CIDm00004873|potassium-43(1+);chloride|0.7009	CIDm00002826|SCHEMBL26609|0.9603	CIDm00000106|triammonium bis(o-phospho-l-serinate) trihydrate|0.9950	CIDm00078165|{2-[n-morpholino]ethanesulfonic acid}hydrate|0.9991	CIDm00008172|tris-tri-ethyleneglycolphosphate|0.9980	CIDm00008200|tris(tetraethyleneglycol)phosphite|0.9994	CIDm00001099|hydron;sulfite|0.6546	CIDm00002156|MOLI000923|0.8184	CIDm00062551|pentethyleneglycol|0.9989	CIDm00005035|d, raloxifene|0.8183
MED19|A0JLT2	CIDm00024462|copper-64(2+);sulfate|0.6362	CIDm00002909|CID9988947|0.6096	CIDm00041322|64396-10-7|0.9008	CIDm00024425|disodium;dioxido(dioxo)chromium-51|0.5960
PSG6|Q00889	CIDm00014012|CID522275|0.5019	CIDm00012547|5beta-pregnane-3alpha,11beta,17alpha|0.9017
PCED1B|Q96HM7	CIDm00003121|valproic acid-d|0.5362	CIDm00024462|copper-64(2+);sulfate|0.5612	CIDm00004584|CID9918816|0.5331	CIDm00003468|Violet XXIII-d6|0.6659
SLCO1B7|G3V0H7	CIDm00000450|CID9993501|0.5955
PET100|P0DJ07	CIDm00024462|copper-64(2+);sulfate|0.8113
NUPL2|O15504	CIDm00041322|64396-10-7|0.5805
CWF19L2|Q2TBE0	CIDm00024462|copper-64(2+);sulfate|0.5612	CIDm00004584|CID9918816|0.5331	CIDm00003468|Violet XXIII-d6|0.6659
ZNF532|Q9HCE3	CIDm00024462|copper-64(2+);sulfate|0.6022	CIDm09874904|SCHEMBL37451|0.5406
CYBC1|Q9BQA9	CIDm00003121|valproic acid-d|0.6655
CLK4|Q9HAZ1	CIDm00024462|copper-64(2+);sulfate|0.7102	CIDm00001003|Phosphoric acid-18O4 solution|0.7711	CIDm00001983|SCHEMBL887976|0.6238	CIDm05280343|quercetin-3-beta-d|0.5085	CIDm00000174|methanol/methanol-d1|0.6064	CIDm00024425|disodium;dioxido(dioxo)chromium-51|0.8411	CIDm00000679|trideuterio(methylsulfinyl)methane|0.7068	CIDm00002244|deuterio 2-acetyloxybenzoate|0.7343	CIDm00161491|monomethylarsonous acid|0.5563	CIDm53903450|AGN-PC-0A0B1U|0.6882
ZNF454|Q8N9F8	CIDm00003121|valproic acid-d|0.7590	CIDm00024462|copper-64(2+);sulfate|0.6864	CIDm00000712|Formaldehyde-13C,d2solution|0.6813	CIDm00023994|zinc-64|0.5243	CIDm00004156|trideuteriomethyl methanesulfonate|0.7123	CIDm00006113|methylsulfonic acid, ethyl ester|0.6394	CIDm09874904|SCHEMBL37451|0.9040	CIDm00014829|oxocopper|0.6347
PIP4P2|Q8N4L2	CIDm00004156|trideuteriomethyl methanesulfonate|0.6245
BTNL2|Q9UIR0	CIDm00003121|valproic acid-d|0.5478
ORMDL2|Q53FV1	CIDm00024462|copper-64(2+);sulfate|0.9618	CIDm00002909|CID9988947|0.9527	CIDm00011907|{[3-(4-cyano-phenyl)-4-hydroxy|0.9992	CIDm00039799|Sdm|0.9996
ZRANB2|O95218	CIDm00003121|valproic acid-d|0.5687
CHID1|H0YC89	CIDm00015103|SCHEMBL16062159|0.6057	CIDm00002256|zeapos|0.5834	CIDm00002514|cadmium-110|0.5845	CIDm00000784|superoxol|0.5060	CIDm00000783|p-Hydrogen|0.6054	CIDm00005056|CTK8G2938|0.5348	CIDm05280961|genistein-d(4)|0.5528	CIDm00003054|d, diethylstilbestrol|0.8002	CIDm00003017|AGN-PC-0CX9FP|0.9244	CIDm00000346|SCHEMBL15483307|0.5925	CIDm00060146|SCHEMBL13291483|0.5296
FAM91A1|Q658Y4	CIDm00005538|SCHEMBL12494512|0.6123	CIDm00000712|Formaldehyde-13C,d2solution|0.6807	CIDm00002336|CID6911868|0.5072	CIDm00000271|calcium-41|0.5065	CIDm00004156|trideuteriomethyl methanesulfonate|0.5248	CIDm05281707|cumestrol|0.6874	CIDm00000681|72535-00-3|0.6490	CIDm00000611|d-glutamate-meso-d|0.6003	CIDm00000051|SCHEMBL6887701|0.6694	CIDm00000612|sodium l-lactate-(13)c(3)|0.6082	CIDm00000951|xv) norepinephrine|0.6286	CIDm00001110|2,3-dideuterosuccinate-1-13c|0.5417	CIDm00002519|Caffeine-1-methyl-14C|0.5077	CIDm00010603|ZINC00155807|0.6052	CIDm00003987|SCHEMBL3672549|0.6692	CIDm00025670|terbufos|0.6484	CIDm00000896|melatonin-d3|0.5895	CIDm00004253|SMR001338872|0.5140	CIDm00000298|threo-Chloramphenicol, l-|0.5850	CIDm00002833|spindle poison|0.7649	CIDm00000119|AMINOBUTYRICACID,GAMMA,[4-14C]|0.5819	CIDm00000346|SCHEMBL15483307|0.5378	CIDm00013676|ZINC02040143|0.6791	CIDm00005202|SEROTONINBINOXALATE,5-[2-14C]|0.6272	CIDm00001065|ZINC04289113|0.7083	CIDm00003386|01K63SUP8D|0.6860	CIDm00005971|volatile oil of mustard|0.6001	CIDm00003907|AGN-PC-04Y4OZ|0.6017	CIDm00001822|DB02082|0.5570	CIDm00005262|2b, sphingosine-1-phosphate|0.5189	CIDm00001181|uridintriphosphat|0.5292	CIDm00004364|SCHEMBL4969844|0.5068	CIDm00091176|CID91176|0.5593	CIDm00016741|phenylethylisothiocyanate|0.5808
LGALS2|P05162	CIDm00000175|perdeuterioacetoxy|0.6358	CIDm00005562|Trichostatin A, Streptomyces sp.|0.5460	CIDm00000961||I-Oxido dihydrogen|0.6063	CIDm00000283|oxidanylformaldehyde|0.5490	CIDm00000174|methanol/methanol-d1|0.5831	CIDm00000977|triplet molecular oxygen|0.5942	CIDm00000866|lysine (12c/13c)|0.5512	CIDm00002514|cadmium-110|0.7087	CIDm00000702|(1S)-1-deuterioethanol|0.5542	CIDm00005234|sodium;chlorine-35(1-)|0.6949	CIDm00000280|CID9920366|0.5412	CIDm00000784|superoxol|0.5833	CIDm04604180|CID4604180|0.5112	CIDm00006049|ETHYLENEDIAMINETETRAACETICACID-D16|0.5632	CIDm00001115|CID9907067|0.5436	CIDm00000232|CID9815369|0.6228	CIDm00000750|glycine-t2|0.6545	CIDm00000679|trideuterio(methylsulfinyl)methane|0.5140	CIDm00024934|sodiumhydrogen selenite,sodium biselenite|0.5912	CIDm00000611|d-glutamate-meso-d|0.5635	CIDm00011009|copper-67(2+);dichloride|0.5277	CIDm00000887|wood spirit|0.6981	CIDm00004873|potassium-43(1+);chloride|0.5459	CIDm00003017|AGN-PC-0CX9FP|0.8631	CIDm00077998|rosiglizole|0.6467	CIDm00001567|203645-37-8|0.7426	CIDm00000773|CID9815258|0.5185	CIDm00000181|ZSLZBFCDCINBPY-LKJKNSTQSA-N|0.6269	CIDm00002513|sodium;dimethylarsinic acid;trihydrate|0.5122	CIDm00000190|Adenine-2,8-3H|0.6181	CIDm00004752|MolPort-023-277-205|0.5132	CIDm00001143|CID9840965|0.6162	CIDm00004196|SCHEMBL15780915|0.6061	CIDm00004984|X 185 (Salt/Mix)|0.5615	CIDm00030583|SCHEMBL33613|0.6029	CIDm00000869|SCHEMBL13461519|0.5684
CNTNAP5|Q8WYK1	CIDm00005538|SCHEMBL12494512|0.5021	CIDm00000934|pi-Cyclopentadienyl compd. with nickel|0.6086	CIDm00019920|ZINC02038187|0.6216	CIDm00025670|terbufos|0.5808	CIDm00000991|vitrex|0.5087	CIDm00000869|SCHEMBL13461519|0.5262	CIDm00001923|SCHEMBL3119726|0.5283	CIDm05289405|SSO|0.5215	CIDm00001175|[11C]-Uric Acid|0.5442
MRPS12|O15235	CIDm00002256|zeapos|0.5656
STK11IP|Q8N1F8	CIDm00024462|copper-64(2+);sulfate|0.7334	CIDm00001983|SCHEMBL887976|0.5961	CIDm00015103|SCHEMBL16062159|0.5581	CIDm00000450|CID9993501|0.5999	CIDm00006113|methylsulfonic acid, ethyl ester|0.5754
NME9|Q3KNW3	CIDm00000175|perdeuterioacetoxy|0.5560
OR6C3|Q9NZP0	CIDm00002336|CID6911868|0.5470	CIDm00002256|zeapos|0.6341	CIDm00002514|cadmium-110|0.7017	CIDm00024934|sodiumhydrogen selenite,sodium biselenite|0.7275	CIDm00002156|MOLI000923|0.5537	CIDm00001206|methamphetamine-d4|0.8733	CIDm00004763|zadonal|0.5869	CIDm00003750|Irinotecan-d10 Hydrochloride|0.5684	CIDm00083153|glycylphenylalanylphenylalanine|0.5572	CIDm00159612|cobaltous;stannic;oxygen(2-)|0.5536	CIDm00060789|genesa|0.6906	CIDm00265546|ZINC01668115|0.8526	CIDm00133881|WTUKKAOMXJCRLH-UHFFFAOYSA-N|0.6126	CIDm00072385|nonoxynol-9 [nonylphenoxy polyethoxy ethanol]|0.5845	CIDm00002538|(S)-(+)-Camptothecin-d5|0.6378
MPPED2|Q15777	CIDm00024462|copper-64(2+);sulfate|0.5296	CIDm00000753|glycerol-d|0.7384	CIDm00023994|zinc-64|0.6674	CIDm00000175|perdeuterioacetoxy|0.6017
USP29|Q9HBJ7	CIDm00004122|oncodazole|0.6548	CIDm00000588|creatinine-d(3)|0.6393	CIDm00083153|glycylphenylalanylphenylalanine|0.8298	CIDm05326878|CID5326878|0.8095	CIDm00002561|SCHEMBL2799257|0.9307
LIPM|Q5VYY2	CIDm00003779|UNII-DIA2A74855|1.0000	CIDm00028486|lithium-12|0.9901	CIDm00003345|SCHEMBL13525475|0.9959	CIDm00004943|Vetofol-d17|0.9844	CIDm00003903|SCHEMBL11399380|0.9806
EFHD1|Q9BUP0	CIDm00000753|glycerol-d|0.6608	CIDm00001117|hydron;methyl carbamimidothioate;sulfate|0.5568
CD200R1L|Q6Q8B3	CIDm00002909|CID9988947|0.6193	CIDm00005978|SCHEMBL15474330|0.5445	CIDm00005297|CID9876413|0.6624	CIDm00000596|3'-deuterio cytidine|0.5685
HOXA13|P31271	CIDm00000753|glycerol-d|0.5654	CIDm00002514|cadmium-110|0.7022	CIDm00005408|UNII-P57HP4MCQZ|0.5234	CIDm00000544|tris(oxidanidyl)arsane|0.6367	CIDm00000679|trideuterio(methylsulfinyl)methane|0.6658	CIDm00000222|deuterio(tritio)amine|0.6034	CIDm00000773|CID9815258|0.6539	CIDm00002833|spindle poison|0.7941	CIDm00005202|SEROTONINBINOXALATE,5-[2-14C]|0.6562	CIDm00098527|bdmpea|0.7263	CIDm00028780|methyl1-(butylcarbamoyl)benzimidazole-2-carbamate|0.7908	CIDm06325610|Phaeomelanins|0.9123	CIDm00001032|CID9989212|0.6053	CIDm00000723|dimethyl-[(3R)-3-phenyl-3-(2-pyridyl)propyl]amine|0.6566
CCDC25|Q86WR0	CIDm00005538|SCHEMBL12494512|0.5196	CIDm00002336|CID6911868|0.5200
CD300LB|A8K4G0	CIDm00024424|zinc;sulfuric acid|0.5192
KCTD2|Q14681	CIDm00023994|zinc-64|0.6734	CIDm00041322|64396-10-7|0.5884	CIDm00068740|zoledronic acid [100 microm]|0.8256
C8orf48|Q96LL4	CIDm00024462|copper-64(2+);sulfate|0.5612	CIDm00004584|CID9918816|0.5331	CIDm00003468|Violet XXIII-d6|0.6659
PCOLCE2|Q9UKZ9	CIDm00002116|SCHEMBL14297170|0.5976	CIDm06326970|selenium-72|0.6253	CIDm00161491|monomethylarsonous acid|0.6017	CIDm00005839|s(aldosterone)|0.6748
CXCL9|Q07325	CIDm00005538|SCHEMBL12494512|0.5338
TIGD4|Q8IY51	CIDm00024462|copper-64(2+);sulfate|0.6068	CIDm00000753|glycerol-d|0.8057	CIDm00000712|Formaldehyde-13C,d2solution|0.5288	CIDm00000271|calcium-41|0.8531	CIDm00000175|perdeuterioacetoxy|0.8524	CIDm00004156|trideuteriomethyl methanesulfonate|0.6143	CIDm00000934|pi-Cyclopentadienyl compd. with nickel|0.7593	CIDm00002256|zeapos|0.5115	CIDm00000177|2-deuterio-1-tritioethanone|0.6801	CIDm00007870|SCHEMBL1331651|0.7412	CIDm00000942||-nicotine|0.8399	CIDm00000051|SCHEMBL6887701|0.9228	CIDm00193344|SCHEMBL1527409|0.7889	CIDm00002215|apomorphine, nasal, Britannia;|0.7533	CIDm00000193|S-Adenosylhomocysteine-13C5|0.8019	CIDm46174157|KSS|0.7888	CIDm00149368|Dechromose-a Chrommycin A3|0.7793	CIDm66545744|AGN-PC-0H0HQD|0.7637	CIDm00518605|tricyclo[3.3.1.1(3,7)]tetraarsoxane|0.6097	CIDm00448110|SCHEMBL1506775|0.7802	CIDm00123638|AGN-PC-04Y3WW|0.8523	CIDm00009330|beta-Diethylaminoethyl benzilate hydrochloride|0.8301	CIDm00446229|Inl|0.7704	CIDm46907787|W-5859|0.8406	CIDm57120921|VC-13|0.7894	CIDm00533669|SCHEMBL13770920|0.8281	CIDm05748835|V0980|0.8234	CIDm00011907|{[3-(4-cyano-phenyl)-4-hydroxy|0.7177	CIDm00114943|protoberberine iodide|0.8348	CIDm00146807|AGN-PC-0JMVAI|0.7284	CIDm00656550|but-3-enylglucosinolate|0.7889	CIDm44475985|DLN|0.8144	CIDm00036070|Ultramid A3 times. G7|0.7427	CIDm03025942|Mt 20|0.7846	CIDm71307952|IXG|0.7642	CIDm46209401|US8497274, 74|0.7778	CIDm01356208|ZINC12372218|0.8431	CIDm56965946|SCHEMBL1851526|0.8108	CIDm00445615|Xim|0.7948	CIDm00525551|FUIDRYCKEXJNOK-WCBMZHEXSA-N|0.7574	CIDm00123336|rac-l-methylsulfinyl-2-propyl|0.7900	CIDm11647372|ZSTK474/ZSTK-474|0.8595	CIDm00017516|promecarb|0.7336	CIDm03032313|ZINC05226613|0.7506	CIDm86306051|3N9|0.7926	CIDm00001989|U 14812-d6|0.7906	CIDm00439605|d-lysinamide|0.8329	CIDm00735863|Zinc00153754|0.7878	CIDm00193988|SCHEMBL1815461|0.7835
IFNA14|P01570	CIDm00005538|SCHEMBL12494512|0.5257	CIDm00002524|SCHEMBL10034115|0.8511	CIDm04604180|CID4604180|0.6485	CIDm06326970|selenium-72|0.8585	CIDm00000857|leucine-d3|0.8689	CIDm00000232|CID9815369|0.9082	CIDm00000602|DL-Alanine-13C3|0.8927	CIDm00023931|bis(chloranyl)mercury-201|0.5867	CIDm00023985|gold-198|0.7773	CIDm00145068|14706-82-2|0.8287	CIDm00000774|dideuterio-[2-(1H-imidazol-5-yl)ethyl]amine|0.8801	CIDm00001690|CID9893548|0.8836	CIDm00005376|SCHEMBL4939312|0.5383	CIDm00073212|Diplumbene|0.8920	CIDm00003715|Indomod-d4|0.7744	CIDm00001134|[3'-13C]THYMIDINE|0.9247	CIDm00000596|3'-deuterio cytidine|0.8853	CIDm00004609|CID9947360|0.9219	CIDm00019920|ZINC02038187|0.8687	CIDm00002900|ZINC03872172|0.8913	CIDm00004253|SMR001338872|0.9132	CIDm00002907|ZINC00155694|0.8615	CIDm00003657|SQ 1089-13C,15N2|0.7393	CIDm00005291|SCHEMBL4380735|0.8771	CIDm00014012|CID522275|0.9373	CIDm00005726|Zidovudine-d3|0.9804	CIDm00003750|Irinotecan-d10 Hydrochloride|0.9098	CIDm00002019|CID9855147|0.9869	CIDm00002153|SCHEMBL13384600|0.9087	CIDm00000250|CID5799469|0.9245	CIDm00012547|5beta-pregnane-3alpha,11beta,17alpha|0.9414	CIDm00216239|SCHEMBL14481062|0.8820	CIDm00028683|FT-0638587|0.9883	CIDm86583374|polyinosinic:polycytidylic acid|0.9517	CIDm00002719|886U3H6UFF|0.9464	CIDm00002578|MOLI001811|0.7397	CIDm77620543|CFU|0.9200	CIDm03086686|SCHEMBL6034442|0.9831	CIDm05359264|ZBNARPCCDMHDDV-UHFFFAOYSA-N|0.8623	CIDm00026042|zopaque ldc|0.8578
OR52B2|Q96RD2	CIDm00002336|CID6911868|0.5470	CIDm00002256|zeapos|0.6341	CIDm00002514|cadmium-110|0.7017	CIDm00024934|sodiumhydrogen selenite,sodium biselenite|0.7275	CIDm00002156|MOLI000923|0.5537	CIDm71563398|CHEMBL2403340|0.5506	CIDm00001206|methamphetamine-d4|0.8733	CIDm00004763|zadonal|0.5869	CIDm00003750|Irinotecan-d10 Hydrochloride|0.5684	CIDm00083153|glycylphenylalanylphenylalanine|0.5572	CIDm00159612|cobaltous;stannic;oxygen(2-)|0.5536	CIDm00060789|genesa|0.6906	CIDm00265546|ZINC01668115|0.8526	CIDm00133881|WTUKKAOMXJCRLH-UHFFFAOYSA-N|0.6126	CIDm00003314|zinc eugenolate|0.8994	CIDm00072385|nonoxynol-9 [nonylphenoxy polyethoxy ethanol]|0.5845	CIDm00002538|(S)-(+)-Camptothecin-d5|0.6378
ZNF747|B7Z5R0	CIDm00000712|Formaldehyde-13C,d2solution|0.5483	CIDm00023994|zinc-64|0.5540	CIDm00006113|methylsulfonic acid, ethyl ester|0.5491
FXR2|P51116	CIDm00004156|trideuteriomethyl methanesulfonate|0.6512
GOLM1|Q8NBJ4	CIDm00001983|SCHEMBL887976|0.5563	CIDm00002256|zeapos|0.5283
SRPRA|P08240	CIDm00024462|copper-64(2+);sulfate|0.5241	CIDm00041322|64396-10-7|0.5962
CSRP1|P21291	CIDm00004156|trideuteriomethyl methanesulfonate|0.5755
MSANTD3|Q96H12	CIDm00000753|glycerol-d|0.5044	CIDm00001003|Phosphoric acid-18O4 solution|0.5029	CIDm00000238|CID9827664|0.6221	CIDm00001983|SCHEMBL887976|0.5043	CIDm00001117|hydron;methyl carbamimidothioate;sulfate|0.7294	CIDm00000175|perdeuterioacetoxy|0.5299	CIDm00000312|SCHEMBL15314976|0.5283	CIDm00000923|zlchem 216|0.5011	CIDm00000961||I-Oxido dihydrogen|0.6138	CIDm00000283|oxidanylformaldehyde|0.5403	CIDm00002524|SCHEMBL10034115|0.5108	CIDm00000174|methanol/methanol-d1|0.5671	CIDm00000762|XKMLYUALXHKNFT-DTUHVUQASA-N|0.5722	CIDm00000866|lysine (12c/13c)|0.6243	CIDm00005234|sodium;chlorine-35(1-)|0.5166	CIDm00000280|CID9920366|0.6333	CIDm00006503|SCHEMBL9633903|0.5117	CIDm00000784|superoxol|0.5298	CIDm00002116|SCHEMBL14297170|0.5162	CIDm00000899|478529-44-1|0.5211	CIDm00002767|azane;platinum-195(2+);dichloride|0.5779	CIDm00002349|CID9885301|0.5971	CIDm00000750|glycine-t2|0.6698	CIDm00000679|trideuterio(methylsulfinyl)methane|0.7208	CIDm00023925|iron-58(2+)|0.5503	CIDm00000051|SCHEMBL6887701|0.6076	CIDm00005297|CID9876413|0.6764	CIDm00000222|deuterio(tritio)amine|0.5313	CIDm00005238|CID9833957|0.5026	CIDm00000612|sodium l-lactate-(13)c(3)|0.6751	CIDm00073212|Diplumbene|0.5253	CIDm00000424|aspartic acid-d|0.5236	CIDm00002244|deuterio 2-acetyloxybenzoate|0.5341	CIDm46174157|KSS|0.5259	CIDm00024524|CID9920365|0.6151	CIDm66545744|AGN-PC-0H0HQD|0.5203	CIDm00000772|enoxaparin|0.5165	CIDm00009330|beta-Diethylaminoethyl benzilate hydrochloride|0.5603	CIDm46907787|W-5859|0.5016	CIDm05748835|V0980|0.5189	CIDm00114943|protoberberine iodide|0.6920	CIDm44475985|DLN|0.5045	CIDm03025942|Mt 20|0.5028	CIDm46209401|US8497274, 74|0.5114	CIDm56965946|SCHEMBL1851526|0.5128	CIDm00525551|FUIDRYCKEXJNOK-WCBMZHEXSA-N|0.5487	CIDm00123336|rac-l-methylsulfinyl-2-propyl|0.5611	CIDm00001989|U 14812-d6|0.5442	CIDm00439605|d-lysinamide|0.5160
ZFHX4|Q86UP3	CIDm00000753|glycerol-d|0.7163
GNB4|Q9HAV0	CIDm00024462|copper-64(2+);sulfate|0.7862
TMEM41B|Q5BJD5	CIDm00003121|valproic acid-d|0.7215	CIDm00098487|m-methoxybenzoylamino|0.6292
CCDC9|Q9Y3X0	CIDm00003121|valproic acid-d|0.5325
FBXL6|Q8N531	CIDm00014888|white arsenic|0.5061	CIDm06326970|selenium-72|0.5203	CIDm00002900|ZINC03872172|0.5575	CIDm00002513|sodium;dimethylarsinic acid;trihydrate|0.5881	CIDm00030583|SCHEMBL33613|0.8642	CIDm00024766|SCHEMBL15263434|0.7870
EFR3A|Q14156	CIDm00002909|CID9988947|0.7896	CIDm00002336|CID6911868|0.6062	CIDm00014888|white arsenic|0.5755
SNX30|Q5VWJ9	CIDm00024462|copper-64(2+);sulfate|0.5311	CIDm05280343|quercetin-3-beta-d|0.5865
MED15|Q96RN5	CIDm00024425|disodium;dioxido(dioxo)chromium-51|0.5067
DEPDC4|Q8N2C3	CIDm00003121|valproic acid-d|0.7589	CIDm00024462|copper-64(2+);sulfate|0.5106	CIDm00000753|glycerol-d|0.5512	CIDm00005538|SCHEMBL12494512|0.6899	CIDm00001003|Phosphoric acid-18O4 solution|0.6859	CIDm00000712|Formaldehyde-13C,d2solution|0.5274	CIDm00023994|zinc-64|0.8873	CIDm00002336|CID6911868|0.5152	CIDm00000271|calcium-41|0.8724	CIDm00000175|perdeuterioacetoxy|0.8945	CIDm00000888|mg++|0.6813	CIDm00015103|SCHEMBL16062159|0.5857	CIDm00002524|SCHEMBL10034115|0.5898	CIDm00000762|XKMLYUALXHKNFT-DTUHVUQASA-N|0.7102	CIDm00006503|SCHEMBL9633903|0.5870	CIDm00023930|manganum|0.5754	CIDm00000259|SCHEMBL13620354|0.5878	CIDm00000222|deuterio(tritio)amine|0.5361	CIDm00004795|CID9543492|0.7083	CIDm00008172|tris-tri-ethyleneglycolphosphate|0.5541	CIDm00025670|terbufos|0.5204	CIDm00028486|lithium-12|0.5421	CIDm00000875|tartaric-d acid|0.5921
CCNG1|P51959	CIDm00001983|SCHEMBL887976|0.6297	CIDm00041322|64396-10-7|0.5077	CIDm00004122|oncodazole|0.6734	CIDm00024424|zinc;sulfuric acid|0.5429
UBR7|Q8N806	CIDm00000238|CID9827664|0.9650	CIDm00023994|zinc-64|0.6249	CIDm00014888|white arsenic|0.6808	CIDm00000224|Spectrum_000075|0.9764	CIDm00023985|gold-198|0.7042	CIDm00000187|ACETYLCHOLINE-D16BROMIDE|0.6717	CIDm00001023|dihydroxyphosphoryl hydrogen phosphate|0.9946	CIDm05359596|arsenic-71|0.7785	CIDm00000840|(2R,3S,4S,5R)-6-methyloxane-2,3,4,5-tetrol|0.7861	CIDm00001166|Uridine-5'-diphosphogalactose|0.7208	CIDm00002764|zinc-ciprofloxacin|0.5340	CIDm11020241|SCHEMBL11555670|0.8468	CIDm00159612|cobaltous;stannic;oxygen(2-)|0.5622	CIDm00000305|SCHEMBL1332010|0.5333	CIDm02776321|[2-(thiophen-2-yl)-1,3-thiazol-4-yl]methanamine|0.6906	CIDm00003676|CHEMBL3278065|0.9541
ERP27|Q96DN0	CIDm00005538|SCHEMBL12494512|0.5348	CIDm00004156|trideuteriomethyl methanesulfonate|0.5067	CIDm00000206|CID9899007|0.5049	CIDm00002116|SCHEMBL14297170|0.5509	CIDm00000813|potassium;hydron|0.5372	CIDm00000602|DL-Alanine-13C3|0.5479	CIDm00003017|AGN-PC-0CX9FP|0.5703	CIDm00006859|methyl(quinolin-8-yloxy)mercury|0.7018	CIDm00001912|SCHEMBL16079734|0.6131	CIDm00000795|imidazolyl-d|0.5382	CIDm00002900|ZINC03872172|0.6456	CIDm00003310|SCHEMBL2514265|0.6592	CIDm00000298|threo-Chloramphenicol, l-|0.6191	CIDm24755486|AGN-PC-07C38H|0.6718	CIDm00001099|hydron;sulfite|0.5927	CIDm00000925||A-Nicotinamide adenine dinucleotide sodium salt|0.5627	CIDm00104741|SCHEMBL15263309|0.8252	CIDm00083153|glycylphenylalanylphenylalanine|0.5549	CIDm11020241|SCHEMBL11555670|0.5543	CIDm00001070|retinal d2/d4|0.8084	CIDm00019001|1,4-DITHIOTHREITOL-D10|0.6728	CIDm00005311|zolinza|0.7380	CIDm00002520|verapamil-s|0.6225	CIDm00445997|deuterio-[(2S)-pyrrolidin-2-yl]methanone|0.6031	CIDm24836924|Wheat starch, unmodified|0.6944	CIDm53903450|AGN-PC-0A0B1U|0.5927
PCDH1|Q08174	CIDm00000753|glycerol-d|0.7609	CIDm00005538|SCHEMBL12494512|0.6084	CIDm00023994|zinc-64|0.6735	CIDm00001117|hydron;methyl carbamimidothioate;sulfate|0.7886	CIDm00000206|CID9899007|0.6486	CIDm00023930|manganum|0.7522	CIDm05280961|genistein-d(4)|0.6955
LARP1B|Q659C4	CIDm00003121|valproic acid-d|0.5081
LVRN|Q6Q4G3	CIDm00003121|valproic acid-d|0.6353	CIDm00000450|CID9993501|0.5995
MRPL34|Q9BQ48	CIDm00024586|sulphuric acid nickel sulphate|0.5840	CIDm00003314|zinc eugenolate|0.5457
OR4K15|Q8NH41	CIDm00001983|SCHEMBL887976|0.8192	CIDm00002336|CID6911868|0.8691	CIDm00000934|pi-Cyclopentadienyl compd. with nickel|0.9653	CIDm00000450|CID9993501|0.7516	CIDm00002256|zeapos|0.9921	CIDm00002514|cadmium-110|0.9951	CIDm00005234|sodium;chlorine-35(1-)|0.7967	CIDm00000280|CID9920366|0.8995	CIDm00000544|tris(oxidanidyl)arsane|0.9225	CIDm00000679|trideuterio(methylsulfinyl)methane|0.9422	CIDm00024934|sodiumhydrogen selenite,sodium biselenite|0.9850	CIDm00001690|CID9893548|0.9840	CIDm05359596|arsenic-71|0.9400	CIDm00000840|(2R,3S,4S,5R)-6-methyloxane-2,3,4,5-tetrol|0.9864	CIDm00002156|MOLI000923|0.9963	CIDm00000236|asparagine (d79n-beta2ar-rluc)|0.9935	CIDm00250653|sodium;4-(methylsulfonylamino)benzoate|0.9604	CIDm71563398|CHEMBL2403340|0.9935	CIDm00011979|6-deuterio-5-methyl-1H-benzimidazole|0.9855	CIDm00000295|ZOOGRGPOEVQQDX-BDXYJKHTSA-N|0.9129	CIDm00012967|CID187425|0.9542	CIDm00002153|SCHEMBL13384600|0.9783	CIDm00003314|zinc eugenolate|0.9909	CIDm00072385|nonoxynol-9 [nonylphenoxy polyethoxy ethanol]|0.9911
MST1L|Q2TV78	CIDm00000784|superoxol|0.7440	CIDm00007870|SCHEMBL1331651|0.6553	CIDm00000899|478529-44-1|0.5713	CIDm00000222|deuterio(tritio)amine|0.9270
TRAPPC5|Q8IUR0	CIDm00000753|glycerol-d|0.8818	CIDm00015103|SCHEMBL16062159|0.6450	CIDm00000280|CID9920366|0.9173	CIDm00024425|disodium;dioxido(dioxo)chromium-51|0.8278	CIDm00002116|SCHEMBL14297170|0.7097	CIDm00003017|AGN-PC-0CX9FP|0.7024	CIDm00000764|s:guanine|0.9254	CIDm00005311|zolinza|0.9796	CIDm00011005|TETRADECANOIC-6,6-D2ACID|0.9926	CIDm00054373|MolPort-023-276-221|0.9236
ZDHHC7|H3BNQ9	CIDm00002256|zeapos|0.8441	CIDm00000119|AMINOBUTYRICACID,GAMMA,[4-14C]|0.5901
GPR139|Q6DWJ6	CIDm00000283|oxidanylformaldehyde|0.6008
ALDH1L2|Q3SY69	CIDm00024462|copper-64(2+);sulfate|0.5237
OR6C6|A6NF89	CIDm00002336|CID6911868|0.5470	CIDm00002256|zeapos|0.6341	CIDm00002514|cadmium-110|0.7017	CIDm00024934|sodiumhydrogen selenite,sodium biselenite|0.7275	CIDm00002156|MOLI000923|0.5537	CIDm00001206|methamphetamine-d4|0.8733	CIDm00004763|zadonal|0.5869	CIDm00003750|Irinotecan-d10 Hydrochloride|0.5684	CIDm00083153|glycylphenylalanylphenylalanine|0.5572	CIDm00159612|cobaltous;stannic;oxygen(2-)|0.5536	CIDm00060789|genesa|0.6906	CIDm00265546|ZINC01668115|0.8526	CIDm00133881|WTUKKAOMXJCRLH-UHFFFAOYSA-N|0.6126	CIDm00072385|nonoxynol-9 [nonylphenoxy polyethoxy ethanol]|0.5845	CIDm00002538|(S)-(+)-Camptothecin-d5|0.6378
MISP|Q8IVT2	CIDm00001983|SCHEMBL887976|0.7288	CIDm00002336|CID6911868|0.6028	CIDm00005562|Trichostatin A, Streptomyces sp.|0.5521
EFR3B|Q9Y2G0	CIDm00002909|CID9988947|0.7034	CIDm00001983|SCHEMBL887976|0.5874	CIDm05280343|quercetin-3-beta-d|0.6884	CIDm00006623|bisphenol a-(13)c(12)|0.5219	CIDm00006859|methyl(quinolin-8-yloxy)mercury|0.7427	CIDm00002832|ZINC03872131|0.7149	CIDm00011979|6-deuterio-5-methyl-1H-benzimidazole|0.6327	CIDm00002764|zinc-ciprofloxacin|0.8898	CIDm00133881|WTUKKAOMXJCRLH-UHFFFAOYSA-N|0.8425
CLIP4|Q8N3C7	CIDm00024462|copper-64(2+);sulfate|0.5834	CIDm00001983|SCHEMBL887976|0.5403	CIDm00000450|CID9993501|0.5001	CIDm05280343|quercetin-3-beta-d|0.5607	CIDm00002256|zeapos|0.5107	CIDm00003017|AGN-PC-0CX9FP|0.5201	CIDm00016886|ZB000289|0.6089	CIDm00000876|methionine-d4|0.5365	CIDm00005040|Rapamycin C-7, analog 1|0.5096	CIDm05359596|arsenic-71|0.5702	CIDm53629505|AGN-PC-09X1LX|0.5245	CIDm00000943|trioxonitrate(V)|0.6118	CIDm00000994|CID9989619|0.7501	CIDm00000190|Adenine-2,8-3H|0.7295	CIDm00061672|vanadate|0.5991	CIDm00003657|SQ 1089-13C,15N2|0.5992	CIDm00010461|CID10702120|0.5227	CIDm00024261|silicon(IV) oxide|0.5672	CIDm00005971|volatile oil of mustard|0.6383	CIDm00006325|olefiant gas|0.5359	CIDm00004196|SCHEMBL15780915|0.6772	CIDm00000781|zirconium thiocyanate|0.6820	CIDm00030583|SCHEMBL33613|0.5443	CIDm00000614|(2S,3S,4S)-3,4,5,5-tetradeuterioproline|0.5532	CIDm00019001|1,4-DITHIOTHREITOL-D10|0.7730	CIDm00003908|CHEMBL1742488|0.6078	CIDm00003325|CTK8F9721|0.7026	CIDm00004943|Vetofol-d17|0.8300	CIDm00004584|CID9918816|0.7899	CIDm00445997|deuterio-[(2S)-pyrrolidin-2-yl]methanone|0.6212	CIDm24836924|Wheat starch, unmodified|0.7777	CIDm00000214|SCHEMBL13399727|0.7095
TXNDC11|Q6PKC3	CIDm00003121|valproic acid-d|0.5593	CIDm00000712|Formaldehyde-13C,d2solution|0.6341
ASB13|Q8WXK3	CIDm00003121|valproic acid-d|0.7417	CIDm00024462|copper-64(2+);sulfate|0.7770
IST1|H3BRE2	CIDm00024462|copper-64(2+);sulfate|0.6072	CIDm00002336|CID6911868|0.5130	CIDm05280343|quercetin-3-beta-d|0.5426	CIDm00024425|disodium;dioxido(dioxo)chromium-51|0.5451	CIDm00023985|gold-198|0.7696	CIDm00006859|methyl(quinolin-8-yloxy)mercury|0.6801	CIDm00098487|m-methoxybenzoylamino|0.5648	CIDm10282255|AGN-PC-0D9MQZ|0.6440	CIDm00004376|n-methylaspartic acid sulfate|0.5830
ZG16B|Q96DA0	CIDm00000312|SCHEMBL15314976|0.8910	CIDm00000923|zlchem 216|0.6526	CIDm00000283|oxidanylformaldehyde|0.6879	CIDm00000174|methanol/methanol-d1|0.7395	CIDm00000206|CID9899007|0.7585	CIDm00000899|478529-44-1|0.6105	CIDm00000942||-nicotine|0.5254
GRAP|Q13588	CIDm00001003|Phosphoric acid-18O4 solution|0.5907
TOM1|O60784	CIDm00002909|CID9988947|0.5575
TTC3|P53804	CIDm00024425|disodium;dioxido(dioxo)chromium-51|0.5444
PSMG3|Q9BT73	CIDm00001983|SCHEMBL887976|0.5491	CIDm00000866|lysine (12c/13c)|0.5058	CIDm00093860|SCHEMBL685473|0.7256	CIDm05359596|arsenic-71|0.5387	CIDm00001153|tyrosine t23g7|0.8193	CIDm00004894|CID9906908|0.8640	CIDm00005035|d, raloxifene|0.8955
CKMT2|P17540	CIDm00023994|zinc-64|0.5520
MMEL1|Q495T6	CIDm00003779|UNII-DIA2A74855|0.7571	CIDm00011907|{[3-(4-cyano-phenyl)-4-hydroxy|0.6553	CIDm00002028|SCHEMBL15082690|0.7186
TTC14|Q96N46	CIDm00024462|copper-64(2+);sulfate|0.6291	CIDm00000753|glycerol-d|0.9268	CIDm00000712|Formaldehyde-13C,d2solution|0.6490	CIDm00023994|zinc-64|0.5457	CIDm00000271|calcium-41|0.9765	CIDm00000175|perdeuterioacetoxy|0.9432	CIDm00000934|pi-Cyclopentadienyl compd. with nickel|0.9087	CIDm00005562|Trichostatin A, Streptomyces sp.|0.5132	CIDm00006113|methylsulfonic acid, ethyl ester|0.6297	CIDm00000784|superoxol|0.5007	CIDm00000177|2-deuterio-1-tritioethanone|0.9753	CIDm00007870|SCHEMBL1331651|0.9688	CIDm00000942||-nicotine|0.9680	CIDm00000051|SCHEMBL6887701|0.9876	CIDm00193344|SCHEMBL1527409|0.9872	CIDm00002215|apomorphine, nasal, Britannia;|0.9964	CIDm00000193|S-Adenosylhomocysteine-13C5|0.9946	CIDm00073212|Diplumbene|0.5224	CIDm46174157|KSS|0.9948	CIDm00149368|Dechromose-a Chrommycin A3|0.9920	CIDm66545744|AGN-PC-0H0HQD|0.9912	CIDm00518605|tricyclo[3.3.1.1(3,7)]tetraarsoxane|0.9909	CIDm00448110|SCHEMBL1506775|0.9963	CIDm00123638|AGN-PC-04Y3WW|0.9947	CIDm00009330|beta-Diethylaminoethyl benzilate hydrochloride|0.9950	CIDm00446229|Inl|0.9940	CIDm46907787|W-5859|0.9956	CIDm57120921|VC-13|0.9943	CIDm00000597|cytosine-1-beta-d|0.6350	CIDm00533669|SCHEMBL13770920|0.9951	CIDm05748835|V0980|0.9967	CIDm00011907|{[3-(4-cyano-phenyl)-4-hydroxy|0.9900	CIDm00114943|protoberberine iodide|0.9971	CIDm00146807|AGN-PC-0JMVAI|0.9959	CIDm00656550|but-3-enylglucosinolate|0.9956	CIDm44475985|DLN|0.9972	CIDm00036070|Ultramid A3 times. G7|0.9964	CIDm03025942|Mt 20|0.9951	CIDm71307952|IXG|0.9968	CIDm46209401|US8497274, 74|0.9950	CIDm01356208|ZINC12372218|0.9964	CIDm56965946|SCHEMBL1851526|0.9973	CIDm00445615|Xim|0.9949	CIDm00525551|FUIDRYCKEXJNOK-WCBMZHEXSA-N|0.9935	CIDm00123336|rac-l-methylsulfinyl-2-propyl|0.9978	CIDm11647372|ZSTK474/ZSTK-474|0.9970	CIDm00017516|promecarb|0.9973	CIDm03032313|ZINC05226613|0.9943	CIDm86306051|3N9|0.9976
ZNF678|Q5SXM1	CIDm00000712|Formaldehyde-13C,d2solution|0.6046	CIDm00023994|zinc-64|0.6191	CIDm00000544|tris(oxidanidyl)arsane|0.5117
ZBTB22|O15209	CIDm00024462|copper-64(2+);sulfate|0.6594
HS3ST6|Q96QI5	CIDm00005562|Trichostatin A, Streptomyces sp.|0.5221
XKR3|Q5GH77	CIDm00003121|valproic acid-d|0.5478
DEPDC7|Q96QD5	CIDm00000712|Formaldehyde-13C,d2solution|0.6507	CIDm00002524|SCHEMBL10034115|0.6751	CIDm00000764|s:guanine|0.8119	CIDm03062316|SCHEMBL4236003|0.8186	CIDm00003003|SCHEMBL1697158|0.9497	CIDm00000245|alpha-D-Gal-(1->4)-beta-D-GlcNAc|0.9645
NME6|O75414	CIDm00003121|valproic acid-d|0.5200	CIDm00002336|CID6911868|0.6262
ANKAR|Q7Z5J8	CIDm00003121|valproic acid-d|0.5404
MYCT1|Q8N699	CIDm00004156|trideuteriomethyl methanesulfonate|0.5644	CIDm00023985|gold-198|0.5458
ARGFX|A6NJG6	CIDm00000753|glycerol-d|0.5783	CIDm00000681|72535-00-3|0.6870	CIDm00000187|ACETYLCHOLINE-D16BROMIDE|0.7655	CIDm25880664|SCHEMBL12356690|0.7638	CIDm00000597|cytosine-1-beta-d|0.6000	CIDm25880656|EINECS 255-353-5|0.8417	CIDm00002833|spindle poison|0.6294	CIDm00001071|Zuretinol|0.7605	CIDm00000236|asparagine (d79n-beta2ar-rluc)|0.5461	CIDm00061672|vanadate|0.5350	CIDm00005202|SEROTONINBINOXALATE,5-[2-14C]|0.7599	CIDm00098527|bdmpea|0.5253	CIDm00000791|CID9989320|0.5508	CIDm00001070|retinal d2/d4|0.5873	CIDm00000860|alpha-linolenate (d5-18:3n-3 ethyl ester)|0.9618	CIDm06325610|Phaeomelanins|0.7253	CIDm00000573|neo U-|A-Carotene|0.5358
TRIM23|P36406	CIDm00024462|copper-64(2+);sulfate|0.5711
CAAP1|Q9H8G2	CIDm00002909|CID9988947|0.5808	CIDm00005538|SCHEMBL12494512|0.5167	CIDm00000712|Formaldehyde-13C,d2solution|0.5551	CIDm00002336|CID6911868|0.5131	CIDm05280961|genistein-d(4)|0.5694	CIDm00003017|AGN-PC-0CX9FP|0.6307	CIDm00002519|Caffeine-1-methyl-14C|0.5010	CIDm46174157|KSS|0.7005	CIDm00011979|6-deuterio-5-methyl-1H-benzimidazole|0.6876	CIDm00000297|protiomethane|0.5329	CIDm00002506|UNII-81HH79X39W|0.7040	CIDm00002019|CID9855147|0.5574
KRTAP12-1|P59990	CIDm00000402|sulphur-33|0.6893
ZNF676|Q8N7Q3	CIDm00003121|valproic acid-d|0.7756	CIDm00024462|copper-64(2+);sulfate|0.6179	CIDm00000712|Formaldehyde-13C,d2solution|0.5865	CIDm00004156|trideuteriomethyl methanesulfonate|0.5750	CIDm09874904|SCHEMBL37451|0.7599	CIDm00014829|oxocopper|0.5293
EIF3CL|B5ME19	CIDm00001003|Phosphoric acid-18O4 solution|0.6817	CIDm00000238|CID9827664|0.7256
INTS10|Q9NVR2	CIDm06326970|selenium-72|0.7005	CIDm00000015|CID9965809|0.5341
KIAA1191|Q96A73	CIDm00024462|copper-64(2+);sulfate|0.5314	CIDm00000753|glycerol-d|0.5286	CIDm00001117|hydron;methyl carbamimidothioate;sulfate|0.5069	CIDm00000175|perdeuterioacetoxy|0.5008	CIDm00000312|SCHEMBL15314976|0.5558	CIDm00015103|SCHEMBL16062159|0.7488	CIDm00000174|methanol/methanol-d1|0.5964	CIDm00002891|CID9963853|0.6134	CIDm00000925||A-Nicotinamide adenine dinucleotide sodium salt|0.6059
GXYLT1|Q4G148	CIDm00003121|valproic acid-d|0.8108	CIDm00005538|SCHEMBL12494512|0.7359	CIDm00002336|CID6911868|0.9844
OR8D4|Q8NGM9	CIDm00024462|copper-64(2+);sulfate|0.8744	CIDm00002336|CID6911868|0.7392	CIDm00002256|zeapos|0.5335	CIDm00002514|cadmium-110|0.8293	CIDm00000544|tris(oxidanidyl)arsane|0.9854	CIDm00024934|sodiumhydrogen selenite,sodium biselenite|0.8353	CIDm00002156|MOLI000923|0.7963	CIDm00250653|sodium;4-(methylsulfonylamino)benzoate|0.6787	CIDm71563398|CHEMBL2403340|0.8654	CIDm00014829|oxocopper|0.7677	CIDm00001805|wr 183027|0.9088	CIDm00006468|sernylan|0.8752	CIDm00060789|genesa|0.7882	CIDm05326878|CID5326878|0.6498	CIDm00004943|Vetofol-d17|0.6278	CIDm00107898|SCHEMBL533833|0.9142
PCMTD2|Q9NV79	CIDm00004156|trideuteriomethyl methanesulfonate|0.5109	CIDm00002256|zeapos|0.5545	CIDm00006113|methylsulfonic acid, ethyl ester|0.5830	CIDm05281707|cumestrol|0.5144	CIDm03062316|SCHEMBL4236003|0.5686
OR8I2|Q8N0Y5	CIDm00024462|copper-64(2+);sulfate|0.8744	CIDm00002336|CID6911868|0.7392	CIDm00002256|zeapos|0.5335	CIDm00002514|cadmium-110|0.8293	CIDm00000544|tris(oxidanidyl)arsane|0.9854	CIDm00024934|sodiumhydrogen selenite,sodium biselenite|0.8353	CIDm00002156|MOLI000923|0.7963	CIDm00250653|sodium;4-(methylsulfonylamino)benzoate|0.6787	CIDm71563398|CHEMBL2403340|0.8654	CIDm00011979|6-deuterio-5-methyl-1H-benzimidazole|0.9274	CIDm00014829|oxocopper|0.7677	CIDm00001805|wr 183027|0.9088	CIDm00006468|sernylan|0.8752	CIDm00060789|genesa|0.7882	CIDm05326878|CID5326878|0.6498	CIDm00004943|Vetofol-d17|0.6278	CIDm00003314|zinc eugenolate|0.8765	CIDm00107898|SCHEMBL533833|0.9142
CFI|P05156	CIDm00015625|CID158816|0.5104
INIP|Q9NRY2	CIDm00001983|SCHEMBL887976|0.7555
HELZ2|Q9BYK8	CIDm00015625|CID158816|0.6553
C11orf68|Q9H3H3	CIDm00003121|valproic acid-d|0.5325
SEC14L4|Q9UDX3	CIDm00015103|SCHEMBL16062159|0.6034	CIDm00003054|d, diethylstilbestrol|0.6283	CIDm00002900|ZINC03872172|0.7752	CIDm00002513|sodium;dimethylarsinic acid;trihydrate|0.6229	CIDm00439177|O641|0.6022	CIDm00135074|n-Heptyl |A-D-Thioglucoside|0.6862	CIDm00125643|CID9915977|0.7777
ZNF550|A0A0C4DGB4	CIDm00003121|valproic acid-d|0.7354
LAIR2|Q6ISS4	CIDm00000934|pi-Cyclopentadienyl compd. with nickel|0.5078	CIDm00006410|zinc t-butyl peroxide|0.5533	CIDm00248893|{1-[(1-phenylethyl)sulfanyl]ethyl}benzene|0.5706	CIDm00000896|melatonin-d3|0.6606	CIDm00439177|O641|0.5276
POLR3E|Q9NVU0	CIDm00002909|CID9988947|0.5008
RCOR3|Q9P2K3	CIDm00000712|Formaldehyde-13C,d2solution|0.7260
ARMC5|Q96C12	CIDm00003121|valproic acid-d|0.8392	CIDm00024462|copper-64(2+);sulfate|0.5091	CIDm00001983|SCHEMBL887976|0.6110	CIDm00005562|Trichostatin A, Streptomyces sp.|0.5489	CIDm00000866|lysine (12c/13c)|0.5743	CIDm00000813|potassium;hydron|0.7124	CIDm00023925|iron-58(2+)|0.6488	CIDm00002826|SCHEMBL26609|0.7607	CIDm05380670|VZ28801|0.5496	CIDm00002764|zinc-ciprofloxacin|0.5340	CIDm00001182|valine-d8|0.6884
FAM13A|O94988	CIDm00041322|64396-10-7|0.5544	CIDm00002524|SCHEMBL10034115|0.5207	CIDm00005408|UNII-P57HP4MCQZ|0.5728
SLCO6A1|Q86UG4	CIDm00004156|trideuteriomethyl methanesulfonate|0.7149	CIDm00000934|pi-Cyclopentadienyl compd. with nickel|0.9230	CIDm00006113|methylsulfonic acid, ethyl ester|0.9918	CIDm00002156|MOLI000923|1.0000	CIDm00000346|SCHEMBL15483307|0.9280	CIDm00007847|zinc acryl|0.9520
NYX|Q9GZU5	CIDm00015103|SCHEMBL16062159|0.6629
ZNF799|Q96GE5	CIDm00003121|valproic acid-d|0.7756	CIDm00024462|copper-64(2+);sulfate|0.6179	CIDm00000712|Formaldehyde-13C,d2solution|0.5865	CIDm00004156|trideuteriomethyl methanesulfonate|0.5750	CIDm09874904|SCHEMBL37451|0.7599	CIDm00014829|oxocopper|0.5293
RGS21|Q2M5E4	CIDm00003121|valproic acid-d|0.6387	CIDm00000934|pi-Cyclopentadienyl compd. with nickel|0.5325	CIDm00001822|DB02082|0.5284
FAM218A|Q96MZ4	CIDm00003121|valproic acid-d|0.5362	CIDm00024462|copper-64(2+);sulfate|0.5612	CIDm00004584|CID9918816|0.5331	CIDm00003468|Violet XXIII-d6|0.6659
RPL24|P83731	CIDm00001983|SCHEMBL887976|0.5897	CIDm00041322|64396-10-7|0.5419
SMIM20|Q8N5G0	CIDm00002256|zeapos|0.6945
FNBP4|Q8N3X1	CIDm00000813|potassium;hydron|0.5336	CIDm00002767|azane;platinum-195(2+);dichloride|0.5563	CIDm00078165|{2-[n-morpholino]ethanesulfonic acid}hydrate|0.6286	CIDm00001099|hydron;sulfite|0.7061	CIDm00003624|Homidium-d5 Bromide|0.5256	CIDm00161491|monomethylarsonous acid|0.5133	CIDm00001174|uracil-13c4,15n2|0.5441	CIDm00012967|CID187425|0.5259	CIDm00439494|fructose-13c6|0.5390	CIDm00107898|SCHEMBL533833|0.5577	CIDm00005143|SCHEMBL1395489|0.5854
TSFM|F8WCK2	CIDm00000753|glycerol-d|0.6117	CIDm00002909|CID9988947|0.7159	CIDm00023994|zinc-64|0.7284	CIDm00000271|calcium-41|0.5233	CIDm00000175|perdeuterioacetoxy|0.5285	CIDm00002524|SCHEMBL10034115|0.5589	CIDm00000977|triplet molecular oxygen|0.6314	CIDm00000702|(1S)-1-deuterioethanol|0.7588	CIDm00000206|CID9899007|0.7506	CIDm00023930|manganum|0.7882	CIDm00000942||-nicotine|0.5275	CIDm00002767|azane;platinum-195(2+);dichloride|0.6835	CIDm05280961|genistein-d(4)|0.6727	CIDm00001115|CID9907067|0.6849	CIDm00004873|potassium-43(1+);chloride|0.7521	CIDm00003727|Iodoacetamide-13C2, 2-d2|0.5244
ZNF337|Q9Y3M9	CIDm00003121|valproic acid-d|0.7998	CIDm00024462|copper-64(2+);sulfate|0.6740
TMEM37|Q8WXS4	CIDm00005562|Trichostatin A, Streptomyces sp.|0.7608	CIDm00024934|sodiumhydrogen selenite,sodium biselenite|0.5439
ARHGAP20|Q9P2F6	CIDm00003121|valproic acid-d|0.6556	CIDm00000712|Formaldehyde-13C,d2solution|0.6660	CIDm00041322|64396-10-7|0.5544	CIDm00002524|SCHEMBL10034115|0.5207	CIDm00005408|UNII-P57HP4MCQZ|0.5728	CIDm00004666|CID9897470|0.6139	CIDm00005921|Nitrosodiethylamin-d4|0.6380	CIDm00001923|SCHEMBL3119726|0.5629	CIDm00072385|nonoxynol-9 [nonylphenoxy polyethoxy ethanol]|0.7997
MPHOSPH9|Q99550	CIDm00000712|Formaldehyde-13C,d2solution|0.6406	CIDm10282255|AGN-PC-0D9MQZ|0.7614	CIDm00028683|FT-0638587|0.5312
LIN54|Q6MZP7	CIDm00001983|SCHEMBL887976|0.5220
RASEF|Q8IZ41	CIDm00002336|CID6911868|0.6458	CIDm00007870|SCHEMBL1331651|0.8396
VCX3A|Q9NNX9	CIDm00005538|SCHEMBL12494512|0.5670	CIDm00011979|6-deuterio-5-methyl-1H-benzimidazole|0.9388
ZNF334|Q9HCZ1	CIDm00024462|copper-64(2+);sulfate|0.7368	CIDm00000712|Formaldehyde-13C,d2solution|0.6653	CIDm00004156|trideuteriomethyl methanesulfonate|0.7064	CIDm00006113|methylsulfonic acid, ethyl ester|0.5608	CIDm09874904|SCHEMBL37451|0.7440	CIDm00014829|oxocopper|0.5082
USP50|Q70EL3	CIDm00000961||I-Oxido dihydrogen|0.9828	CIDm00000762|XKMLYUALXHKNFT-DTUHVUQASA-N|0.6334	CIDm00000866|lysine (12c/13c)|0.5123	CIDm05281707|cumestrol|0.5525	CIDm00073212|Diplumbene|0.5590	CIDm00004122|oncodazole|0.6433	CIDm00068740|zoledronic acid [100 microm]|0.5869	CIDm00000588|creatinine-d(3)|0.5783	CIDm00083153|glycylphenylalanylphenylalanine|0.7441	CIDm05326878|CID5326878|0.6498	CIDm00007504|benzylamine -t|0.5379
TMEM212|A6NML5	CIDm00003121|valproic acid-d|0.6325
PRAG1|Q86YV5	CIDm00001003|Phosphoric acid-18O4 solution|0.6341	CIDm00015103|SCHEMBL16062159|0.5082	CIDm00024425|disodium;dioxido(dioxo)chromium-51|0.5862
LRRC37A3|O60309	CIDm00003121|valproic acid-d|0.6325
DRAP1|Q14919	CIDm00003121|valproic acid-d|0.6779	CIDm00000899|478529-44-1|0.5067	CIDm00000857|leucine-d3|0.6382
ZNF681|Q96N22	CIDm00003121|valproic acid-d|0.7590	CIDm00000712|Formaldehyde-13C,d2solution|0.6813	CIDm00023994|zinc-64|0.5243	CIDm00004156|trideuteriomethyl methanesulfonate|0.7123	CIDm00006113|methylsulfonic acid, ethyl ester|0.6394	CIDm00000544|tris(oxidanidyl)arsane|0.5409	CIDm09874904|SCHEMBL37451|0.9040	CIDm00014829|oxocopper|0.6347
OR5H6|Q8NGV6	CIDm00024462|copper-64(2+);sulfate|0.8744	CIDm00002256|zeapos|0.5335	CIDm00002514|cadmium-110|0.8293	CIDm00000544|tris(oxidanidyl)arsane|0.9854	CIDm00024934|sodiumhydrogen selenite,sodium biselenite|0.8353	CIDm00002156|MOLI000923|0.7963	CIDm00250653|sodium;4-(methylsulfonylamino)benzoate|0.6787	CIDm71563398|CHEMBL2403340|0.8654	CIDm00011979|6-deuterio-5-methyl-1H-benzimidazole|0.9274	CIDm00014829|oxocopper|0.7677	CIDm00001805|wr 183027|0.9088	CIDm00006468|sernylan|0.8752	CIDm00060789|genesa|0.7882	CIDm05326878|CID5326878|0.6498	CIDm00004943|Vetofol-d17|0.6278	CIDm00003314|zinc eugenolate|0.8765	CIDm00107898|SCHEMBL533833|0.9142
KLHDC10|Q6PID8	CIDm00003121|valproic acid-d|0.5539
YJU2|Q9BW85	CIDm00003121|valproic acid-d|0.5362	CIDm00004584|CID9918816|0.5331	CIDm00003468|Violet XXIII-d6|0.6659
PJVK|Q0ZLH3	CIDm00000753|glycerol-d|0.8102	CIDm00023994|zinc-64|0.6834	CIDm00000888|mg++|0.7141	CIDm00000923|zlchem 216|0.5263	CIDm00005056|CTK8G2938|0.5641
MED13L|Q71F56	CIDm00002909|CID9988947|0.6211	CIDm00000596|3'-deuterio cytidine|0.5256	CIDm00445615|Xim|0.6909	CIDm00006575|Trichloroethylene-13C2|0.8723
ANKRD10|Q9NXR5	CIDm00001983|SCHEMBL887976|0.5798	CIDm00005562|Trichostatin A, Streptomyces sp.|0.5207
XKR7|Q5GH72	CIDm00003121|valproic acid-d|0.6325
CENPK|Q9BS16	CIDm00004156|trideuteriomethyl methanesulfonate|0.7656	CIDm00002256|zeapos|0.5355	CIDm00006410|zinc t-butyl peroxide|0.5122	CIDm05281707|cumestrol|0.7201	CIDm09874904|SCHEMBL37451|0.5404
OR1I1|O60431	CIDm00001983|SCHEMBL887976|0.8192	CIDm00002336|CID6911868|0.8691	CIDm00000934|pi-Cyclopentadienyl compd. with nickel|0.9653	CIDm00000450|CID9993501|0.7516	CIDm00002256|zeapos|0.9921	CIDm00002514|cadmium-110|0.9951	CIDm00005234|sodium;chlorine-35(1-)|0.7967	CIDm00000280|CID9920366|0.8995	CIDm00000738|glutamine (14n glutamine)|0.9728	CIDm00000544|tris(oxidanidyl)arsane|0.9225	CIDm00000679|trideuterio(methylsulfinyl)methane|0.9422	CIDm00024934|sodiumhydrogen selenite,sodium biselenite|0.9850	CIDm00001690|CID9893548|0.9840	CIDm05359596|arsenic-71|0.9400	CIDm00000840|(2R,3S,4S,5R)-6-methyloxane-2,3,4,5-tetrol|0.9864	CIDm00002156|MOLI000923|0.9963	CIDm00000236|asparagine (d79n-beta2ar-rluc)|0.9935	CIDm00250653|sodium;4-(methylsulfonylamino)benzoate|0.9604	CIDm71563398|CHEMBL2403340|0.9935	CIDm00011979|6-deuterio-5-methyl-1H-benzimidazole|0.9855	CIDm00000295|ZOOGRGPOEVQQDX-BDXYJKHTSA-N|0.9129	CIDm00012967|CID187425|0.9542	CIDm00002153|SCHEMBL13384600|0.9783	CIDm00003314|zinc eugenolate|0.9909	CIDm00072385|nonoxynol-9 [nonylphenoxy polyethoxy ethanol]|0.9911
BAIAP3|O94812	CIDm00005538|SCHEMBL12494512|0.5854
HIST1H2AM|P0C0S8	CIDm00003121|valproic acid-d|0.6588	CIDm00024462|copper-64(2+);sulfate|0.8099	CIDm00005538|SCHEMBL12494512|0.5176	CIDm00002336|CID6911868|0.5445	CIDm00002767|azane;platinum-195(2+);dichloride|0.5200
LUC7L3|O95232	CIDm00005311|zolinza|0.5155
PSMB1|P20618	CIDm00024462|copper-64(2+);sulfate|0.5172	CIDm00001690|CID9893548|0.5538	CIDm00000231|SCHEMBL5720005|0.6004	CIDm00014917|CID9898791|0.6676	CIDm00039799|Sdm|0.5824
TTC12|Q9H892	CIDm00003121|valproic acid-d|0.5426
LRRC3C|A6NJW4	CIDm00015103|SCHEMBL16062159|0.7073	CIDm00000730|QGWNDRXFNXRZMB-DTUHVUQASA-N|0.8914	CIDm00001912|SCHEMBL16079734|0.8125	CIDm00025670|terbufos|0.8107	CIDm00433580|peptidoglycan|0.9256	CIDm00003672|SCHEMBL12496413|0.9516	CIDm00005839|s(aldosterone)|0.8560	CIDm00447348|SCHEMBL13151760|0.8472	CIDm00091176|CID91176|0.8737	CIDm00000869|SCHEMBL13461519|0.8385	CIDm00001923|SCHEMBL3119726|0.8014	CIDm00060878|ZINC12503190|0.8839	CIDm00171147|SCHEMBL2239479|0.9208	CIDm00003460|MolPort-028-951-604|0.9054	CIDm05289405|SSO|0.9313	CIDm00007504|benzylamine -t|0.8822
ZFAND1|Q8TCF1	CIDm00023994|zinc-64|0.5836	CIDm05359596|arsenic-71|0.5427	CIDm00000801|INDOLE-3-ACETICACID,[5-3H]|0.5505	CIDm00000840|(2R,3S,4S,5R)-6-methyloxane-2,3,4,5-tetrol|0.5838	CIDm00062551|pentethyleneglycol|0.5894	CIDm00001065|ZINC04289113|0.7110	CIDm00004946|s-propranolol|0.9197	CIDm11020241|SCHEMBL11555670|0.6123	CIDm53477714|AGN-PC-09TKB8|0.6144
IMMT|Q16891	CIDm00003121|valproic acid-d|0.5028	CIDm00001983|SCHEMBL887976|0.6361
XP32|Q5T750	CIDm00015625|CID158816|0.8287
ZNF726|A6NNF4	CIDm00003121|valproic acid-d|0.7590	CIDm00024462|copper-64(2+);sulfate|0.6864	CIDm00000712|Formaldehyde-13C,d2solution|0.6813	CIDm00023994|zinc-64|0.5243	CIDm00004156|trideuteriomethyl methanesulfonate|0.7123	CIDm00006113|methylsulfonic acid, ethyl ester|0.6394	CIDm00000544|tris(oxidanidyl)arsane|0.5409	CIDm00014829|oxocopper|0.6347
USP36|Q9P275	CIDm00003121|valproic acid-d|0.5371
MTX1|Q13505	CIDm00003121|valproic acid-d|0.5853
TFDP3|Q5H9I0	CIDm00003121|valproic acid-d|0.7493	CIDm00001983|SCHEMBL887976|0.6104	CIDm00000197|SCHEMBL14613190|0.5300	CIDm00041322|64396-10-7|0.6635
RSPH14|Q9UHP6	CIDm00003121|valproic acid-d|0.5362	CIDm00024462|copper-64(2+);sulfate|0.5612	CIDm00004584|CID9918816|0.5331
OR8A1|Q8NGG7	CIDm00024462|copper-64(2+);sulfate|0.8744	CIDm00002336|CID6911868|0.7392	CIDm00002256|zeapos|0.5335	CIDm00002514|cadmium-110|0.8293	CIDm00000544|tris(oxidanidyl)arsane|0.9854	CIDm00024934|sodiumhydrogen selenite,sodium biselenite|0.8353	CIDm00002156|MOLI000923|0.7963	CIDm00250653|sodium;4-(methylsulfonylamino)benzoate|0.6787	CIDm71563398|CHEMBL2403340|0.8654	CIDm00014829|oxocopper|0.7677	CIDm00001805|wr 183027|0.9088	CIDm00006468|sernylan|0.8752	CIDm00060789|genesa|0.7882	CIDm05326878|CID5326878|0.6498	CIDm00004943|Vetofol-d17|0.6278	CIDm00003314|zinc eugenolate|0.8765	CIDm00107898|SCHEMBL533833|0.9142
FAU|P35544	CIDm06326970|selenium-72|0.5065
GSDMB|Q8TAX9	CIDm00000312|SCHEMBL15314976|0.5670	CIDm00015103|SCHEMBL16062159|0.6987	CIDm00000174|methanol/methanol-d1|0.5079	CIDm00000259|SCHEMBL13620354|0.8280	CIDm09874904|SCHEMBL37451|0.8017	CIDm00001822|DB02082|0.5692	CIDm00028683|FT-0638587|0.5108
PEBP4|Q96S96	CIDm00002909|CID9988947|0.7332	CIDm00000712|Formaldehyde-13C,d2solution|0.5204	CIDm00004156|trideuteriomethyl methanesulfonate|0.6989	CIDm00000934|pi-Cyclopentadienyl compd. with nickel|0.5916	CIDm00000450|CID9993501|0.5252	CIDm05280343|quercetin-3-beta-d|0.5752	CIDm00000702|(1S)-1-deuterioethanol|0.5297	CIDm00014888|white arsenic|0.7467	CIDm00005234|sodium;chlorine-35(1-)|0.6396	CIDm00006113|methylsulfonic acid, ethyl ester|0.9225	CIDm00000280|CID9920366|0.6755	CIDm04604180|CID4604180|0.9583	CIDm00006049|ETHYLENEDIAMINETETRAACETICACID-D16|0.5917	CIDm00002116|SCHEMBL14297170|0.7299	CIDm00000942||-nicotine|0.5879	CIDm00004920|CID9948776|0.5247	CIDm00005056|CTK8G2938|0.7263	CIDm00005978|SCHEMBL15474330|0.5202	CIDm05281707|cumestrol|0.7400	CIDm00024584|magnesium;trichloride|0.6531	CIDm00004873|potassium-43(1+);chloride|0.5644	CIDm44263835|AGN-PC-0743G4|0.7120	CIDm00000596|3'-deuterio cytidine|0.5787	CIDm53629505|AGN-PC-09X1LX|0.8415	CIDm00000298|threo-Chloramphenicol, l-|0.6682	CIDm00000294|SCHEMBL4176008|0.9744	CIDm00000346|SCHEMBL15483307|0.7354	CIDm00003624|Homidium-d5 Bromide|0.6277	CIDm00010461|CID10702120|0.6833	CIDm00009711|isopropylthio-alpha-galactoside|0.7364	CIDm00003485|xxviii) glutaraldehyde|0.7995	CIDm00024203|W8283|0.7418	CIDm00002430|CHEMBL2373671|0.6486	CIDm00030583|SCHEMBL33613|0.6675	CIDm00006212|tris(chloranyl)-deuterio-methane|0.8378	CIDm00004454|CID9960585|0.8607	CIDm00002173|STOCK1N-67158|0.8724	CIDm00001764|SCHEMBL6692026|0.8951
RBMS1|P29558	CIDm00003121|valproic acid-d|0.7439	CIDm00024462|copper-64(2+);sulfate|0.8491	CIDm00015625|CID158816|0.6334	CIDm00002256|zeapos|0.6062
ERV3-1|Q14264	CIDm00010461|CID10702120|0.7318
NPY4R|P50391	CIDm00000238|CID9827664|0.5216	CIDm00000283|oxidanylformaldehyde|0.5355
SCNM1|Q9BWG6	CIDm00003121|valproic acid-d|0.6007
ZNF385D|Q9H6B1	CIDm70680603|CHEMBL2316893|0.5349
OR51A4|Q8NGJ6	CIDm00002336|CID6911868|0.5470	CIDm00002256|zeapos|0.6341	CIDm00002514|cadmium-110|0.7017	CIDm00024934|sodiumhydrogen selenite,sodium biselenite|0.7275	CIDm00002156|MOLI000923|0.5537	CIDm71563398|CHEMBL2403340|0.5506	CIDm00001206|methamphetamine-d4|0.8733	CIDm00004763|zadonal|0.5869	CIDm00003750|Irinotecan-d10 Hydrochloride|0.5684	CIDm00083153|glycylphenylalanylphenylalanine|0.5572	CIDm00159612|cobaltous;stannic;oxygen(2-)|0.5536	CIDm00060789|genesa|0.6906	CIDm00265546|ZINC01668115|0.8526	CIDm00133881|WTUKKAOMXJCRLH-UHFFFAOYSA-N|0.6126	CIDm00003314|zinc eugenolate|0.8994	CIDm00072385|nonoxynol-9 [nonylphenoxy polyethoxy ethanol]|0.5845	CIDm00002538|(S)-(+)-Camptothecin-d5|0.6378
TTC9C|Q8N5M4	CIDm00004584|CID9918816|0.5331	CIDm00003468|Violet XXIII-d6|0.6659
GSTA5|Q7RTV2	CIDm00000753|glycerol-d|0.9453	CIDm00000271|calcium-41|0.8192	CIDm00000888|mg++|0.7107	CIDm00000923|zlchem 216|0.8916	CIDm00000283|oxidanylformaldehyde|0.9432	CIDm00000174|methanol/methanol-d1|0.9691	CIDm00014888|white arsenic|0.5663	CIDm00006503|SCHEMBL9633903|0.9181	CIDm00000681|72535-00-3|0.5233	CIDm00000611|d-glutamate-meso-d|0.5516	CIDm00000424|aspartic acid-d|0.6716	CIDm00001567|203645-37-8|0.7665	CIDm00008200|tris(tetraethyleneglycol)phosphite|0.6833	CIDm00000867|zirconiummalonat|0.5896
FAT3|Q8TDW7	CIDm00001117|hydron;methyl carbamimidothioate;sulfate|0.6794	CIDm00000206|CID9899007|0.5372	CIDm00000899|478529-44-1|0.8004	CIDm00023930|manganum|0.7141	CIDm00000602|DL-Alanine-13C3|0.8203	CIDm00023931|bis(chloranyl)mercury-201|0.5485	CIDm00000106|triammonium bis(o-phospho-l-serinate) trihydrate|0.5272
LARP4B|Q92615	CIDm00001983|SCHEMBL887976|0.5035	CIDm00006113|methylsulfonic acid, ethyl ester|0.7211
GPR61|Q9BZJ8	CIDm05281707|cumestrol|0.6249	CIDm00086367|n-[4-methyl-6-cyclopropylpyrimidin-2-yl]aniline|0.8789
MAP3K6|O95382	CIDm00000784|superoxol|0.5345
PCDHB15|Q9Y5E8	CIDm00002909|CID9988947|0.5554
STK32B|Q9NY57	CIDm00003121|valproic acid-d|0.5214	CIDm00004763|zadonal|0.8859
OR1L8|Q8NGR8	CIDm00002336|CID6911868|0.5470	CIDm00024934|sodiumhydrogen selenite,sodium biselenite|0.7275	CIDm00002156|MOLI000923|0.5537	CIDm71563398|CHEMBL2403340|0.5506	CIDm00001206|methamphetamine-d4|0.8733	CIDm00004763|zadonal|0.5869	CIDm00003750|Irinotecan-d10 Hydrochloride|0.5684	CIDm00083153|glycylphenylalanylphenylalanine|0.5572	CIDm00159612|cobaltous;stannic;oxygen(2-)|0.5536	CIDm00060789|genesa|0.6906	CIDm00265546|ZINC01668115|0.8526	CIDm00133881|WTUKKAOMXJCRLH-UHFFFAOYSA-N|0.6126	CIDm00003314|zinc eugenolate|0.8994	CIDm00072385|nonoxynol-9 [nonylphenoxy polyethoxy ethanol]|0.5845	CIDm00002538|(S)-(+)-Camptothecin-d5|0.6378
BRI3BP|Q8WY22	CIDm00025670|terbufos|0.5205	CIDm00000991|vitrex|0.7660
TGIF2LY|Q8IUE0	CIDm00003121|valproic acid-d|0.5774	CIDm00024462|copper-64(2+);sulfate|0.5665
LCN10|E9PRR3	CIDm00002909|CID9988947|0.5137	CIDm00007870|SCHEMBL1331651|0.5980
FER1L6|Q2WGJ9	CIDm00003121|valproic acid-d|0.6325
OR2A2|Q6IF42	CIDm00002336|CID6911868|0.5470	CIDm00002256|zeapos|0.6341	CIDm00002514|cadmium-110|0.7017	CIDm00024934|sodiumhydrogen selenite,sodium biselenite|0.7275	CIDm00002156|MOLI000923|0.5537	CIDm71563398|CHEMBL2403340|0.5506	CIDm00001206|methamphetamine-d4|0.8733	CIDm00004763|zadonal|0.5869	CIDm00003750|Irinotecan-d10 Hydrochloride|0.5684	CIDm00083153|glycylphenylalanylphenylalanine|0.5572	CIDm00159612|cobaltous;stannic;oxygen(2-)|0.5536	CIDm00060789|genesa|0.6906	CIDm00265546|ZINC01668115|0.8526	CIDm00133881|WTUKKAOMXJCRLH-UHFFFAOYSA-N|0.6126	CIDm00003314|zinc eugenolate|0.8994	CIDm00002538|(S)-(+)-Camptothecin-d5|0.6378
ZNF772|Q68DY9	CIDm00003121|valproic acid-d|0.7998	CIDm00024462|copper-64(2+);sulfate|0.6740	CIDm00000712|Formaldehyde-13C,d2solution|0.5688	CIDm00004156|trideuteriomethyl methanesulfonate|0.5679
DCAF16|Q9NXF7	CIDm00002909|CID9988947|0.5245	CIDm00002256|zeapos|0.5472
OR4D9|Q8NGE8	CIDm00001983|SCHEMBL887976|0.8192	CIDm00002336|CID6911868|0.8691	CIDm00000934|pi-Cyclopentadienyl compd. with nickel|0.9653	CIDm00000450|CID9993501|0.7516	CIDm00002256|zeapos|0.9921	CIDm00002514|cadmium-110|0.9951	CIDm00005234|sodium;chlorine-35(1-)|0.7967	CIDm00000280|CID9920366|0.8995	CIDm00000738|glutamine (14n glutamine)|0.9728	CIDm00000544|tris(oxidanidyl)arsane|0.9225	CIDm00000679|trideuterio(methylsulfinyl)methane|0.9422	CIDm00024934|sodiumhydrogen selenite,sodium biselenite|0.9850	CIDm00001690|CID9893548|0.9840	CIDm05359596|arsenic-71|0.9400	CIDm00000840|(2R,3S,4S,5R)-6-methyloxane-2,3,4,5-tetrol|0.9864	CIDm00002156|MOLI000923|0.9963	CIDm00000236|asparagine (d79n-beta2ar-rluc)|0.9935	CIDm00250653|sodium;4-(methylsulfonylamino)benzoate|0.9604	CIDm71563398|CHEMBL2403340|0.9935	CIDm00011979|6-deuterio-5-methyl-1H-benzimidazole|0.9855	CIDm00000295|ZOOGRGPOEVQQDX-BDXYJKHTSA-N|0.9129	CIDm00012967|CID187425|0.9542	CIDm00002153|SCHEMBL13384600|0.9783	CIDm00003314|zinc eugenolate|0.9909	CIDm00072385|nonoxynol-9 [nonylphenoxy polyethoxy ethanol]|0.9911
ZNF383|Q8NA42	CIDm00024462|copper-64(2+);sulfate|0.6618
SUDS3|Q9H7L9	CIDm00001983|SCHEMBL887976|0.6384
OR1J2|Q8NGS2	CIDm00002336|CID6911868|0.5470	CIDm00002256|zeapos|0.6341	CIDm00002514|cadmium-110|0.7017	CIDm00024934|sodiumhydrogen selenite,sodium biselenite|0.7275	CIDm00002156|MOLI000923|0.5537	CIDm71563398|CHEMBL2403340|0.5506	CIDm00001206|methamphetamine-d4|0.8733	CIDm00004763|zadonal|0.5869	CIDm00003750|Irinotecan-d10 Hydrochloride|0.5684	CIDm00083153|glycylphenylalanylphenylalanine|0.5572	CIDm00159612|cobaltous;stannic;oxygen(2-)|0.5536	CIDm00060789|genesa|0.6906	CIDm00265546|ZINC01668115|0.8526	CIDm00133881|WTUKKAOMXJCRLH-UHFFFAOYSA-N|0.6126	CIDm00003314|zinc eugenolate|0.8994	CIDm00072385|nonoxynol-9 [nonylphenoxy polyethoxy ethanol]|0.5845	CIDm00002538|(S)-(+)-Camptothecin-d5|0.6378
ZNF616|Q08AN1	CIDm00000712|Formaldehyde-13C,d2solution|0.6813	CIDm00023994|zinc-64|0.5243	CIDm00004156|trideuteriomethyl methanesulfonate|0.7123	CIDm00006113|methylsulfonic acid, ethyl ester|0.6394	CIDm00000544|tris(oxidanidyl)arsane|0.5409	CIDm00014829|oxocopper|0.6347
ZNF433|Q8N7K0	CIDm00003121|valproic acid-d|0.7998	CIDm00024462|copper-64(2+);sulfate|0.6740	CIDm00000712|Formaldehyde-13C,d2solution|0.5688	CIDm00004156|trideuteriomethyl methanesulfonate|0.5679
OR5P2|Q8WZ92	CIDm00024462|copper-64(2+);sulfate|0.8744	CIDm00002336|CID6911868|0.7392	CIDm00002256|zeapos|0.5335	CIDm00002514|cadmium-110|0.8293	CIDm00024934|sodiumhydrogen selenite,sodium biselenite|0.8353	CIDm00002156|MOLI000923|0.7963	CIDm00250653|sodium;4-(methylsulfonylamino)benzoate|0.6787	CIDm71563398|CHEMBL2403340|0.8654	CIDm00011979|6-deuterio-5-methyl-1H-benzimidazole|0.9274	CIDm00014829|oxocopper|0.7677	CIDm00001805|wr 183027|0.9088	CIDm00006468|sernylan|0.8752	CIDm00060789|genesa|0.7882	CIDm05326878|CID5326878|0.6498	CIDm00004943|Vetofol-d17|0.6278	CIDm00003314|zinc eugenolate|0.8765	CIDm00107898|SCHEMBL533833|0.9142
ZNF519|Q8TB69	CIDm00000712|Formaldehyde-13C,d2solution|0.5865	CIDm00004156|trideuteriomethyl methanesulfonate|0.5750	CIDm09874904|SCHEMBL37451|0.7599	CIDm00014829|oxocopper|0.5293
LCE1D|Q5T752	CIDm00004156|trideuteriomethyl methanesulfonate|0.6059	CIDm00006113|methylsulfonic acid, ethyl ester|0.5964
ANXA10|Q9UJ72	CIDm00001003|Phosphoric acid-18O4 solution|0.6554	CIDm00000977|triplet molecular oxygen|0.5492	CIDm00000702|(1S)-1-deuterioethanol|0.5934	CIDm00006503|SCHEMBL9633903|0.5587	CIDm00023830|hepes-t|0.5033	CIDm00003624|Homidium-d5 Bromide|0.5141
CXorf67|Q86X51	CIDm00003121|valproic acid-d|0.6112	CIDm00001003|Phosphoric acid-18O4 solution|0.5788	CIDm00000712|Formaldehyde-13C,d2solution|0.5330	CIDm00001983|SCHEMBL887976|0.5465	CIDm00001117|hydron;methyl carbamimidothioate;sulfate|0.5637	CIDm00000888|mg++|0.5205	CIDm00004156|trideuteriomethyl methanesulfonate|0.5526	CIDm00000312|SCHEMBL15314976|0.6016	CIDm00041322|64396-10-7|0.5867	CIDm00000283|oxidanylformaldehyde|0.6173	CIDm00000866|lysine (12c/13c)|0.5534	CIDm00024425|disodium;dioxido(dioxo)chromium-51|0.5629	CIDm00000813|potassium;hydron|0.6722	CIDm00000232|CID9815369|0.7520	CIDm00000679|trideuterio(methylsulfinyl)methane|0.5702	CIDm00023985|gold-198|0.5595	CIDm00000222|deuterio(tritio)amine|0.5866	CIDm00077998|rosiglizole|0.5533	CIDm00003715|Indomod-d4|0.5158	CIDm00001567|203645-37-8|0.8151	CIDm00000264|CID9812753|0.6687	CIDm00009330|beta-Diethylaminoethyl benzilate hydrochloride|0.7638	CIDm00000597|cytosine-1-beta-d|0.6147	CIDm00000806|ZINC13557565|0.8605	CIDm00004939|CID9931511|0.6217	CIDm00004894|CID9906908|0.9184	CIDm00000703|SCHEMBL15945863|0.9017	CIDm00004713|amino-3'-methoxyphenyl (-oxanaphtalen-4-on)|0.6242	CIDm00000745|ZINC03830892|0.6375	CIDm00001805|wr 183027|0.6205	CIDm00005711|SCHEMBL2834049|0.6702	CIDm00000389|ornithine-d|0.5834	CIDm00006575|Trichloroethylene-13C2|0.5895	CIDm00004042|CID941451|0.5546	CIDm53903450|AGN-PC-0A0B1U|0.5045
RMDN2|Q96LZ7	CIDm00001983|SCHEMBL887976|0.5220	CIDm00004156|trideuteriomethyl methanesulfonate|0.5390
MTG2|Q9H4K7	CIDm00000224|Spectrum_000075|0.5583	CIDm00439317|tri-mu-sulfido-mu3-sulfido-triiron(III)|0.5884
PYCR2|Q96C36	CIDm00000712|Formaldehyde-13C,d2solution|0.6053
OR10H2|O60403	CIDm00002514|cadmium-110|0.9579	CIDm00002156|MOLI000923|0.9968	CIDm00013676|ZINC02040143|0.9122
MARCH3|Q86UD3	CIDm00006113|methylsulfonic acid, ethyl ester|0.6151
LONRF2|Q1L5Z9	CIDm00024462|copper-64(2+);sulfate|0.7838	CIDm00000712|Formaldehyde-13C,d2solution|0.6622	CIDm00001983|SCHEMBL887976|0.5698	CIDm00004156|trideuteriomethyl methanesulfonate|0.7283	CIDm00006113|methylsulfonic acid, ethyl ester|0.6627	CIDm00024425|disodium;dioxido(dioxo)chromium-51|0.6401	CIDm00000544|tris(oxidanidyl)arsane|0.6315	CIDm00063062|CTK8F2185|0.6484
DEDD|O75618	CIDm00024462|copper-64(2+);sulfate|0.8239
DENND2D|Q9H6A0	CIDm00002256|zeapos|0.5933
NKAIN2|Q5VXU1	CIDm00005562|Trichostatin A, Streptomyces sp.|0.5395	CIDm00000977|triplet molecular oxygen|0.5560
MAMLD1|Q13495	CIDm00000271|calcium-41|0.6146
TRIM49|P0CI25	CIDm00004156|trideuteriomethyl methanesulfonate|0.5004
CEP78|Q5JTW2	CIDm00024425|disodium;dioxido(dioxo)chromium-51|0.5256
ATP8B4|Q8TF62	CIDm00000712|Formaldehyde-13C,d2solution|0.6284
ZC3H4|Q9UPT8	CIDm00003121|valproic acid-d|0.5256
CCDC43|Q96MW1	CIDm00024462|copper-64(2+);sulfate|0.5052	CIDm00002909|CID9988947|0.5141	CIDm24755486|AGN-PC-07C38H|0.5135
FAM96A|Q9H5X1	CIDm00041322|64396-10-7|0.7045
NKX6-3|A6NJ46	CIDm00000753|glycerol-d|0.5338	CIDm00000934|pi-Cyclopentadienyl compd. with nickel|0.5925	CIDm00024934|sodiumhydrogen selenite,sodium biselenite|0.5645	CIDm00083153|glycylphenylalanylphenylalanine|0.5535	CIDm00028780|methyl1-(butylcarbamoyl)benzimidazole-2-carbamate|0.5030	CIDm53477714|AGN-PC-09TKB8|0.8229
RABL2A|Q9UBK7	CIDm00000274|2oz6|0.5647	CIDm00005691|SCHEMBL14233191|0.7192	CIDm00010461|CID10702120|0.5188	CIDm00028780|methyl1-(butylcarbamoyl)benzimidazole-2-carbamate|0.6717	CIDm00002803|ST 155-d4|0.6008
ASB6|Q9NWX5	CIDm00003121|valproic acid-d|0.6839	CIDm00024462|copper-64(2+);sulfate|0.7129
CCDC38|Q502W7	CIDm00024462|copper-64(2+);sulfate|0.5461
CLCNKA|P51800	CIDm00005234|sodium;chlorine-35(1-)|0.5097
KRT33A|O76009	CIDm00004752|MolPort-023-277-205|0.6346	CIDm00004782|Zinc00113359|0.5440
TRIM52|Q96A61	CIDm00004156|trideuteriomethyl methanesulfonate|0.8490
KCTD16|Q68DU8	CIDm00003121|valproic acid-d|0.5376	CIDm00005538|SCHEMBL12494512|0.5449	CIDm00002336|CID6911868|0.6462	CIDm00000923|zlchem 216|0.6055	CIDm00014888|white arsenic|0.7579	CIDm00005428|CID9830965|0.6001	CIDm00000596|3'-deuterio cytidine|0.8020	CIDm00001912|SCHEMBL16079734|0.7792
FAM53C|Q9NYF3	CIDm00004584|CID9918816|0.5331	CIDm00003468|Violet XXIII-d6|0.6659
TLL1|O43897	CIDm00005538|SCHEMBL12494512|0.9168	CIDm00002514|cadmium-110|0.5506	CIDm00000702|(1S)-1-deuterioethanol|0.6298
ZNF784|Q8NCA9	CIDm00024462|copper-64(2+);sulfate|0.5519	CIDm00004156|trideuteriomethyl methanesulfonate|0.5497	CIDm00002256|zeapos|0.6020
HEATR6|Q6AI08	CIDm06326970|selenium-72|0.5065	CIDm00003385|FT-0695667|0.6168
UGGT1|Q9NYU2	CIDm00002116|SCHEMBL14297170|0.5608
MUC19|Q7Z5P9	CIDm00001003|Phosphoric acid-18O4 solution|0.5296	CIDm04604180|CID4604180|0.5831	CIDm00006049|ETHYLENEDIAMINETETRAACETICACID-D16|0.5243	CIDm00023925|iron-58(2+)|0.5558	CIDm00000887|wood spirit|0.5091	CIDm00000772|enoxaparin|0.5157	CIDm00000943|trioxonitrate(V)|0.5348	CIDm00000303|CID9866174|0.6196	CIDm00000402|sulphur-33|0.7069	CIDm25880656|EINECS 255-353-5|0.6476	CIDm00000871|CID9957787|0.8932	CIDm00000297|protiomethane|0.5374	CIDm00024261|silicon(IV) oxide|0.7954	CIDm00006342|2-tritioethanenitrile|0.5075	CIDm00002578|MOLI001811|0.5493	CIDm00014798|Sodium hydroxide-16O solution|0.6492	CIDm24836924|Wheat starch, unmodified|0.6019
FSD2|A1L4K1	CIDm00003121|valproic acid-d|0.5362	CIDm00024462|copper-64(2+);sulfate|0.5612	CIDm00004584|CID9918816|0.5331	CIDm00003468|Violet XXIII-d6|0.6659
OR52E4|Q8NGH9	CIDm00002336|CID6911868|0.5470	CIDm00002256|zeapos|0.6341	CIDm00002514|cadmium-110|0.7017	CIDm00024934|sodiumhydrogen selenite,sodium biselenite|0.7275	CIDm00002156|MOLI000923|0.5537	CIDm71563398|CHEMBL2403340|0.5506	CIDm00001206|methamphetamine-d4|0.8733	CIDm00004763|zadonal|0.5869	CIDm00003750|Irinotecan-d10 Hydrochloride|0.5684	CIDm00083153|glycylphenylalanylphenylalanine|0.5572	CIDm00159612|cobaltous;stannic;oxygen(2-)|0.5536	CIDm00060789|genesa|0.6906	CIDm00265546|ZINC01668115|0.8526	CIDm00133881|WTUKKAOMXJCRLH-UHFFFAOYSA-N|0.6126	CIDm00003314|zinc eugenolate|0.8994	CIDm00072385|nonoxynol-9 [nonylphenoxy polyethoxy ethanol]|0.5845	CIDm00002538|(S)-(+)-Camptothecin-d5|0.6378
RTL1|A6NKG5	CIDm00003121|valproic acid-d|0.5534
DBNDD1|Q9H9R9	CIDm00003121|valproic acid-d|0.6788
OR8B2|Q96RD0	CIDm00024462|copper-64(2+);sulfate|0.8744	CIDm00002336|CID6911868|0.7392	CIDm00002256|zeapos|0.5335	CIDm00000544|tris(oxidanidyl)arsane|0.9854	CIDm00024934|sodiumhydrogen selenite,sodium biselenite|0.8353	CIDm00002156|MOLI000923|0.7963	CIDm00250653|sodium;4-(methylsulfonylamino)benzoate|0.6787	CIDm71563398|CHEMBL2403340|0.8654	CIDm00011979|6-deuterio-5-methyl-1H-benzimidazole|0.9274	CIDm00014829|oxocopper|0.7677	CIDm00001805|wr 183027|0.9088	CIDm00006468|sernylan|0.8752	CIDm00060789|genesa|0.7882	CIDm05326878|CID5326878|0.6498	CIDm00004943|Vetofol-d17|0.6278	CIDm00003314|zinc eugenolate|0.8765	CIDm00107898|SCHEMBL533833|0.9142
TBC1D3|Q8IZP1	CIDm00003121|valproic acid-d|0.9147	CIDm00024502|sodium dichromate(VI)|0.5238	CIDm00000765|ZINC06119283|0.5531
ISLR|O14498	CIDm00024462|copper-64(2+);sulfate|0.5893	CIDm00005562|Trichostatin A, Streptomyces sp.|0.5112
CLEC2B|Q92478	CIDm00003310|SCHEMBL2514265|0.5831
ZNF696|Q9H7X3	CIDm00003121|valproic acid-d|0.7290	CIDm00000712|Formaldehyde-13C,d2solution|0.6046	CIDm00023994|zinc-64|0.6191	CIDm00004156|trideuteriomethyl methanesulfonate|0.6265	CIDm00006113|methylsulfonic acid, ethyl ester|0.5756	CIDm00000544|tris(oxidanidyl)arsane|0.5117	CIDm09874904|SCHEMBL37451|0.7779
RAB40C|Q96S21	CIDm00005538|SCHEMBL12494512|0.5696	CIDm00005562|Trichostatin A, Streptomyces sp.|0.7720	CIDm00000762|XKMLYUALXHKNFT-DTUHVUQASA-N|0.5469	CIDm00000764|s:guanine|0.7485
PHETA1|Q8N4B1	CIDm00041322|64396-10-7|0.5486
MOG|Q16653	CIDm00005538|SCHEMBL12494512|0.5297	CIDm00000784|superoxol|0.5510
ELP5|Q8TE02	CIDm00001983|SCHEMBL887976|0.5582
TCEAL6|Q6IPX3	CIDm00024462|copper-64(2+);sulfate|0.6182	CIDm00005538|SCHEMBL12494512|0.6114	CIDm00024502|sodium dichromate(VI)|0.8006
CSTF1|Q05048	CIDm00005538|SCHEMBL12494512|0.5556
ZNF169|Q14929	CIDm00003121|valproic acid-d|0.7998	CIDm00024462|copper-64(2+);sulfate|0.6740	CIDm00000712|Formaldehyde-13C,d2solution|0.5688	CIDm00004156|trideuteriomethyl methanesulfonate|0.5679
PTER|Q96BW5	CIDm00000175|perdeuterioacetoxy|0.6752	CIDm00000312|SCHEMBL15314976|0.6028	CIDm00006503|SCHEMBL9633903|0.7301
MAGEA6|P43360	CIDm00003121|valproic acid-d|0.5362	CIDm00024462|copper-64(2+);sulfate|0.5612	CIDm00004584|CID9918816|0.5331	CIDm00003468|Violet XXIII-d6|0.6659
TNFRSF13C|Q96RJ3	CIDm00001117|hydron;methyl carbamimidothioate;sulfate|0.7409
ARSK|Q6UWY0	CIDm00000544|tris(oxidanidyl)arsane|0.8351	CIDm00000193|S-Adenosylhomocysteine-13C5|0.9402	CIDm05359596|arsenic-71|0.9187	CIDm00001079|Transmetil (TN)|0.6636	CIDm00161491|monomethylarsonous acid|0.5478	CIDm00002249|atenolol-d(7)|0.5622	CIDm00135074|n-Heptyl |A-D-Thioglucoside|0.7423	CIDm00439317|tri-mu-sulfido-mu3-sulfido-triiron(III)|0.5042	CIDm00001167|CID9851795|0.5989
GPR151|Q8TDV0	CIDm00000730|QGWNDRXFNXRZMB-DTUHVUQASA-N|0.5511	CIDm00001110|2,3-dideuterosuccinate-1-13c|0.5069	CIDm00003987|SCHEMBL3672549|0.7008	CIDm00000896|melatonin-d3|0.7567	CIDm00000264|CID9812753|0.5280	CIDm00002833|spindle poison|0.8257	CIDm00000119|AMINOBUTYRICACID,GAMMA,[4-14C]|0.5759	CIDm00000346|SCHEMBL15483307|0.6658	CIDm00001166|Uridine-5'-diphosphogalactose|0.7754	CIDm00005971|volatile oil of mustard|0.7927	CIDm00003907|AGN-PC-04Y4OZ|0.6220	CIDm00005262|2b, sphingosine-1-phosphate|0.6066	CIDm00086367|n-[4-methyl-6-cyclopropylpyrimidin-2-yl]aniline|0.7437	CIDm00001181|uridintriphosphat|0.7786	CIDm00000937|zinc dinicotinate|0.8470	CIDm00004364|SCHEMBL4969844|0.7524	CIDm00004956|CID9884872|0.8782	CIDm00003908|CHEMBL1742488|0.8112	CIDm00000441|sodium;(3S)-3-oxidanylbutanoate|0.9638	CIDm00003934|aspirin-triggered lipoxin A4|0.9383	CIDm00028683|FT-0638587|0.5660	CIDm00091176|CID91176|0.6553	CIDm00016741|phenylethylisothiocyanate|0.5932	CIDm00001764|SCHEMBL6692026|0.6952
MS4A8|Q9BY19	CIDm00003121|valproic acid-d|0.6325
VCX|Q9H320	CIDm00015103|SCHEMBL16062159|0.7420
LGALS4|P56470	CIDm00000934|pi-Cyclopentadienyl compd. with nickel|0.6432	CIDm00014888|white arsenic|0.5845
HNRNPUL1|Q9BUJ2	CIDm00002909|CID9988947|0.5514	CIDm00004156|trideuteriomethyl methanesulfonate|0.5772
TANGO6|Q9C0B7	CIDm00003121|valproic acid-d|0.6325
NMB|P08949	CIDm00000712|Formaldehyde-13C,d2solution|0.5105
CENPM|Q9NSP4	CIDm05280343|quercetin-3-beta-d|0.5310	CIDm03062316|SCHEMBL4236003|0.6291	CIDm00001923|SCHEMBL3119726|0.5208
NPIPB5|A8MRT5	CIDm00003121|valproic acid-d|0.7301
KLHL28|Q9NXS3	CIDm00005538|SCHEMBL12494512|0.6618	CIDm00000274|2oz6|0.7546	CIDm00001912|SCHEMBL16079734|0.7272	CIDm46174157|KSS|0.9866	CIDm00003413|SCHEMBL10409866|0.8606	CIDm00005291|SCHEMBL4380735|0.6803	CIDm71563398|CHEMBL2403340|0.7086	CIDm00068740|zoledronic acid [100 microm]|0.7746	CIDm00063062|CTK8F2185|0.6995	CIDm00012967|CID187425|0.8425	CIDm00003981|ZB016282|0.9039	CIDm00002995|MOLI001353|0.9702	CIDm00000214|SCHEMBL13399727|0.8414
OR2T2|Q6IF00	CIDm00002336|CID6911868|0.5470	CIDm00002256|zeapos|0.6341	CIDm00002514|cadmium-110|0.7017	CIDm00024934|sodiumhydrogen selenite,sodium biselenite|0.7275	CIDm00002156|MOLI000923|0.5537	CIDm71563398|CHEMBL2403340|0.5506	CIDm00001206|methamphetamine-d4|0.8733	CIDm00004763|zadonal|0.5869	CIDm00003750|Irinotecan-d10 Hydrochloride|0.5684	CIDm00083153|glycylphenylalanylphenylalanine|0.5572	CIDm00159612|cobaltous;stannic;oxygen(2-)|0.5536	CIDm00060789|genesa|0.6906	CIDm00265546|ZINC01668115|0.8526	CIDm00133881|WTUKKAOMXJCRLH-UHFFFAOYSA-N|0.6126	CIDm00003314|zinc eugenolate|0.8994	CIDm00072385|nonoxynol-9 [nonylphenoxy polyethoxy ethanol]|0.5845	CIDm00002538|(S)-(+)-Camptothecin-d5|0.6378
GLT8D2|Q9H1C3	CIDm00024462|copper-64(2+);sulfate|0.9847	CIDm00001983|SCHEMBL887976|0.9590	CIDm00004156|trideuteriomethyl methanesulfonate|0.9990	CIDm05280343|quercetin-3-beta-d|0.9770	CIDm00006113|methylsulfonic acid, ethyl ester|0.9867	CIDm00024425|disodium;dioxido(dioxo)chromium-51|0.9758	CIDm00002519|Caffeine-1-methyl-14C|0.9905
SPSB3|Q6PJ21	CIDm00003121|valproic acid-d|0.6109	CIDm00024462|copper-64(2+);sulfate|0.6956	CIDm00000175|perdeuterioacetoxy|0.5923	CIDm00000888|mg++|0.6267	CIDm00000702|(1S)-1-deuterioethanol|0.6677	CIDm00023930|manganum|0.8535	CIDm00000942||-nicotine|0.7938	CIDm00023830|hepes-t|0.8744	CIDm00008172|tris-tri-ethyleneglycolphosphate|0.6647	CIDm00002978|SCHEMBL13308730|0.8566	CIDm00025476|HY-13948|0.7267	CIDm00002513|sodium;dimethylarsinic acid;trihydrate|0.8837	CIDm24755486|AGN-PC-07C38H|0.6775	CIDm09874904|SCHEMBL37451|0.6494	CIDm00000314|FT-0665428|0.8526	CIDm00005971|volatile oil of mustard|0.8151	CIDm00000996|{phenol|0.9246	CIDm00000009|phosphorothioate inositol phosphate|0.5183	CIDm00000263|Butyl-13C4 alcohol|0.7787	CIDm00123631|SCHEMBL13319091|0.7665	CIDm00060789|genesa|0.9417	CIDm00003727|Iodoacetamide-13C2, 2-d2|0.7677	CIDm00002353|SCHEMBL13799662|0.8487	CIDm00107918|SCHEMBL12376531|0.7983
SHC4|Q6S5L8	CIDm00005538|SCHEMBL12494512|0.5099
TLNRD1|Q9H1K6	CIDm00001003|Phosphoric acid-18O4 solution|0.5890	CIDm00014888|white arsenic|0.6368
FAM83G|A6ND36	CIDm00024462|copper-64(2+);sulfate|0.5013	CIDm00014829|oxocopper|0.6348
CEACAM7|Q14002	CIDm00003121|valproic acid-d|0.7924
ISCA1|Q9BUE6	CIDm00004156|trideuteriomethyl methanesulfonate|0.6209
CCDC174|Q6PII3	CIDm00003121|valproic acid-d|0.6224
SREK1IP1|Q8N9Q2	CIDm00011907|{[3-(4-cyano-phenyl)-4-hydroxy|0.6641
CAB39L|Q9H9S4	CIDm00002909|CID9988947|0.6146	CIDm00005538|SCHEMBL12494512|0.5403	CIDm00001983|SCHEMBL887976|0.5744	CIDm00002336|CID6911868|0.6454	CIDm05280343|quercetin-3-beta-d|0.6776	CIDm00015625|CID158816|0.5321	CIDm00041322|64396-10-7|0.5310	CIDm00014888|white arsenic|0.5323	CIDm00002116|SCHEMBL14297170|0.5295	CIDm00023930|manganum|0.5165	CIDm00004920|CID9948776|0.5334	CIDm00002767|azane;platinum-195(2+);dichloride|0.7161	CIDm00006410|zinc t-butyl peroxide|0.7599	CIDm00023931|bis(chloranyl)mercury-201|0.5443	CIDm00093860|SCHEMBL685473|0.6802	CIDm00000106|triammonium bis(o-phospho-l-serinate) trihydrate|0.6585	CIDm00010461|CID10702120|0.7146
NSMCE1|Q8WV22	CIDm00003121|valproic acid-d|0.5514	CIDm00001983|SCHEMBL887976|0.5030
RAI2|Q9Y5P3	CIDm00015103|SCHEMBL16062159|0.6812	CIDm00000450|CID9993501|0.6016
NAP1L6|A6NFF2	CIDm00001117|hydron;methyl carbamimidothioate;sulfate|0.8097	CIDm00015103|SCHEMBL16062159|0.8911	CIDm05280343|quercetin-3-beta-d|0.7907	CIDm00002524|SCHEMBL10034115|0.5880	CIDm00000174|methanol/methanol-d1|0.9706	CIDm00002514|cadmium-110|0.9380	CIDm00005408|UNII-P57HP4MCQZ|0.5416	CIDm00011009|copper-67(2+);dichloride|0.9736	CIDm00000259|SCHEMBL13620354|0.8840	CIDm00000222|deuterio(tritio)amine|0.9964	CIDm05359596|arsenic-71|0.9926	CIDm53629505|AGN-PC-09X1LX|0.9972	CIDm00000181|ZSLZBFCDCINBPY-LKJKNSTQSA-N|0.9965	CIDm00000298|threo-Chloramphenicol, l-|0.9995	CIDm00000594|s/cysteine|1.0000	CIDm26087388|JTT|0.5718	CIDm09874904|SCHEMBL37451|0.9934	CIDm00011979|6-deuterio-5-methyl-1H-benzimidazole|0.5233	CIDm00001103|Spermine-[2H8].4HCl|0.7749	CIDm00000205|s-allo-threonine|0.9996	CIDm00159612|cobaltous;stannic;oxygen(2-)|0.9996	CIDm00001923|SCHEMBL3119726|0.6669	CIDm00000931|zirconium-naphthalene|0.9994
GALNT13|Q8IUC8	CIDm00004156|trideuteriomethyl methanesulfonate|0.5637	CIDm05280343|quercetin-3-beta-d|0.6143
HSPA12A|O43301	CIDm00001983|SCHEMBL887976|0.5333	CIDm00000197|SCHEMBL14613190|0.9642	CIDm00000283|oxidanylformaldehyde|0.5338	CIDm00000866|lysine (12c/13c)|0.5084	CIDm00023930|manganum|0.5308	CIDm00005056|CTK8G2938|0.5084	CIDm00001023|dihydroxyphosphoryl hydrogen phosphate|0.5770	CIDm00008200|tris(tetraethyleneglycol)phosphite|0.6037	CIDm00004609|CID9947360|0.7178	CIDm00016850|fluorescein--2'-d|0.5008	CIDm00000699|SCHEMBL1331287|0.5607
GPATCH1|Q9BRR8	CIDm00003121|valproic acid-d|0.5128	CIDm00000753|glycerol-d|0.5218	CIDm00000271|calcium-41|0.5943	CIDm00007870|SCHEMBL1331651|0.7144
DPP3|Q9NY33	CIDm00024462|copper-64(2+);sulfate|0.5550	CIDm00004156|trideuteriomethyl methanesulfonate|0.5280	CIDm00041322|64396-10-7|0.5289
MYO1H|Q8N1T3	CIDm00003121|valproic acid-d|0.5898	CIDm00445615|Xim|0.5681	CIDm00092962|ZINC06569103|0.5178	CIDm00000875|tartaric-d acid|0.5864	CIDm00014829|oxocopper|0.5819	CIDm00439317|tri-mu-sulfido-mu3-sulfido-triiron(III)|0.6508	CIDm77620543|CFU|0.6564
ARSE|P51690	CIDm00000450|CID9993501|0.6880
ZNF117|Q03924	CIDm00004156|trideuteriomethyl methanesulfonate|0.5922
ZNF410|Q86VK4	CIDm00003121|valproic acid-d|0.7733	CIDm00024462|copper-64(2+);sulfate|0.6594
SLC44A5|Q8NCS7	CIDm00024462|copper-64(2+);sulfate|0.5195	CIDm00525551|FUIDRYCKEXJNOK-WCBMZHEXSA-N|0.7444	CIDm00068740|zoledronic acid [100 microm]|0.7653	CIDm00000213|CID9819901|0.9022
DNAJB7|Q7Z6W7	CIDm00001983|SCHEMBL887976|0.6320	CIDm00006113|methylsulfonic acid, ethyl ester|0.5185	CIDm00006410|zinc t-butyl peroxide|0.5069	CIDm00005040|Rapamycin C-7, analog 1|0.7658	CIDm00000241|perdeuterobenzene|0.7370	CIDm00004609|CID9947360|0.8490	CIDm00003657|SQ 1089-13C,15N2|0.7549	CIDm00008778|{sodium dodecyl sulphate|0.7771	CIDm00009711|isopropylthio-alpha-galactoside|0.8948	CIDm00028780|methyl1-(butylcarbamoyl)benzimidazole-2-carbamate|0.7512	CIDm00006694|tetraethylrhodamine|0.8407	CIDm00003143|CID9897275|0.9416	CIDm00004042|CID941451|0.9655	CIDm00445997|deuterio-[(2S)-pyrrolidin-2-yl]methanone|0.8290
SDR39U1|Q9NRG7	CIDm00003121|valproic acid-d|0.5086	CIDm00000753|glycerol-d|0.6712	CIDm00023994|zinc-64|0.6342	CIDm00001117|hydron;methyl carbamimidothioate;sulfate|0.6380	CIDm00000271|calcium-41|0.6943	CIDm00000175|perdeuterioacetoxy|0.6463	CIDm00000888|mg++|0.5211	CIDm00000312|SCHEMBL15314976|0.6491	CIDm00000174|methanol/methanol-d1|0.6914	CIDm00007870|SCHEMBL1331651|0.6859	CIDm00005238|CID9833957|0.7838	CIDm00000311|CID9990172|0.5648	CIDm00001287|SCHEMBL14423426|0.7575	CIDm00002891|CID9963853|0.8604	CIDm00008083|morpholin-4-yl-d|0.6515	CIDm00000925||A-Nicotinamide adenine dinucleotide sodium salt|0.8072	CIDm00005202|SEROTONINBINOXALATE,5-[2-14C]|0.6172	CIDm00000929|beta-NADP|0.7916	CIDm00005753|corticosterone-d8|0.8012	CIDm00083153|glycylphenylalanylphenylalanine|0.7681	CIDm00002551||A-Carbamoyl Choline Chloride|0.7123	CIDm00011740|CID9907506|0.8277	CIDm00171147|SCHEMBL2239479|0.6453	CIDm00004053|UNII-A960M0G5TP|0.7700	CIDm00008505|fluorochrome|0.5312	CIDm00054373|MolPort-023-276-221|0.6672
USP17L20|D6RJB6	CIDm00000961||I-Oxido dihydrogen|0.8266
TAF15|Q92804	CIDm00003121|valproic acid-d|0.6652
FAM111B|Q6SJ93	CIDm00024462|copper-64(2+);sulfate|0.5612	CIDm00004584|CID9918816|0.5331	CIDm00003468|Violet XXIII-d6|0.6659
THAP3|Q8WTV1	CIDm00000753|glycerol-d|0.8797	CIDm00000712|Formaldehyde-13C,d2solution|0.6282	CIDm00000271|calcium-41|0.9207	CIDm00000175|perdeuterioacetoxy|0.9170	CIDm00004156|trideuteriomethyl methanesulfonate|0.5529	CIDm00000934|pi-Cyclopentadienyl compd. with nickel|0.9199	CIDm00002256|zeapos|0.6528	CIDm00000177|2-deuterio-1-tritioethanone|0.8366	CIDm00007870|SCHEMBL1331651|0.8763	CIDm00000942||-nicotine|0.9052	CIDm00000051|SCHEMBL6887701|0.9253	CIDm00193344|SCHEMBL1527409|0.8865	CIDm00002215|apomorphine, nasal, Britannia;|0.9188	CIDm00000193|S-Adenosylhomocysteine-13C5|0.8939	CIDm46174157|KSS|0.8124	CIDm00149368|Dechromose-a Chrommycin A3|0.8660	CIDm66545744|AGN-PC-0H0HQD|0.7811	CIDm00518605|tricyclo[3.3.1.1(3,7)]tetraarsoxane|0.8762	CIDm00448110|SCHEMBL1506775|0.8066	CIDm00123638|AGN-PC-04Y3WW|0.9289	CIDm00009330|beta-Diethylaminoethyl benzilate hydrochloride|0.8594	CIDm00446229|Inl|0.8451	CIDm46907787|W-5859|0.8313	CIDm57120921|VC-13|0.9452	CIDm00533669|SCHEMBL13770920|0.9133	CIDm05748835|V0980|0.8349	CIDm00011907|{[3-(4-cyano-phenyl)-4-hydroxy|0.8687	CIDm00114943|protoberberine iodide|0.8684	CIDm00146807|AGN-PC-0JMVAI|0.8074	CIDm00656550|but-3-enylglucosinolate|0.9109	CIDm44475985|DLN|0.8466	CIDm00036070|Ultramid A3 times. G7|0.7981	CIDm03025942|Mt 20|0.7978	CIDm71307952|IXG|0.7739	CIDm46209401|US8497274, 74|0.8019	CIDm01356208|ZINC12372218|0.8380	CIDm56965946|SCHEMBL1851526|0.8211	CIDm00445615|Xim|0.7524	CIDm00525551|FUIDRYCKEXJNOK-WCBMZHEXSA-N|0.8235	CIDm00123336|rac-l-methylsulfinyl-2-propyl|0.8643	CIDm11647372|ZSTK474/ZSTK-474|0.8855	CIDm00017516|promecarb|0.8126	CIDm03032313|ZINC05226613|0.8796	CIDm86306051|3N9|0.8737	CIDm00001989|U 14812-d6|0.8441	CIDm00439605|d-lysinamide|0.8220	CIDm00735863|Zinc00153754|0.8080	CIDm00193988|SCHEMBL1815461|0.8208	CIDm00260534|FT-0665929|0.8503
PRSS27|Q9BQR3	CIDm00002336|CID6911868|0.5289
PCDHB11|Q9Y5F2	CIDm00003121|valproic acid-d|0.7332	CIDm00000312|SCHEMBL15314976|0.5990	CIDm00000280|CID9920366|0.6698	CIDm00000612|sodium l-lactate-(13)c(3)|0.7057	CIDm00011979|6-deuterio-5-methyl-1H-benzimidazole|0.7960
REG1B|P48304	CIDm00000871|CID9957787|0.8507
EXOC6|Q8TAG9	CIDm00001983|SCHEMBL887976|0.5773
TSPYL4|Q9UJ04	CIDm00248893|{1-[(1-phenylethyl)sulfanyl]ethyl}benzene|0.6304	CIDm00000622|BC631334|0.5008
OR2T33|Q8NG76	CIDm00002336|CID6911868|0.5470	CIDm00002256|zeapos|0.6341	CIDm00002514|cadmium-110|0.7017	CIDm00024934|sodiumhydrogen selenite,sodium biselenite|0.7275	CIDm00002156|MOLI000923|0.5537	CIDm71563398|CHEMBL2403340|0.5506	CIDm00001206|methamphetamine-d4|0.8733	CIDm00004763|zadonal|0.5869	CIDm00003750|Irinotecan-d10 Hydrochloride|0.5684	CIDm00083153|glycylphenylalanylphenylalanine|0.5572	CIDm00159612|cobaltous;stannic;oxygen(2-)|0.5536	CIDm00060789|genesa|0.6906	CIDm00265546|ZINC01668115|0.8526	CIDm00133881|WTUKKAOMXJCRLH-UHFFFAOYSA-N|0.6126	CIDm00003314|zinc eugenolate|0.8994	CIDm00072385|nonoxynol-9 [nonylphenoxy polyethoxy ethanol]|0.5845	CIDm00002538|(S)-(+)-Camptothecin-d5|0.6378
ZNF677|Q86XU0	CIDm00024462|copper-64(2+);sulfate|0.6864	CIDm00000712|Formaldehyde-13C,d2solution|0.6813	CIDm00023994|zinc-64|0.5243	CIDm00004156|trideuteriomethyl methanesulfonate|0.7123	CIDm00006113|methylsulfonic acid, ethyl ester|0.6394	CIDm09874904|SCHEMBL37451|0.9040	CIDm00014829|oxocopper|0.6347
SEPT14|Q6ZU15	CIDm00003121|valproic acid-d|0.5357
BTG4|Q9NY30	CIDm00005538|SCHEMBL12494512|0.7251
OR10G7|Q8NGN6	CIDm00002336|CID6911868|0.5470	CIDm00002256|zeapos|0.6341	CIDm00002514|cadmium-110|0.7017	CIDm00024934|sodiumhydrogen selenite,sodium biselenite|0.7275	CIDm00002156|MOLI000923|0.5537	CIDm71563398|CHEMBL2403340|0.5506	CIDm00001206|methamphetamine-d4|0.8733	CIDm00004763|zadonal|0.5869	CIDm00003750|Irinotecan-d10 Hydrochloride|0.5684	CIDm00083153|glycylphenylalanylphenylalanine|0.5572	CIDm00159612|cobaltous;stannic;oxygen(2-)|0.5536	CIDm00060789|genesa|0.6906	CIDm00265546|ZINC01668115|0.8526	CIDm00133881|WTUKKAOMXJCRLH-UHFFFAOYSA-N|0.6126	CIDm00072385|nonoxynol-9 [nonylphenoxy polyethoxy ethanol]|0.5845	CIDm00002538|(S)-(+)-Camptothecin-d5|0.6378
DDX60L|Q5H9U9	CIDm00000238|CID9827664|0.9472	CIDm00000312|SCHEMBL15314976|0.6353	CIDm00015103|SCHEMBL16062159|0.6325	CIDm00000923|zlchem 216|0.9114	CIDm00000961||I-Oxido dihydrogen|0.6537	CIDm00000283|oxidanylformaldehyde|0.7775	CIDm00014888|white arsenic|0.5598	CIDm00000206|CID9899007|0.7453	CIDm00023931|bis(chloranyl)mercury-201|0.6862	CIDm00000965|zirconyl oleate|0.5659	CIDm66545744|AGN-PC-0H0HQD|0.9346	CIDm00004112|SCHEMBL9246378|0.7265	CIDm00518605|tricyclo[3.3.1.1(3,7)]tetraarsoxane|0.9698	CIDm00062551|pentethyleneglycol|0.9449	CIDm00000346|SCHEMBL15483307|0.6645	CIDm00005726|Zidovudine-d3|0.7662	CIDm00004510|trinitroglycerol|0.9569	CIDm00026042|zopaque ldc|0.6317	CIDm00072385|nonoxynol-9 [nonylphenoxy polyethoxy ethanol]|0.6316	CIDm00004053|UNII-A960M0G5TP|0.5077
ZNF350|Q9GZX5	CIDm00003121|valproic acid-d|0.6029	CIDm00005562|Trichostatin A, Streptomyces sp.|0.8653
ZDHHC11|Q9H8X9	CIDm00002256|zeapos|0.7368	CIDm00000985|SCHEMBL1332805|0.6375
ZNF792|Q3KQV3	CIDm00003121|valproic acid-d|0.6849	CIDm00000712|Formaldehyde-13C,d2solution|0.5225	CIDm00004156|trideuteriomethyl methanesulfonate|0.5409
ZNF529|Q6P280	CIDm00004156|trideuteriomethyl methanesulfonate|0.5750	CIDm09874904|SCHEMBL37451|0.7599	CIDm00014829|oxocopper|0.5293
ZNF853|P0CG23	CIDm00024462|copper-64(2+);sulfate|0.5971	CIDm00000712|Formaldehyde-13C,d2solution|0.6406	CIDm00023994|zinc-64|0.7469	CIDm00004156|trideuteriomethyl methanesulfonate|0.5839	CIDm00005562|Trichostatin A, Streptomyces sp.|0.5278	CIDm00006113|methylsulfonic acid, ethyl ester|0.5366
PHLDB3|Q6NSJ2	CIDm00003121|valproic acid-d|0.5306	CIDm00002909|CID9988947|0.5486	CIDm00000238|CID9827664|0.5541	CIDm00023994|zinc-64|0.5223	CIDm00000271|calcium-41|0.5372	CIDm00000312|SCHEMBL15314976|0.5588	CIDm00000923|zlchem 216|0.5236	CIDm00015625|CID158816|0.5343	CIDm00000961||I-Oxido dihydrogen|0.5857	CIDm00002256|zeapos|0.5763	CIDm00000866|lysine (12c/13c)|0.5978	CIDm00000784|superoxol|0.5733	CIDm00024425|disodium;dioxido(dioxo)chromium-51|0.6152	CIDm00002116|SCHEMBL14297170|0.5196	CIDm06326970|selenium-72|0.5431	CIDm00002767|azane;platinum-195(2+);dichloride|0.5161	CIDm00002349|CID9885301|0.5165	CIDm00003017|AGN-PC-0CX9FP|0.5762	CIDm00000191|ZINC03201876|0.6289	CIDm00001099|hydron;sulfite|0.7717	CIDm00000925||A-Nicotinamide adenine dinucleotide sodium salt|0.5313	CIDm00003657|SQ 1089-13C,15N2|0.5099	CIDm00004894|CID9906908|0.9425	CIDm00439494|fructose-13c6|0.5261	CIDm00000936|zinc nicotinamide|0.5355	CIDm91667408|2KB|0.8737
SSMEM1|Q8WWF3	CIDm00003121|valproic acid-d|0.6325
CDC40|O60508	CIDm00002909|CID9988947|0.6313	CIDm00005538|SCHEMBL12494512|0.6204	CIDm00000232|CID9815369|0.5218	CIDm05281707|cumestrol|0.5775	CIDm00005376|SCHEMBL4939312|0.5716
PYY|P10082	CIDm00001003|Phosphoric acid-18O4 solution|0.5163	CIDm00004156|trideuteriomethyl methanesulfonate|0.5043
TMEM247|A6NEH6	CIDm00003121|valproic acid-d|0.7429	CIDm00024462|copper-64(2+);sulfate|0.5113
ADAMTS6|Q9UKP5	CIDm00023994|zinc-64|0.9338	CIDm00002256|zeapos|0.6339
NPNT|D6RH31	CIDm00000753|glycerol-d|0.8323	CIDm00023994|zinc-64|0.6688	CIDm00001117|hydron;methyl carbamimidothioate;sulfate|0.9053	CIDm00000271|calcium-41|0.7766	CIDm00000175|perdeuterioacetoxy|0.7653	CIDm00000197|SCHEMBL14613190|0.7252	CIDm00000174|methanol/methanol-d1|0.6326	CIDm00005234|sodium;chlorine-35(1-)|0.8658	CIDm00000177|2-deuterio-1-tritioethanone|0.9161	CIDm00007870|SCHEMBL1331651|0.7561	CIDm00000813|potassium;hydron|0.9766	CIDm00023930|manganum|0.8753	CIDm00193344|SCHEMBL1527409|0.8128	CIDm00000222|deuterio(tritio)amine|0.9258	CIDm00005238|CID9833957|0.9490	CIDm00073212|Diplumbene|0.9365	CIDm00001567|203645-37-8|0.9727	CIDm00008200|tris(tetraethyleneglycol)phosphite|0.8867	CIDm00003776|1-deuteriopropan-2-ol|0.9985	CIDm00025476|HY-13948|0.5699	CIDm00002513|sodium;dimethylarsinic acid;trihydrate|0.9633	CIDm00005971|volatile oil of mustard|0.7695	CIDm00002764|zinc-ciprofloxacin|0.6707	CIDm00000996|{phenol|0.5393	CIDm00005372|SCHEMBL10241645|0.9742	CIDm00098527|bdmpea|0.9498	CIDm00083606|strontium;hydron|0.9927	CIDm00000263|Butyl-13C4 alcohol|0.5083	CIDm86583374|polyinosinic:polycytidylic acid|0.9996	CIDm00016741|phenylethylisothiocyanate|0.9758	CIDm00004584|CID9918816|0.9914	CIDm00006575|Trichloroethylene-13C2|0.9967	CIDm05311325|tetrakis(fluoranyl)alumanuide|0.9969	CIDm00065999|Telmisartan-d7|0.5930	CIDm00011005|TETRADECANOIC-6,6-D2ACID|0.9991
FAIM|Q9NVQ4	CIDm00010461|CID10702120|0.6589
ZNF791|Q3KP31	CIDm00000712|Formaldehyde-13C,d2solution|0.5865	CIDm00004156|trideuteriomethyl methanesulfonate|0.5750	CIDm00014829|oxocopper|0.5293
FREM3|P0C091	CIDm00000934|pi-Cyclopentadienyl compd. with nickel|0.6619	CIDm00005562|Trichostatin A, Streptomyces sp.|0.8912
OR2G3|Q8NGZ4	CIDm00002336|CID6911868|0.5470	CIDm00002256|zeapos|0.6341	CIDm00002514|cadmium-110|0.7017	CIDm00024934|sodiumhydrogen selenite,sodium biselenite|0.7275	CIDm00002156|MOLI000923|0.5537	CIDm71563398|CHEMBL2403340|0.5506	CIDm00004763|zadonal|0.5869	CIDm00003750|Irinotecan-d10 Hydrochloride|0.5684	CIDm00083153|glycylphenylalanylphenylalanine|0.5572	CIDm00159612|cobaltous;stannic;oxygen(2-)|0.5536	CIDm00060789|genesa|0.6906	CIDm00265546|ZINC01668115|0.8526	CIDm00133881|WTUKKAOMXJCRLH-UHFFFAOYSA-N|0.6126	CIDm00003314|zinc eugenolate|0.8994	CIDm00072385|nonoxynol-9 [nonylphenoxy polyethoxy ethanol]|0.5845	CIDm00002538|(S)-(+)-Camptothecin-d5|0.6378
MCM6|Q14566	CIDm00000712|Formaldehyde-13C,d2solution|0.5260	CIDm00000312|SCHEMBL15314976|0.5603	CIDm00000977|triplet molecular oxygen|0.5543	CIDm00000784|superoxol|0.7562	CIDm00073212|Diplumbene|0.5564	CIDm00072466|CID9920268|0.7379	CIDm00003657|SQ 1089-13C,15N2|0.5835	CIDm00054454|CID941617|0.5138
OR1D5|P58170	CIDm00002336|CID6911868|0.5470	CIDm00002256|zeapos|0.6341	CIDm00024934|sodiumhydrogen selenite,sodium biselenite|0.7275	CIDm00002156|MOLI000923|0.5537	CIDm71563398|CHEMBL2403340|0.5506	CIDm00001206|methamphetamine-d4|0.8733	CIDm00004763|zadonal|0.5869	CIDm00003750|Irinotecan-d10 Hydrochloride|0.5684	CIDm00083153|glycylphenylalanylphenylalanine|0.5572	CIDm00159612|cobaltous;stannic;oxygen(2-)|0.5536	CIDm00060789|genesa|0.6906	CIDm00265546|ZINC01668115|0.8526	CIDm00133881|WTUKKAOMXJCRLH-UHFFFAOYSA-N|0.6126	CIDm00003314|zinc eugenolate|0.8994	CIDm00072385|nonoxynol-9 [nonylphenoxy polyethoxy ethanol]|0.5845	CIDm00002538|(S)-(+)-Camptothecin-d5|0.6378
OCIAD2|Q56VL3	CIDm00015103|SCHEMBL16062159|0.5957	CIDm00002256|zeapos|0.6409	CIDm00000977|triplet molecular oxygen|0.6201	CIDm00000191|ZINC03201876|0.6304	CIDm00004894|CID9906908|0.5646	CIDm00000703|SCHEMBL15945863|0.7428
TSPAN31|Q12999	CIDm00073212|Diplumbene|0.6181
OR4N2|Q8NGD1	CIDm00001983|SCHEMBL887976|0.8192	CIDm00002336|CID6911868|0.8691	CIDm00000934|pi-Cyclopentadienyl compd. with nickel|0.9653	CIDm00000450|CID9993501|0.7516	CIDm00002256|zeapos|0.9921	CIDm00002514|cadmium-110|0.9951	CIDm00005234|sodium;chlorine-35(1-)|0.7967	CIDm00000280|CID9920366|0.8995	CIDm00000738|glutamine (14n glutamine)|0.9728	CIDm00000544|tris(oxidanidyl)arsane|0.9225	CIDm00000679|trideuterio(methylsulfinyl)methane|0.9422	CIDm00024934|sodiumhydrogen selenite,sodium biselenite|0.9850	CIDm00001690|CID9893548|0.9840	CIDm05359596|arsenic-71|0.9400	CIDm00000840|(2R,3S,4S,5R)-6-methyloxane-2,3,4,5-tetrol|0.9864	CIDm00002156|MOLI000923|0.9963	CIDm00000236|asparagine (d79n-beta2ar-rluc)|0.9935	CIDm00250653|sodium;4-(methylsulfonylamino)benzoate|0.9604	CIDm71563398|CHEMBL2403340|0.9935	CIDm00011979|6-deuterio-5-methyl-1H-benzimidazole|0.9855	CIDm00000295|ZOOGRGPOEVQQDX-BDXYJKHTSA-N|0.9129	CIDm00012967|CID187425|0.9542	CIDm00002153|SCHEMBL13384600|0.9783	CIDm00003314|zinc eugenolate|0.9909	CIDm00072385|nonoxynol-9 [nonylphenoxy polyethoxy ethanol]|0.9911
OR11H4|Q8NGC9	CIDm00002514|cadmium-110|0.9579	CIDm00002156|MOLI000923|0.9968	CIDm00083153|glycylphenylalanylphenylalanine|0.9956
ZNF239|Q16600	CIDm00024462|copper-64(2+);sulfate|0.6138
TMEM184B|Q9Y519	CIDm00000899|478529-44-1|0.5424	CIDm00000738|glutamine (14n glutamine)|0.5943
NACC1|Q96RE7	CIDm00003121|valproic acid-d|0.6665
CELA3A|P09093	CIDm00248893|{1-[(1-phenylethyl)sulfanyl]ethyl}benzene|0.6334
ZNRF2|Q8NHG8	CIDm00014888|white arsenic|0.5056
PRX|Q9BXM0	CIDm00005538|SCHEMBL12494512|0.5914
ZNF142|P52746	CIDm00003121|valproic acid-d|0.7469	CIDm00024462|copper-64(2+);sulfate|0.6022	CIDm00000712|Formaldehyde-13C,d2solution|0.5037	CIDm09874904|SCHEMBL37451|0.5406
CALML5|Q9NZT1	CIDm00003121|valproic acid-d|0.6205	CIDm00024462|copper-64(2+);sulfate|0.5245	CIDm00006113|methylsulfonic acid, ethyl ester|0.5200
KLHDC2|Q9Y2U9	CIDm00015103|SCHEMBL16062159|0.5732	CIDm00006113|methylsulfonic acid, ethyl ester|0.7292	CIDm00005978|SCHEMBL15474330|0.6453	CIDm00078165|{2-[n-morpholino]ethanesulfonic acid}hydrate|0.6262	CIDm00000594|s/cysteine|0.5545	CIDm00133881|WTUKKAOMXJCRLH-UHFFFAOYSA-N|0.8028	CIDm00011740|CID9907506|0.5654
C4orf47|A7E2U8	CIDm00024462|copper-64(2+);sulfate|0.5461
NUDT11|Q96G61	CIDm00000753|glycerol-d|0.6135
WFDC5|Q8TCV5	CIDm00000753|glycerol-d|0.5538	CIDm00002336|CID6911868|0.5434	CIDm00004156|trideuteriomethyl methanesulfonate|0.5530	CIDm00015103|SCHEMBL16062159|0.6388	CIDm00002244|deuterio 2-acetyloxybenzoate|0.6456	CIDm00000181|ZSLZBFCDCINBPY-LKJKNSTQSA-N|0.8939	CIDm00005300|SCHEMBL15012795|0.7376	CIDm00003007|CHEMBL3250775|0.7966	CIDm00003910|n-acetyl-l-leucyl-l-leucyl-d -argininaldehyde|0.6947	CIDm00002249|atenolol-d(7)|0.7534	CIDm00520535|superoxyde|0.9259	CIDm00004784|sodium;phenylmethanesulfonyl fluoride|0.7375	CIDm00003051|pyrocarbonic acid diethylester|0.6021
CCDC77|Q9BR77	CIDm00041322|64396-10-7|0.6206	CIDm00008172|tris-tri-ethyleneglycolphosphate|0.6085
OR56A4|Q8NGH8	CIDm00024934|sodiumhydrogen selenite,sodium biselenite|0.9969
EEPD1|Q7L9B9	CIDm00003121|valproic acid-d|0.8930	CIDm00002909|CID9988947|0.5981	CIDm00000544|tris(oxidanidyl)arsane|0.6489
MAST4|O15021	CIDm00001983|SCHEMBL887976|0.6130	CIDm00023994|zinc-64|0.5468	CIDm05280343|quercetin-3-beta-d|0.6719	CIDm00005056|CTK8G2938|0.7690	CIDm05280961|genistein-d(4)|0.6620	CIDm00001134|[3'-13C]THYMIDINE|0.8047	CIDm00002676|SCHEMBL6241950|0.8103	CIDm00005691|SCHEMBL14233191|0.9084	CIDm00005262|2b, sphingosine-1-phosphate|0.8331
PLIN1|O60240	CIDm00002909|CID9988947|0.5283
FAM131B|Q86XD5	CIDm00000712|Formaldehyde-13C,d2solution|0.5126	CIDm00001983|SCHEMBL887976|0.5403	CIDm00004156|trideuteriomethyl methanesulfonate|0.5084
SYT16|Q17RD7	CIDm00003121|valproic acid-d|0.5417	CIDm00005562|Trichostatin A, Streptomyces sp.|0.6335
MRPL50|Q8N5N7	CIDm00024462|copper-64(2+);sulfate|0.5966	CIDm00000271|calcium-41|0.6361	CIDm00000899|478529-44-1|0.5309	CIDm00023830|hepes-t|0.5073	CIDm00001023|dihydroxyphosphoryl hydrogen phosphate|0.6120	CIDm00248893|{1-[(1-phenylethyl)sulfanyl]ethyl}benzene|0.6036	CIDm00000106|triammonium bis(o-phospho-l-serinate) trihydrate|0.5254	CIDm00002891|CID9963853|0.6371	CIDm56965946|SCHEMBL1851526|0.7946	CIDm00001071|Zuretinol|0.6312	CIDm00000745|ZINC03830892|0.7099	CIDm00002551||A-Carbamoyl Choline Chloride|0.8702	CIDm00002332|trisodium;benzenecarboximidamide;phosphate|0.8555	CIDm00001104|(2R,3S)-1,3-ditritiooxyoctadec-4-en-2-amine|0.7391
KPNA5|O15131	CIDm00010461|CID10702120|0.9718
OR4D6|Q8NGJ1	CIDm00001983|SCHEMBL887976|0.8192	CIDm00002336|CID6911868|0.8691	CIDm00000934|pi-Cyclopentadienyl compd. with nickel|0.9653	CIDm00000450|CID9993501|0.7516	CIDm00002514|cadmium-110|0.9951	CIDm00005234|sodium;chlorine-35(1-)|0.7967	CIDm00000280|CID9920366|0.8995	CIDm00000738|glutamine (14n glutamine)|0.9728	CIDm00000544|tris(oxidanidyl)arsane|0.9225	CIDm00000679|trideuterio(methylsulfinyl)methane|0.9422	CIDm00024934|sodiumhydrogen selenite,sodium biselenite|0.9850	CIDm00001690|CID9893548|0.9840	CIDm05359596|arsenic-71|0.9400	CIDm00000840|(2R,3S,4S,5R)-6-methyloxane-2,3,4,5-tetrol|0.9864	CIDm00002156|MOLI000923|0.9963	CIDm00000236|asparagine (d79n-beta2ar-rluc)|0.9935	CIDm00000295|ZOOGRGPOEVQQDX-BDXYJKHTSA-N|0.9129	CIDm00012967|CID187425|0.9542	CIDm00002153|SCHEMBL13384600|0.9783	CIDm00003314|zinc eugenolate|0.9909	CIDm00072385|nonoxynol-9 [nonylphenoxy polyethoxy ethanol]|0.9911
NDUFB4|O95168	CIDm00002256|zeapos|0.6188
OR1L1|Q8NH94	CIDm00002336|CID6911868|0.5470	CIDm00002256|zeapos|0.6341	CIDm00002514|cadmium-110|0.7017	CIDm00024934|sodiumhydrogen selenite,sodium biselenite|0.7275	CIDm00002156|MOLI000923|0.5537	CIDm71563398|CHEMBL2403340|0.5506	CIDm00001206|methamphetamine-d4|0.8733	CIDm00004763|zadonal|0.5869	CIDm00003750|Irinotecan-d10 Hydrochloride|0.5684	CIDm00083153|glycylphenylalanylphenylalanine|0.5572	CIDm00159612|cobaltous;stannic;oxygen(2-)|0.5536	CIDm00060789|genesa|0.6906	CIDm00265546|ZINC01668115|0.8526	CIDm00133881|WTUKKAOMXJCRLH-UHFFFAOYSA-N|0.6126	CIDm00003314|zinc eugenolate|0.8994	CIDm00072385|nonoxynol-9 [nonylphenoxy polyethoxy ethanol]|0.5845	CIDm00002538|(S)-(+)-Camptothecin-d5|0.6378
IRF2|P14316	CIDm00000450|CID9993501|0.7813
JRKL|Q9Y4A0	CIDm00003121|valproic acid-d|0.8410	CIDm00000712|Formaldehyde-13C,d2solution|0.5424	CIDm00002336|CID6911868|0.5706	CIDm00004156|trideuteriomethyl methanesulfonate|0.6363	CIDm00002256|zeapos|0.5615	CIDm00003733|3B3-055525|0.5620
DPY19L3|Q6ZPD9	CIDm00005562|Trichostatin A, Streptomyces sp.|0.6923	CIDm00002506|UNII-81HH79X39W|0.5252
OR4F5|Q8NH21	CIDm00001983|SCHEMBL887976|0.8192	CIDm00002336|CID6911868|0.8691	CIDm00000934|pi-Cyclopentadienyl compd. with nickel|0.9653	CIDm00000450|CID9993501|0.7516	CIDm00002256|zeapos|0.9921	CIDm00002514|cadmium-110|0.9951	CIDm00005234|sodium;chlorine-35(1-)|0.7967	CIDm00000280|CID9920366|0.8995	CIDm00000738|glutamine (14n glutamine)|0.9728	CIDm00000544|tris(oxidanidyl)arsane|0.9225	CIDm00000679|trideuterio(methylsulfinyl)methane|0.9422	CIDm00024934|sodiumhydrogen selenite,sodium biselenite|0.9850	CIDm00001690|CID9893548|0.9840	CIDm05359596|arsenic-71|0.9400	CIDm00000840|(2R,3S,4S,5R)-6-methyloxane-2,3,4,5-tetrol|0.9864	CIDm00000236|asparagine (d79n-beta2ar-rluc)|0.9935	CIDm00250653|sodium;4-(methylsulfonylamino)benzoate|0.9604	CIDm71563398|CHEMBL2403340|0.9935	CIDm00011979|6-deuterio-5-methyl-1H-benzimidazole|0.9855	CIDm00000295|ZOOGRGPOEVQQDX-BDXYJKHTSA-N|0.9129	CIDm00012967|CID187425|0.9542	CIDm00002153|SCHEMBL13384600|0.9783	CIDm00003314|zinc eugenolate|0.9909	CIDm00072385|nonoxynol-9 [nonylphenoxy polyethoxy ethanol]|0.9911
PNRC2|Q9NPJ4	CIDm00004156|trideuteriomethyl methanesulfonate|0.5641
CAST|A0A0C4DGB5	CIDm00024462|copper-64(2+);sulfate|0.5284	CIDm00015625|CID158816|0.5158	CIDm00014888|white arsenic|0.5227	CIDm00002767|azane;platinum-195(2+);dichloride|0.5161	CIDm00000764|s:guanine|0.5319	CIDm00003779|UNII-DIA2A74855|0.5276	CIDm00000596|3'-deuterio cytidine|0.5344	CIDm53629505|AGN-PC-09X1LX|0.6388	CIDm00004122|oncodazole|0.8100	CIDm00010461|CID10702120|0.5967	CIDm00002764|zinc-ciprofloxacin|0.5754	CIDm00083153|glycylphenylalanylphenylalanine|0.5084	CIDm00003981|ZB016282|0.5445	CIDm00004580|CID9344|0.5191	CIDm00013766|SCHEMBL13151127|0.5612
ADGRA1|Q86SQ6	CIDm00000712|Formaldehyde-13C,d2solution|0.6612	CIDm00001117|hydron;methyl carbamimidothioate;sulfate|0.6834	CIDm00000899|478529-44-1|0.9154	CIDm00442783|SCHEMBL6727006|0.9335	CIDm00073212|Diplumbene|0.8764	CIDm00010603|ZINC00155807|0.8961	CIDm00001143|CID9840965|0.7306
TSNARE1|Q96NA8	CIDm00000730|QGWNDRXFNXRZMB-DTUHVUQASA-N|1.0000	CIDm00000304|CID9909206|0.9758	CIDm00062080||A-D-galactopyranoside, octyl|0.9999	CIDm05326878|CID5326878|0.9921	CIDm00000836|CID9837066|0.9883	CIDm00008505|fluorochrome|0.9966	CIDm00039799|Sdm|0.9697	CIDm05289405|SSO|1.0000
LGALSL|Q3ZCW2	CIDm00000923|zlchem 216|0.7341	CIDm00000283|oxidanylformaldehyde|0.6454	CIDm00006113|methylsulfonic acid, ethyl ester|0.6019	CIDm00000942||-nicotine|0.8508	CIDm00025670|terbufos|0.5299	CIDm00000991|vitrex|0.6248	CIDm00013676|ZINC02040143|0.6273
MON2|Q7Z3U7	CIDm00002909|CID9988947|0.5780
RBM42|Q9BTD8	CIDm00002336|CID6911868|0.6231
NOL10|Q9BSC4	CIDm00002909|CID9988947|0.5019
ZSCAN30|Q86W11	CIDm00000712|Formaldehyde-13C,d2solution|0.6046	CIDm00023994|zinc-64|0.6191	CIDm00004156|trideuteriomethyl methanesulfonate|0.6265	CIDm00006113|methylsulfonic acid, ethyl ester|0.5756	CIDm00000544|tris(oxidanidyl)arsane|0.5117	CIDm09874904|SCHEMBL37451|0.7779
KLHDC9|Q8NEP7	CIDm00000888|mg++|0.5578	CIDm00000174|methanol/methanol-d1|0.5065	CIDm00002116|SCHEMBL14297170|0.8743	CIDm00000224|Spectrum_000075|0.6039	CIDm00000274|2oz6|0.6835	CIDm00078165|{2-[n-morpholino]ethanesulfonic acid}hydrate|0.7050	CIDm00002244|deuterio 2-acetyloxybenzoate|0.7627	CIDm00005279|Stauosporin|0.5199	CIDm00001153|tyrosine t23g7|0.5616	CIDm00002519|Caffeine-1-methyl-14C|0.6470	CIDm00000317|RGJOEKWQDUBAIZ-FTAFPTFXSA-N|0.6811	CIDm00000867|zirconiummalonat|0.7411	CIDm00005300|SCHEMBL15012795|0.6823	CIDm00001065|ZINC04289113|0.8091	CIDm00439177|O641|0.6006	CIDm00001166|Uridine-5'-diphosphogalactose|0.8972	CIDm00001143|CID9840965|0.5695	CIDm00000875|tartaric-d acid|0.7897	CIDm00002028|SCHEMBL15082690|0.8069	CIDm00000614|(2S,3S,4S)-3,4,5,5-tetradeuterioproline|0.7159	CIDm00004956|CID9884872|0.8804	CIDm00012547|5beta-pregnane-3alpha,11beta,17alpha|0.6357	CIDm00002353|SCHEMBL13799662|0.7829	CIDm00003981|ZB016282|0.7737	CIDm00014798|Sodium hydroxide-16O solution|0.7320	CIDm54451667|arginine (r)-serine|0.6584	CIDm00003224|RDYMFSUJUZBWLH-JAGSBRHWSA-N|0.7478	CIDm00024748|aldehydo-D-talose|0.7971	CIDm00003016|Valium-13C,d3|0.7687	CIDm00004332|d,n-acetyl-leucyl leucyl-norleucinal|0.6684	CIDm00000983|tripolyphosphoric acid|0.7800
IGSF6|O95976	CIDm00000712|Formaldehyde-13C,d2solution|0.5176	CIDm00442783|SCHEMBL6727006|0.5784	CIDm00024524|CID9920365|0.5018
HDX|Q7Z353	CIDm00002256|zeapos|0.5969
MALL|Q13021	CIDm00003121|valproic acid-d|0.5527	CIDm00002256|zeapos|0.9948
PLXDC2|Q6UX71	CIDm00003121|valproic acid-d|0.6176
ZNF720|Q7Z2F6	CIDm00000712|Formaldehyde-13C,d2solution|0.5575	CIDm00004156|trideuteriomethyl methanesulfonate|0.5625	CIDm00006113|methylsulfonic acid, ethyl ester|0.6414	CIDm09874904|SCHEMBL37451|0.6206	CIDm71563398|CHEMBL2403340|0.7408	CIDm00014829|oxocopper|0.6869
NKIRAS2|Q9NYR9	CIDm00004156|trideuteriomethyl methanesulfonate|0.5444
TMEM167B|Q9NRX6	CIDm00015625|CID158816|0.6059	CIDm00001177|ZINC08613151|0.9661
RGL4|Q8IZJ4	CIDm00001003|Phosphoric acid-18O4 solution|0.6174	CIDm00014888|white arsenic|0.5820
KDELC1|Q6UW63	CIDm00002909|CID9988947|1.0000	CIDm00011979|6-deuterio-5-methyl-1H-benzimidazole|0.9931
NUDT22|Q9BRQ3	CIDm00000753|glycerol-d|0.5265	CIDm00001003|Phosphoric acid-18O4 solution|0.6738	CIDm00000175|perdeuterioacetoxy|0.5874	CIDm00000888|mg++|0.5747	CIDm00000312|SCHEMBL15314976|0.6761	CIDm00015103|SCHEMBL16062159|0.5594	CIDm00000174|methanol/methanol-d1|0.7501	CIDm00000857|leucine-d3|0.5091	CIDm00001567|203645-37-8|0.5482	CIDm00000806|ZINC13557565|0.5910
OR2T11|Q8NH01	CIDm00002336|CID6911868|0.5470	CIDm00002256|zeapos|0.6341	CIDm00002514|cadmium-110|0.7017	CIDm00024934|sodiumhydrogen selenite,sodium biselenite|0.7275	CIDm00002156|MOLI000923|0.5537	CIDm71563398|CHEMBL2403340|0.5506	CIDm00001206|methamphetamine-d4|0.8733	CIDm00004763|zadonal|0.5869	CIDm00003750|Irinotecan-d10 Hydrochloride|0.5684	CIDm00159612|cobaltous;stannic;oxygen(2-)|0.5536	CIDm00060789|genesa|0.6906	CIDm00265546|ZINC01668115|0.8526	CIDm00133881|WTUKKAOMXJCRLH-UHFFFAOYSA-N|0.6126	CIDm00003314|zinc eugenolate|0.8994	CIDm00072385|nonoxynol-9 [nonylphenoxy polyethoxy ethanol]|0.5845	CIDm00002538|(S)-(+)-Camptothecin-d5|0.6378
SLC25A39|Q9BZJ4	CIDm00004156|trideuteriomethyl methanesulfonate|0.6103	CIDm00000450|CID9993501|0.6457	CIDm00024934|sodiumhydrogen selenite,sodium biselenite|0.5962
NSA2|O95478	CIDm00000450|CID9993501|0.5396
TAF13|Q15543	CIDm00001983|SCHEMBL887976|0.6447
FBXL8|Q96CD0	CIDm00003121|valproic acid-d|0.7146	CIDm00000712|Formaldehyde-13C,d2solution|0.5165	CIDm00004156|trideuteriomethyl methanesulfonate|0.5758	CIDm05280343|quercetin-3-beta-d|0.5889
ACTL6B|O94805	CIDm00002336|CID6911868|0.5465
FGL2|Q14314	CIDm00024462|copper-64(2+);sulfate|0.6339	CIDm00002909|CID9988947|0.5638	CIDm00000712|Formaldehyde-13C,d2solution|0.6189
ZSCAN16|Q9H4T2	CIDm00003121|valproic acid-d|0.7567	CIDm09874904|SCHEMBL37451|0.5194
FBXL12|Q9NXK8	CIDm00003121|valproic acid-d|0.6258	CIDm00024462|copper-64(2+);sulfate|0.6504
CWC25|Q9NXE8	CIDm00003121|valproic acid-d|0.5664	CIDm00000712|Formaldehyde-13C,d2solution|0.5937	CIDm00000702|(1S)-1-deuterioethanol|0.6103	CIDm00014888|white arsenic|0.5030	CIDm00024425|disodium;dioxido(dioxo)chromium-51|0.5191	CIDm00002116|SCHEMBL14297170|0.8358	CIDm00004920|CID9948776|0.5229	CIDm06326970|selenium-72|0.6944	CIDm00000611|d-glutamate-meso-d|0.5190	CIDm00006623|bisphenol a-(13)c(12)|0.5845	CIDm00003715|Indomod-d4|0.6884	CIDm00098487|m-methoxybenzoylamino|0.5024	CIDm54451667|arginine (r)-serine|0.5066
DRG1|Q9Y295	CIDm04604180|CID4604180|0.6541	CIDm00024934|sodiumhydrogen selenite,sodium biselenite|0.6963
KREMEN2|Q8NCW0	CIDm00005538|SCHEMBL12494512|0.5184	CIDm00002524|SCHEMBL10034115|0.5659
DIP2A|Q14689	CIDm00003121|valproic acid-d|0.7134	CIDm00000934|pi-Cyclopentadienyl compd. with nickel|0.6737
EPB41L4A|Q9HCS5	CIDm00000450|CID9993501|0.5461	CIDm00000544|tris(oxidanidyl)arsane|0.5941	CIDm05281707|cumestrol|0.6654	CIDm00004666|CID9897470|0.6285	CIDm00002156|MOLI000923|0.5805	CIDm00000588|creatinine-d(3)|0.6333
TCF23|Q7RTU1	CIDm00024462|copper-64(2+);sulfate|0.5801	CIDm00005562|Trichostatin A, Streptomyces sp.|0.6038	CIDm00000544|tris(oxidanidyl)arsane|0.5322
ADGRD1|Q6QNK2	CIDm00001983|SCHEMBL887976|0.5384	CIDm00000312|SCHEMBL15314976|0.6841	CIDm00000923|zlchem 216|0.7391	CIDm00000985|SCHEMBL1332805|0.5763	CIDm00001143|CID9840965|0.7944	CIDm00003386|01K63SUP8D|0.5033
NUP37|Q8NFH4	CIDm00000934|pi-Cyclopentadienyl compd. with nickel|0.5017
SDE2|Q6IQ49	CIDm00002256|zeapos|0.5341
FAM9B|Q8IZU0	CIDm00002336|CID6911868|0.5175
OR10D3|Q8NH80	CIDm00002336|CID6911868|0.5470	CIDm00002256|zeapos|0.6341	CIDm00002514|cadmium-110|0.7017	CIDm00024934|sodiumhydrogen selenite,sodium biselenite|0.7275	CIDm00002156|MOLI000923|0.5537	CIDm71563398|CHEMBL2403340|0.5506	CIDm00001206|methamphetamine-d4|0.8733	CIDm00004763|zadonal|0.5869	CIDm00003750|Irinotecan-d10 Hydrochloride|0.5684	CIDm00083153|glycylphenylalanylphenylalanine|0.5572	CIDm00159612|cobaltous;stannic;oxygen(2-)|0.5536	CIDm00060789|genesa|0.6906	CIDm00265546|ZINC01668115|0.8526	CIDm00133881|WTUKKAOMXJCRLH-UHFFFAOYSA-N|0.6126	CIDm00072385|nonoxynol-9 [nonylphenoxy polyethoxy ethanol]|0.5845	CIDm00002538|(S)-(+)-Camptothecin-d5|0.6378
SLC25A41|Q8N5S1	CIDm00002256|zeapos|0.5346
ATP5MC3|P48201	CIDm00024934|sodiumhydrogen selenite,sodium biselenite|0.7556
ZBTB5|O15062	CIDm00024462|copper-64(2+);sulfate|0.6807
SEC24D|O94855	CIDm00001983|SCHEMBL887976|0.7360	CIDm00023931|bis(chloranyl)mercury-201|0.9580
NACA2|Q9H009	CIDm00003121|valproic acid-d|0.9998	CIDm00023994|zinc-64|0.5529	CIDm00006859|methyl(quinolin-8-yloxy)mercury|0.6206
PIGQ|Q9BRB3	CIDm00024462|copper-64(2+);sulfate|0.5646
RNF208|Q9H0X6	CIDm00003017|AGN-PC-0CX9FP|0.7499
RPLP2|P05387	CIDm00003121|valproic acid-d|0.5560
PHF3|Q92576	CIDm00024462|copper-64(2+);sulfate|0.5985	CIDm00000753|glycerol-d|0.6146	CIDm00005538|SCHEMBL12494512|0.5987	CIDm00000712|Formaldehyde-13C,d2solution|0.5383	CIDm00001983|SCHEMBL887976|0.5320	CIDm00023994|zinc-64|0.7805	CIDm00002336|CID6911868|0.6022	CIDm00000271|calcium-41|0.8258	CIDm00000175|perdeuterioacetoxy|0.5648	CIDm00000934|pi-Cyclopentadienyl compd. with nickel|0.7527	CIDm00005562|Trichostatin A, Streptomyces sp.|0.6562	CIDm05280343|quercetin-3-beta-d|0.7432	CIDm00000762|XKMLYUALXHKNFT-DTUHVUQASA-N|0.5397	CIDm00000177|2-deuterio-1-tritioethanone|0.7621	CIDm00024425|disodium;dioxido(dioxo)chromium-51|0.6279	CIDm00007870|SCHEMBL1331651|0.6773	CIDm00000544|tris(oxidanidyl)arsane|0.6937	CIDm00000681|72535-00-3|0.6671	CIDm00000051|SCHEMBL6887701|0.5588	CIDm00193344|SCHEMBL1527409|0.6411	CIDm00002215|apomorphine, nasal, Britannia;|0.5488	CIDm00000193|S-Adenosylhomocysteine-13C5|0.5194	CIDm00073212|Diplumbene|0.7608	CIDm05359596|arsenic-71|0.8028	CIDm46174157|KSS|0.8588	CIDm00149368|Dechromose-a Chrommycin A3|0.6222	CIDm66545744|AGN-PC-0H0HQD|0.7104	CIDm00025670|terbufos|0.7844	CIDm00000991|vitrex|0.8251	CIDm00518605|tricyclo[3.3.1.1(3,7)]tetraarsoxane|0.8003	CIDm00448110|SCHEMBL1506775|0.6493	CIDm00123638|AGN-PC-04Y3WW|0.5195	CIDm00009330|beta-Diethylaminoethyl benzilate hydrochloride|0.6112	CIDm00446229|Inl|0.6711	CIDm00028486|lithium-12|0.7333	CIDm46907787|W-5859|0.6357	CIDm00533669|SCHEMBL13770920|0.5968	CIDm05748835|V0980|0.6055	CIDm00011907|{[3-(4-cyano-phenyl)-4-hydroxy|0.5374	CIDm00114943|protoberberine iodide|0.5749	CIDm00146807|AGN-PC-0JMVAI|0.6880	CIDm00656550|but-3-enylglucosinolate|0.5363	CIDm44475985|DLN|0.6324	CIDm00036070|Ultramid A3 times. G7|0.6160	CIDm03025942|Mt 20|0.6833	CIDm71307952|IXG|0.6563	CIDm46209401|US8497274, 74|0.6563	CIDm01356208|ZINC12372218|0.5890	CIDm56965946|SCHEMBL1851526|0.6621
CCDC86|Q9H6F5	CIDm00024462|copper-64(2+);sulfate|0.7533	CIDm00015625|CID158816|0.6534	CIDm00041322|64396-10-7|0.5220	CIDm00001690|CID9893548|0.5731	CIDm00002832|ZINC03872131|0.5223	CIDm00003310|SCHEMBL2514265|0.5002	CIDm00161491|monomethylarsonous acid|0.5928
KRTAP10-12|P60413	CIDm00000402|sulphur-33|0.9375
ATXN7L1|Q9ULK2	CIDm00024462|copper-64(2+);sulfate|0.5612	CIDm00004584|CID9918816|0.5331	CIDm00003468|Violet XXIII-d6|0.6659
GUF1|Q8N442	CIDm00023994|zinc-64|0.5642	CIDm00002336|CID6911868|0.5102	CIDm00000312|SCHEMBL15314976|0.7286	CIDm00000402|sulphur-33|0.6049
WDR43|Q15061	CIDm00000712|Formaldehyde-13C,d2solution|0.5703	CIDm00004156|trideuteriomethyl methanesulfonate|0.5576	CIDm00000283|oxidanylformaldehyde|0.6830	CIDm00006113|methylsulfonic acid, ethyl ester|0.5551	CIDm00000612|sodium l-lactate-(13)c(3)|0.5020	CIDm00024502|sodium dichromate(VI)|0.6376	CIDm00104741|SCHEMBL15263309|0.9461	CIDm00086367|n-[4-methyl-6-cyclopropylpyrimidin-2-yl]aniline|0.6708	CIDm00002153|SCHEMBL13384600|0.7238
HOXA6|P31267	CIDm00002514|cadmium-110|0.5674	CIDm00000544|tris(oxidanidyl)arsane|0.5832
YAE1D1|Q9NRH1	CIDm06326970|selenium-72|0.5075	CIDm00024934|sodiumhydrogen selenite,sodium biselenite|0.5068
PPP3R2|Q96LZ3	CIDm00003121|valproic acid-d|0.5930	CIDm00002764|zinc-ciprofloxacin|0.9215	CIDm00098527|bdmpea|0.8841	CIDm00016741|phenylethylisothiocyanate|0.8804	CIDm00006575|Trichloroethylene-13C2|0.6940	CIDm00065999|Telmisartan-d7|0.9208
DPYSL5|Q9BPU6	CIDm00024462|copper-64(2+);sulfate|0.6108
DUSP14|O95147	CIDm00000450|CID9993501|0.7323	CIDm00024425|disodium;dioxido(dioxo)chromium-51|0.5910	CIDm06326970|selenium-72|0.6456	CIDm00005056|CTK8G2938|0.5237	CIDm00442783|SCHEMBL6727006|0.5792	CIDm00248893|{1-[(1-phenylethyl)sulfanyl]ethyl}benzene|0.5786	CIDm00002519|Caffeine-1-methyl-14C|0.6104	CIDm00003657|SQ 1089-13C,15N2|0.7873	CIDm00011979|6-deuterio-5-methyl-1H-benzimidazole|0.5858	CIDm00001959|CID9914738|0.7215	CIDm00000983|tripolyphosphoric acid|0.7280
WISP1|O95388	CIDm00041322|64396-10-7|0.5155	CIDm05281707|cumestrol|0.8044
WFDC8|Q8IUA0	CIDm00000753|glycerol-d|0.5538	CIDm00002336|CID6911868|0.5434	CIDm00004156|trideuteriomethyl methanesulfonate|0.5530	CIDm00015103|SCHEMBL16062159|0.6388	CIDm00006113|methylsulfonic acid, ethyl ester|0.5264	CIDm00002249|atenolol-d(7)|0.7534
SPINT4|Q6UDR6	CIDm00000753|glycerol-d|0.5538	CIDm00002336|CID6911868|0.5434	CIDm00004156|trideuteriomethyl methanesulfonate|0.5530	CIDm00015103|SCHEMBL16062159|0.6388	CIDm00006113|methylsulfonic acid, ethyl ester|0.5264
ZNF222|K7EN43	CIDm00003121|valproic acid-d|0.7230	CIDm09874904|SCHEMBL37451|0.6206	CIDm71563398|CHEMBL2403340|0.7408
ANAPC11|J3QS46	CIDm00000712|Formaldehyde-13C,d2solution|0.8279
FBXO41|Q8TF61	CIDm00000712|Formaldehyde-13C,d2solution|0.5346	CIDm00004763|zadonal|0.5606	CIDm00000338|2-deuteriooxybenzoic acid|0.6332
LCOR|Q96JN0	CIDm00024462|copper-64(2+);sulfate|0.5063
OR52J3|Q8NH60	CIDm00002336|CID6911868|0.5470	CIDm00002256|zeapos|0.6341	CIDm00002514|cadmium-110|0.7017	CIDm00024934|sodiumhydrogen selenite,sodium biselenite|0.7275	CIDm00002156|MOLI000923|0.5537	CIDm71563398|CHEMBL2403340|0.5506	CIDm00001206|methamphetamine-d4|0.8733	CIDm00004763|zadonal|0.5869	CIDm00003750|Irinotecan-d10 Hydrochloride|0.5684	CIDm00083153|glycylphenylalanylphenylalanine|0.5572	CIDm00159612|cobaltous;stannic;oxygen(2-)|0.5536	CIDm00060789|genesa|0.6906	CIDm00265546|ZINC01668115|0.8526	CIDm00133881|WTUKKAOMXJCRLH-UHFFFAOYSA-N|0.6126	CIDm00003314|zinc eugenolate|0.8994	CIDm00072385|nonoxynol-9 [nonylphenoxy polyethoxy ethanol]|0.5845	CIDm00002538|(S)-(+)-Camptothecin-d5|0.6378
METTL18|O95568	CIDm00000753|glycerol-d|0.5512	CIDm00001003|Phosphoric acid-18O4 solution|0.7084	CIDm00001117|hydron;methyl carbamimidothioate;sulfate|0.5248	CIDm00000923|zlchem 216|0.5670	CIDm04604180|CID4604180|0.6489	CIDm00005408|UNII-P57HP4MCQZ|0.5565	CIDm00001115|CID9907067|0.6973	CIDm00006623|bisphenol a-(13)c(12)|0.5337	CIDm44263835|AGN-PC-0743G4|0.5796	CIDm53629505|AGN-PC-09X1LX|0.5072	CIDm00024586|sulphuric acid nickel sulphate|0.5120
ZFP91-CNTF|A0A0A6YYC7	CIDm00003121|valproic acid-d|0.7011	CIDm00024462|copper-64(2+);sulfate|0.6291	CIDm00000712|Formaldehyde-13C,d2solution|0.6490	CIDm00023994|zinc-64|0.5457	CIDm00004156|trideuteriomethyl methanesulfonate|0.6481	CIDm00005562|Trichostatin A, Streptomyces sp.|0.5132	CIDm00006113|methylsulfonic acid, ethyl ester|0.6297	CIDm00000784|superoxol|0.5007	CIDm00073212|Diplumbene|0.5224	CIDm00000597|cytosine-1-beta-d|0.6350	CIDm00002156|MOLI000923|0.5025	CIDm09874904|SCHEMBL37451|0.5481	CIDm00003003|SCHEMBL1697158|0.7165	CIDm00001177|ZINC08613151|0.5026	CIDm00026042|zopaque ldc|0.5065
MIA|Q16674	CIDm00000311|CID9990172|0.6975
OR9G1|Q8NH87	CIDm00002336|CID6911868|0.5470	CIDm00002256|zeapos|0.6341	CIDm00002514|cadmium-110|0.7017	CIDm00024934|sodiumhydrogen selenite,sodium biselenite|0.7275	CIDm00002156|MOLI000923|0.5537	CIDm71563398|CHEMBL2403340|0.5506	CIDm00001206|methamphetamine-d4|0.8733	CIDm00004763|zadonal|0.5869	CIDm00003750|Irinotecan-d10 Hydrochloride|0.5684	CIDm00083153|glycylphenylalanylphenylalanine|0.5572	CIDm00159612|cobaltous;stannic;oxygen(2-)|0.5536	CIDm00060789|genesa|0.6906	CIDm00265546|ZINC01668115|0.8526	CIDm00133881|WTUKKAOMXJCRLH-UHFFFAOYSA-N|0.6126	CIDm00003314|zinc eugenolate|0.8994	CIDm00072385|nonoxynol-9 [nonylphenoxy polyethoxy ethanol]|0.5845	CIDm00002538|(S)-(+)-Camptothecin-d5|0.6378
ORC5|O43913	CIDm00002524|SCHEMBL10034115|0.5220	CIDm00014888|white arsenic|0.5034	CIDm00004920|CID9948776|0.5647	CIDm00024934|sodiumhydrogen selenite,sodium biselenite|0.5605	CIDm00002244|deuterio 2-acetyloxybenzoate|0.5781	CIDm00072466|CID9920268|0.6178	CIDm00003562|CHEMBL3250431|0.5325
NIPAL3|Q6P499	CIDm00015625|CID158816|0.5323
CORO6|Q6QEF8	CIDm00003121|valproic acid-d|0.8092
MOB1A|Q9H8S9	CIDm00024462|copper-64(2+);sulfate|0.5905
SERF2|P84101	CIDm00002909|CID9988947|0.5003
IFT46|E9PR06	CIDm00003121|valproic acid-d|0.6767	CIDm00002909|CID9988947|0.8322	CIDm00000888|mg++|0.6584
LRRC3|Q9BY71	CIDm00015103|SCHEMBL16062159|0.5950	CIDm00001912|SCHEMBL16079734|0.5742	CIDm00025670|terbufos|0.7020	CIDm00433580|peptidoglycan|0.8156	CIDm00005839|s(aldosterone)|0.5163	CIDm00447348|SCHEMBL13151760|0.5024	CIDm00091176|CID91176|0.5896	CIDm00000869|SCHEMBL13461519|0.5954	CIDm00001923|SCHEMBL3119726|0.5124	CIDm00007504|benzylamine -t|0.6506
SOGA3|Q5TF21	CIDm00003121|valproic acid-d|0.9008	CIDm00002336|CID6911868|0.8153	CIDm00000450|CID9993501|0.7323	CIDm05280343|quercetin-3-beta-d|0.6806	CIDm00015625|CID158816|0.5196	CIDm00005056|CTK8G2938|0.6086	CIDm00002767|azane;platinum-195(2+);dichloride|0.6197	CIDm00024934|sodiumhydrogen selenite,sodium biselenite|0.5423	CIDm00003385|FT-0695667|0.6392	CIDm00003017|AGN-PC-0CX9FP|0.5472	CIDm00001923|SCHEMBL3119726|0.6080
SPCS3|P61009	CIDm00024462|copper-64(2+);sulfate|0.8080	CIDm00002256|zeapos|0.7235	CIDm00006113|methylsulfonic acid, ethyl ester|0.6423	CIDm06326970|selenium-72|0.8171	CIDm00005428|CID9830965|0.7906	CIDm00000264|CID9812753|0.8396	CIDm23690938|CID10830762|0.7735	CIDm59436195|SCHEMBL518864|0.9298
GMEB1|Q9Y692	CIDm00000712|Formaldehyde-13C,d2solution|0.5770	CIDm00004156|trideuteriomethyl methanesulfonate|0.6075	CIDm00000934|pi-Cyclopentadienyl compd. with nickel|0.6425	CIDm00193344|SCHEMBL1527409|0.5621	CIDm00000193|S-Adenosylhomocysteine-13C5|0.5699	CIDm46174157|KSS|0.6483	CIDm00518605|tricyclo[3.3.1.1(3,7)]tetraarsoxane|0.5895	CIDm00448110|SCHEMBL1506775|0.7184	CIDm00009330|beta-Diethylaminoethyl benzilate hydrochloride|0.5805	CIDm46907787|W-5859|0.6436	CIDm05748835|V0980|0.5274	CIDm00146807|AGN-PC-0JMVAI|0.5561	CIDm00036070|Ultramid A3 times. G7|0.6390	CIDm03025942|Mt 20|0.6014	CIDm71307952|IXG|0.6691	CIDm46209401|US8497274, 74|0.5512	CIDm01356208|ZINC12372218|0.5707	CIDm56965946|SCHEMBL1851526|0.5351	CIDm00445615|Xim|0.7229	CIDm00525551|FUIDRYCKEXJNOK-WCBMZHEXSA-N|0.5190	CIDm00123336|rac-l-methylsulfinyl-2-propyl|0.5629	CIDm00017516|promecarb|0.5873	CIDm03032313|ZINC05226613|0.6123	CIDm86306051|3N9|0.5079	CIDm00001989|U 14812-d6|0.5584	CIDm00735863|Zinc00153754|0.6402	CIDm00193988|SCHEMBL1815461|0.6347	CIDm53774028|AGN-PC-09YLZD|0.5762	CIDm23653048|AGN-PC-0OKDKM|0.5426	CIDm00169533|CID7031899|0.5856	CIDm00160921|nevadensin|0.6034	CIDm00439783|deacetoxyvindolinium cation|0.5669	CIDm00316448|X2FCK16QAH|0.6973	CIDm00492977|SCHEMBL7372830|0.6520	CIDm00092962|ZINC06569103|0.6118	CIDm70789288|CHEMBL2333434|0.5149	CIDm03731012|zlchem 713|0.5676	CIDm04570951|ethyl 4-azanylquinoline-3-carboxylate|0.6036	CIDm05380670|VZ28801|0.6121	CIDm25271560|AGN-PC-0510NE|0.6133	CIDm00115085|AGN-PC-0JLJVK|0.6128	CIDm00125576|SCHEMBL9312109|0.5448	CIDm00010153|ZINC01665312|0.6431	CIDm00010147|UNII-S56Z5L310W|0.5301	CIDm00094766|tetraphenylglycol|0.6743	CIDm16217327|silver;copper(1+)|0.6091	CIDm00017046|SCHEMBL13974192|0.5365	CIDm00014386|zolamine hydrochloride|0.6262	CIDm00101522|ZINC05879645|0.5898
RPL22L1|Q6P5R6	CIDm00001003|Phosphoric acid-18O4 solution|0.9799	CIDm00000175|perdeuterioacetoxy|0.8494	CIDm00000312|SCHEMBL15314976|0.8944	CIDm00000923|zlchem 216|0.7683	CIDm00002514|cadmium-110|0.9265	CIDm00000177|2-deuterio-1-tritioethanone|0.6475	CIDm00000813|potassium;hydron|0.9209	CIDm00023930|manganum|0.7002	CIDm00000259|SCHEMBL13620354|0.5069	CIDm00000887|wood spirit|0.5619	CIDm00000764|s:guanine|0.7032	CIDm00000612|sodium l-lactate-(13)c(3)|0.9335	CIDm00000597|cytosine-1-beta-d|0.9690	CIDm00000994|CID9989619|0.9075	CIDm26087388|JTT|0.7506	CIDm00000314|FT-0665428|0.7337	CIDm00004984|X 185 (Salt/Mix)|0.9954	CIDm00083606|strontium;hydron|0.8332	CIDm00001174|uracil-13c4,15n2|0.6090	CIDm00001177|ZINC08613151|0.7360	CIDm00003981|ZB016282|0.6823
BTLA|Q7Z6A9	CIDm00004156|trideuteriomethyl methanesulfonate|0.6359
ZNF394|Q53GI3	CIDm00003121|valproic acid-d|0.7845	CIDm00000712|Formaldehyde-13C,d2solution|0.6653	CIDm00006113|methylsulfonic acid, ethyl ester|0.5608	CIDm09874904|SCHEMBL37451|0.7440
TMC7|Q7Z402	CIDm00000934|pi-Cyclopentadienyl compd. with nickel|0.7212	CIDm00000857|leucine-d3|0.5823	CIDm00005238|CID9833957|0.7132
IQSEC2|Q5JU85	CIDm00000712|Formaldehyde-13C,d2solution|0.6067	CIDm00000762|XKMLYUALXHKNFT-DTUHVUQASA-N|0.8026	CIDm00000764|s:guanine|0.8788
ZBTB3|Q9H5J0	CIDm09874904|SCHEMBL37451|0.5406
OR6C70|A6NIJ9	CIDm00002336|CID6911868|0.5470	CIDm00002256|zeapos|0.6341	CIDm00002514|cadmium-110|0.7017	CIDm00024934|sodiumhydrogen selenite,sodium biselenite|0.7275	CIDm00002156|MOLI000923|0.5537	CIDm00004763|zadonal|0.5869	CIDm00003750|Irinotecan-d10 Hydrochloride|0.5684	CIDm00083153|glycylphenylalanylphenylalanine|0.5572	CIDm00159612|cobaltous;stannic;oxygen(2-)|0.5536	CIDm00060789|genesa|0.6906	CIDm00265546|ZINC01668115|0.8526	CIDm00133881|WTUKKAOMXJCRLH-UHFFFAOYSA-N|0.6126	CIDm00072385|nonoxynol-9 [nonylphenoxy polyethoxy ethanol]|0.5845	CIDm00002538|(S)-(+)-Camptothecin-d5|0.6378
ARL15|Q9NXU5	CIDm00000753|glycerol-d|0.8934	CIDm00001003|Phosphoric acid-18O4 solution|0.9500	CIDm00023994|zinc-64|0.6102	CIDm00001117|hydron;methyl carbamimidothioate;sulfate|0.9363	CIDm00000271|calcium-41|0.9466	CIDm00000888|mg++|0.9784	CIDm00000312|SCHEMBL15314976|0.9517	CIDm00015103|SCHEMBL16062159|0.9685	CIDm00000923|zlchem 216|0.9258	CIDm00000283|oxidanylformaldehyde|0.9569	CIDm00000174|methanol/methanol-d1|0.9210	CIDm00000762|XKMLYUALXHKNFT-DTUHVUQASA-N|0.9815	CIDm00000866|lysine (12c/13c)|0.8832	CIDm00002514|cadmium-110|0.8855	CIDm00000702|(1S)-1-deuterioethanol|0.9479	CIDm00006503|SCHEMBL9633903|0.9497	CIDm04604180|CID4604180|0.8688	CIDm00006049|ETHYLENEDIAMINETETRAACETICACID-D16|0.9017	CIDm00007870|SCHEMBL1331651|0.9934	CIDm00000899|478529-44-1|0.9479	CIDm00000730|QGWNDRXFNXRZMB-DTUHVUQASA-N|0.9883	CIDm00005056|CTK8G2938|0.9448	CIDm00005590|4-tert-Octylphenol-3,5-d2 monoethoxylate solution|0.9020	CIDm00001115|CID9907067|0.8909	CIDm00000304|CID9909206|0.9493	CIDm00000764|s:guanine|0.8765	CIDm00000774|dideuterio-[2-(1H-imidazol-5-yl)ethyl]amine|0.8922	CIDm00005238|CID9833957|0.9889	CIDm00002826|SCHEMBL26609|0.9480	CIDm00077998|rosiglizole|0.6993	CIDm00001134|[3'-13C]THYMIDINE|0.9765	CIDm00001567|203645-37-8|0.9850	CIDm00003779|UNII-DIA2A74855|0.9902	CIDm00005279|Stauosporin|0.8939	CIDm00000801|INDOLE-3-ACETICACID,[5-3H]|0.9456	CIDm00010603|ZINC00155807|0.8133	CIDm00002891|CID9963853|0.9087	CIDm00028486|lithium-12|0.7647	CIDm00001099|hydron;sulfite|0.9548	CIDm00000294|SCHEMBL4176008|0.8996	CIDm00061672|vanadate|0.7990	CIDm00003750|Irinotecan-d10 Hydrochloride|0.9058	CIDm00000781|zirconium thiocyanate|0.8793	CIDm00001822|DB02082|0.9565	CIDm00005637|U-120|0.9547	CIDm00019001|1,4-DITHIOTHREITOL-D10|0.8421	CIDm00000946|nitrous acid, ion(1-)|0.9640	CIDm00000205|s-allo-threonine|0.5372	CIDm00002551||A-Carbamoyl Choline Chloride|0.6903
GIN1|Q9NXP7	CIDm00000934|pi-Cyclopentadienyl compd. with nickel|0.6643	CIDm00007870|SCHEMBL1331651|0.7464	CIDm00000051|SCHEMBL6887701|0.5473	CIDm00656542|Einecs 239-662-2|0.5099	CIDm00016596|CID9933753|0.5114	CIDm00003640|ZINC00607920|0.5135
VWC2L|B2RUY7	CIDm00003121|valproic acid-d|0.6321
LMAN1L|Q9HAT1	CIDm00000312|SCHEMBL15314976|0.6036	CIDm00000544|tris(oxidanidyl)arsane|0.6578
FBXO17|Q96EF6	CIDm00002256|zeapos|0.8704	CIDm00000206|CID9899007|0.9440
ARSD|P51689	CIDm00000450|CID9993501|0.7629	CIDm00024425|disodium;dioxido(dioxo)chromium-51|0.7201	CIDm00161491|monomethylarsonous acid|0.6674	CIDm00000699|SCHEMBL1331287|0.5195	CIDm05326878|CID5326878|0.7059
RAB40A|Q8WXH6	CIDm00000236|asparagine (d79n-beta2ar-rluc)|0.8320
SPATA5L1|Q9BVQ7	CIDm00000753|glycerol-d|0.6767	CIDm00000238|CID9827664|0.8444	CIDm00023994|zinc-64|0.6337	CIDm00000888|mg++|0.8295	CIDm00000312|SCHEMBL15314976|0.6629	CIDm00000174|methanol/methanol-d1|0.7855	CIDm00002514|cadmium-110|0.8512	CIDm00001567|203645-37-8|0.7055	CIDm00004609|CID9947360|0.5451	CIDm00016850|fluorescein--2'-d|0.5154	CIDm00433294|lithium-6(1+);chloride|0.7094
SPINT3|P49223	CIDm00000753|glycerol-d|0.5538	CIDm00004156|trideuteriomethyl methanesulfonate|0.5530	CIDm00015103|SCHEMBL16062159|0.6388	CIDm00006113|methylsulfonic acid, ethyl ester|0.5264	CIDm00002249|atenolol-d(7)|0.7534
CHTF8|P0CG13	CIDm00001983|SCHEMBL887976|0.7483	CIDm00004156|trideuteriomethyl methanesulfonate|0.6790	CIDm00000177|2-deuterio-1-tritioethanone|0.5912	CIDm00005978|SCHEMBL15474330|0.8315
TRAF3IP3|Q9Y228	CIDm00003121|valproic acid-d|0.6655
RFX8|Q6ZV50	CIDm00003121|valproic acid-d|0.5565	CIDm00024462|copper-64(2+);sulfate|0.6649	CIDm00002909|CID9988947|0.7034	CIDm00004156|trideuteriomethyl methanesulfonate|0.6394	CIDm05280343|quercetin-3-beta-d|0.6367	CIDm00000762|XKMLYUALXHKNFT-DTUHVUQASA-N|0.6368	CIDm00002514|cadmium-110|0.5597	CIDm00006113|methylsulfonic acid, ethyl ester|0.6225	CIDm00000241|perdeuterobenzene|0.5510
HIST2H2BF|Q5QNW6	CIDm00024462|copper-64(2+);sulfate|0.8116	CIDm00000712|Formaldehyde-13C,d2solution|0.5099
C9orf78|Q9NZ63	CIDm00003121|valproic acid-d|0.5497	CIDm00000712|Formaldehyde-13C,d2solution|0.5126	CIDm00004156|trideuteriomethyl methanesulfonate|0.5084
IL32|F8W1V1	CIDm00000197|SCHEMBL14613190|0.5951	CIDm00005234|sodium;chlorine-35(1-)|0.5301
ZNF687|Q8N1G0	CIDm00003121|valproic acid-d|0.7308
SLC2A4RG|Q9NR83	CIDm00000934|pi-Cyclopentadienyl compd. with nickel|0.5839
C1orf185|Q5T7R7	CIDm00003121|valproic acid-d|0.6325
ERVW-1|Q9UQF0	CIDm00000991|vitrex|0.5449
RPL37|P61927	CIDm00000175|perdeuterioacetoxy|0.9865	CIDm00000312|SCHEMBL15314976|0.5660	CIDm00000923|zlchem 216|0.8797	CIDm00002514|cadmium-110|0.9191	CIDm00000177|2-deuterio-1-tritioethanone|0.9866	CIDm00000813|potassium;hydron|0.6837	CIDm00000612|sodium l-lactate-(13)c(3)|0.9742	CIDm00000994|CID9989619|0.7533	CIDm00000594|s/cysteine|0.5174	CIDm00000314|FT-0665428|0.7117	CIDm00083606|strontium;hydron|0.8214
FYTTD1|Q96QD9	CIDm00000312|SCHEMBL15314976|0.5046
TPD52L1|Q16890	CIDm00002336|CID6911868|0.6019
HIVEP2|P31629	CIDm00003121|valproic acid-d|0.6984
SBNO1|A3KN83	CIDm00000753|glycerol-d|0.6521	CIDm00000271|calcium-41|0.5480	CIDm00000934|pi-Cyclopentadienyl compd. with nickel|0.6248	CIDm00041322|64396-10-7|0.5186	CIDm00000177|2-deuterio-1-tritioethanone|0.7124	CIDm00007870|SCHEMBL1331651|0.6414	CIDm00000942||-nicotine|0.5838	CIDm00000730|QGWNDRXFNXRZMB-DTUHVUQASA-N|0.8786	CIDm05281707|cumestrol|0.5587	CIDm00023985|gold-198|0.5927	CIDm00000051|SCHEMBL6887701|0.6209	CIDm00193344|SCHEMBL1527409|0.7594	CIDm00003385|FT-0695667|0.7766	CIDm00002215|apomorphine, nasal, Britannia;|0.8837	CIDm00002826|SCHEMBL26609|0.9765	CIDm00000193|S-Adenosylhomocysteine-13C5|0.7722	CIDm00000106|triammonium bis(o-phospho-l-serinate) trihydrate|0.5072	CIDm00078165|{2-[n-morpholino]ethanesulfonic acid}hydrate|0.5604	CIDm46174157|KSS|0.8595	CIDm00000773|CID9815258|0.5931	CIDm00000160|CID9884956|0.7193	CIDm00149368|Dechromose-a Chrommycin A3|0.8703	CIDm66545744|AGN-PC-0H0HQD|0.8605	CIDm00518605|tricyclo[3.3.1.1(3,7)]tetraarsoxane|0.9243	CIDm00448110|SCHEMBL1506775|0.8688	CIDm00123638|AGN-PC-04Y3WW|0.7752	CIDm00009330|beta-Diethylaminoethyl benzilate hydrochloride|0.8332	CIDm00446229|Inl|0.8360	CIDm46907787|W-5859|0.7911	CIDm57120921|VC-13|0.8530	CIDm23690938|CID10830762|0.5401	CIDm00533669|SCHEMBL13770920|0.8058	CIDm05748835|V0980|0.8755	CIDm00011907|{[3-(4-cyano-phenyl)-4-hydroxy|0.8468	CIDm00114943|protoberberine iodide|0.8746	CIDm00146807|AGN-PC-0JMVAI|0.8949	CIDm00656550|but-3-enylglucosinolate|0.8405	CIDm44475985|DLN|0.8883	CIDm00036070|Ultramid A3 times. G7|0.9308	CIDm03025942|Mt 20|0.8503	CIDm71307952|IXG|0.8942	CIDm46209401|US8497274, 74|0.8719	CIDm01356208|ZINC12372218|0.8839	CIDm56965946|SCHEMBL1851526|0.8841	CIDm00445615|Xim|0.8727	CIDm25880656|EINECS 255-353-5|0.5781	CIDm00525551|FUIDRYCKEXJNOK-WCBMZHEXSA-N|0.8945	CIDm00123336|rac-l-methylsulfinyl-2-propyl|0.9366	CIDm11647372|ZSTK474/ZSTK-474|0.8573
RBM46|Q8TBY0	CIDm00005538|SCHEMBL12494512|0.5277
FBXW12|Q6X9E4	CIDm00003121|valproic acid-d|0.6842	CIDm00004156|trideuteriomethyl methanesulfonate|0.5828	CIDm05280343|quercetin-3-beta-d|0.6544	CIDm00004763|zadonal|0.5606	CIDm00000338|2-deuteriooxybenzoic acid|0.6332
SHD|Q96IW2	CIDm00002909|CID9988947|0.6010	CIDm00000175|perdeuterioacetoxy|0.5290	CIDm00000450|CID9993501|0.6040
RPL22|P35268	CIDm00000450|CID9993501|0.5150	CIDm00000772|enoxaparin|0.9975
YDJC|A8MPS7	CIDm00003121|valproic acid-d|0.5405	CIDm00000753|glycerol-d|0.6518	CIDm00023994|zinc-64|0.5219	CIDm00001117|hydron;methyl carbamimidothioate;sulfate|0.7256	CIDm00000271|calcium-41|0.7772	CIDm00000175|perdeuterioacetoxy|0.6308	CIDm00000206|CID9899007|0.5595
OR6J1|Q8NGC5	CIDm00002336|CID6911868|0.5470	CIDm00002256|zeapos|0.6341	CIDm00002514|cadmium-110|0.7017	CIDm00024934|sodiumhydrogen selenite,sodium biselenite|0.7275	CIDm00002156|MOLI000923|0.5537	CIDm71563398|CHEMBL2403340|0.5506	CIDm00001206|methamphetamine-d4|0.8733	CIDm00004763|zadonal|0.5869	CIDm00003750|Irinotecan-d10 Hydrochloride|0.5684	CIDm00083153|glycylphenylalanylphenylalanine|0.5572	CIDm00159612|cobaltous;stannic;oxygen(2-)|0.5536	CIDm00060789|genesa|0.6906	CIDm00265546|ZINC01668115|0.8526	CIDm00133881|WTUKKAOMXJCRLH-UHFFFAOYSA-N|0.6126	CIDm00003314|zinc eugenolate|0.8994	CIDm00072385|nonoxynol-9 [nonylphenoxy polyethoxy ethanol]|0.5845	CIDm00002538|(S)-(+)-Camptothecin-d5|0.6378
MS4A6E|Q96DS6	CIDm00003121|valproic acid-d|0.6325
HIST1H2BL|Q99880	CIDm00000712|Formaldehyde-13C,d2solution|0.5341	CIDm00000238|CID9827664|0.6368	CIDm00002336|CID6911868|0.5457	CIDm00000175|perdeuterioacetoxy|0.5542	CIDm00000283|oxidanylformaldehyde|0.5321	CIDm00000702|(1S)-1-deuterioethanol|0.5177	CIDm00005408|UNII-P57HP4MCQZ|0.5920	CIDm00000738|glutamine (14n glutamine)|0.6537	CIDm00023830|hepes-t|0.5548	CIDm00002349|CID9885301|0.6607	CIDm00000750|glycine-t2|0.6615	CIDm00000679|trideuterio(methylsulfinyl)methane|0.7181	CIDm00005297|CID9876413|0.6352	CIDm00000887|wood spirit|0.5725	CIDm00004873|potassium-43(1+);chloride|0.6027	CIDm00000191|ZINC03201876|0.5019	CIDm00001134|[3'-13C]THYMIDINE|0.5136	CIDm44263835|AGN-PC-0743G4|0.5688	CIDm00001567|203645-37-8|0.5704	CIDm00024524|CID9920365|0.6969	CIDm00443314|SCHEMBL15760665|0.7277	CIDm00004939|CID9931511|0.7896
RFXAP|O00287	CIDm00000175|perdeuterioacetoxy|0.6105	CIDm00000784|superoxol|0.6848	CIDm00024934|sodiumhydrogen selenite,sodium biselenite|0.6112	CIDm00093860|SCHEMBL685473|0.6441	CIDm00000241|perdeuterobenzene|0.5005	CIDm00000314|FT-0665428|0.6647
DNAJC17|Q9NVM6	CIDm00024462|copper-64(2+);sulfate|0.6252	CIDm00023994|zinc-64|0.5170	CIDm00002514|cadmium-110|0.5901
LCE1F|Q5T754	CIDm00015625|CID158816|0.8732
TEKT1|Q969V4	CIDm00002909|CID9988947|0.6480
CCDC81|Q6ZN84	CIDm00024462|copper-64(2+);sulfate|0.5691
TCEAL2|Q9H3H9	CIDm00024502|sodium dichromate(VI)|0.8006
ZNF425|Q6IV72	CIDm00003121|valproic acid-d|0.8046	CIDm00024462|copper-64(2+);sulfate|0.5520
LELP1|Q5T871	CIDm00015625|CID158816|0.5557
COX7C|P15954	CIDm00003121|valproic acid-d|0.6231	CIDm00024934|sodiumhydrogen selenite,sodium biselenite|0.7739	CIDm00003017|AGN-PC-0CX9FP|0.5418	CIDm00011979|6-deuterio-5-methyl-1H-benzimidazole|0.5177	CIDm00123631|SCHEMBL13319091|0.5738	CIDm00004580|CID9344|0.8070
SLC12A7|Q9Y666	CIDm00023994|zinc-64|0.5854	CIDm05280343|quercetin-3-beta-d|0.5383	CIDm05281707|cumestrol|0.5690	CIDm00016886|ZB000289|0.5646
GALNT7|Q86SF2	CIDm00000899|478529-44-1|0.8112
DCUN1D2|Q6PH85	CIDm00003121|valproic acid-d|0.7490	CIDm00041322|64396-10-7|0.7104	CIDm00000177|2-deuterio-1-tritioethanone|0.7722	CIDm00005978|SCHEMBL15474330|0.7397	CIDm00024502|sodium dichromate(VI)|0.5858	CIDm00068740|zoledronic acid [100 microm]|0.7661	CIDm00000836|CID9837066|0.8686	CIDm00004580|CID9344|0.8276	CIDm00013766|SCHEMBL13151127|0.8078
ARL4C|P56559	CIDm00000712|Formaldehyde-13C,d2solution|0.5803
CCDC153|Q494R4	CIDm00003121|valproic acid-d|0.5362	CIDm00024462|copper-64(2+);sulfate|0.5612	CIDm00004584|CID9918816|0.5331	CIDm00003468|Violet XXIII-d6|0.6659
HIST1H2BO|P23527	CIDm00000753|glycerol-d|0.7528	CIDm00000712|Formaldehyde-13C,d2solution|0.6350	CIDm00000238|CID9827664|0.5757	CIDm00001983|SCHEMBL887976|0.5994	CIDm00000175|perdeuterioacetoxy|0.6692	CIDm00005562|Trichostatin A, Streptomyces sp.|0.5249	CIDm00000283|oxidanylformaldehyde|0.5347	CIDm00000866|lysine (12c/13c)|0.5528	CIDm00000702|(1S)-1-deuterioethanol|0.6137	CIDm00000280|CID9920366|0.7748	CIDm00006503|SCHEMBL9633903|0.6407	CIDm00006049|ETHYLENEDIAMINETETRAACETICACID-D16|0.7313	CIDm00000738|glutamine (14n glutamine)|0.7328	CIDm00023830|hepes-t|0.6718	CIDm00005590|4-tert-Octylphenol-3,5-d2 monoethoxylate solution|0.8872	CIDm00001115|CID9907067|0.5668	CIDm00002349|CID9885301|0.6813	CIDm00000750|glycine-t2|0.6680	CIDm00000679|trideuterio(methylsulfinyl)methane|0.7531	CIDm00023985|gold-198|0.5223	CIDm00005297|CID9876413|0.7381	CIDm00011009|copper-67(2+);dichloride|0.5746	CIDm00000887|wood spirit|0.7748	CIDm00004873|potassium-43(1+);chloride|0.7099	CIDm00000191|ZINC03201876|0.5579	CIDm00001134|[3'-13C]THYMIDINE|0.7851	CIDm44263835|AGN-PC-0743G4|0.8111	CIDm00001567|203645-37-8|0.7337	CIDm00000160|CID9884956|0.9232	CIDm00024524|CID9920365|0.7942	CIDm00443314|SCHEMBL15760665|0.9636	CIDm00002900|ZINC03872172|0.7112	CIDm00004939|CID9931511|0.9258	CIDm24978514|Phosphate-Buffered Saline|0.6673	CIDm00003467|NCGC00263824-02|0.5340	CIDm00024775|4-tert-Octylphenol-3,5-d2 diethoxylate solution|0.7694	CIDm00004984|X 185 (Salt/Mix)|0.8173	CIDm00006212|tris(chloranyl)-deuterio-methane|0.8011	CIDm03027721|dithiothreitol-d6|0.5156	CIDm00000015|CID9965809|0.9181
LAT|H3BQD8	CIDm00003121|valproic acid-d|0.5907	CIDm00005562|Trichostatin A, Streptomyces sp.|0.5767	CIDm00002524|SCHEMBL10034115|0.5056	CIDm00023930|manganum|0.7461	CIDm00023830|hepes-t|0.6915	CIDm00011009|copper-67(2+);dichloride|0.6208	CIDm00193344|SCHEMBL1527409|0.6704	CIDm00004795|CID9543492|0.5766	CIDm00008172|tris-tri-ethyleneglycolphosphate|0.8927	CIDm00008200|tris(tetraethyleneglycol)phosphite|0.6201	CIDm00000965|zirconyl oleate|0.7329	CIDm23690938|CID10830762|0.5798	CIDm00000867|zirconiummalonat|0.6423	CIDm00000622|BC631334|0.7593	CIDm00001016|VZ33528|0.7074	CIDm02776321|[2-(thiophen-2-yl)-1,3-thiazol-4-yl]methanamine|0.6954	CIDm00091176|CID91176|0.5420	CIDm00003239|CID9869793|0.5627	CIDm00004332|d,n-acetyl-leucyl leucyl-norleucinal|0.5347
ZNF160|Q9HCG1	CIDm00024462|copper-64(2+);sulfate|0.5617	CIDm00001983|SCHEMBL887976|0.5968	CIDm00004156|trideuteriomethyl methanesulfonate|0.7386
ZNF530|Q6P9A1	CIDm00003121|valproic acid-d|0.7756	CIDm00024462|copper-64(2+);sulfate|0.6179	CIDm00000712|Formaldehyde-13C,d2solution|0.5865	CIDm09874904|SCHEMBL37451|0.7599	CIDm00014829|oxocopper|0.5293
ZNF460|Q14592	CIDm00003121|valproic acid-d|0.7998	CIDm00024462|copper-64(2+);sulfate|0.6740	CIDm00000712|Formaldehyde-13C,d2solution|0.5688	CIDm00004156|trideuteriomethyl methanesulfonate|0.5679
OR4F21|O95013	CIDm00001983|SCHEMBL887976|0.8192	CIDm00002336|CID6911868|0.8691	CIDm00000934|pi-Cyclopentadienyl compd. with nickel|0.9653	CIDm00000450|CID9993501|0.7516	CIDm00002256|zeapos|0.9921	CIDm00005234|sodium;chlorine-35(1-)|0.7967	CIDm00000280|CID9920366|0.8995	CIDm00000738|glutamine (14n glutamine)|0.9728	CIDm00000544|tris(oxidanidyl)arsane|0.9225	CIDm00000679|trideuterio(methylsulfinyl)methane|0.9422	CIDm00024934|sodiumhydrogen selenite,sodium biselenite|0.9850	CIDm00001690|CID9893548|0.9840	CIDm05359596|arsenic-71|0.9400	CIDm00000840|(2R,3S,4S,5R)-6-methyloxane-2,3,4,5-tetrol|0.9864	CIDm00002156|MOLI000923|0.9963	CIDm00000236|asparagine (d79n-beta2ar-rluc)|0.9935	CIDm00250653|sodium;4-(methylsulfonylamino)benzoate|0.9604	CIDm71563398|CHEMBL2403340|0.9935	CIDm00011979|6-deuterio-5-methyl-1H-benzimidazole|0.9855	CIDm00000295|ZOOGRGPOEVQQDX-BDXYJKHTSA-N|0.9129	CIDm00012967|CID187425|0.9542	CIDm00002153|SCHEMBL13384600|0.9783	CIDm00003314|zinc eugenolate|0.9909	CIDm00072385|nonoxynol-9 [nonylphenoxy polyethoxy ethanol]|0.9911
KRT24|Q2M2I5	CIDm00015625|CID158816|0.5317
ZNF778|Q96MU6	CIDm00003121|valproic acid-d|0.7998	CIDm00024462|copper-64(2+);sulfate|0.6740	CIDm00000712|Formaldehyde-13C,d2solution|0.5688	CIDm00004156|trideuteriomethyl methanesulfonate|0.5679
TECTB|Q96PL2	CIDm00002336|CID6911868|0.5679	CIDm00000298|threo-Chloramphenicol, l-|0.6800	CIDm00003633|CID3633|0.6240
ZDHHC23|Q8IYP9	CIDm00000712|Formaldehyde-13C,d2solution|0.5369
HIST1H2AE|P04908	CIDm00003121|valproic acid-d|0.7147
EXOC3L2|Q2M3D2	CIDm00024462|copper-64(2+);sulfate|0.5861	CIDm00000712|Formaldehyde-13C,d2solution|0.6700	CIDm00002336|CID6911868|0.7686
RSPH6A|Q9H0K4	CIDm00003121|valproic acid-d|0.5394	CIDm00024462|copper-64(2+);sulfate|0.5164	CIDm00000753|glycerol-d|0.5761	CIDm00002909|CID9988947|0.5388	CIDm00000712|Formaldehyde-13C,d2solution|0.5830	CIDm00000271|calcium-41|0.5738	CIDm00000175|perdeuterioacetoxy|0.6361	CIDm00004156|trideuteriomethyl methanesulfonate|0.5961	CIDm00000934|pi-Cyclopentadienyl compd. with nickel|0.6037	CIDm00002514|cadmium-110|0.5323	CIDm00006113|methylsulfonic acid, ethyl ester|0.5666	CIDm00000177|2-deuterio-1-tritioethanone|0.8677	CIDm00002116|SCHEMBL14297170|0.5145	CIDm00007870|SCHEMBL1331651|0.6520	CIDm00000813|potassium;hydron|0.6292	CIDm00000942||-nicotine|0.6817	CIDm00006410|zinc t-butyl peroxide|0.5039	CIDm00000544|tris(oxidanidyl)arsane|0.5292	CIDm00000051|SCHEMBL6887701|0.6516	CIDm00193344|SCHEMBL1527409|0.6891	CIDm00002215|apomorphine, nasal, Britannia;|0.7118	CIDm00000193|S-Adenosylhomocysteine-13C5|0.7940	CIDm05359596|arsenic-71|0.7088	CIDm46174157|KSS|0.7161	CIDm00149368|Dechromose-a Chrommycin A3|0.6739	CIDm66545744|AGN-PC-0H0HQD|0.7261	CIDm00000840|(2R,3S,4S,5R)-6-methyloxane-2,3,4,5-tetrol|0.6218	CIDm00025670|terbufos|0.7518	CIDm00000991|vitrex|0.7506	CIDm00518605|tricyclo[3.3.1.1(3,7)]tetraarsoxane|0.6327	CIDm00448110|SCHEMBL1506775|0.7631	CIDm00123638|AGN-PC-04Y3WW|0.7475	CIDm00009330|beta-Diethylaminoethyl benzilate hydrochloride|0.7060	CIDm00446229|Inl|0.7270	CIDm00028486|lithium-12|0.6136	CIDm46907787|W-5859|0.7454	CIDm57120921|VC-13|0.7029	CIDm00533669|SCHEMBL13770920|0.7004	CIDm05748835|V0980|0.7200	CIDm00011907|{[3-(4-cyano-phenyl)-4-hydroxy|0.7270	CIDm00114943|protoberberine iodide|0.7087	CIDm00146807|AGN-PC-0JMVAI|0.7348	CIDm00656550|but-3-enylglucosinolate|0.6849	CIDm44475985|DLN|0.7171	CIDm00036070|Ultramid A3 times. G7|0.7209	CIDm03025942|Mt 20|0.7491	CIDm71307952|IXG|0.7467	CIDm46209401|US8497274, 74|0.7423	CIDm01356208|ZINC12372218|0.6920
LIPK|Q5VXJ0	CIDm00003779|UNII-DIA2A74855|1.0000	CIDm00123638|AGN-PC-04Y3WW|0.9507	CIDm00028486|lithium-12|0.9901	CIDm00003345|SCHEMBL13525475|0.9959	CIDm00004943|Vetofol-d17|0.9844	CIDm00003239|CID9869793|0.9988	CIDm00003903|SCHEMBL11399380|0.9806
DDX59|Q5T1V6	CIDm00001003|Phosphoric acid-18O4 solution|0.8952	CIDm00000238|CID9827664|0.5716	CIDm00000197|SCHEMBL14613190|0.5687	CIDm00000961||I-Oxido dihydrogen|0.8372
R3HCC1|Q9Y3T6	CIDm00024462|copper-64(2+);sulfate|0.5824	CIDm00000753|glycerol-d|0.9916	CIDm00005538|SCHEMBL12494512|0.7247	CIDm00000712|Formaldehyde-13C,d2solution|0.5843	CIDm00000175|perdeuterioacetoxy|0.9187	CIDm00000961||I-Oxido dihydrogen|0.6324	CIDm00000866|lysine (12c/13c)|0.6244	CIDm00024425|disodium;dioxido(dioxo)chromium-51|0.5180	CIDm00007870|SCHEMBL1331651|0.8361	CIDm00001115|CID9907067|0.5291	CIDm00000232|CID9815369|0.7931	CIDm00000750|glycine-t2|0.6212	CIDm00024584|magnesium;trichloride|0.5223	CIDm00000887|wood spirit|0.5317	CIDm00006859|methyl(quinolin-8-yloxy)mercury|0.5093	CIDm44263835|AGN-PC-0743G4|0.5334	CIDm00000773|CID9815258|0.5747	CIDm00443314|SCHEMBL15760665|0.5661	CIDm00009711|isopropylthio-alpha-galactoside|0.5690	CIDm00006342|2-tritioethanenitrile|0.7067	CIDm00002173|STOCK1N-67158|0.5482	CIDm00011740|CID9907506|0.7134
RCCD1|A6NED2	CIDm00001003|Phosphoric acid-18O4 solution|0.5229	CIDm06326970|selenium-72|0.6759	CIDm00002978|SCHEMBL13308730|0.5657	CIDm00000871|CID9957787|0.5890	CIDm00003981|ZB016282|0.7337	CIDm05381226|CHEMBL1553026|0.5538	CIDm00001207|SCHEMBL9267991|0.6149
ZNF630|Q2M218	CIDm00024462|copper-64(2+);sulfate|0.6864	CIDm00000712|Formaldehyde-13C,d2solution|0.6813	CIDm00023994|zinc-64|0.5243	CIDm00004156|trideuteriomethyl methanesulfonate|0.7123	CIDm00006113|methylsulfonic acid, ethyl ester|0.6394	CIDm00000544|tris(oxidanidyl)arsane|0.5409	CIDm09874904|SCHEMBL37451|0.9040	CIDm00014829|oxocopper|0.6347
OR4C13|Q8NGP0	CIDm00001983|SCHEMBL887976|0.8192	CIDm00002336|CID6911868|0.8691	CIDm00000934|pi-Cyclopentadienyl compd. with nickel|0.9653	CIDm00000450|CID9993501|0.7516	CIDm00002514|cadmium-110|0.9951	CIDm00005234|sodium;chlorine-35(1-)|0.7967	CIDm00000280|CID9920366|0.8995	CIDm00000738|glutamine (14n glutamine)|0.9728	CIDm00000544|tris(oxidanidyl)arsane|0.9225	CIDm00000679|trideuterio(methylsulfinyl)methane|0.9422	CIDm00024934|sodiumhydrogen selenite,sodium biselenite|0.9850	CIDm00001690|CID9893548|0.9840	CIDm05359596|arsenic-71|0.9400	CIDm00000840|(2R,3S,4S,5R)-6-methyloxane-2,3,4,5-tetrol|0.9864	CIDm00002156|MOLI000923|0.9963	CIDm00000236|asparagine (d79n-beta2ar-rluc)|0.9935	CIDm00250653|sodium;4-(methylsulfonylamino)benzoate|0.9604	CIDm71563398|CHEMBL2403340|0.9935	CIDm00011979|6-deuterio-5-methyl-1H-benzimidazole|0.9855	CIDm00000295|ZOOGRGPOEVQQDX-BDXYJKHTSA-N|0.9129	CIDm00012967|CID187425|0.9542	CIDm00002153|SCHEMBL13384600|0.9783	CIDm00003314|zinc eugenolate|0.9909	CIDm00072385|nonoxynol-9 [nonylphenoxy polyethoxy ethanol]|0.9911
ATAD2B|Q9ULI0	CIDm00024462|copper-64(2+);sulfate|0.6675	CIDm00000450|CID9993501|0.6584	CIDm00000174|methanol/methanol-d1|0.5716	CIDm00006410|zinc t-butyl peroxide|0.6064
DCAF17|Q5H9S7	CIDm00003121|valproic acid-d|0.5675
MRPL19|P49406	CIDm00003121|valproic acid-d|0.5380	CIDm00000175|perdeuterioacetoxy|0.5032
ZNF69|C9JR48	CIDm00003121|valproic acid-d|0.7230	CIDm00000712|Formaldehyde-13C,d2solution|0.5575	CIDm00004156|trideuteriomethyl methanesulfonate|0.5625	CIDm00006113|methylsulfonic acid, ethyl ester|0.6414	CIDm09874904|SCHEMBL37451|0.6206	CIDm71563398|CHEMBL2403340|0.7408	CIDm00014829|oxocopper|0.6869
ZNF442|Q9H7R0	CIDm00003121|valproic acid-d|0.7756	CIDm00024462|copper-64(2+);sulfate|0.6179	CIDm00000712|Formaldehyde-13C,d2solution|0.5865	CIDm00004156|trideuteriomethyl methanesulfonate|0.5750	CIDm09874904|SCHEMBL37451|0.7599	CIDm00014829|oxocopper|0.5293
COX16|Q9P0S2	CIDm00005562|Trichostatin A, Streptomyces sp.|0.5814
UBE2NL|Q5JXB2	CIDm00002909|CID9988947|0.6371	CIDm00001003|Phosphoric acid-18O4 solution|0.6898	CIDm00000450|CID9993501|0.7293	CIDm00000866|lysine (12c/13c)|0.7966	CIDm00011009|copper-67(2+);dichloride|0.7751	CIDm00003017|AGN-PC-0CX9FP|0.7007	CIDm00000985|SCHEMBL1332805|0.8582	CIDm00000774|dideuterio-[2-(1H-imidazol-5-yl)ethyl]amine|0.8829	CIDm00005376|SCHEMBL4939312|0.8494	CIDm00019920|ZINC02038187|0.7637	CIDm00102615|UNII-T9379Q535O|0.9846	CIDm00004091|metformin-d(6)|0.6218	CIDm00003931|2,2,3,3-tetradeuteriooctadeca-9,12-dienoic acid|0.5135	CIDm00000765|ZINC06119283|0.8727	CIDm10282255|AGN-PC-0D9MQZ|0.9745	CIDm06439874|SCHEMBL10970216|0.7881	CIDm53477714|AGN-PC-09TKB8|0.6360	CIDm00000710|sodium riboflavin5'-phosphate|0.9140	CIDm53903450|AGN-PC-0A0B1U|0.7282
PHETA2|Q6ICB4	CIDm00003017|AGN-PC-0CX9FP|0.8460	CIDm00077998|rosiglizole|0.8409
LHFPL4|Q7Z7J7	CIDm00003121|valproic acid-d|0.6325
ZSWIM8|A7E2V4	CIDm00023994|zinc-64|0.5836	CIDm00023985|gold-198|0.5144	CIDm05359596|arsenic-71|0.5427	CIDm00000801|INDOLE-3-ACETICACID,[5-3H]|0.5505	CIDm00000840|(2R,3S,4S,5R)-6-methyloxane-2,3,4,5-tetrol|0.5838	CIDm00062551|pentethyleneglycol|0.5894	CIDm00001065|ZINC04289113|0.7110	CIDm11020241|SCHEMBL11555670|0.6123	CIDm53477714|AGN-PC-09TKB8|0.6144
TRIM41|Q8WV44	CIDm00024462|copper-64(2+);sulfate|0.5163
BEX1|Q9HBH7	CIDm00000450|CID9993501|0.5034
ZNF623|O75123	CIDm00003121|valproic acid-d|0.7290	CIDm00023994|zinc-64|0.6191	CIDm00004156|trideuteriomethyl methanesulfonate|0.6265	CIDm00006113|methylsulfonic acid, ethyl ester|0.5756	CIDm00000544|tris(oxidanidyl)arsane|0.5117	CIDm09874904|SCHEMBL37451|0.7779
CCDC24|Q8N4L8	CIDm00003121|valproic acid-d|0.5362	CIDm00024462|copper-64(2+);sulfate|0.5612	CIDm00004584|CID9918816|0.5331	CIDm00003468|Violet XXIII-d6|0.6659
TMX2|Q9Y320	CIDm00011009|copper-67(2+);dichloride|0.5053
ARMC6|Q6NXE6	CIDm00004156|trideuteriomethyl methanesulfonate|0.5344	CIDm00000450|CID9993501|0.5945	CIDm00000177|2-deuterio-1-tritioethanone|0.6035	CIDm00006623|bisphenol a-(13)c(12)|0.7125
HIST1H2AJ|Q99878	CIDm00003121|valproic acid-d|0.5965	CIDm00024462|copper-64(2+);sulfate|0.8136	CIDm00000753|glycerol-d|0.8936	CIDm00005538|SCHEMBL12494512|0.5671	CIDm00000712|Formaldehyde-13C,d2solution|0.8780	CIDm00000238|CID9827664|0.7869	CIDm00001983|SCHEMBL887976|0.5250	CIDm00000175|perdeuterioacetoxy|0.8713	CIDm00004156|trideuteriomethyl methanesulfonate|0.7728	CIDm00000934|pi-Cyclopentadienyl compd. with nickel|0.8645	CIDm00005562|Trichostatin A, Streptomyces sp.|0.8109	CIDm00041322|64396-10-7|0.8476	CIDm00000283|oxidanylformaldehyde|0.8098	CIDm00000702|(1S)-1-deuterioethanol|0.9553	CIDm00005234|sodium;chlorine-35(1-)|0.9472	CIDm00000280|CID9920366|0.9422	CIDm00006503|SCHEMBL9633903|0.9567	CIDm04604180|CID4604180|0.9420	CIDm00006049|ETHYLENEDIAMINETETRAACETICACID-D16|0.9306	CIDm00000177|2-deuterio-1-tritioethanone|0.6321	CIDm00000738|glutamine (14n glutamine)|0.8946	CIDm00023830|hepes-t|0.8958	CIDm00002767|azane;platinum-195(2+);dichloride|0.6374	CIDm00005590|4-tert-Octylphenol-3,5-d2 monoethoxylate solution|0.9713	CIDm00001115|CID9907067|0.9079	CIDm00002349|CID9885301|0.8751	CIDm00000232|CID9815369|0.9102	CIDm00006410|zinc t-butyl peroxide|0.6382	CIDm00000750|glycine-t2|0.9351	CIDm00000602|DL-Alanine-13C3|0.9665	CIDm05281707|cumestrol|0.7120	CIDm00000611|d-glutamate-meso-d|0.6183	CIDm00023925|iron-58(2+)|0.6236	CIDm00005297|CID9876413|0.7705	CIDm00003054|d, diethylstilbestrol|0.6221	CIDm00024584|magnesium;trichloride|0.9748	CIDm00000887|wood spirit|0.5734	CIDm00004873|potassium-43(1+);chloride|0.9184	CIDm00005238|CID9833957|0.5964	CIDm00000876|methionine-d4|0.5244	CIDm00002832|ZINC03872131|0.7026	CIDm00001134|[3'-13C]THYMIDINE|0.6298	CIDm00000424|aspartic acid-d|0.6170	CIDm00004666|CID9897470|0.7123	CIDm00000596|3'-deuterio cytidine|0.5132	CIDm00005591|ZINC00968278|0.5813	CIDm00024502|sodium dichromate(VI)|0.9137	CIDm00000773|CID9815258|0.9063	CIDm00000795|imidazolyl-d|0.7641
H2BFM|P0C1H6	CIDm00024462|copper-64(2+);sulfate|0.8701	CIDm00000753|glycerol-d|0.6603	CIDm00000712|Formaldehyde-13C,d2solution|0.5828	CIDm00002336|CID6911868|0.5816	CIDm00000175|perdeuterioacetoxy|0.5410	CIDm00000934|pi-Cyclopentadienyl compd. with nickel|0.8256	CIDm00005562|Trichostatin A, Streptomyces sp.|0.6193	CIDm00000961||I-Oxido dihydrogen|0.5768	CIDm00000283|oxidanylformaldehyde|0.5634	CIDm00000866|lysine (12c/13c)|0.5663	CIDm00002514|cadmium-110|0.8803	CIDm00000702|(1S)-1-deuterioethanol|0.5671	CIDm00005234|sodium;chlorine-35(1-)|0.8095	CIDm00000280|CID9920366|0.8363	CIDm00006503|SCHEMBL9633903|0.7664	CIDm04604180|CID4604180|0.8524	CIDm00006049|ETHYLENEDIAMINETETRAACETICACID-D16|0.8029	CIDm00000738|glutamine (14n glutamine)|0.5916	CIDm00023830|hepes-t|0.6656	CIDm00005590|4-tert-Octylphenol-3,5-d2 monoethoxylate solution|0.8174	CIDm00001115|CID9907067|0.6579	CIDm00002349|CID9885301|0.5014	CIDm00000232|CID9815369|0.8711	CIDm00000750|glycine-t2|0.5400	CIDm00000602|DL-Alanine-13C3|0.9285	CIDm00000679|trideuterio(methylsulfinyl)methane|0.5480	CIDm00000224|Spectrum_000075|0.8789	CIDm00023985|gold-198|0.5864	CIDm00005297|CID9876413|0.5539	CIDm00011009|copper-67(2+);dichloride|0.7299	CIDm00024584|magnesium;trichloride|0.8657	CIDm00000887|wood spirit|0.6279	CIDm00004873|potassium-43(1+);chloride|0.5434	CIDm00000191|ZINC03201876|0.8746	CIDm00002826|SCHEMBL26609|0.9510	CIDm00442783|SCHEMBL6727006|0.6112	CIDm00000612|sodium l-lactate-(13)c(3)|0.6706	CIDm00002832|ZINC03872131|0.5544	CIDm00001134|[3'-13C]THYMIDINE|0.7070	CIDm44263835|AGN-PC-0743G4|0.7524	CIDm00001567|203645-37-8|0.5733	CIDm00000160|CID9884956|0.9415	CIDm00004122|oncodazole|0.8967	CIDm00024524|CID9920365|0.5554	CIDm00000181|ZSLZBFCDCINBPY-LKJKNSTQSA-N|0.9831	CIDm00002900|ZINC03872172|0.6180	CIDm00000317|RGJOEKWQDUBAIZ-FTAFPTFXSA-N|0.9845	CIDm03062316|SCHEMBL4236003|0.7280	CIDm00004939|CID9931511|0.5035
ZNF319|Q9P2F9	CIDm00003121|valproic acid-d|0.7469	CIDm00000712|Formaldehyde-13C,d2solution|0.5037	CIDm09874904|SCHEMBL37451|0.5406
ZNF525|Q8N782	CIDm00003121|valproic acid-d|0.7290	CIDm00024462|copper-64(2+);sulfate|0.6721	CIDm00000712|Formaldehyde-13C,d2solution|0.6046	CIDm00023994|zinc-64|0.6191	CIDm00004156|trideuteriomethyl methanesulfonate|0.6265	CIDm00006113|methylsulfonic acid, ethyl ester|0.5756	CIDm00000544|tris(oxidanidyl)arsane|0.5117	CIDm09874904|SCHEMBL37451|0.7779
KRT3|P12035	CIDm00000450|CID9993501|0.8164	CIDm00023930|manganum|0.5705
FAM110A|Q9BQ89	CIDm00005538|SCHEMBL12494512|0.6179	CIDm00000857|leucine-d3|0.5074
NACA|E9PAV3	CIDm00002116|SCHEMBL14297170|0.5803
USP28|Q96RU2	CIDm00024462|copper-64(2+);sulfate|0.5465
RHCE|P18577	CIDm00005538|SCHEMBL12494512|0.9207	CIDm00000783|p-Hydrogen|0.9931	CIDm00002900|ZINC03872172|0.9796	CIDm00001071|Zuretinol|0.9986	CIDm00002019|CID9855147|0.9999	CIDm00001070|retinal d2/d4|0.9942
CLEC11A|Q9Y240	CIDm00016886|ZB000289|0.5787
OR10G4|Q8NGN3	CIDm00002336|CID6911868|0.5470	CIDm00002256|zeapos|0.6341	CIDm00002514|cadmium-110|0.7017	CIDm00024934|sodiumhydrogen selenite,sodium biselenite|0.7275	CIDm00002156|MOLI000923|0.5537	CIDm71563398|CHEMBL2403340|0.5506	CIDm00001206|methamphetamine-d4|0.8733	CIDm00004763|zadonal|0.5869	CIDm00003750|Irinotecan-d10 Hydrochloride|0.5684	CIDm00083153|glycylphenylalanylphenylalanine|0.5572	CIDm00159612|cobaltous;stannic;oxygen(2-)|0.5536	CIDm00060789|genesa|0.6906	CIDm00265546|ZINC01668115|0.8526	CIDm00133881|WTUKKAOMXJCRLH-UHFFFAOYSA-N|0.6126	CIDm00003314|zinc eugenolate|0.8994	CIDm00072385|nonoxynol-9 [nonylphenoxy polyethoxy ethanol]|0.5845	CIDm00002538|(S)-(+)-Camptothecin-d5|0.6378
NDUFA3|O95167	CIDm00024462|copper-64(2+);sulfate|0.9014	CIDm00000783|p-Hydrogen|0.9916	CIDm00000402|sulphur-33|0.7776	CIDm00000925||A-Nicotinamide adenine dinucleotide sodium salt|0.9955	CIDm00000703|SCHEMBL15945863|0.9968	CIDm00000710|sodium riboflavin5'-phosphate|0.9998
ZNF549|Q6P9A3	CIDm00003121|valproic acid-d|0.7756	CIDm00024462|copper-64(2+);sulfate|0.6179	CIDm00000712|Formaldehyde-13C,d2solution|0.5865	CIDm00004156|trideuteriomethyl methanesulfonate|0.5750	CIDm09874904|SCHEMBL37451|0.7599	CIDm00014829|oxocopper|0.5293
MYADML2|A6NDP7	CIDm00003121|valproic acid-d|0.5646
ZNF615|Q8N8J6	CIDm00003121|valproic acid-d|0.7590	CIDm00024462|copper-64(2+);sulfate|0.6864	CIDm00000712|Formaldehyde-13C,d2solution|0.6813	CIDm00023994|zinc-64|0.5243	CIDm00006113|methylsulfonic acid, ethyl ester|0.6394	CIDm00000544|tris(oxidanidyl)arsane|0.5409	CIDm09874904|SCHEMBL37451|0.9040	CIDm00014829|oxocopper|0.6347
IPCEF1|Q8WWN9	CIDm00000238|CID9827664|0.5596
HECW1|Q76N89	CIDm00002256|zeapos|0.5024	CIDm00000544|tris(oxidanidyl)arsane|0.6945	CIDm00000259|SCHEMBL13620354|0.5904
MAGEA4|P43358	CIDm00024462|copper-64(2+);sulfate|0.5612	CIDm00004584|CID9918816|0.5331	CIDm00003468|Violet XXIII-d6|0.6659
SHF|Q7M4L6	CIDm00002909|CID9988947|0.6922	CIDm00005538|SCHEMBL12494512|0.5740	CIDm00000450|CID9993501|0.5626
GNG11|P61952	CIDm00000813|potassium;hydron|0.7693	CIDm00023985|gold-198|0.7664	CIDm00000119|AMINOBUTYRICACID,GAMMA,[4-14C]|0.9210
CTSO|P43234	CIDm00004156|trideuteriomethyl methanesulfonate|0.6140	CIDm00002256|zeapos|0.5913	CIDm00000773|CID9815258|0.5916
PNPLA5|Q7Z6Z6	CIDm00002336|CID6911868|0.5898
KIAA0556|O60303	CIDm00000753|glycerol-d|0.5911
FYB1|D6RFJ5	CIDm05280343|quercetin-3-beta-d|0.5116	CIDm00005408|UNII-P57HP4MCQZ|0.5536	CIDm00023931|bis(chloranyl)mercury-201|0.5852	CIDm05359596|arsenic-71|0.5343	CIDm00000773|CID9815258|0.6348	CIDm00009711|isopropylthio-alpha-galactoside|0.5993
MZF1|P28698	CIDm00000712|Formaldehyde-13C,d2solution|0.5768	CIDm00023994|zinc-64|0.6241
HBS1L|Q9Y450	CIDm00000923|zlchem 216|0.7295
RCC1L|Q96I51	CIDm00003121|valproic acid-d|0.6679	CIDm00002909|CID9988947|0.5173
CPNE4|Q96A23	CIDm00024462|copper-64(2+);sulfate|0.5675	CIDm05280961|genistein-d(4)|0.5123
PPFIA4|B1APN9	CIDm00000312|SCHEMBL15314976|0.5004	CIDm00005234|sodium;chlorine-35(1-)|0.6253
POTEF|A5A3E0	CIDm00002336|CID6911868|0.5405
VARS2|Q5ST30	CIDm00003121|valproic acid-d|0.5399	CIDm00000753|glycerol-d|0.6213	CIDm00004156|trideuteriomethyl methanesulfonate|0.6089	CIDm00000312|SCHEMBL15314976|0.6450	CIDm00002514|cadmium-110|0.5179	CIDm00006113|methylsulfonic acid, ethyl ester|0.5406	CIDm00000738|glutamine (14n glutamine)|0.6747	CIDm00000681|72535-00-3|0.6659	CIDm00000611|d-glutamate-meso-d|0.6940	CIDm00006623|bisphenol a-(13)c(12)|0.6803	CIDm00003017|AGN-PC-0CX9FP|0.6049	CIDm00000311|CID9990172|0.5910	CIDm00000424|aspartic acid-d|0.7288	CIDm74766018|TEW|0.7625	CIDm00062551|pentethyleneglycol|0.6999	CIDm00009711|isopropylthio-alpha-galactoside|0.7472	CIDm00068740|zoledronic acid [100 microm]|0.7207	CIDm00000745|ZINC03830892|0.7018	CIDm00004055|Vitamin K3-d8|0.8119	CIDm00000015|CID9965809|0.6805
PPP1R7|Q15435	CIDm00002909|CID9988947|0.8368
IMUP|Q9GZP8	CIDm00000238|CID9827664|0.5390	CIDm00001983|SCHEMBL887976|0.5167	CIDm00041322|64396-10-7|0.6093	CIDm00024425|disodium;dioxido(dioxo)chromium-51|0.5157
CMBL|Q96DG6	CIDm00023994|zinc-64|0.5951	CIDm00001117|hydron;methyl carbamimidothioate;sulfate|0.5175	CIDm00000888|mg++|0.5228	CIDm00000934|pi-Cyclopentadienyl compd. with nickel|0.7941	CIDm00000923|zlchem 216|0.5446	CIDm00004920|CID9948776|0.5707	CIDm00003017|AGN-PC-0CX9FP|0.6930	CIDm00001287|SCHEMBL14423426|0.5658
KCNK15|Q9H427	CIDm00002256|zeapos|0.5629
ZNF705B|P0CI00	CIDm00003121|valproic acid-d|0.7756	CIDm00024462|copper-64(2+);sulfate|0.6179	CIDm00000712|Formaldehyde-13C,d2solution|0.5865	CIDm00004156|trideuteriomethyl methanesulfonate|0.5750	CIDm09874904|SCHEMBL37451|0.7599	CIDm00014829|oxocopper|0.5293
ULBP3|Q9BZM4	CIDm00041322|64396-10-7|0.5329	CIDm00000544|tris(oxidanidyl)arsane|0.6099	CIDm00014012|CID522275|0.5167
ZNF664|Q8N3J9	CIDm00024462|copper-64(2+);sulfate|0.6022	CIDm00000712|Formaldehyde-13C,d2solution|0.5037	CIDm09874904|SCHEMBL37451|0.5406
CST1|P01037	CIDm00125576|SCHEMBL9312109|0.9410
SPZ1|Q9BXG8	CIDm00024462|copper-64(2+);sulfate|0.5577
MPZL1|O95297	CIDm00002336|CID6911868|0.5690
ACTL8|Q9H568	CIDm00003121|valproic acid-d|0.8269	CIDm00024462|copper-64(2+);sulfate|0.5437	CIDm00002909|CID9988947|0.5209	CIDm00001983|SCHEMBL887976|0.5784	CIDm00004156|trideuteriomethyl methanesulfonate|0.5771
PRRC1|Q96M27	CIDm00024462|copper-64(2+);sulfate|0.5092	CIDm00000784|superoxol|0.5680
SAGE1|Q9NXZ1	CIDm00003121|valproic acid-d|0.5878	CIDm00004156|trideuteriomethyl methanesulfonate|0.5408
EPHX4|Q8IUS5	CIDm00000174|methanol/methanol-d1|0.6823
MFRP|Q9BY79	CIDm00003121|valproic acid-d|0.6849
DPF2|Q92785	CIDm00000712|Formaldehyde-13C,d2solution|0.5039
ITGAD|Q13349	CIDm00002336|CID6911868|0.6456	CIDm00002524|SCHEMBL10034115|0.7144	CIDm00000206|CID9899007|0.5025
STMP1|E0CX11	CIDm00005562|Trichostatin A, Streptomyces sp.|0.5814
SEMA4B|Q9NPR2	CIDm00002156|MOLI000923|0.5622	CIDm00003460|MolPort-028-951-604|0.6771
GPRASP2|Q96D09	CIDm06326970|selenium-72|0.6034
ACYP2|P14621	CIDm00004156|trideuteriomethyl methanesulfonate|0.5003	CIDm05280343|quercetin-3-beta-d|0.5425	CIDm00006113|methylsulfonic acid, ethyl ester|0.5724	CIDm00002156|MOLI000923|0.5181
NOL4L|Q96MY1	CIDm00003121|valproic acid-d|0.5497	CIDm00000712|Formaldehyde-13C,d2solution|0.5126	CIDm00001983|SCHEMBL887976|0.5403	CIDm00004156|trideuteriomethyl methanesulfonate|0.5084
DNAJC5B|Q9UF47	CIDm00003121|valproic acid-d|0.5315	CIDm00024462|copper-64(2+);sulfate|0.5394
RPL36|Q9Y3U8	CIDm00000177|2-deuterio-1-tritioethanone|0.8675	CIDm00000813|potassium;hydron|0.6679	CIDm00000314|FT-0665428|0.7782
SEC24C|P53992	CIDm00003121|valproic acid-d|0.9969	CIDm00024462|copper-64(2+);sulfate|0.7611	CIDm00002909|CID9988947|0.9996	CIDm00000712|Formaldehyde-13C,d2solution|0.6313	CIDm00002336|CID6911868|0.8625	CIDm00004156|trideuteriomethyl methanesulfonate|0.9350	CIDm00000934|pi-Cyclopentadienyl compd. with nickel|0.9083	CIDm00005562|Trichostatin A, Streptomyces sp.|0.9358	CIDm00000942||-nicotine|0.9348	CIDm05280961|genistein-d(4)|0.8715	CIDm05281707|cumestrol|0.8997	CIDm00006859|methyl(quinolin-8-yloxy)mercury|0.9588
OR5B21|A6NL26	CIDm00024462|copper-64(2+);sulfate|0.8744	CIDm00002336|CID6911868|0.7392	CIDm00002256|zeapos|0.5335	CIDm00002514|cadmium-110|0.8293	CIDm00000544|tris(oxidanidyl)arsane|0.9854	CIDm00024934|sodiumhydrogen selenite,sodium biselenite|0.8353	CIDm00002156|MOLI000923|0.7963	CIDm00250653|sodium;4-(methylsulfonylamino)benzoate|0.6787	CIDm00014829|oxocopper|0.7677	CIDm00001805|wr 183027|0.9088	CIDm00006468|sernylan|0.8752	CIDm00060789|genesa|0.7882	CIDm05326878|CID5326878|0.6498	CIDm00004943|Vetofol-d17|0.6278	CIDm00003314|zinc eugenolate|0.8765	CIDm00107898|SCHEMBL533833|0.9142
TRIM69|Q86WT6	CIDm00003121|valproic acid-d|0.6550
ATAD3B|Q5T9A4	CIDm00000753|glycerol-d|0.6485	CIDm00001003|Phosphoric acid-18O4 solution|0.6442	CIDm00004156|trideuteriomethyl methanesulfonate|0.5135	CIDm00015103|SCHEMBL16062159|0.6355	CIDm00000961||I-Oxido dihydrogen|0.5308	CIDm00003763|CYS9AKD70P|0.5166	CIDm00008505|fluorochrome|0.5418
COX6C|P09669	CIDm00002909|CID9988947|0.6691
GPC4|O75487	CIDm00005538|SCHEMBL12494512|0.6962	CIDm05280343|quercetin-3-beta-d|0.5385	CIDm00002524|SCHEMBL10034115|0.5744
UPK2|O00526	CIDm00003121|valproic acid-d|0.5836
CHCHD5|Q9BSY4	CIDm00003121|valproic acid-d|0.7362	CIDm00004156|trideuteriomethyl methanesulfonate|0.6143	CIDm00006113|methylsulfonic acid, ethyl ester|0.6674
NDUFC1|O43677	CIDm00005102|ZINC01705443|0.9664
TAS2R31|P59538	CIDm00000174|methanol/methanol-d1|0.8815	CIDm00000702|(1S)-1-deuterioethanol|0.7748	CIDm00000942||-nicotine|0.5166	CIDm00000544|tris(oxidanidyl)arsane|0.5578	CIDm00073212|Diplumbene|0.8303	CIDm00002900|ZINC03872172|0.8994	CIDm00000791|CID9989320|0.9940	CIDm00000614|(2S,3S,4S)-3,4,5,5-tetradeuterioproline|0.9935	CIDm00024424|zinc;sulfuric acid|0.9778
OR2A5|Q96R48	CIDm00002336|CID6911868|0.5470	CIDm00002514|cadmium-110|0.7017	CIDm00024934|sodiumhydrogen selenite,sodium biselenite|0.7275	CIDm00002156|MOLI000923|0.5537	CIDm71563398|CHEMBL2403340|0.5506	CIDm00001206|methamphetamine-d4|0.8733	CIDm00004763|zadonal|0.5869	CIDm00003750|Irinotecan-d10 Hydrochloride|0.5684	CIDm00083153|glycylphenylalanylphenylalanine|0.5572	CIDm00159612|cobaltous;stannic;oxygen(2-)|0.5536	CIDm00060789|genesa|0.6906	CIDm00265546|ZINC01668115|0.8526	CIDm00133881|WTUKKAOMXJCRLH-UHFFFAOYSA-N|0.6126	CIDm00003314|zinc eugenolate|0.8994	CIDm00072385|nonoxynol-9 [nonylphenoxy polyethoxy ethanol]|0.5845	CIDm00002538|(S)-(+)-Camptothecin-d5|0.6378
EML4|Q9HC35	CIDm00000753|glycerol-d|0.5297	CIDm00023994|zinc-64|0.7830	CIDm00000197|SCHEMBL14613190|0.7009	CIDm00000762|XKMLYUALXHKNFT-DTUHVUQASA-N|0.6586	CIDm00005978|SCHEMBL15474330|0.6896
PSMD1|Q99460	CIDm00002909|CID9988947|0.7202	CIDm00002116|SCHEMBL14297170|0.6209
HOMEZ|Q8IX15	CIDm00005538|SCHEMBL12494512|0.5418
ICAM5|Q9UMF0	CIDm00002909|CID9988947|0.5412	CIDm05280343|quercetin-3-beta-d|0.6681	CIDm00041322|64396-10-7|0.5063
KLHL33|A6NCF5	CIDm00003121|valproic acid-d|0.9024	CIDm00005538|SCHEMBL12494512|0.6618	CIDm00001117|hydron;methyl carbamimidothioate;sulfate|0.9510	CIDm00000175|perdeuterioacetoxy|0.9043	CIDm00000106|triammonium bis(o-phospho-l-serinate) trihydrate|0.9949	CIDm00005291|SCHEMBL4380735|0.6803	CIDm00068740|zoledronic acid [100 microm]|0.7746	CIDm00063062|CTK8F2185|0.6995	CIDm00003676|CHEMBL3278065|0.7725
CIB3|Q96Q77	CIDm00003121|valproic acid-d|0.5859	CIDm00000197|SCHEMBL14613190|0.6259	CIDm00000193|S-Adenosylhomocysteine-13C5|0.9418	CIDm00253547|Nk 154183b|0.8784	CIDm26087388|JTT|0.5508	CIDm00000860|alpha-linolenate (d5-18:3n-3 ethyl ester)|0.9014	CIDm00001182|valine-d8|0.8935	CIDm00001959|CID9914738|0.9914	CIDm00125643|CID9915977|0.9715	CIDm00003468|Violet XXIII-d6|0.9878
CLIC6|Q96NY7	CIDm00002336|CID6911868|0.5878	CIDm00015625|CID158816|0.6952
CLRN3|Q8NCR9	CIDm00003121|valproic acid-d|0.5828
RPUSD2|Q8IZ73	CIDm00000450|CID9993501|0.7212
FAXC|Q5TGI0	CIDm00003121|valproic acid-d|0.6325
ORAOV1|Q8WV07	CIDm00024462|copper-64(2+);sulfate|0.6942
CRYBB1|P53674	CIDm00000174|methanol/methanol-d1|0.5572	CIDm00000750|glycine-t2|0.8099	CIDm00001567|203645-37-8|0.8432	CIDm00004956|CID9884872|0.9831
ZNF384|Q8TF68	CIDm00003121|valproic acid-d|0.7469	CIDm00024462|copper-64(2+);sulfate|0.6022	CIDm00002256|zeapos|0.5054	CIDm09874904|SCHEMBL37451|0.5406
LYPD3|O95274	CIDm00000450|CID9993501|0.5705
SAMD9L|Q8IVG5	CIDm00015625|CID158816|0.5462	CIDm00002524|SCHEMBL10034115|0.5692	CIDm00004920|CID9948776|0.6854	CIDm00000611|d-glutamate-meso-d|0.5306
MRPL45|Q9BRJ2	CIDm00024462|copper-64(2+);sulfate|0.5224
LAPTM4A|Q15012	CIDm00002336|CID6911868|0.5784
SPRR2F|Q96RM1	CIDm00000934|pi-Cyclopentadienyl compd. with nickel|0.5284	CIDm00015625|CID158816|0.9890	CIDm00002578|MOLI001811|0.7964
EVA1A|Q9H8M9	CIDm00015625|CID158816|0.5097
LINS1|Q8NG48	CIDm00000888|mg++|0.5074	CIDm00041322|64396-10-7|0.7541	CIDm00003715|Indomod-d4|0.5843	CIDm00000346|SCHEMBL15483307|0.8467	CIDm00005300|SCHEMBL15012795|0.6381
RFX5|P48382	CIDm00005538|SCHEMBL12494512|0.5011
DRC7|Q8IY82	CIDm00000983|tripolyphosphoric acid|0.5336
RHBDD2|Q6NTF9	CIDm00005538|SCHEMBL12494512|0.6838	CIDm00001117|hydron;methyl carbamimidothioate;sulfate|0.5402	CIDm00000450|CID9993501|0.5022	CIDm00000197|SCHEMBL14613190|0.5302	CIDm00002524|SCHEMBL10034115|0.5185	CIDm00014888|white arsenic|0.7177	CIDm00000784|superoxol|0.5446	CIDm00005408|UNII-P57HP4MCQZ|0.5120
TCL1B|O95988	CIDm00024462|copper-64(2+);sulfate|0.5516	CIDm00005978|SCHEMBL15474330|0.5452
SRL|Q86TD4	CIDm00002256|zeapos|0.7092
CPNE5|Q9HCH3	CIDm00001983|SCHEMBL887976|0.6608
FRMD4B|Q9Y2L6	CIDm00024462|copper-64(2+);sulfate|0.5784	CIDm00001983|SCHEMBL887976|0.6412
ZNF607|Q96SK3	CIDm00003121|valproic acid-d|0.7845	CIDm00000712|Formaldehyde-13C,d2solution|0.6653	CIDm00004156|trideuteriomethyl methanesulfonate|0.7064	CIDm00006113|methylsulfonic acid, ethyl ester|0.5608	CIDm09874904|SCHEMBL37451|0.7440	CIDm00014829|oxocopper|0.5082
SSH2|Q76I76	CIDm00001690|CID9893548|0.7948
ZNF10|P21506	CIDm00003121|valproic acid-d|0.7998	CIDm00000712|Formaldehyde-13C,d2solution|0.5688	CIDm00004156|trideuteriomethyl methanesulfonate|0.5679
PRR11|Q96HE9	CIDm00000450|CID9993501|0.6491
NOL12|Q9UGY1	CIDm00024462|copper-64(2+);sulfate|0.6672	CIDm00093860|SCHEMBL685473|0.5003	CIDm00000294|SCHEMBL4176008|0.6267
OAZ1|P54368	CIDm00024462|copper-64(2+);sulfate|0.9570	CIDm00002909|CID9988947|0.9608	CIDm00005538|SCHEMBL12494512|0.9846	CIDm00000450|CID9993501|0.9630	CIDm00002256|zeapos|0.9817	CIDm00002116|SCHEMBL14297170|0.9954
LRRN1|Q6UXK5	CIDm00000857|leucine-d3|0.9600	CIDm00006859|methyl(quinolin-8-yloxy)mercury|0.5149	CIDm00000596|3'-deuterio cytidine|0.7465
CSNK1G3|Q9Y6M4	CIDm00000712|Formaldehyde-13C,d2solution|0.5800	CIDm00006113|methylsulfonic acid, ethyl ester|0.5414
UTP14A|Q9BVJ6	CIDm00024462|copper-64(2+);sulfate|0.5965	CIDm00001983|SCHEMBL887976|0.7849	CIDm00002256|zeapos|0.6354
FDXACB1|Q9BRP7	CIDm00000753|glycerol-d|0.6978	CIDm00000238|CID9827664|0.6003	CIDm00001117|hydron;methyl carbamimidothioate;sulfate|0.5942	CIDm00000888|mg++|0.5989	CIDm00015103|SCHEMBL16062159|0.5700	CIDm00000197|SCHEMBL14613190|0.6901	CIDm00000923|zlchem 216|0.5547	CIDm00002256|zeapos|0.5156	CIDm00000174|methanol/methanol-d1|0.5916	CIDm00002514|cadmium-110|0.7097	CIDm00006503|SCHEMBL9633903|0.6417	CIDm00002116|SCHEMBL14297170|0.6075	CIDm00023930|manganum|0.7481	CIDm00023830|hepes-t|0.6882	CIDm00002767|azane;platinum-195(2+);dichloride|0.6138	CIDm00024934|sodiumhydrogen selenite,sodium biselenite|0.6051	CIDm00000224|Spectrum_000075|0.7647	CIDm00011009|copper-67(2+);dichloride|0.7625	CIDm00193344|SCHEMBL1527409|0.9095	CIDm00016886|ZB000289|0.7673	CIDm00001023|dihydroxyphosphoryl hydrogen phosphate|0.7868	CIDm00000106|triammonium bis(o-phospho-l-serinate) trihydrate|0.6878	CIDm00004795|CID9543492|0.6847	CIDm00008172|tris-tri-ethyleneglycolphosphate|0.7974	CIDm00008200|tris(tetraethyleneglycol)phosphite|0.8714	CIDm00000965|zirconyl oleate|0.8112	CIDm00001153|tyrosine t23g7|0.5496	CIDm00000840|(2R,3S,4S,5R)-6-methyloxane-2,3,4,5-tetrol|0.7318	CIDm00003776|1-deuteriopropan-2-ol|0.6400	CIDm00000453|CID9920559|0.7234	CIDm23690938|CID10830762|0.5952	CIDm00000994|CID9989619|0.6820	CIDm00003310|SCHEMBL2514265|0.7176	CIDm00002833|spindle poison|0.7120	CIDm00000867|zirconiummalonat|0.7389	CIDm00000190|Adenine-2,8-3H|0.6950	CIDm26087388|JTT|0.6326	CIDm00003657|SQ 1089-13C,15N2|0.6093	CIDm00003624|Homidium-d5 Bromide|0.8223	CIDm00000295|ZOOGRGPOEVQQDX-BDXYJKHTSA-N|0.7513	CIDm00000622|BC631334|0.6868	CIDm00001016|VZ33528|0.7951	CIDm00005746|SCHEMBL13078824|0.7672	CIDm00001135|SCHEMBL3715677|0.7898	CIDm00000836|CID9837066|0.7819	CIDm02776321|[2-(thiophen-2-yl)-1,3-thiazol-4-yl]methanamine|0.8299	CIDm00003239|CID9869793|0.7904	CIDm00004332|d,n-acetyl-leucyl leucyl-norleucinal|0.8426
SDAD1|Q9NVU7	CIDm00000712|Formaldehyde-13C,d2solution|0.5375
[truncated: 2,626 more rows]
[truncated: 134 more columns]
