# Supplementary material for: A Multi-Label Learning Framework for Drug Repurposing
Source: Pharmaceutics. 2019 Sep 9;11(9):466. doi: 10.3390/pharmaceutics11090466 (PMC6781509; doi:10.3390/pharmaceutics11090466)
Supplement: Supplementary file 1 [file pharmaceutics-11-00466-s001.zip › supplementary files/S2.csv]

ARFRP1|Q13795	CIDm00000712|Formaldehyde-13C,d2solution|0.8127	CIDm00023994|zinc-64|0.7886	CIDm00000762|XKMLYUALXHKNFT-DTUHVUQASA-N|0.9991	CIDm06326970|selenium-72|0.8554	CIDm00000750|glycine-t2|0.8757	CIDm00023931|bis(chloranyl)mercury-201|0.9558	CIDm00000764|s:guanine|0.9732	CIDm00025465|SCHEMBL13210232|0.9089
FKBP14|Q9NWM8	CIDm00003121|valproic acid-d|0.8492	CIDm00000753|glycerol-d|0.9998	CIDm00002909|CID9988947|0.9696	CIDm00001003|Phosphoric acid-18O4 solution|0.8555	CIDm00023994|zinc-64|1.0000	CIDm00001117|hydron;methyl carbamimidothioate;sulfate|0.9998	CIDm00000271|calcium-41|1.0000	CIDm00000312|SCHEMBL15314976|1.0000	CIDm00015103|SCHEMBL16062159|0.9751	CIDm00015625|CID158816|0.6979	CIDm00023925|iron-58(2+)|1.0000	CIDm00003017|AGN-PC-0CX9FP|1.0000	CIDm00005040|Rapamycin C-7, analog 1|1.0000	CIDm00001110|2,3-dideuterosuccinate-1-13c|0.9997	CIDm00446229|Inl|0.8885	CIDm86306051|3N9|0.9999	CIDm00062551|pentethyleneglycol|0.8358	CIDm00000875|tartaric-d acid|1.0000	CIDm00003672|SCHEMBL12496413|1.0000	CIDm00005726|Zidovudine-d3|1.0000	CIDm00005372|SCHEMBL10241645|1.0000	CIDm00005753|corticosterone-d8|1.0000	CIDm00024293|cesium-143|1.0000	CIDm00011740|CID9907506|1.0000	CIDm00011005|TETRADECANOIC-6,6-D2ACID|1.0000
RPL29|P47914	CIDm00001003|Phosphoric acid-18O4 solution|0.9999	CIDm00000238|CID9827664|1.0000	CIDm00023994|zinc-64|0.9490	CIDm00000888|mg++|1.0000	CIDm00000197|SCHEMBL14613190|0.9998	CIDm00002256|zeapos|0.7658	CIDm00041322|64396-10-7|0.9287	CIDm00000762|XKMLYUALXHKNFT-DTUHVUQASA-N|1.0000	CIDm00002116|SCHEMBL14297170|0.5805	CIDm06326970|selenium-72|0.6009	CIDm00000730|QGWNDRXFNXRZMB-DTUHVUQASA-N|1.0000	CIDm00024934|sodiumhydrogen selenite,sodium biselenite|0.8931	CIDm00000772|enoxaparin|0.9927	CIDm00002900|ZINC03872172|0.9332	CIDm00000402|sulphur-33|0.9267	CIDm00011979|6-deuterio-5-methyl-1H-benzimidazole|0.9781	CIDm00102399|alpha-D-Galp-(1->6)-alpha-D-Galp-(1->6)-D-Glu|0.9008	CIDm00003325|CTK8F9721|0.9929	CIDm00000245|alpha-D-Gal-(1->4)-beta-D-GlcNAc|0.9753
GABRR1|P24046	CIDm00005538|SCHEMBL12494512|0.6370	CIDm00000312|SCHEMBL15314976|0.9685	CIDm00005056|CTK8G2938|0.9952	CIDm00000750|glycine-t2|0.9846	CIDm00000187|ACETYLCHOLINE-D16BROMIDE|0.9937	CIDm00000596|3'-deuterio cytidine|0.7730	CIDm00000119|AMINOBUTYRICACID,GAMMA,[4-14C]|1.0000	CIDm00003007|CHEMBL3250775|1.0000	CIDm71563398|CHEMBL2403340|0.9999	CIDm00003763|CYS9AKD70P|0.9876	CIDm00003488|SCHEMBL13346803|0.9981	CIDm00003224|RDYMFSUJUZBWLH-JAGSBRHWSA-N|0.9881	CIDm00003562|CHEMBL3250431|0.9999	CIDm00003016|Valium-13C,d3|1.0000
NMNAT1|Q9HAN9	CIDm00003121|valproic acid-d|0.9996	CIDm00024462|copper-64(2+);sulfate|0.9574	CIDm00000753|glycerol-d|0.9999	CIDm00000238|CID9827664|0.9999	CIDm00023994|zinc-64|0.9421	CIDm00001117|hydron;methyl carbamimidothioate;sulfate|1.0000	CIDm00000271|calcium-41|1.0000	CIDm00000175|perdeuterioacetoxy|1.0000	CIDm00000888|mg++|0.9925	CIDm00000312|SCHEMBL15314976|0.9883	CIDm00015103|SCHEMBL16062159|0.9436	CIDm00005562|Trichostatin A, Streptomyces sp.|0.9981	CIDm00000961||I-Oxido dihydrogen|0.9998	CIDm00000283|oxidanylformaldehyde|0.9887	CIDm00000866|lysine (12c/13c)|0.9477	CIDm00005234|sodium;chlorine-35(1-)|0.9954	CIDm00000280|CID9920366|0.9886	CIDm00006503|SCHEMBL9633903|0.9943	CIDm00000784|superoxol|0.9998	CIDm00006049|ETHYLENEDIAMINETETRAACETICACID-D16|0.9962	CIDm00000177|2-deuterio-1-tritioethanone|0.9999	CIDm00000783|p-Hydrogen|0.9990	CIDm00000813|potassium;hydron|0.9959	CIDm00000942||-nicotine|0.9005	CIDm00000738|glutamine (14n glutamine)|1.0000	CIDm00005056|CTK8G2938|0.9758	CIDm00005590|4-tert-Octylphenol-3,5-d2 monoethoxylate solution|0.9952	CIDm00002349|CID9885301|0.9829	CIDm00000232|CID9815369|1.0000	CIDm00000679|trideuterio(methylsulfinyl)methane|0.9924	CIDm00000224|Spectrum_000075|0.9996	CIDm00000611|d-glutamate-meso-d|0.9975	CIDm00000304|CID9909206|0.9984	CIDm00005297|CID9876413|0.9915	CIDm00000887|wood spirit|0.9925	CIDm00000191|ZINC03201876|0.9370	CIDm00001023|dihydroxyphosphoryl hydrogen phosphate|0.9990	CIDm00000612|sodium l-lactate-(13)c(3)|0.9804	CIDm00000311|CID9990172|0.9931	CIDm00001134|[3'-13C]THYMIDINE|0.9877	CIDm44263835|AGN-PC-0743G4|0.9993	CIDm00024502|sodium dichromate(VI)|0.9772	CIDm00000773|CID9815258|0.9802	CIDm00443314|SCHEMBL15760665|0.9975	CIDm00002891|CID9963853|0.9867	CIDm00000181|ZSLZBFCDCINBPY-LKJKNSTQSA-N|0.9902	CIDm00004140|NCGC00016363-01|0.9780	CIDm00000925||A-Nicotinamide adenine dinucleotide sodium salt|0.9919	CIDm24978514|Phosphate-Buffered Saline|0.9932
APOF|Q13790	CIDm00024462|copper-64(2+);sulfate|0.9430	CIDm00001983|SCHEMBL887976|0.8470	CIDm05280343|quercetin-3-beta-d|0.8293	CIDm00002524|SCHEMBL10034115|0.9198	CIDm00005408|UNII-P57HP4MCQZ|0.9735	CIDm00000304|CID9909206|0.9953	CIDm05460048|triglycerides|0.9139	CIDm00001107|gonol|0.9977
DPEP2|Q9H4A9	CIDm00000753|glycerol-d|0.9591	CIDm00000238|CID9827664|0.9900	CIDm00000271|calcium-41|0.9905	CIDm00000888|mg++|0.9961	CIDm00000312|SCHEMBL15314976|0.9925	CIDm00015103|SCHEMBL16062159|0.9707	CIDm00000450|CID9993501|0.6746	CIDm00015625|CID158816|0.8300	CIDm00000961||I-Oxido dihydrogen|0.9836	CIDm00002256|zeapos|0.9514	CIDm00002524|SCHEMBL10034115|0.8997	CIDm00000174|methanol/methanol-d1|0.9959	CIDm00002514|cadmium-110|0.9732	CIDm00000750|glycine-t2|0.9286	CIDm00000611|d-glutamate-meso-d|0.9876	CIDm00000311|CID9990172|0.9999	CIDm00000773|CID9815258|0.9661	CIDm00000597|cytosine-1-beta-d|0.9993	CIDm00000402|sulphur-33|0.9953	CIDm00001099|hydron;sulfite|0.9813	CIDm00024261|silicon(IV) oxide|1.0000	CIDm00003907|AGN-PC-04Y4OZ|0.9284	CIDm00003910|n-acetyl-l-leucyl-l-leucyl-d -argininaldehyde|0.9988	CIDm00062080||A-D-galactopyranoside, octyl|0.9998	CIDm00003908|CHEMBL1742488|0.9999
PDE6D|O43924	CIDm00003121|valproic acid-d|0.9933	CIDm00024462|copper-64(2+);sulfate|0.9742	CIDm00001003|Phosphoric acid-18O4 solution|0.7346	CIDm00000888|mg++|0.9730	CIDm00004156|trideuteriomethyl methanesulfonate|0.8982	CIDm00015103|SCHEMBL16062159|0.6891	CIDm00000450|CID9993501|0.8586	CIDm00000762|XKMLYUALXHKNFT-DTUHVUQASA-N|0.9428	CIDm00006113|methylsulfonic acid, ethyl ester|0.9302	CIDm00000730|QGWNDRXFNXRZMB-DTUHVUQASA-N|0.9720	CIDm00001567|203645-37-8|0.9799	CIDm00000596|3'-deuterio cytidine|0.9052	CIDm00000346|SCHEMBL15483307|0.9554	CIDm00000295|ZOOGRGPOEVQQDX-BDXYJKHTSA-N|0.9619	CIDm00000761|ZINC19418783|0.9990
PSMB6|P28072	CIDm00003121|valproic acid-d|0.5665	CIDm00000753|glycerol-d|0.6527	CIDm00002909|CID9988947|0.7153	CIDm00001003|Phosphoric acid-18O4 solution|0.9981	CIDm00000238|CID9827664|0.9972	CIDm00000888|mg++|0.9999	CIDm00000312|SCHEMBL15314976|0.9977	CIDm00000197|SCHEMBL14613190|0.9998	CIDm00000961||I-Oxido dihydrogen|0.9989	CIDm00000866|lysine (12c/13c)|0.9999	CIDm00014888|white arsenic|0.9880	CIDm00000177|2-deuterio-1-tritioethanone|0.9985	CIDm00002116|SCHEMBL14297170|0.9750	CIDm00000813|potassium;hydron|0.9998	CIDm00000942||-nicotine|0.7946	CIDm00000738|glutamine (14n glutamine)|1.0000	CIDm00000857|leucine-d3|0.9997	CIDm05280961|genistein-d(4)|0.6334	CIDm00000232|CID9815369|0.9993	CIDm00000750|glycine-t2|0.9984	CIDm00000544|tris(oxidanidyl)arsane|0.8670	CIDm00000602|DL-Alanine-13C3|0.9999	CIDm00024934|sodiumhydrogen selenite,sodium biselenite|0.5417	CIDm00000611|d-glutamate-meso-d|1.0000	CIDm00011009|copper-67(2+);dichloride|0.8566	CIDm00093860|SCHEMBL685473|1.0000	CIDm00000764|s:guanine|0.6624	CIDm00005238|CID9833957|0.9999	CIDm00000876|methionine-d4|0.9990	CIDm00000424|aspartic acid-d|0.9981	CIDm00078165|{2-[n-morpholino]ethanesulfonic acid}hydrate|1.0000	CIDm00001153|tyrosine t23g7|1.0000	CIDm00000773|CID9815258|1.0000	CIDm00000994|CID9989619|0.9998	CIDm00008083|morpholin-4-yl-d|0.7025	CIDm00000236|asparagine (d79n-beta2ar-rluc)|1.0000	CIDm00098487|m-methoxybenzoylamino|0.7537	CIDm00000594|s/cysteine|0.9999	CIDm00036523|XLXSAKCOAKORKW-AQJXLSMYSA-N|0.9905	CIDm00001148|CID9990558|1.0000	CIDm00000617|serine-t|1.0000	CIDm00000791|CID9989320|1.0000	CIDm00000614|(2S,3S,4S)-3,4,5,5-tetradeuterioproline|0.9959	CIDm00000205|s-allo-threonine|1.0000	CIDm00012547|5beta-pregnane-3alpha,11beta,17alpha|0.9073	CIDm00001182|valine-d8|0.9997	CIDm00000833|zinc urocanate citrullinate|0.6053	CIDm00000586|{[imino(amino)methyl](methyl)amino}acetate|0.9283	CIDm00001051|Vitazechs-d5|1.0000
CXCL14|O95715	CIDm00003121|valproic acid-d|0.9917	CIDm00005538|SCHEMBL12494512|0.9859	CIDm00005562|Trichostatin A, Streptomyces sp.|0.9494	CIDm00000450|CID9993501|0.8772	CIDm00015625|CID158816|0.9793	CIDm00002524|SCHEMBL10034115|0.9350	CIDm00000977|triplet molecular oxygen|0.9449	CIDm00000784|superoxol|0.9550	CIDm00023930|manganum|0.9787	CIDm00004920|CID9948776|0.9793	CIDm05280961|genistein-d(4)|0.8948	CIDm00000544|tris(oxidanidyl)arsane|0.9134	CIDm00016886|ZB000289|0.9746	CIDm00025670|terbufos|0.9772	CIDm00000991|vitrex|0.9930	CIDm00013676|ZINC02040143|0.9705	CIDm00161491|monomethylarsonous acid|0.9874	CIDm00447348|SCHEMBL13151760|0.9431	CIDm00265546|ZINC01668115|0.9822	CIDm00003314|zinc eugenolate|0.9783
BCAT2|O15382	CIDm00000753|glycerol-d|0.9979	CIDm00002909|CID9988947|1.0000	CIDm00005538|SCHEMBL12494512|1.0000	CIDm00001003|Phosphoric acid-18O4 solution|0.9998	CIDm00000238|CID9827664|0.9959	CIDm00001117|hydron;methyl carbamimidothioate;sulfate|0.9982	CIDm00000271|calcium-41|0.9994	CIDm00000175|perdeuterioacetoxy|0.9786	CIDm00000312|SCHEMBL15314976|0.9988	CIDm00015103|SCHEMBL16062159|0.9986	CIDm00000923|zlchem 216|0.9994	CIDm00002256|zeapos|1.0000	CIDm00000174|methanol/methanol-d1|0.9974	CIDm00014888|white arsenic|0.9932	CIDm00000280|CID9920366|0.9932	CIDm00006503|SCHEMBL9633903|0.9745	CIDm00007870|SCHEMBL1331651|0.9991	CIDm00000813|potassium;hydron|0.9986	CIDm00000738|glutamine (14n glutamine)|0.9999	CIDm00023830|hepes-t|0.9980	CIDm00000857|leucine-d3|1.0000	CIDm00000232|CID9815369|0.9981	CIDm00000750|glycine-t2|0.9968	CIDm00000602|DL-Alanine-13C3|0.9995	CIDm00023985|gold-198|1.0000	CIDm00000611|d-glutamate-meso-d|0.9997	CIDm00000051|SCHEMBL6887701|0.9992	CIDm00008117|zinc bis-glycol|0.9960	CIDm00005428|CID9830965|0.9997	CIDm00000222|deuterio(tritio)amine|0.9956	CIDm00005238|CID9833957|0.9999	CIDm00000876|methionine-d4|0.9958	CIDm00000193|S-Adenosylhomocysteine-13C5|1.0000	CIDm00000612|sodium l-lactate-(13)c(3)|0.9998	CIDm00248893|{1-[(1-phenylethyl)sulfanyl]ethyl}benzene|0.9843	CIDm00000311|CID9990172|0.9987	CIDm00000106|triammonium bis(o-phospho-l-serinate) trihydrate|1.0000	CIDm00000424|aspartic acid-d|0.9934	CIDm00008172|tris-tri-ethyleneglycolphosphate|0.9921	CIDm00002978|SCHEMBL13308730|0.9999	CIDm00008200|tris(tetraethyleneglycol)phosphite|0.9994	CIDm00001153|tyrosine t23g7|0.9981	CIDm00004609|CID9947360|0.9998	CIDm00019920|ZINC02038187|0.9999	CIDm00533669|SCHEMBL13770920|0.9992	CIDm00000317|RGJOEKWQDUBAIZ-FTAFPTFXSA-N|0.9992	CIDm00000994|CID9989619|0.9999	CIDm00000925||A-Nicotinamide adenine dinucleotide sodium salt|0.9997	CIDm00000236|asparagine (d79n-beta2ar-rluc)|1.0000
PLA1A|Q53H76	CIDm00002909|CID9988947|0.9960	CIDm00000712|Formaldehyde-13C,d2solution|0.9945	CIDm00000934|pi-Cyclopentadienyl compd. with nickel|0.9868	CIDm00006113|methylsulfonic acid, ethyl ester|0.9818	CIDm00005978|SCHEMBL15474330|0.9845	CIDm00002832|ZINC03872131|0.9916	CIDm00000250|CID5799469|0.9924	CIDm00125643|CID9915977|0.9943
CYSLTR1|Q9Y271	CIDm00000712|Formaldehyde-13C,d2solution|0.9985	CIDm00000238|CID9827664|0.9994	CIDm00000271|calcium-41|1.0000	CIDm00000175|perdeuterioacetoxy|0.9994	CIDm00004156|trideuteriomethyl methanesulfonate|0.9022	CIDm00000197|SCHEMBL14613190|0.9970	CIDm00000283|oxidanylformaldehyde|0.9976	CIDm00000762|XKMLYUALXHKNFT-DTUHVUQASA-N|1.0000	CIDm00000866|lysine (12c/13c)|0.9998	CIDm00006113|methylsulfonic acid, ethyl ester|0.9503	CIDm00000784|superoxol|0.9459	CIDm00000783|p-Hydrogen|1.0000	CIDm00000730|QGWNDRXFNXRZMB-DTUHVUQASA-N|1.0000	CIDm00000232|CID9815369|0.9883	CIDm00005978|SCHEMBL15474330|0.9785	CIDm00000611|d-glutamate-meso-d|1.0000	CIDm00000274|2oz6|0.9969	CIDm00000222|deuterio(tritio)amine|0.9690	CIDm00000985|SCHEMBL1332805|1.0000	CIDm00000187|ACETYLCHOLINE-D16BROMIDE|1.0000	CIDm00000774|dideuterio-[2-(1H-imidazol-5-yl)ethyl]amine|0.9895	CIDm00077998|rosiglizole|0.9997	CIDm00002244|deuterio 2-acetyloxybenzoate|0.9999	CIDm00000158|CID9950404|1.0000	CIDm00000951|xv) norepinephrine|1.0000	CIDm00000231|SCHEMBL5720005|0.9956	CIDm00000838|UNII-336096P2WE|0.9997	CIDm00000965|zirconyl oleate|1.0000	CIDm00000160|CID9884956|0.9992	CIDm00019920|ZINC02038187|0.9892	CIDm00003987|SCHEMBL3672549|1.0000	CIDm00000264|CID9812753|0.9999	CIDm00001158|XCCTYIAWTASOJW-OPMSUHOOSA-N|0.9955	CIDm00005202|SEROTONINBINOXALATE,5-[2-14C]|1.0000	CIDm00003907|AGN-PC-04Y4OZ|1.0000	CIDm00000745|ZINC03830892|1.0000	CIDm00001174|uracil-13c4,15n2|0.9998	CIDm00001177|ZINC08613151|1.0000	CIDm00002153|SCHEMBL13384600|0.9949	CIDm00003908|CHEMBL1742488|1.0000	CIDm00001794|hexamethyleneamiloride|1.0000	CIDm00003934|aspirin-triggered lipoxin A4|1.0000	CIDm06439874|SCHEMBL10970216|0.9999	CIDm00001032|CID9989212|1.0000	CIDm00000389|ornithine-d|1.0000	CIDm00000213|CID9819901|1.0000
PRKCSH|P14314	CIDm00001983|SCHEMBL887976|0.9467	CIDm00000271|calcium-41|1.0000	CIDm00002514|cadmium-110|0.9571	CIDm00000206|CID9899007|0.9634	CIDm00024425|disodium;dioxido(dioxo)chromium-51|0.9332	CIDm00023930|manganum|0.9050	CIDm00000942||-nicotine|0.9551	CIDm00000611|d-glutamate-meso-d|0.9690	CIDm00003054|d, diethylstilbestrol|0.9632	CIDm00000772|enoxaparin|0.9500	CIDm00098487|m-methoxybenzoylamino|0.9843	CIDm00014829|oxocopper|0.9950	CIDm00439317|tri-mu-sulfido-mu3-sulfido-triiron(III)|0.9972
NDST2|P52849	CIDm00024462|copper-64(2+);sulfate|0.9592	CIDm00000175|perdeuterioacetoxy|0.9848	CIDm00000961||I-Oxido dihydrogen|0.9888	CIDm00000783|p-Hydrogen|0.9992	CIDm00024425|disodium;dioxido(dioxo)chromium-51|0.9572	CIDm00000774|dideuterio-[2-(1H-imidazol-5-yl)ethyl]amine|0.9682	CIDm00002244|deuterio 2-acetyloxybenzoate|0.9748	CIDm00000772|enoxaparin|0.9908	CIDm00005300|SCHEMBL15012795|0.9821	CIDm00001158|XCCTYIAWTASOJW-OPMSUHOOSA-N|0.9805	CIDm53477714|AGN-PC-09TKB8|0.9904	CIDm00024766|SCHEMBL15263434|0.9930
SORD|Q00796	CIDm00003121|valproic acid-d|0.9999	CIDm00024462|copper-64(2+);sulfate|1.0000	CIDm00000753|glycerol-d|1.0000	CIDm00005538|SCHEMBL12494512|0.9992	CIDm00001003|Phosphoric acid-18O4 solution|0.9999	CIDm00000712|Formaldehyde-13C,d2solution|0.9994	CIDm00023994|zinc-64|1.0000	CIDm00001117|hydron;methyl carbamimidothioate;sulfate|0.9998	CIDm00000175|perdeuterioacetoxy|0.9858	CIDm00000888|mg++|0.9989	CIDm00000312|SCHEMBL15314976|0.9998	CIDm00000934|pi-Cyclopentadienyl compd. with nickel|0.9976	CIDm00015103|SCHEMBL16062159|0.9875	CIDm00005562|Trichostatin A, Streptomyces sp.|0.9970	CIDm05280343|quercetin-3-beta-d|0.9967	CIDm00000923|zlchem 216|0.9998	CIDm00000174|methanol/methanol-d1|0.9926	CIDm00002514|cadmium-110|0.9987	CIDm00000702|(1S)-1-deuterioethanol|0.9942	CIDm00005234|sodium;chlorine-35(1-)|0.9966	CIDm00000206|CID9899007|0.9990	CIDm00000783|p-Hydrogen|1.0000	CIDm00002116|SCHEMBL14297170|0.9989	CIDm00023930|manganum|0.9919	CIDm00000730|QGWNDRXFNXRZMB-DTUHVUQASA-N|0.9964	CIDm05280961|genistein-d(4)|0.9872	CIDm00006410|zinc t-butyl peroxide|0.9941	CIDm00000602|DL-Alanine-13C3|0.9908	CIDm00000679|trideuterio(methylsulfinyl)methane|0.9758	CIDm00005978|SCHEMBL15474330|0.9887	CIDm00000887|wood spirit|0.9979	CIDm00003017|AGN-PC-0CX9FP|1.0000	CIDm00006859|methyl(quinolin-8-yloxy)mercury|0.9997	CIDm00001134|[3'-13C]THYMIDINE|0.9972	CIDm00078165|{2-[n-morpholino]ethanesulfonic acid}hydrate|0.9883	CIDm00002244|deuterio 2-acetyloxybenzoate|0.9979	CIDm00008172|tris-tri-ethyleneglycolphosphate|0.9991	CIDm00008200|tris(tetraethyleneglycol)phosphite|0.9925	CIDm00001287|SCHEMBL14423426|0.9837	CIDm00000160|CID9884956|0.9991	CIDm00443314|SCHEMBL15760665|0.9979	CIDm00000453|CID9920559|0.9957	CIDm00000943|trioxonitrate(V)|0.9965	CIDm00002513|sodium;dimethylarsinic acid;trihydrate|0.9995	CIDm00000190|Adenine-2,8-3H|0.9901	CIDm00000925||A-Nicotinamide adenine dinucleotide sodium salt|0.9986	CIDm00062551|pentethyleneglycol|0.9926	CIDm00005300|SCHEMBL15012795|0.9865	CIDm00439177|O641|0.9971
ACVR1C|Q8NER5	CIDm00003121|valproic acid-d|1.0000	CIDm00024462|copper-64(2+);sulfate|0.9900	CIDm00002909|CID9988947|0.9800	CIDm00005538|SCHEMBL12494512|1.0000	CIDm00000238|CID9827664|1.0000	CIDm00002336|CID6911868|0.9769	CIDm00005562|Trichostatin A, Streptomyces sp.|0.9642	CIDm00000197|SCHEMBL14613190|1.0000	CIDm00002767|azane;platinum-195(2+);dichloride|0.9997	CIDm00005590|4-tert-Octylphenol-3,5-d2 monoethoxylate solution|0.9991	CIDm00023985|gold-198|0.9948	CIDm00000187|ACETYLCHOLINE-D16BROMIDE|0.9972	CIDm00073212|Diplumbene|0.9887	CIDm00004609|CID9947360|0.9888	CIDm00025670|terbufos|0.9958	CIDm00000991|vitrex|0.9948	CIDm00008083|morpholin-4-yl-d|0.9933	CIDm00013676|ZINC02040143|0.9873	CIDm00060878|ZINC12503190|0.9989	CIDm00004053|UNII-A960M0G5TP|0.9666	CIDm00000214|SCHEMBL13399727|0.9985
CYBA|P13498	CIDm00003121|valproic acid-d|1.0000	CIDm00002909|CID9988947|0.9847	CIDm00005538|SCHEMBL12494512|1.0000	CIDm00001003|Phosphoric acid-18O4 solution|0.9960	CIDm00000238|CID9827664|0.9827	CIDm00004156|trideuteriomethyl methanesulfonate|0.9704	CIDm00000450|CID9993501|0.9945	CIDm05280343|quercetin-3-beta-d|1.0000	CIDm00015625|CID158816|1.0000	CIDm00000961||I-Oxido dihydrogen|1.0000	CIDm00000977|triplet molecular oxygen|1.0000	CIDm00000762|XKMLYUALXHKNFT-DTUHVUQASA-N|0.9981	CIDm00000702|(1S)-1-deuterioethanol|1.0000	CIDm00014888|white arsenic|1.0000	CIDm00005234|sodium;chlorine-35(1-)|0.9954	CIDm00000206|CID9899007|1.0000	CIDm00000784|superoxol|1.0000	CIDm00000783|p-Hydrogen|1.0000	CIDm00002116|SCHEMBL14297170|0.9922	CIDm05280961|genistein-d(4)|0.9957	CIDm00000232|CID9815369|0.9989	CIDm00000544|tris(oxidanidyl)arsane|0.9972	CIDm00000304|CID9909206|1.0000	CIDm00003017|AGN-PC-0CX9FP|0.9776	CIDm00093860|SCHEMBL685473|1.0000	CIDm00145068|14706-82-2|1.0000	CIDm00000187|ACETYLCHOLINE-D16BROMIDE|1.0000	CIDm44263835|AGN-PC-0743G4|0.9813	CIDm00000596|3'-deuterio cytidine|0.9967	CIDm00005591|ZINC00968278|0.9976	CIDm00001287|SCHEMBL14423426|1.0000	CIDm00025476|HY-13948|1.0000	CIDm00000943|trioxonitrate(V)|0.9814	CIDm05460048|triglycerides|0.9998	CIDm00005300|SCHEMBL15012795|1.0000	CIDm00002676|SCHEMBL6241950|0.9929	CIDm00014012|CID522275|0.9917	CIDm00004091|metformin-d(6)|0.9996	CIDm00000703|SCHEMBL15945863|1.0000	CIDm00000929|beta-NADP|1.0000	CIDm00005372|SCHEMBL10241645|1.0000	CIDm00000930||A-NADPH|1.0000	CIDm00000588|creatinine-d(3)|0.9994	CIDm00005839|s(aldosterone)|0.9977	CIDm00004829|X4OV71U42S|0.9997	CIDm00000946|nitrous acid, ion(1-)|0.9999	CIDm00000928||A-NADH|0.9804	CIDm00520535|superoxyde|1.0000	CIDm00003367|ZINC03875977|0.9980
MYO6|Q9UM54	CIDm00003121|valproic acid-d|0.9989	CIDm00000753|glycerol-d|0.9998	CIDm00005538|SCHEMBL12494512|0.9750	CIDm00001003|Phosphoric acid-18O4 solution|0.9830	CIDm00000712|Formaldehyde-13C,d2solution|0.9538	CIDm00000238|CID9827664|0.9617	CIDm00001983|SCHEMBL887976|0.9825	CIDm00001117|hydron;methyl carbamimidothioate;sulfate|1.0000	CIDm00002336|CID6911868|0.9609	CIDm00000271|calcium-41|0.9994	CIDm00000175|perdeuterioacetoxy|0.9737	CIDm00000888|mg++|1.0000	CIDm00004156|trideuteriomethyl methanesulfonate|0.9469	CIDm00000312|SCHEMBL15314976|0.9723	CIDm00000197|SCHEMBL14613190|0.9933	CIDm00000174|methanol/methanol-d1|0.9555	CIDm00014888|white arsenic|0.9776	CIDm00005234|sodium;chlorine-35(1-)|0.9511	CIDm00006113|methylsulfonic acid, ethyl ester|0.9969	CIDm00000206|CID9899007|0.9587	CIDm04604180|CID4604180|0.9810	CIDm00006049|ETHYLENEDIAMINETETRAACETICACID-D16|0.9204	CIDm00024425|disodium;dioxido(dioxo)chromium-51|0.9874	CIDm00002116|SCHEMBL14297170|0.9610	CIDm00000899|478529-44-1|0.9998	CIDm06326970|selenium-72|0.9929	CIDm00005056|CTK8G2938|0.9947	CIDm00005590|4-tert-Octylphenol-3,5-d2 monoethoxylate solution|0.9981	CIDm05281707|cumestrol|0.9735	CIDm00000304|CID9909206|0.9915	CIDm00193344|SCHEMBL1527409|0.9535	CIDm00000985|SCHEMBL1332805|0.9121	CIDm00001023|dihydroxyphosphoryl hydrogen phosphate|0.9596	CIDm00001690|CID9893548|0.9243	CIDm00005376|SCHEMBL4939312|0.9756	CIDm44263835|AGN-PC-0743G4|0.9918	CIDm00004795|CID9543492|0.9855	CIDm00001110|2,3-dideuterosuccinate-1-13c|0.9703	CIDm00001153|tyrosine t23g7|0.9946	CIDm00000795|imidazolyl-d|0.9888	CIDm00003776|1-deuteriopropan-2-ol|0.9994	CIDm00000317|RGJOEKWQDUBAIZ-FTAFPTFXSA-N|0.9985	CIDm00061672|vanadate|0.9907	CIDm00000594|s/cysteine|0.9761	CIDm71563398|CHEMBL2403340|0.9964	CIDm00000767|sodium bicarbonate -13c|0.9328	CIDm00010461|CID10702120|0.9913	CIDm00001148|CID9990558|0.9889	CIDm00002028|SCHEMBL15082690|0.9780
MYH7|P12883	CIDm00000753|glycerol-d|0.9972	CIDm00001003|Phosphoric acid-18O4 solution|1.0000	CIDm00000712|Formaldehyde-13C,d2solution|0.9967	CIDm00000238|CID9827664|1.0000	CIDm00023994|zinc-64|0.9723	CIDm00001117|hydron;methyl carbamimidothioate;sulfate|1.0000	CIDm00002336|CID6911868|0.9688	CIDm00000271|calcium-41|1.0000	CIDm00000175|perdeuterioacetoxy|1.0000	CIDm00000888|mg++|0.9988	CIDm00000312|SCHEMBL15314976|0.9995	CIDm00000450|CID9993501|0.9276	CIDm00000197|SCHEMBL14613190|1.0000	CIDm00002524|SCHEMBL10034115|0.9551	CIDm00000174|methanol/methanol-d1|0.9865	CIDm00000977|triplet molecular oxygen|0.9850	CIDm00000702|(1S)-1-deuterioethanol|0.9836	CIDm00000206|CID9899007|0.9980	CIDm00000280|CID9920366|0.9971	CIDm00006503|SCHEMBL9633903|0.9899	CIDm04604180|CID4604180|0.9836	CIDm00006049|ETHYLENEDIAMINETETRAACETICACID-D16|0.9944	CIDm00000899|478529-44-1|1.0000	CIDm00023930|manganum|0.9620	CIDm00005056|CTK8G2938|0.9989	CIDm00023830|hepes-t|0.9915	CIDm00000857|leucine-d3|0.9605	CIDm00005590|4-tert-Octylphenol-3,5-d2 monoethoxylate solution|0.9968	CIDm00000232|CID9815369|0.9962	CIDm00023931|bis(chloranyl)mercury-201|0.9783	CIDm00000304|CID9909206|0.9967	CIDm00005297|CID9876413|0.9976	CIDm00024584|magnesium;trichloride|0.9967	CIDm00193344|SCHEMBL1527409|1.0000	CIDm00000887|wood spirit|0.9928	CIDm00004873|potassium-43(1+);chloride|0.9856	CIDm00001023|dihydroxyphosphoryl hydrogen phosphate|0.9999	CIDm00001690|CID9893548|0.9984	CIDm00005376|SCHEMBL4939312|0.9994	CIDm00000612|sodium l-lactate-(13)c(3)|0.9971	CIDm44263835|AGN-PC-0743G4|0.9999	CIDm00001567|203645-37-8|0.9946	CIDm00004795|CID9543492|0.9963	CIDm00003779|UNII-DIA2A74855|0.9999	CIDm53629505|AGN-PC-09X1LX|0.9838	CIDm00001110|2,3-dideuterosuccinate-1-13c|0.9931	CIDm00001153|tyrosine t23g7|0.9967	CIDm00004609|CID9947360|0.9937	CIDm00000795|imidazolyl-d|0.9997
PPBP|P02775	CIDm00000271|calcium-41|0.9999	CIDm00000888|mg++|0.8811	CIDm00000934|pi-Cyclopentadienyl compd. with nickel|0.9468	CIDm00000197|SCHEMBL14613190|0.9653	CIDm00002256|zeapos|0.9579	CIDm00000762|XKMLYUALXHKNFT-DTUHVUQASA-N|0.9988	CIDm00014888|white arsenic|1.0000	CIDm00000206|CID9899007|0.9003	CIDm00006049|ETHYLENEDIAMINETETRAACETICACID-D16|0.9849	CIDm00000730|QGWNDRXFNXRZMB-DTUHVUQASA-N|0.9999	CIDm00000681|72535-00-3|0.9864	CIDm00000611|d-glutamate-meso-d|0.9971	CIDm00000051|SCHEMBL6887701|0.9968	CIDm00000304|CID9909206|0.9594	CIDm00000191|ZINC03201876|0.9997	CIDm00000187|ACETYLCHOLINE-D16BROMIDE|1.0000	CIDm00001023|dihydroxyphosphoryl hydrogen phosphate|0.8840	CIDm00000774|dideuterio-[2-(1H-imidazol-5-yl)ethyl]amine|0.9898	CIDm00002826|SCHEMBL26609|0.9917	CIDm00000612|sodium l-lactate-(13)c(3)|1.0000	CIDm00002244|deuterio 2-acetyloxybenzoate|0.9990	CIDm00000158|CID9950404|0.9990	CIDm00000951|xv) norepinephrine|1.0000	CIDm00000231|SCHEMBL5720005|0.9976	CIDm00000838|UNII-336096P2WE|1.0000	CIDm00000241|perdeuterobenzene|0.9980	CIDm00001110|2,3-dideuterosuccinate-1-13c|0.9939	CIDm00002519|Caffeine-1-methyl-14C|1.0000	CIDm00000160|CID9884956|0.9989	CIDm00003987|SCHEMBL3672549|0.9689	CIDm00000772|enoxaparin|0.9984	CIDm00000896|melatonin-d3|0.9984	CIDm00000298|threo-Chloramphenicol, l-|1.0000	CIDm00002833|spindle poison|0.9999	CIDm05460048|triglycerides|0.9837	CIDm00000119|AMINOBUTYRICACID,GAMMA,[4-14C]|0.9980	CIDm00000346|SCHEMBL15483307|0.9977	CIDm00005202|SEROTONINBINOXALATE,5-[2-14C]|0.9995	CIDm00001065|ZINC04289113|1.0000	CIDm00001166|Uridine-5'-diphosphogalactose|0.9995	CIDm00005971|volatile oil of mustard|0.9954	CIDm00003907|AGN-PC-04Y4OZ|0.9938	CIDm00002866|AC1LKDCY|0.9997	CIDm00005262|2b, sphingosine-1-phosphate|0.9990	CIDm00001181|uridintriphosphat|0.9918	CIDm00000937|zinc dinicotinate|0.9993	CIDm00004364|SCHEMBL4969844|0.9962	CIDm00004956|CID9884872|1.0000	CIDm00003908|CHEMBL1742488|1.0000
CYP2B6|P20813	CIDm00003121|valproic acid-d|0.9985	CIDm00024462|copper-64(2+);sulfate|0.9613	CIDm00000753|glycerol-d|1.0000	CIDm00002909|CID9988947|0.9994	CIDm00005538|SCHEMBL12494512|0.9977	CIDm00001003|Phosphoric acid-18O4 solution|0.9999	CIDm00001983|SCHEMBL887976|1.0000	CIDm00001117|hydron;methyl carbamimidothioate;sulfate|1.0000	CIDm00002336|CID6911868|0.9854	CIDm00000271|calcium-41|1.0000	CIDm00000888|mg++|1.0000	CIDm00000312|SCHEMBL15314976|1.0000	CIDm00000934|pi-Cyclopentadienyl compd. with nickel|0.9972	CIDm00000450|CID9993501|0.9999	CIDm00000923|zlchem 216|1.0000	CIDm00015625|CID158816|0.9733	CIDm00000961||I-Oxido dihydrogen|1.0000	CIDm00002256|zeapos|0.9907	CIDm00041322|64396-10-7|0.9643	CIDm00000283|oxidanylformaldehyde|1.0000	CIDm00002524|SCHEMBL10034115|0.9999	CIDm00000174|methanol/methanol-d1|1.0000	CIDm00000977|triplet molecular oxygen|1.0000	CIDm00002514|cadmium-110|1.0000	CIDm00000702|(1S)-1-deuterioethanol|1.0000	CIDm00000784|superoxol|1.0000	CIDm04604180|CID4604180|0.9862	CIDm00000177|2-deuterio-1-tritioethanone|1.0000	CIDm00005408|UNII-P57HP4MCQZ|1.0000	CIDm00000783|p-Hydrogen|1.0000	CIDm00002116|SCHEMBL14297170|0.9977	CIDm00000813|potassium;hydron|1.0000	CIDm00000942||-nicotine|0.9982	CIDm00004920|CID9948776|0.9960	CIDm00002767|azane;platinum-195(2+);dichloride|1.0000	CIDm00001115|CID9907067|0.9920	CIDm00000544|tris(oxidanidyl)arsane|0.9440	CIDm00000602|DL-Alanine-13C3|0.9946	CIDm00023931|bis(chloranyl)mercury-201|1.0000	CIDm00023925|iron-58(2+)|0.9994	CIDm00000304|CID9909206|0.9968	CIDm00008117|zinc bis-glycol|1.0000	CIDm00003054|d, diethylstilbestrol|0.9980	CIDm00000887|wood spirit|0.9910	CIDm00000274|2oz6|1.0000	CIDm00003017|AGN-PC-0CX9FP|0.9791	CIDm00000985|SCHEMBL1332805|0.9925	CIDm00077998|rosiglizole|0.9833	CIDm00005376|SCHEMBL4939312|0.9999
FTMT|Q8N4E7	CIDm00000753|glycerol-d|0.9998	CIDm00023994|zinc-64|1.0000	CIDm00001117|hydron;methyl carbamimidothioate;sulfate|1.0000	CIDm00000888|mg++|1.0000	CIDm00015103|SCHEMBL16062159|0.9985	CIDm00000961||I-Oxido dihydrogen|0.9639	CIDm00000174|methanol/methanol-d1|0.9999	CIDm00000977|triplet molecular oxygen|0.9796	CIDm00002514|cadmium-110|0.9996	CIDm00014888|white arsenic|0.9951	CIDm00000784|superoxol|0.9810	CIDm00000783|p-Hydrogen|0.9686	CIDm00000224|Spectrum_000075|0.9998	CIDm00023925|iron-58(2+)|1.0000	CIDm00003776|1-deuteriopropan-2-ol|0.9996	CIDm00000402|sulphur-33|0.9971	CIDm25880656|EINECS 255-353-5|0.9998	CIDm00000871|CID9957787|0.9969	CIDm00000190|Adenine-2,8-3H|0.9980	CIDm00439177|O641|1.0000	CIDm00002866|AC1LKDCY|0.9992	CIDm00003981|ZB016282|0.9979	CIDm00003224|RDYMFSUJUZBWLH-JAGSBRHWSA-N|0.9985	CIDm05381226|CHEMBL1553026|0.9977	CIDm00012550|CID7067445|0.9993
SLC25A15|Q9Y619	CIDm00024462|copper-64(2+);sulfate|0.9849	CIDm00002909|CID9988947|0.9477	CIDm00005538|SCHEMBL12494512|0.9216	CIDm00001003|Phosphoric acid-18O4 solution|0.9947	CIDm00000238|CID9827664|0.9412	CIDm00004156|trideuteriomethyl methanesulfonate|0.8925	CIDm00000450|CID9993501|0.9157	CIDm00000961||I-Oxido dihydrogen|0.9841	CIDm00002514|cadmium-110|0.9941	CIDm00006113|methylsulfonic acid, ethyl ester|0.9874	CIDm00024425|disodium;dioxido(dioxo)chromium-51|0.9787	CIDm00023930|manganum|0.9608	CIDm00000738|glutamine (14n glutamine)|0.9949	CIDm00000232|CID9815369|1.0000	CIDm00000224|Spectrum_000075|0.9831	CIDm05281707|cumestrol|0.9716	CIDm00023925|iron-58(2+)|0.9925	CIDm00000222|deuterio(tritio)amine|0.9978	CIDm00001023|dihydroxyphosphoryl hydrogen phosphate|0.9916	CIDm00000424|aspartic acid-d|0.9847	CIDm00001287|SCHEMBL14423426|0.9973	CIDm00000346|SCHEMBL15483307|0.9691	CIDm00002676|SCHEMBL6241950|0.9928	CIDm00003007|CHEMBL3250775|0.9932	CIDm00000699|SCHEMBL1331287|0.9815	CIDm00439317|tri-mu-sulfido-mu3-sulfido-triiron(III)|0.9998	CIDm00000833|zinc urocanate citrullinate|1.0000	CIDm00000389|ornithine-d|0.9988
MEF2A|Q02078	CIDm00003121|valproic acid-d|0.9991	CIDm00002909|CID9988947|0.9565	CIDm00001003|Phosphoric acid-18O4 solution|0.9372	CIDm00000712|Formaldehyde-13C,d2solution|0.9890	CIDm00000238|CID9827664|0.9682	CIDm00023994|zinc-64|0.9908	CIDm00000271|calcium-41|0.9886	CIDm00005562|Trichostatin A, Streptomyces sp.|0.9482	CIDm00000197|SCHEMBL14613190|0.9626	CIDm00015625|CID158816|0.9553	CIDm00041322|64396-10-7|0.9788	CIDm00000283|oxidanylformaldehyde|0.9931	CIDm00000977|triplet molecular oxygen|0.9474	CIDm00000762|XKMLYUALXHKNFT-DTUHVUQASA-N|0.9961	CIDm00000866|lysine (12c/13c)|0.9802	CIDm00000702|(1S)-1-deuterioethanol|0.9650	CIDm00005234|sodium;chlorine-35(1-)|0.9976	CIDm00000280|CID9920366|1.0000	CIDm00006503|SCHEMBL9633903|0.9910	CIDm04604180|CID4604180|0.9712	CIDm00006049|ETHYLENEDIAMINETETRAACETICACID-D16|0.9877	CIDm00000899|478529-44-1|0.9975	CIDm00000738|glutamine (14n glutamine)|0.9993	CIDm00005590|4-tert-Octylphenol-3,5-d2 monoethoxylate solution|0.9375	CIDm00002349|CID9885301|0.9719	CIDm05281707|cumestrol|0.9410	CIDm00005297|CID9876413|0.9887	CIDm00024584|magnesium;trichloride|0.9735	CIDm00004873|potassium-43(1+);chloride|0.9694	CIDm00000774|dideuterio-[2-(1H-imidazol-5-yl)ethyl]amine|0.9898	CIDm00001690|CID9893548|0.9985	CIDm00002826|SCHEMBL26609|0.9676	CIDm00077998|rosiglizole|0.9837	CIDm00248893|{1-[(1-phenylethyl)sulfanyl]ethyl}benzene|0.9874	CIDm00000801|INDOLE-3-ACETICACID,[5-3H]|0.9990	CIDm00019920|ZINC02038187|0.9910	CIDm00000772|enoxaparin|0.9941	CIDm00000943|trioxonitrate(V)|0.9687	CIDm57120921|VC-13|0.9924	CIDm00000597|cytosine-1-beta-d|0.9738	CIDm00000303|CID9866174|0.9939	CIDm00008083|morpholin-4-yl-d|0.9812	CIDm00098487|m-methoxybenzoylamino|0.9956	CIDm00005300|SCHEMBL15012795|0.9992	CIDm24978514|Phosphate-Buffered Saline|0.9956	CIDm00005202|SEROTONINBINOXALATE,5-[2-14C]|1.0000	CIDm00002676|SCHEMBL6241950|0.9855	CIDm09874904|SCHEMBL37451|0.9759	CIDm00005291|SCHEMBL4380735|0.9976
COQ6|Q9Y2Z9	CIDm00000753|glycerol-d|1.0000	CIDm00001117|hydron;methyl carbamimidothioate;sulfate|0.9966	CIDm00004156|trideuteriomethyl methanesulfonate|0.9231	CIDm00000312|SCHEMBL15314976|0.9990	CIDm00015103|SCHEMBL16062159|0.9834	CIDm05280343|quercetin-3-beta-d|0.9839	CIDm00000961||I-Oxido dihydrogen|0.9821	CIDm00000977|triplet molecular oxygen|0.9852	CIDm00000784|superoxol|0.9999	CIDm00000783|p-Hydrogen|0.9885	CIDm06326970|selenium-72|0.9708	CIDm00000304|CID9909206|0.9722	CIDm00008117|zinc bis-glycol|0.9815	CIDm00000259|SCHEMBL13620354|0.9048	CIDm00001023|dihydroxyphosphoryl hydrogen phosphate|0.9338	CIDm00000193|S-Adenosylhomocysteine-13C5|0.9880	CIDm00003715|Indomod-d4|0.9647	CIDm00000158|CID9950404|0.9798	CIDm00001287|SCHEMBL14423426|0.9976	CIDm00000160|CID9884956|0.9946	CIDm00004253|SMR001338872|0.9794	CIDm00445615|Xim|0.9902	CIDm25880656|EINECS 255-353-5|0.9849	CIDm00001071|Zuretinol|0.9938	CIDm00001099|hydron;sulfite|0.9859	CIDm00098487|m-methoxybenzoylamino|0.9851	CIDm26087388|JTT|0.9998	CIDm00002735|SCHEMBL267918|0.9919	CIDm00001079|Transmetil (TN)|0.9653	CIDm00000703|SCHEMBL15945863|1.0000	CIDm00000929|beta-NADP|0.9920	CIDm00000930||A-NADPH|1.0000	CIDm00003908|CHEMBL1742488|0.9848	CIDm00001107|gonol|0.9883	CIDm00023991|xenon-134|0.9707	CIDm00002681|water hexadecyl-trimethylammonium chloride|0.9953	CIDm00000710|sodium riboflavin5'-phosphate|0.9817	CIDm00001175|[11C]-Uric Acid|0.9966
XPNPEP1|Q9NQW7	CIDm00024462|copper-64(2+);sulfate|0.9926	CIDm00000753|glycerol-d|0.9970	CIDm00001003|Phosphoric acid-18O4 solution|0.9996	CIDm00001983|SCHEMBL887976|0.9683	CIDm00023994|zinc-64|0.9974	CIDm00001117|hydron;methyl carbamimidothioate;sulfate|1.0000	CIDm00000271|calcium-41|0.9694	CIDm00000175|perdeuterioacetoxy|0.9997	CIDm00000888|mg++|0.9952	CIDm00000312|SCHEMBL15314976|0.9886	CIDm00000934|pi-Cyclopentadienyl compd. with nickel|0.9999	CIDm00015103|SCHEMBL16062159|0.9999	CIDm00000923|zlchem 216|0.9885	CIDm00000283|oxidanylformaldehyde|0.9661	CIDm00000174|methanol/methanol-d1|0.9981	CIDm00000977|triplet molecular oxygen|0.9904	CIDm00000762|XKMLYUALXHKNFT-DTUHVUQASA-N|0.9871	CIDm00002514|cadmium-110|0.9999	CIDm00000702|(1S)-1-deuterioethanol|0.9976	CIDm00014888|white arsenic|0.9943	CIDm00000206|CID9899007|0.9268	CIDm00000784|superoxol|0.9498	CIDm04604180|CID4604180|0.9990	CIDm00007870|SCHEMBL1331651|0.9601	CIDm00023930|manganum|0.9971	CIDm06326970|selenium-72|0.9999	CIDm00000857|leucine-d3|1.0000	CIDm00006410|zinc t-butyl peroxide|0.9305	CIDm00023925|iron-58(2+)|0.9949	CIDm00011009|copper-67(2+);dichloride|0.9926	CIDm00000887|wood spirit|0.9994	CIDm00000222|deuterio(tritio)amine|0.9589	CIDm00003017|AGN-PC-0CX9FP|0.9981	CIDm00073212|Diplumbene|1.0000	CIDm00000311|CID9990172|0.9966	CIDm00008172|tris-tri-ethyleneglycolphosphate|1.0000	CIDm05359596|arsenic-71|0.9981	CIDm00008200|tris(tetraethyleneglycol)phosphite|0.9999	CIDm00003776|1-deuteriopropan-2-ol|1.0000	CIDm00000453|CID9920559|0.9978	CIDm00002891|CID9963853|0.9971	CIDm00025476|HY-13948|0.9992	CIDm00028486|lithium-12|0.9994	CIDm00002513|sodium;dimethylarsinic acid;trihydrate|1.0000	CIDm00000402|sulphur-33|0.9862	CIDm00072466|CID9920268|1.0000	CIDm00000190|Adenine-2,8-3H|0.9969	CIDm00169533|CID7031899|0.9999	CIDm00062551|pentethyleneglycol|1.0000
SLC9A3|P48764	CIDm00003121|valproic acid-d|0.9648	CIDm00001003|Phosphoric acid-18O4 solution|0.9853	CIDm00001117|hydron;methyl carbamimidothioate;sulfate|0.9031	CIDm00000888|mg++|0.9999	CIDm00000312|SCHEMBL15314976|0.8067	CIDm05280343|quercetin-3-beta-d|1.0000	CIDm00000923|zlchem 216|0.9985	CIDm00000961||I-Oxido dihydrogen|0.7033	CIDm00041322|64396-10-7|0.8827	CIDm00000283|oxidanylformaldehyde|0.9999	CIDm00002514|cadmium-110|0.8674	CIDm00005234|sodium;chlorine-35(1-)|0.8699	CIDm00005408|UNII-P57HP4MCQZ|0.9990	CIDm00000783|p-Hydrogen|0.9984	CIDm00024425|disodium;dioxido(dioxo)chromium-51|1.0000	CIDm00000813|potassium;hydron|0.9994	CIDm00005056|CTK8G2938|0.9147	CIDm00005590|4-tert-Octylphenol-3,5-d2 monoethoxylate solution|0.9529	CIDm00001115|CID9907067|0.9155	CIDm00000681|72535-00-3|0.9423	CIDm00023985|gold-198|0.8086	CIDm00023925|iron-58(2+)|0.9193	CIDm00024584|magnesium;trichloride|0.9353	CIDm00000274|2oz6|0.9667	CIDm00000222|deuterio(tritio)amine|0.9287	CIDm00016886|ZB000289|0.9637	CIDm00145068|14706-82-2|0.9284	CIDm00000612|sodium l-lactate-(13)c(3)|0.9712	CIDm00004666|CID9897470|0.9506	CIDm00000951|xv) norepinephrine|0.9640	CIDm00001912|SCHEMBL16079734|0.9642	CIDm00003987|SCHEMBL3672549|0.9948	CIDm00025476|HY-13948|0.8300	CIDm00000264|CID9812753|0.9998	CIDm00028486|lithium-12|1.0000	CIDm00024854|calcium-45(2+);dichloride|0.9999	CIDm00000867|zirconiummalonat|1.0000	CIDm00000767|sodium bicarbonate -13c|0.9962	CIDm00005691|SCHEMBL14233191|0.9998	CIDm00003003|SCHEMBL1697158|0.9835	CIDm00102399|alpha-D-Galp-(1->6)-alpha-D-Galp-(1->6)-D-Glu|0.9415	CIDm00000588|creatinine-d(3)|0.9414	CIDm00024203|W8283|0.9935	CIDm00000781|zirconium thiocyanate|1.0000	CIDm00005839|s(aldosterone)|0.9693	CIDm00002019|CID9855147|1.0000	CIDm00433294|lithium-6(1+);chloride|0.9771	CIDm00004829|X4OV71U42S|0.9793	CIDm00001794|hexamethyleneamiloride|0.8782
KCNN4|O15554	CIDm00000753|glycerol-d|0.9867	CIDm00001003|Phosphoric acid-18O4 solution|0.9940	CIDm00000712|Formaldehyde-13C,d2solution|0.9500	CIDm00000238|CID9827664|0.9897	CIDm00001983|SCHEMBL887976|0.9620	CIDm00001117|hydron;methyl carbamimidothioate;sulfate|0.9992	CIDm00000271|calcium-41|1.0000	CIDm00004156|trideuteriomethyl methanesulfonate|0.9547	CIDm00000312|SCHEMBL15314976|0.9994	CIDm00015103|SCHEMBL16062159|0.9932	CIDm00015625|CID158816|1.0000	CIDm00000977|triplet molecular oxygen|0.9751	CIDm00005234|sodium;chlorine-35(1-)|0.9994	CIDm00000784|superoxol|0.9787	CIDm00000177|2-deuterio-1-tritioethanone|0.9892	CIDm00000813|potassium;hydron|1.0000	CIDm00005056|CTK8G2938|0.9901	CIDm00023830|hepes-t|0.9563	CIDm00001115|CID9907067|0.9718	CIDm00006410|zinc t-butyl peroxide|0.9791	CIDm00000544|tris(oxidanidyl)arsane|0.9863	CIDm00024934|sodiumhydrogen selenite,sodium biselenite|0.9773	CIDm00005428|CID9830965|0.9905	CIDm00024584|magnesium;trichloride|0.9896	CIDm00004873|potassium-43(1+);chloride|0.9936	CIDm00000274|2oz6|0.9979	CIDm00016886|ZB000289|0.9966	CIDm00000191|ZINC03201876|0.9814	CIDm00145068|14706-82-2|0.9990	CIDm00000187|ACETYLCHOLINE-D16BROMIDE|0.9995	CIDm00000241|perdeuterobenzene|0.9897	CIDm00000773|CID9815258|0.9971	CIDm00000840|(2R,3S,4S,5R)-6-methyloxane-2,3,4,5-tetrol|0.9948	CIDm00000991|vitrex|0.9987	CIDm00024854|calcium-45(2+);dichloride|0.9978	CIDm00000806|ZINC13557565|0.9929	CIDm25880656|EINECS 255-353-5|0.9929	CIDm00001065|ZINC04289113|0.9883	CIDm00063062|CTK8F2185|0.9968	CIDm00083606|strontium;hydron|0.9960	CIDm00433294|lithium-6(1+);chloride|0.9885	CIDm00003562|CHEMBL3250431|0.9977	CIDm00003016|Valium-13C,d3|0.9990
DRD1|P21728	CIDm00001003|Phosphoric acid-18O4 solution|1.0000	CIDm00000238|CID9827664|1.0000	CIDm00001983|SCHEMBL887976|0.9994	CIDm00023994|zinc-64|1.0000	CIDm00000175|perdeuterioacetoxy|1.0000	CIDm00000888|mg++|0.9997	CIDm00000312|SCHEMBL15314976|0.9993	CIDm00000923|zlchem 216|0.9999	CIDm00015625|CID158816|0.9942	CIDm00000762|XKMLYUALXHKNFT-DTUHVUQASA-N|1.0000	CIDm00000702|(1S)-1-deuterioethanol|0.9909	CIDm00000206|CID9899007|1.0000	CIDm00000177|2-deuterio-1-tritioethanone|1.0000	CIDm00005408|UNII-P57HP4MCQZ|1.0000	CIDm00000899|478529-44-1|0.9999	CIDm00000942||-nicotine|1.0000	CIDm06326970|selenium-72|0.9996	CIDm00000730|QGWNDRXFNXRZMB-DTUHVUQASA-N|1.0000	CIDm00005056|CTK8G2938|0.9964	CIDm05280961|genistein-d(4)|0.9962	CIDm00000750|glycine-t2|0.9999	CIDm00000224|Spectrum_000075|1.0000	CIDm00000681|72535-00-3|1.0000	CIDm00023931|bis(chloranyl)mercury-201|0.9997	CIDm00000274|2oz6|1.0000	CIDm00000985|SCHEMBL1332805|1.0000	CIDm00000764|s:guanine|1.0000	CIDm00000191|ZINC03201876|1.0000	CIDm00000187|ACETYLCHOLINE-D16BROMIDE|1.0000	CIDm00000774|dideuterio-[2-(1H-imidazol-5-yl)ethyl]amine|1.0000	CIDm00002215|apomorphine, nasal, Britannia;|1.0000	CIDm00002826|SCHEMBL26609|0.9994	CIDm00077998|rosiglizole|1.0000	CIDm00003715|Indomod-d4|1.0000	CIDm00001134|[3'-13C]THYMIDINE|1.0000	CIDm00000158|CID9950404|1.0000	CIDm00002978|SCHEMBL13308730|0.9999	CIDm00003779|UNII-DIA2A74855|1.0000	CIDm00000951|xv) norepinephrine|1.0000	CIDm00000838|UNII-336096P2WE|1.0000	CIDm00000241|perdeuterobenzene|0.9967	CIDm00002519|Caffeine-1-methyl-14C|1.0000	CIDm00000160|CID9884956|1.0000	CIDm00004122|oncodazole|1.0000	CIDm00025670|terbufos|0.9969	CIDm00000991|vitrex|0.9972	CIDm00025476|HY-13948|1.0000	CIDm00028486|lithium-12|1.0000	CIDm00000303|CID9866174|0.9999
ABCG8|Q9H221	CIDm00002909|CID9988947|0.9989	CIDm00001003|Phosphoric acid-18O4 solution|0.9998	CIDm00000238|CID9827664|0.9911	CIDm00001117|hydron;methyl carbamimidothioate;sulfate|0.9965	CIDm00002336|CID6911868|0.9658	CIDm00000312|SCHEMBL15314976|0.9991	CIDm00000450|CID9993501|0.9800	CIDm00000197|SCHEMBL14613190|0.9976	CIDm05280343|quercetin-3-beta-d|0.9999	CIDm00000923|zlchem 216|1.0000	CIDm00015625|CID158816|0.9997	CIDm00000961||I-Oxido dihydrogen|0.9844	CIDm00000283|oxidanylformaldehyde|0.9997	CIDm00000702|(1S)-1-deuterioethanol|1.0000	CIDm05280961|genistein-d(4)|1.0000	CIDm00000544|tris(oxidanidyl)arsane|0.9983	CIDm00023931|bis(chloranyl)mercury-201|1.0000	CIDm00000304|CID9909206|1.0000	CIDm00000774|dideuterio-[2-(1H-imidazol-5-yl)ethyl]amine|0.9904	CIDm00442783|SCHEMBL6727006|0.9997	CIDm00002832|ZINC03872131|0.9912	CIDm00005040|Rapamycin C-7, analog 1|0.9999	CIDm00008172|tris-tri-ethyleneglycolphosphate|1.0000	CIDm00004122|oncodazole|0.9998	CIDm00002900|ZINC03872172|0.9998	CIDm00000303|CID9866174|0.9986	CIDm00002513|sodium;dimethylarsinic acid;trihydrate|1.0000	CIDm25880656|EINECS 255-353-5|1.0000	CIDm00002833|spindle poison|0.9999	CIDm00735863|Zinc00153754|1.0000	CIDm00002156|MOLI000923|1.0000	CIDm05460048|triglycerides|0.9997	CIDm00002676|SCHEMBL6241950|0.9912	CIDm00250653|sodium;4-(methylsulfonylamino)benzoate|1.0000	CIDm71563398|CHEMBL2403340|0.9996	CIDm00004946|s-propranolol|1.0000	CIDm00004713|amino-3'-methoxyphenyl (-oxanaphtalen-4-on)|1.0000	CIDm00005645|CID9963685|0.9999	CIDm00024203|W8283|1.0000	CIDm00002430|CHEMBL2373671|1.0000	CIDm00002726|CHLORPROMAZINE-D3|1.0000	CIDm00083153|glycylphenylalanylphenylalanine|0.9910	CIDm00135074|n-Heptyl |A-D-Thioglucoside|0.9947	CIDm00004454|CID9960585|0.9993	CIDm71819722|21C|1.0000	CIDm00001107|gonol|1.0000	CIDm00060146|SCHEMBL13291483|1.0000	CIDm00159612|cobaltous;stannic;oxygen(2-)|0.9963	CIDm00002520|verapamil-s|1.0000
NETO1|Q8TDF5	CIDm00003121|valproic acid-d|1.0000	CIDm00024462|copper-64(2+);sulfate|0.9590	CIDm00005538|SCHEMBL12494512|0.9965	CIDm00005562|Trichostatin A, Streptomyces sp.|0.9915	CIDm00002524|SCHEMBL10034115|0.9703	CIDm00005408|UNII-P57HP4MCQZ|0.9782	CIDm00000544|tris(oxidanidyl)arsane|0.9475	CIDm00016886|ZB000289|0.9965	CIDm00025670|terbufos|0.9867	CIDm00000991|vitrex|0.9859	CIDm00013676|ZINC02040143|0.9607	CIDm00003816|beta-Kainic acid|1.0000
CD36|P16671	CIDm00003121|valproic acid-d|0.9996	CIDm00024462|copper-64(2+);sulfate|0.9985	CIDm00000753|glycerol-d|0.9951	CIDm00002909|CID9988947|0.9965	CIDm00005538|SCHEMBL12494512|1.0000	CIDm00001003|Phosphoric acid-18O4 solution|1.0000	CIDm00000712|Formaldehyde-13C,d2solution|1.0000	CIDm00000238|CID9827664|1.0000	CIDm00002336|CID6911868|0.9982	CIDm00000175|perdeuterioacetoxy|1.0000	CIDm00000934|pi-Cyclopentadienyl compd. with nickel|1.0000	CIDm00000450|CID9993501|0.9921	CIDm00015625|CID158816|0.9989	CIDm00000961||I-Oxido dihydrogen|1.0000	CIDm00000283|oxidanylformaldehyde|1.0000	CIDm00000977|triplet molecular oxygen|1.0000	CIDm00000762|XKMLYUALXHKNFT-DTUHVUQASA-N|1.0000	CIDm00000866|lysine (12c/13c)|1.0000	CIDm00000702|(1S)-1-deuterioethanol|1.0000	CIDm00005234|sodium;chlorine-35(1-)|0.9990	CIDm00000206|CID9899007|1.0000	CIDm00000280|CID9920366|0.9988	CIDm00006503|SCHEMBL9633903|1.0000	CIDm00000784|superoxol|1.0000	CIDm04604180|CID4604180|0.9999	CIDm00006049|ETHYLENEDIAMINETETRAACETICACID-D16|1.0000	CIDm00002116|SCHEMBL14297170|0.9999	CIDm00000738|glutamine (14n glutamine)|0.9996	CIDm00005056|CTK8G2938|1.0000	CIDm00023830|hepes-t|0.9951	CIDm00000857|leucine-d3|0.9991	CIDm00005590|4-tert-Octylphenol-3,5-d2 monoethoxylate solution|1.0000	CIDm00001115|CID9907067|1.0000	CIDm00002349|CID9885301|1.0000	CIDm00000232|CID9815369|1.0000	CIDm00000602|DL-Alanine-13C3|1.0000	CIDm00000679|trideuterio(methylsulfinyl)methane|0.9986	CIDm00023985|gold-198|1.0000	CIDm00000304|CID9909206|1.0000	CIDm00005297|CID9876413|1.0000	CIDm00003054|d, diethylstilbestrol|0.9981	CIDm00024584|magnesium;trichloride|1.0000	CIDm00000887|wood spirit|0.9987	CIDm00004873|potassium-43(1+);chloride|1.0000	CIDm00000985|SCHEMBL1332805|1.0000	CIDm00145068|14706-82-2|1.0000	CIDm00077998|rosiglizole|1.0000	CIDm00005376|SCHEMBL4939312|0.9977	CIDm00442783|SCHEMBL6727006|0.9996
LDLR|P01130	CIDm00003121|valproic acid-d|0.9997	CIDm00024462|copper-64(2+);sulfate|0.9963	CIDm00002909|CID9988947|0.9991	CIDm00005538|SCHEMBL12494512|0.9993	CIDm00001003|Phosphoric acid-18O4 solution|0.9976	CIDm00000712|Formaldehyde-13C,d2solution|0.9932	CIDm00001983|SCHEMBL887976|1.0000	CIDm00001117|hydron;methyl carbamimidothioate;sulfate|0.9928	CIDm00002336|CID6911868|0.9970	CIDm00000271|calcium-41|0.9989	CIDm00004156|trideuteriomethyl methanesulfonate|0.9974	CIDm00000934|pi-Cyclopentadienyl compd. with nickel|0.9972	CIDm00000450|CID9993501|0.9995	CIDm05280343|quercetin-3-beta-d|0.9906	CIDm00000923|zlchem 216|0.9873	CIDm00000961||I-Oxido dihydrogen|0.9994	CIDm00041322|64396-10-7|0.9956	CIDm00000283|oxidanylformaldehyde|0.9920	CIDm00000977|triplet molecular oxygen|0.9874	CIDm00000762|XKMLYUALXHKNFT-DTUHVUQASA-N|0.9911	CIDm00000866|lysine (12c/13c)|0.9930	CIDm00002514|cadmium-110|0.9957	CIDm00000702|(1S)-1-deuterioethanol|1.0000	CIDm00005234|sodium;chlorine-35(1-)|0.9943	CIDm00006113|methylsulfonic acid, ethyl ester|0.9979	CIDm00000206|CID9899007|0.9904	CIDm00000280|CID9920366|0.9993	CIDm00006503|SCHEMBL9633903|0.9946	CIDm00000784|superoxol|0.9938	CIDm04604180|CID4604180|1.0000	CIDm00006049|ETHYLENEDIAMINETETRAACETICACID-D16|0.9993	CIDm00000783|p-Hydrogen|0.9679	CIDm00024425|disodium;dioxido(dioxo)chromium-51|0.9937	CIDm00007870|SCHEMBL1331651|0.9866	CIDm00000899|478529-44-1|0.9997	CIDm00000942||-nicotine|0.9890	CIDm00004920|CID9948776|0.9912	CIDm00000738|glutamine (14n glutamine)|0.9991	CIDm00005056|CTK8G2938|0.9993	CIDm00005590|4-tert-Octylphenol-3,5-d2 monoethoxylate solution|0.9980	CIDm00001115|CID9907067|0.9959	CIDm00002349|CID9885301|0.9966	CIDm00000232|CID9815369|0.9996	CIDm00006410|zinc t-butyl peroxide|0.9977	CIDm00000304|CID9909206|1.0000	CIDm00005297|CID9876413|0.9994	CIDm00011009|copper-67(2+);dichloride|0.9992	CIDm00005428|CID9830965|0.9963	CIDm00000985|SCHEMBL1332805|0.9868
PLA2G4A|P47712	CIDm00003121|valproic acid-d|0.9980	CIDm00002909|CID9988947|0.9998	CIDm00005538|SCHEMBL12494512|0.9679	CIDm00000238|CID9827664|0.9340	CIDm00002336|CID6911868|0.9616	CIDm00000271|calcium-41|0.9982	CIDm00004156|trideuteriomethyl methanesulfonate|0.9272	CIDm00005562|Trichostatin A, Streptomyces sp.|0.9326	CIDm00000197|SCHEMBL14613190|0.9380	CIDm00015625|CID158816|0.9955	CIDm00000961||I-Oxido dihydrogen|1.0000	CIDm00000283|oxidanylformaldehyde|1.0000	CIDm00000977|triplet molecular oxygen|0.9708	CIDm00000762|XKMLYUALXHKNFT-DTUHVUQASA-N|0.9554	CIDm00002514|cadmium-110|0.9794	CIDm00000783|p-Hydrogen|0.9876	CIDm00004920|CID9948776|0.9844	CIDm00006410|zinc t-butyl peroxide|0.9827	CIDm00000544|tris(oxidanidyl)arsane|0.9246	CIDm00000774|dideuterio-[2-(1H-imidazol-5-yl)ethyl]amine|0.9795	CIDm00006859|methyl(quinolin-8-yloxy)mercury|0.9799	CIDm00005376|SCHEMBL4939312|0.9638	CIDm00003715|Indomod-d4|0.9309	CIDm00000424|aspartic acid-d|0.9982	CIDm00078165|{2-[n-morpholino]ethanesulfonic acid}hydrate|0.9890	CIDm00002244|deuterio 2-acetyloxybenzoate|0.9861	CIDm00000158|CID9950404|0.9972	CIDm00000231|SCHEMBL5720005|0.9953	CIDm00005591|ZINC00968278|0.9915	CIDm00000160|CID9884956|0.9870	CIDm00123638|AGN-PC-04Y3WW|0.9741	CIDm00028486|lithium-12|0.9976	CIDm00010153|ZINC01665312|0.9322	CIDm00102615|UNII-T9379Q535O|0.9938	CIDm00002506|UNII-81HH79X39W|0.9931	CIDm00024261|silicon(IV) oxide|0.9893	CIDm00004713|amino-3'-methoxyphenyl (-oxanaphtalen-4-on)|0.9983	CIDm00003907|AGN-PC-04Y4OZ|0.9972	CIDm00003931|2,2,3,3-tetradeuteriooctadeca-9,12-dienoic acid|1.0000	CIDm00002548|SCHEMBL6905200|0.9879	CIDm00002726|CHLORPROMAZINE-D3|0.9994	CIDm00005637|U-120|1.0000	CIDm00000765|ZINC06119283|0.9980	CIDm00004956|CID9884872|0.9910	CIDm00003908|CHEMBL1742488|0.9785	CIDm00000860|alpha-linolenate (d5-18:3n-3 ethyl ester)|1.0000	CIDm06325610|Phaeomelanins|0.9997	CIDm00003640|ZINC00607920|0.9953	CIDm16738692|AGN-PC-0808RB|0.9993
GRM5|P41594	CIDm00000238|CID9827664|0.9808	CIDm00001983|SCHEMBL887976|0.9925	CIDm00023994|zinc-64|0.9954	CIDm00001117|hydron;methyl carbamimidothioate;sulfate|0.9985	CIDm00000271|calcium-41|1.0000	CIDm00000175|perdeuterioacetoxy|0.9941	CIDm00000888|mg++|0.9976	CIDm00000197|SCHEMBL14613190|0.9973	CIDm00000283|oxidanylformaldehyde|0.9852	CIDm00000762|XKMLYUALXHKNFT-DTUHVUQASA-N|1.0000	CIDm00000866|lysine (12c/13c)|0.9934	CIDm00000702|(1S)-1-deuterioethanol|0.9983	CIDm00005408|UNII-P57HP4MCQZ|1.0000	CIDm00000783|p-Hydrogen|0.9951	CIDm00000899|478529-44-1|0.9999	CIDm00000942||-nicotine|0.9885	CIDm00000730|QGWNDRXFNXRZMB-DTUHVUQASA-N|0.9956	CIDm00023830|hepes-t|1.0000	CIDm00001115|CID9907067|0.9981	CIDm00000232|CID9815369|1.0000	CIDm00000750|glycine-t2|1.0000	CIDm00000681|72535-00-3|1.0000	CIDm00000611|d-glutamate-meso-d|1.0000	CIDm00000985|SCHEMBL1332805|0.9984	CIDm00000191|ZINC03201876|0.9990	CIDm00000187|ACETYLCHOLINE-D16BROMIDE|1.0000	CIDm00000774|dideuterio-[2-(1H-imidazol-5-yl)ethyl]amine|0.9999	CIDm00002826|SCHEMBL26609|1.0000	CIDm00077998|rosiglizole|0.9965	CIDm00000106|triammonium bis(o-phospho-l-serinate) trihydrate|0.9997	CIDm00000424|aspartic acid-d|1.0000	CIDm00078165|{2-[n-morpholino]ethanesulfonic acid}hydrate|1.0000	CIDm00000158|CID9950404|1.0000	CIDm00000951|xv) norepinephrine|1.0000	CIDm00000838|UNII-336096P2WE|1.0000	CIDm00000965|zirconyl oleate|0.9990	CIDm00000160|CID9884956|0.9999	CIDm00003987|SCHEMBL3672549|0.9986	CIDm00000264|CID9812753|1.0000	CIDm00000943|trioxonitrate(V)|0.9999	CIDm00004253|SMR001338872|0.9889	CIDm00000806|ZINC13557565|0.9984	CIDm00002907|ZINC00155694|0.9994	CIDm00000119|AMINOBUTYRICACID,GAMMA,[4-14C]|1.0000	CIDm00001158|XCCTYIAWTASOJW-OPMSUHOOSA-N|0.9977	CIDm00005202|SEROTONINBINOXALATE,5-[2-14C]|1.0000	CIDm00001166|Uridine-5'-diphosphogalactose|1.0000	CIDm00000906|n-acetyl-d neuraminic acid|0.9999	CIDm00003821|690G0D6V8H|0.9999
SLC7A2|P52569	CIDm00003121|valproic acid-d|0.9999	CIDm00002909|CID9988947|0.9992	CIDm00005538|SCHEMBL12494512|0.9995	CIDm00005562|Trichostatin A, Streptomyces sp.|0.9977	CIDm00000450|CID9993501|1.0000	CIDm00002256|zeapos|0.9944	CIDm00002524|SCHEMBL10034115|0.9920	CIDm00000866|lysine (12c/13c)|1.0000	CIDm00000206|CID9899007|0.9991	CIDm00005408|UNII-P57HP4MCQZ|0.9952	CIDm00000232|CID9815369|1.0000	CIDm00000602|DL-Alanine-13C3|1.0000	CIDm00000224|Spectrum_000075|1.0000	CIDm00023931|bis(chloranyl)mercury-201|0.9960	CIDm00023925|iron-58(2+)|1.0000	CIDm00006623|bisphenol a-(13)c(12)|1.0000	CIDm00003385|FT-0695667|0.9998	CIDm00006859|methyl(quinolin-8-yloxy)mercury|0.9982	CIDm00078165|{2-[n-morpholino]ethanesulfonic acid}hydrate|0.9994	CIDm00005040|Rapamycin C-7, analog 1|0.9998	CIDm00000596|3'-deuterio cytidine|0.9982	CIDm00001110|2,3-dideuterosuccinate-1-13c|0.9999	CIDm00000190|Adenine-2,8-3H|1.0000	CIDm00000119|AMINOBUTYRICACID,GAMMA,[4-14C]|1.0000	CIDm00005300|SCHEMBL15012795|1.0000	CIDm00000622|BC631334|0.9994	CIDm00003763|CYS9AKD70P|0.9992	CIDm00003672|SCHEMBL12496413|0.9995	CIDm00005726|Zidovudine-d3|0.9988	CIDm00000892|inositol-d(6)|1.0000	CIDm00001794|hexamethyleneamiloride|1.0000	CIDm00006329|methylamine-d3|1.0000	CIDm00001135|SCHEMBL3715677|0.9998	CIDm00000833|zinc urocanate citrullinate|1.0000	CIDm00000389|ornithine-d|1.0000	CIDm00023991|xenon-134|0.9994	CIDm00003314|zinc eugenolate|0.9975	CIDm00004042|CID941451|0.9996	CIDm00012550|CID7067445|0.9996	CIDm00000931|zirconium-naphthalene|0.9998	CIDm11524144|AGN-PC-0682DN|1.0000	CIDm00016230|Nilurid-15N3|0.9998	CIDm05289405|SSO|0.9995
RARRES1|P49788	CIDm00003121|valproic acid-d|0.6720	CIDm00024462|copper-64(2+);sulfate|0.5360	CIDm00002909|CID9988947|0.5426	CIDm00005538|SCHEMBL12494512|0.6625	CIDm00015625|CID158816|0.7348
FABP3|P05413	CIDm00003121|valproic acid-d|0.9993	CIDm00000753|glycerol-d|0.9975	CIDm00005538|SCHEMBL12494512|1.0000	CIDm00001003|Phosphoric acid-18O4 solution|0.9992	CIDm00000238|CID9827664|0.9789	CIDm00001983|SCHEMBL887976|0.9993	CIDm00000961||I-Oxido dihydrogen|0.9992	CIDm00000283|oxidanylformaldehyde|1.0000	CIDm00000977|triplet molecular oxygen|0.9987	CIDm00000177|2-deuterio-1-tritioethanone|1.0000	CIDm00024425|disodium;dioxido(dioxo)chromium-51|0.9964	CIDm00002116|SCHEMBL14297170|0.9796	CIDm00004920|CID9948776|1.0000	CIDm06326970|selenium-72|0.9950	CIDm00000738|glutamine (14n glutamine)|0.9986	CIDm00023830|hepes-t|1.0000	CIDm00000750|glycine-t2|0.9929	CIDm00000304|CID9909206|1.0000	CIDm00000985|SCHEMBL1332805|1.0000	CIDm00077998|rosiglizole|1.0000	CIDm00000612|sodium l-lactate-(13)c(3)|0.9962	CIDm00000231|SCHEMBL5720005|1.0000	CIDm00005591|ZINC00968278|1.0000	CIDm00000965|zirconyl oleate|1.0000	CIDm00024502|sodium dichromate(VI)|0.9990	CIDm00003776|1-deuteriopropan-2-ol|1.0000	CIDm00000303|CID9866174|0.9996	CIDm00001071|Zuretinol|1.0000	CIDm05460048|triglycerides|1.0000	CIDm00024586|sulphuric acid nickel sulphate|0.9999	CIDm00001123|342611-14-7|0.9974	CIDm00439177|O641|1.0000	CIDm00014012|CID522275|0.9997	CIDm00003763|CYS9AKD70P|0.9986	CIDm00001206|methamphetamine-d4|0.9980	CIDm00000892|inositol-d(6)|0.9948	CIDm00004763|zadonal|0.9993	CIDm00003931|2,2,3,3-tetradeuteriooctadeca-9,12-dienoic acid|1.0000	CIDm00000250|CID5799469|0.9994	CIDm00002185|n-arachidonoyl-[14c]-ethanolamine|0.9963	CIDm00000305|SCHEMBL1332010|0.9980	CIDm00023982|gadolinium-148|0.9952	CIDm00108143|tamibarotene|1.0000	CIDm00001032|CID9989212|1.0000	CIDm00000586|{[imino(amino)methyl](methyl)amino}acetate|0.9892	CIDm00015433|n.n-dimethyldodecylamine-n-oxide|0.9983	CIDm00011005|TETRADECANOIC-6,6-D2ACID|1.0000	CIDm00011146|GLYCERYL-D5TRIOCTADECANOATE|1.0000
GZMM|P51124	CIDm00003121|valproic acid-d|1.0000	CIDm00000753|glycerol-d|0.6264	CIDm00005538|SCHEMBL12494512|0.9666	CIDm00000712|Formaldehyde-13C,d2solution|1.0000	CIDm00023994|zinc-64|0.9794	CIDm00001117|hydron;methyl carbamimidothioate;sulfate|0.9909	CIDm00000271|calcium-41|0.9993	CIDm00000175|perdeuterioacetoxy|1.0000	CIDm00000888|mg++|0.9996	CIDm00000934|pi-Cyclopentadienyl compd. with nickel|1.0000	CIDm00015103|SCHEMBL16062159|0.7041	CIDm00000450|CID9993501|0.8784	CIDm00000197|SCHEMBL14613190|0.9654	CIDm00000923|zlchem 216|0.9429	CIDm00002524|SCHEMBL10034115|1.0000	CIDm00000977|triplet molecular oxygen|0.9991	CIDm00000866|lysine (12c/13c)|0.8979	CIDm00002514|cadmium-110|0.9998	CIDm00000702|(1S)-1-deuterioethanol|0.9917	CIDm00014888|white arsenic|0.9992	CIDm00005234|sodium;chlorine-35(1-)|0.6805	CIDm00000280|CID9920366|0.9999	CIDm00006503|SCHEMBL9633903|0.9837	CIDm00000784|superoxol|1.0000	CIDm04604180|CID4604180|0.8638	CIDm00006049|ETHYLENEDIAMINETETRAACETICACID-D16|0.8105	CIDm00000177|2-deuterio-1-tritioethanone|0.9990	CIDm00005408|UNII-P57HP4MCQZ|1.0000	CIDm00002116|SCHEMBL14297170|0.9975	CIDm00007870|SCHEMBL1331651|0.9783	CIDm00000813|potassium;hydron|0.9878	CIDm00004920|CID9948776|0.9621	CIDm00000857|leucine-d3|0.9995	CIDm00002349|CID9885301|0.9519	CIDm00000232|CID9815369|1.0000	CIDm00000602|DL-Alanine-13C3|1.0000	CIDm00000681|72535-00-3|0.9979	CIDm00023931|bis(chloranyl)mercury-201|0.9651	CIDm00023925|iron-58(2+)|0.9981	CIDm00008117|zinc bis-glycol|0.9938	CIDm00011009|copper-67(2+);dichloride|0.9987	CIDm00003054|d, diethylstilbestrol|0.9948	CIDm00000259|SCHEMBL13620354|1.0000	CIDm00000887|wood spirit|1.0000	CIDm00000274|2oz6|0.9982	CIDm00003385|FT-0695667|0.9916	CIDm00000222|deuterio(tritio)amine|0.9995	CIDm00145068|14706-82-2|0.9974	CIDm00000187|ACETYLCHOLINE-D16BROMIDE|0.9763
LOXL4|Q96JB6	CIDm00003121|valproic acid-d|1.0000	CIDm00002909|CID9988947|0.9627	CIDm00000450|CID9993501|0.8615	CIDm00000961||I-Oxido dihydrogen|0.9158	CIDm00000977|triplet molecular oxygen|0.9401	CIDm00000784|superoxol|0.9450	CIDm00000783|p-Hydrogen|0.9415	CIDm00004920|CID9948776|0.9359	CIDm00000222|deuterio(tritio)amine|0.9518	CIDm00016886|ZB000289|0.9198	CIDm00001690|CID9893548|0.9533	CIDm00000596|3'-deuterio cytidine|0.9322	CIDm00004042|CID941451|0.9802
HTR3E|A5X5Y0	CIDm00001983|SCHEMBL887976|0.9548	CIDm00001117|hydron;methyl carbamimidothioate;sulfate|0.9226	CIDm00000271|calcium-41|0.9758	CIDm00000312|SCHEMBL15314976|0.9636	CIDm00000923|zlchem 216|0.9757	CIDm00000702|(1S)-1-deuterioethanol|0.9682	CIDm00000206|CID9899007|0.9744	CIDm00000813|potassium;hydron|0.9925	CIDm00000899|478529-44-1|0.9971	CIDm00000942||-nicotine|0.9501	CIDm00000187|ACETYLCHOLINE-D16BROMIDE|0.9941	CIDm00002826|SCHEMBL26609|0.9974	CIDm00004122|oncodazole|0.9934	CIDm00004253|SMR001338872|0.9780	CIDm00005202|SEROTONINBINOXALATE,5-[2-14C]|0.9839	CIDm00003559|[19F]-HALOPERIDOL|0.9991	CIDm00002818|SCHEMBL7797033|0.9693	CIDm00006468|sernylan|0.9974	CIDm00002726|CHLORPROMAZINE-D3|0.9972	CIDm00002185|n-arachidonoyl-[14c]-ethanolamine|0.9943	CIDm00000305|SCHEMBL1332010|0.9741
LDHC|P07864	CIDm00000753|glycerol-d|0.9982	CIDm00002909|CID9988947|0.9641	CIDm00005538|SCHEMBL12494512|0.9705	CIDm00001003|Phosphoric acid-18O4 solution|0.9973	CIDm00000712|Formaldehyde-13C,d2solution|0.9747	CIDm00000238|CID9827664|0.9629	CIDm00023994|zinc-64|0.9989	CIDm00001117|hydron;methyl carbamimidothioate;sulfate|0.9992	CIDm00000271|calcium-41|0.9993	CIDm00000175|perdeuterioacetoxy|0.9776	CIDm00000888|mg++|0.9996	CIDm00000312|SCHEMBL15314976|0.9961	CIDm00015103|SCHEMBL16062159|0.9766	CIDm00000197|SCHEMBL14613190|0.9998	CIDm00000923|zlchem 216|0.9987	CIDm00000961||I-Oxido dihydrogen|0.9663	CIDm00000283|oxidanylformaldehyde|0.9235	CIDm00000174|methanol/methanol-d1|0.9918	CIDm00000977|triplet molecular oxygen|0.9647	CIDm00000866|lysine (12c/13c)|0.9481	CIDm00002514|cadmium-110|1.0000	CIDm00000702|(1S)-1-deuterioethanol|0.9649	CIDm00005234|sodium;chlorine-35(1-)|0.9768	CIDm00000206|CID9899007|0.9655	CIDm00000280|CID9920366|0.9743	CIDm00006503|SCHEMBL9633903|0.9796	CIDm00000784|superoxol|0.9452	CIDm04604180|CID4604180|0.9843	CIDm00006049|ETHYLENEDIAMINETETRAACETICACID-D16|0.9686	CIDm00000177|2-deuterio-1-tritioethanone|0.9998	CIDm00000783|p-Hydrogen|0.9986	CIDm00002116|SCHEMBL14297170|0.9564	CIDm00007870|SCHEMBL1331651|0.9971	CIDm00000813|potassium;hydron|1.0000	CIDm00000738|glutamine (14n glutamine)|0.9957	CIDm00000730|QGWNDRXFNXRZMB-DTUHVUQASA-N|0.9939	CIDm00023830|hepes-t|0.9794	CIDm00002767|azane;platinum-195(2+);dichloride|0.9970	CIDm00005590|4-tert-Octylphenol-3,5-d2 monoethoxylate solution|0.9757	CIDm05280961|genistein-d(4)|0.9521	CIDm00001115|CID9907067|0.9828	CIDm00002349|CID9885301|0.9626	CIDm00000232|CID9815369|0.9920	CIDm00006410|zinc t-butyl peroxide|0.9862	CIDm00000750|glycine-t2|0.9678	CIDm00000602|DL-Alanine-13C3|0.9962	CIDm00000679|trideuterio(methylsulfinyl)methane|0.9896	CIDm00005978|SCHEMBL15474330|0.9684	CIDm00000224|Spectrum_000075|0.9993
IFNA8|P32881	CIDm00005538|SCHEMBL12494512|0.5257	CIDm00001003|Phosphoric acid-18O4 solution|0.9978	CIDm00000238|CID9827664|0.9991	CIDm00023994|zinc-64|0.9848	CIDm00000175|perdeuterioacetoxy|0.9964	CIDm00000197|SCHEMBL14613190|0.9987	CIDm00000961||I-Oxido dihydrogen|0.9957	CIDm00002524|SCHEMBL10034115|0.8511	CIDm00000174|methanol/methanol-d1|0.9893	CIDm04604180|CID4604180|0.6485	CIDm06326970|selenium-72|0.8585	CIDm00023830|hepes-t|0.9978	CIDm00000857|leucine-d3|0.8689	CIDm00000232|CID9815369|0.9082	CIDm00000602|DL-Alanine-13C3|0.8927	CIDm00023931|bis(chloranyl)mercury-201|0.5867	CIDm00023985|gold-198|0.7773	CIDm00003385|FT-0695667|0.9776	CIDm00145068|14706-82-2|0.8287	CIDm00000774|dideuterio-[2-(1H-imidazol-5-yl)ethyl]amine|0.8801	CIDm00001690|CID9893548|0.8836	CIDm00005376|SCHEMBL4939312|0.5383	CIDm00073212|Diplumbene|0.8920	CIDm00003715|Indomod-d4|0.7744	CIDm00001134|[3'-13C]THYMIDINE|0.9247	CIDm00000596|3'-deuterio cytidine|0.8853	CIDm00004609|CID9947360|0.9219	CIDm00019920|ZINC02038187|0.8687	CIDm00002900|ZINC03872172|0.8913	CIDm00004253|SMR001338872|0.9132	CIDm00002833|spindle poison|0.9994	CIDm00002907|ZINC00155694|0.8615	CIDm00004939|CID9931511|1.0000	CIDm00003657|SQ 1089-13C,15N2|0.7393	CIDm00005291|SCHEMBL4380735|0.8771	CIDm00014012|CID522275|0.9373	CIDm00005726|Zidovudine-d3|0.9804	CIDm00005645|CID9963685|1.0000	CIDm00003750|Irinotecan-d10 Hydrochloride|0.9098	CIDm00083606|strontium;hydron|1.0000	CIDm00002019|CID9855147|0.9869	CIDm00002153|SCHEMBL13384600|0.9087	CIDm00000250|CID5799469|0.9245	CIDm00012547|5beta-pregnane-3alpha,11beta,17alpha|0.9414	CIDm00216239|SCHEMBL14481062|0.8820	CIDm00028683|FT-0638587|0.9883	CIDm86583374|polyinosinic:polycytidylic acid|0.9517	CIDm00002719|886U3H6UFF|0.9464	CIDm00002578|MOLI001811|0.7397
GDNF|P39905	CIDm00005538|SCHEMBL12494512|1.0000	CIDm00001003|Phosphoric acid-18O4 solution|0.9844	CIDm00000238|CID9827664|0.9951	CIDm00001117|hydron;methyl carbamimidothioate;sulfate|0.9955	CIDm00002336|CID6911868|0.9859	CIDm00000923|zlchem 216|0.9990	CIDm00041322|64396-10-7|0.9880	CIDm00002524|SCHEMBL10034115|0.9785	CIDm00000174|methanol/methanol-d1|0.9951	CIDm00000977|triplet molecular oxygen|0.9929	CIDm00000762|XKMLYUALXHKNFT-DTUHVUQASA-N|0.9967	CIDm00000866|lysine (12c/13c)|0.9956	CIDm00000702|(1S)-1-deuterioethanol|0.9944	CIDm00014888|white arsenic|0.9881	CIDm00005234|sodium;chlorine-35(1-)|0.9844	CIDm00000280|CID9920366|0.9885	CIDm00000784|superoxol|0.9828	CIDm00006049|ETHYLENEDIAMINETETRAACETICACID-D16|0.9994	CIDm00000813|potassium;hydron|0.9998	CIDm00000899|478529-44-1|0.9991	CIDm00000738|glutamine (14n glutamine)|0.9827	CIDm00005590|4-tert-Octylphenol-3,5-d2 monoethoxylate solution|0.9994	CIDm05280961|genistein-d(4)|0.9871	CIDm00001115|CID9907067|0.9993	CIDm00002349|CID9885301|0.9933	CIDm00000544|tris(oxidanidyl)arsane|0.9881	CIDm00000679|trideuterio(methylsulfinyl)methane|0.9950	CIDm00000681|72535-00-3|0.9998	CIDm00000611|d-glutamate-meso-d|0.9970	CIDm00005297|CID9876413|0.9974	CIDm00005428|CID9830965|0.9913	CIDm00000887|wood spirit|0.9975	CIDm00004873|potassium-43(1+);chloride|0.9992	CIDm00000274|2oz6|0.9970	CIDm00000191|ZINC03201876|0.9981	CIDm00145068|14706-82-2|0.9936	CIDm00000187|ACETYLCHOLINE-D16BROMIDE|0.9991	CIDm00002215|apomorphine, nasal, Britannia;|0.9949	CIDm00002826|SCHEMBL26609|0.9996	CIDm00000951|xv) norepinephrine|0.9962	CIDm00001153|tyrosine t23g7|0.9939	CIDm00024524|CID9920365|0.9972	CIDm00000772|enoxaparin|0.9951	CIDm00000896|melatonin-d3|0.9878	CIDm25880664|SCHEMBL12356690|0.9998	CIDm00002513|sodium;dimethylarsinic acid;trihydrate|0.9996	CIDm00004253|SMR001338872|0.9981	CIDm00000119|AMINOBUTYRICACID,GAMMA,[4-14C]|0.9974	CIDm00005300|SCHEMBL15012795|0.9987
FOLH1|Q04609	CIDm00002909|CID9988947|0.9865	CIDm00001003|Phosphoric acid-18O4 solution|0.9756	CIDm00023994|zinc-64|1.0000	CIDm00000271|calcium-41|0.9978	CIDm00000312|SCHEMBL15314976|0.9986	CIDm00015103|SCHEMBL16062159|1.0000	CIDm00000450|CID9993501|0.9727	CIDm00000923|zlchem 216|0.9938	CIDm00000961||I-Oxido dihydrogen|0.9947	CIDm00002524|SCHEMBL10034115|0.9662	CIDm00000206|CID9899007|0.9932	CIDm00000177|2-deuterio-1-tritioethanone|0.9754	CIDm00002116|SCHEMBL14297170|0.9773	CIDm00000899|478529-44-1|0.9972	CIDm06326970|selenium-72|0.9928	CIDm00000857|leucine-d3|0.9947	CIDm00000750|glycine-t2|0.9829	CIDm00000544|tris(oxidanidyl)arsane|0.9775	CIDm00000611|d-glutamate-meso-d|0.9976	CIDm00008117|zinc bis-glycol|0.9998	CIDm00000187|ACETYLCHOLINE-D16BROMIDE|0.9905	CIDm00001690|CID9893548|0.9916	CIDm00000876|methionine-d4|0.9950	CIDm00000424|aspartic acid-d|0.9949	CIDm00008172|tris-tri-ethyleneglycolphosphate|0.9968	CIDm53629505|AGN-PC-09X1LX|0.9902	CIDm00000801|INDOLE-3-ACETICACID,[5-3H]|0.9768	CIDm00000840|(2R,3S,4S,5R)-6-methyloxane-2,3,4,5-tetrol|0.9964	CIDm00000994|CID9989619|0.9946	CIDm00005291|SCHEMBL4380735|0.9832	CIDm00003821|690G0D6V8H|0.9910	CIDm00001148|CID9990558|0.9915	CIDm00002735|SCHEMBL267918|0.9988	CIDm00000617|serine-t|0.9874	CIDm00000875|tartaric-d acid|0.9809	CIDm00006325|olefiant gas|0.9953	CIDm00002028|SCHEMBL15082690|0.9971	CIDm00030583|SCHEMBL33613|0.9982	CIDm00003405|FT-0668797|0.9849	CIDm00000305|SCHEMBL1332010|0.9931	CIDm06439874|SCHEMBL10970216|0.9874	CIDm00024293|cesium-143|0.9995	CIDm00000015|CID9965809|0.9900	CIDm00000586|{[imino(amino)methyl](methyl)amino}acetate|0.9851	CIDm00003903|SCHEMBL11399380|0.9960	CIDm00004737|ZINC13545634|0.9973	CIDm00013766|SCHEMBL13151127|0.9960
COL7A1|Q02388	CIDm00003121|valproic acid-d|0.9997	CIDm00024462|copper-64(2+);sulfate|0.9380	CIDm00002909|CID9988947|0.9097	CIDm00001983|SCHEMBL887976|0.9093	CIDm00002336|CID6911868|0.9139	CIDm00000271|calcium-41|0.9658	CIDm00000312|SCHEMBL15314976|0.9930	CIDm00000934|pi-Cyclopentadienyl compd. with nickel|0.9614	CIDm05280343|quercetin-3-beta-d|0.8678	CIDm00015625|CID158816|0.9387	CIDm00002524|SCHEMBL10034115|0.8134	CIDm00014888|white arsenic|0.9478	CIDm00000206|CID9899007|0.9997	CIDm00007870|SCHEMBL1331651|0.9627	CIDm00000813|potassium;hydron|0.9303	CIDm00000942||-nicotine|0.9550	CIDm00000232|CID9815369|0.9866	CIDm00006410|zinc t-butyl peroxide|0.9234	CIDm00000750|glycine-t2|0.9564	CIDm00000259|SCHEMBL13620354|0.9569	CIDm00248893|{1-[(1-phenylethyl)sulfanyl]ethyl}benzene|0.9918	CIDm00002244|deuterio 2-acetyloxybenzoate|0.9781	CIDm00004666|CID9897470|0.9340	CIDm00005040|Rapamycin C-7, analog 1|0.9914	CIDm00001912|SCHEMBL16079734|0.9427	CIDm00005591|ZINC00968278|0.9609	CIDm00054454|CID941617|0.9873	CIDm00002506|UNII-81HH79X39W|0.9804	CIDm00161491|monomethylarsonous acid|0.9715	CIDm00004713|amino-3'-methoxyphenyl (-oxanaphtalen-4-on)|0.9982	CIDm00003750|Irinotecan-d10 Hydrochloride|0.9574	CIDm00006329|methylamine-d3|0.9585	CIDm00002520|verapamil-s|0.9676	CIDm00060789|genesa|0.9662	CIDm00003640|ZINC00607920|0.9873	CIDm00003016|Valium-13C,d3|0.9778
SLC16A2|P36021	CIDm00003121|valproic acid-d|0.9992	CIDm00002909|CID9988947|0.9894	CIDm00005538|SCHEMBL12494512|0.9704	CIDm00002336|CID6911868|0.9368	CIDm00000283|oxidanylformaldehyde|0.9381	CIDm06326970|selenium-72|0.9753	CIDm00006410|zinc t-butyl peroxide|0.9676	CIDm00005238|CID9833957|0.9828	CIDm00000612|sodium l-lactate-(13)c(3)|0.9991	CIDm00001148|CID9990558|0.9948	CIDm00161491|monomethylarsonous acid|0.9202	CIDm00005726|Zidovudine-d3|1.0000	CIDm00000892|inositol-d(6)|0.9985	CIDm00000338|2-deuteriooxybenzoic acid|0.9631	CIDm00000699|SCHEMBL1331287|0.9729	CIDm00000305|SCHEMBL1332010|0.9968	CIDm00000861|CID9917492|0.9936	CIDm00002578|MOLI001811|0.9754	CIDm00000586|{[imino(amino)methyl](methyl)amino}acetate|0.9781
KCND3|Q9UK17	CIDm00003121|valproic acid-d|0.9993	CIDm00001003|Phosphoric acid-18O4 solution|0.9819	CIDm00001983|SCHEMBL887976|0.9753	CIDm00023994|zinc-64|0.9972	CIDm00001117|hydron;methyl carbamimidothioate;sulfate|0.9969	CIDm00000271|calcium-41|0.9940	CIDm00000888|mg++|0.9999	CIDm00000312|SCHEMBL15314976|0.9989	CIDm00015103|SCHEMBL16062159|0.9990	CIDm00000450|CID9993501|0.9955	CIDm00000197|SCHEMBL14613190|0.9921	CIDm00000923|zlchem 216|0.9994	CIDm00002256|zeapos|0.9966	CIDm00002524|SCHEMBL10034115|0.9770	CIDm00002514|cadmium-110|0.9998	CIDm00000206|CID9899007|0.9851	CIDm00005408|UNII-P57HP4MCQZ|0.9915	CIDm00007870|SCHEMBL1331651|0.9848	CIDm00000813|potassium;hydron|0.9999	CIDm00023930|manganum|0.9895	CIDm06326970|selenium-72|0.9996	CIDm00023830|hepes-t|0.9988	CIDm00000224|Spectrum_000075|0.9921	CIDm00000611|d-glutamate-meso-d|0.9928	CIDm00024584|magnesium;trichloride|0.9967	CIDm00000259|SCHEMBL13620354|0.9986	CIDm00004873|potassium-43(1+);chloride|1.0000	CIDm00000274|2oz6|1.0000	CIDm00145068|14706-82-2|0.9608	CIDm00005238|CID9833957|0.9962	CIDm00077998|rosiglizole|0.9871	CIDm00442783|SCHEMBL6727006|0.9731	CIDm00005279|Stauosporin|0.9989	CIDm00000402|sulphur-33|0.9949	CIDm00024854|calcium-45(2+);dichloride|1.0000	CIDm00000925||A-Nicotinamide adenine dinucleotide sodium salt|0.9983	CIDm00000294|SCHEMBL4176008|0.9983	CIDm00001065|ZINC04289113|0.9956	CIDm00000295|ZOOGRGPOEVQQDX-BDXYJKHTSA-N|0.9906	CIDm00003559|[19F]-HALOPERIDOL|0.9999	CIDm00003386|01K63SUP8D|0.9907	CIDm00000929|beta-NADP|0.9916	CIDm00000930||A-NADPH|0.9983	CIDm00000745|ZINC03830892|0.9989	CIDm00002249|atenolol-d(7)|0.9979	CIDm00028780|methyl1-(butylcarbamoyl)benzimidazole-2-carbamate|0.9994	CIDm00002520|verapamil-s|0.9817	CIDm00024293|cesium-143|0.9993	CIDm00003696|SS-4483|0.9935
SLC12A4|Q9UP95	CIDm00003121|valproic acid-d|0.5850	CIDm00000312|SCHEMBL15314976|0.9704	CIDm00002256|zeapos|0.9985	CIDm00005234|sodium;chlorine-35(1-)|0.6457	CIDm00000206|CID9899007|0.9352	CIDm00000813|potassium;hydron|0.9857	CIDm00023930|manganum|0.9683	CIDm05280961|genistein-d(4)|0.5198	CIDm00000232|CID9815369|1.0000	CIDm00000224|Spectrum_000075|1.0000	CIDm00023925|iron-58(2+)|1.0000	CIDm00006623|bisphenol a-(13)c(12)|0.9999	CIDm00004873|potassium-43(1+);chloride|0.9983	CIDm00003017|AGN-PC-0CX9FP|0.5355	CIDm00145068|14706-82-2|0.9498	CIDm05359596|arsenic-71|0.5227	CIDm00000453|CID9920559|0.9668	CIDm00000119|AMINOBUTYRICACID,GAMMA,[4-14C]|1.0000	CIDm00005300|SCHEMBL15012795|1.0000	CIDm00000622|BC631334|0.9997	CIDm00002506|UNII-81HH79X39W|0.9792	CIDm00005726|Zidovudine-d3|0.6888	CIDm00000892|inositol-d(6)|1.0000	CIDm00001794|hexamethyleneamiloride|1.0000	CIDm00000205|s-allo-threonine|0.9981	CIDm00006329|methylamine-d3|1.0000	CIDm00023991|xenon-134|1.0000	CIDm00004042|CID941451|0.9980	CIDm11524144|AGN-PC-0682DN|1.0000	CIDm00010340|Sodium hydrogencarbonate-12C|0.8504
PGLS|O95336	CIDm00024462|copper-64(2+);sulfate|0.9901	CIDm00000753|glycerol-d|0.9848	CIDm00002909|CID9988947|0.9989	CIDm00001003|Phosphoric acid-18O4 solution|0.9978	CIDm00023994|zinc-64|0.9910	CIDm00000312|SCHEMBL15314976|0.9906	CIDm00015103|SCHEMBL16062159|0.9648	CIDm00000923|zlchem 216|0.9773	CIDm00000961||I-Oxido dihydrogen|0.9875	CIDm00000283|oxidanylformaldehyde|0.9560	CIDm00000174|methanol/methanol-d1|0.9964	CIDm00000977|triplet molecular oxygen|0.9894	CIDm00002514|cadmium-110|0.9937	CIDm00000702|(1S)-1-deuterioethanol|0.9968	CIDm00000280|CID9920366|0.9928	CIDm00006503|SCHEMBL9633903|0.9772	CIDm00000783|p-Hydrogen|0.9857	CIDm00000813|potassium;hydron|0.9840	CIDm00006410|zinc t-butyl peroxide|0.9865	CIDm00023931|bis(chloranyl)mercury-201|0.9815	CIDm00008117|zinc bis-glycol|0.9911	CIDm00005297|CID9876413|0.9748	CIDm00001023|dihydroxyphosphoryl hydrogen phosphate|0.9834	CIDm00000612|sodium l-lactate-(13)c(3)|0.9990	CIDm00000311|CID9990172|0.9854	CIDm00000951|xv) norepinephrine|0.9348	CIDm00008200|tris(tetraethyleneglycol)phosphite|0.9980	CIDm00001110|2,3-dideuterosuccinate-1-13c|0.9893	CIDm00002519|Caffeine-1-methyl-14C|0.9919	CIDm23690938|CID10830762|0.9744	CIDm00098487|m-methoxybenzoylamino|0.9866	CIDm00000875|tartaric-d acid|0.9747	CIDm00000929|beta-NADP|0.9749	CIDm00000930||A-NADPH|0.9982	CIDm00001177|ZINC08613151|0.9964	CIDm00000937|zinc dinicotinate|0.9861	CIDm00024424|zinc;sulfuric acid|0.9965	CIDm00006342|2-tritioethanenitrile|0.9989	CIDm00003727|Iodoacetamide-13C2, 2-d2|0.9922	CIDm00003981|ZB016282|0.9617	CIDm00023991|xenon-134|0.9885	CIDm00081462|bistris|0.9976	CIDm00006575|Trichloroethylene-13C2|0.9953	CIDm00000723|dimethyl-[(3R)-3-phenyl-3-(2-pyridyl)propyl]amine|0.9954	CIDm00023963|trichlorotitanium(1+) cyclopenta-2,4-dienide|0.9982	CIDm00006261|Guanidine, 1-methyl-d3-3-nitro-1-nitroso-|0.9940
KCNQ1|P51787	CIDm00005538|SCHEMBL12494512|1.0000	CIDm00001003|Phosphoric acid-18O4 solution|0.9876	CIDm00000238|CID9827664|0.9998	CIDm00023994|zinc-64|0.9952	CIDm00001117|hydron;methyl carbamimidothioate;sulfate|0.9744	CIDm00002336|CID6911868|0.9978	CIDm00000271|calcium-41|0.9946	CIDm00000888|mg++|1.0000	CIDm00000312|SCHEMBL15314976|0.9951	CIDm00000934|pi-Cyclopentadienyl compd. with nickel|1.0000	CIDm00015103|SCHEMBL16062159|0.9933	CIDm00000197|SCHEMBL14613190|0.9969	CIDm00000923|zlchem 216|1.0000	CIDm00002256|zeapos|1.0000	CIDm00000283|oxidanylformaldehyde|0.9851	CIDm00002514|cadmium-110|0.9984	CIDm00005234|sodium;chlorine-35(1-)|0.9724	CIDm00000206|CID9899007|0.9824	CIDm00007870|SCHEMBL1331651|0.9866	CIDm00000813|potassium;hydron|1.0000	CIDm00023930|manganum|0.9999	CIDm06326970|selenium-72|0.9885	CIDm00023830|hepes-t|0.9993	CIDm00000857|leucine-d3|0.9878	CIDm00005590|4-tert-Octylphenol-3,5-d2 monoethoxylate solution|0.9994	CIDm05280961|genistein-d(4)|0.9953	CIDm00000544|tris(oxidanidyl)arsane|0.9999	CIDm00000224|Spectrum_000075|0.9999	CIDm00000611|d-glutamate-meso-d|0.9999	CIDm00024584|magnesium;trichloride|1.0000	CIDm00000259|SCHEMBL13620354|0.9979	CIDm00004873|potassium-43(1+);chloride|0.9996	CIDm00000274|2oz6|0.9998	CIDm00005238|CID9833957|0.9697	CIDm00442783|SCHEMBL6727006|0.9927	CIDm00003779|UNII-DIA2A74855|0.9994	CIDm00001912|SCHEMBL16079734|0.9995	CIDm00000838|UNII-336096P2WE|0.9990	CIDm00002519|Caffeine-1-methyl-14C|1.0000	CIDm00000597|cytosine-1-beta-d|0.9976	CIDm00024854|calcium-45(2+);dichloride|1.0000	CIDm24755486|AGN-PC-07C38H|1.0000	CIDm00003413|SCHEMBL10409866|1.0000	CIDm00001099|hydron;sulfite|0.9977	CIDm00002156|MOLI000923|1.0000	CIDm00000925||A-Nicotinamide adenine dinucleotide sodium salt|0.9981	CIDm00000294|SCHEMBL4176008|0.9996	CIDm00001065|ZINC04289113|0.9977	CIDm71563398|CHEMBL2403340|0.9886
NEU4|Q9H3Q3	CIDm00023994|zinc-64|0.9279	CIDm00000224|Spectrum_000075|0.9497	CIDm00000871|CID9957787|0.8834	CIDm00000294|SCHEMBL4176008|0.9919	CIDm00000245|alpha-D-Gal-(1->4)-beta-D-GlcNAc|0.9925
NR3C2|P08235	CIDm00003121|valproic acid-d|0.9911	CIDm00005538|SCHEMBL12494512|0.6070	CIDm00000934|pi-Cyclopentadienyl compd. with nickel|0.5205	CIDm00002524|SCHEMBL10034115|0.5781	CIDm00000174|methanol/methanol-d1|0.6274	CIDm00005408|UNII-P57HP4MCQZ|0.8938	CIDm00000783|p-Hydrogen|0.6171	CIDm00000813|potassium;hydron|0.6681	CIDm00001115|CID9907067|0.7800	CIDm00000304|CID9909206|0.9783	CIDm00000764|s:guanine|0.6301	CIDm00077998|rosiglizole|0.8442	CIDm53629505|AGN-PC-09X1LX|0.7733	CIDm00005591|ZINC00968278|0.8518	CIDm00000965|zirconyl oleate|0.6315	CIDm00025476|HY-13948|0.7705	CIDm23690938|CID10830762|0.7153	CIDm00000303|CID9866174|0.6889	CIDm00000402|sulphur-33|0.8481	CIDm00004894|CID9906908|0.9228	CIDm00004091|metformin-d(6)|0.9421	CIDm00003003|SCHEMBL1697158|0.9347	CIDm00000929|beta-NADP|0.6511	CIDm00005753|corticosterone-d8|0.8789	CIDm00004196|SCHEMBL15780915|0.8408	CIDm00005645|CID9963685|0.9679	CIDm00000588|creatinine-d(3)|0.9437	CIDm00000781|zirconium thiocyanate|0.9552	CIDm00005839|s(aldosterone)|0.9914	CIDm00104741|SCHEMBL15263309|0.9323	CIDm00003285|SCHEMBL387587|0.9967	CIDm00004829|X4OV71U42S|0.9029	CIDm00062080||A-D-galactopyranoside, octyl|0.9297	CIDm00520535|superoxyde|0.9654	CIDm00012547|5beta-pregnane-3alpha,11beta,17alpha|0.9792	CIDm00005035|d, raloxifene|0.8845	CIDm00003961|SCHEMBL14169596|0.8836	CIDm00000861|CID9917492|0.9624	CIDm00003640|ZINC00607920|0.9450	CIDm00000015|CID9965809|0.9618	CIDm00004943|Vetofol-d17|0.9712	CIDm00011740|CID9907506|0.9872	CIDm00004042|CID941451|0.9930	CIDm00016230|Nilurid-15N3|0.9675	CIDm00013766|SCHEMBL13151127|0.7374
CA5B|Q9Y2D0	CIDm00024462|copper-64(2+);sulfate|1.0000	CIDm00001003|Phosphoric acid-18O4 solution|0.7274	CIDm00023994|zinc-64|0.9989	CIDm00000271|calcium-41|1.0000	CIDm00000175|perdeuterioacetoxy|0.9854	CIDm00000312|SCHEMBL15314976|0.9998	CIDm00000450|CID9993501|0.9977	CIDm00000961||I-Oxido dihydrogen|1.0000	CIDm00002256|zeapos|0.8425	CIDm00000280|CID9920366|1.0000	CIDm00000177|2-deuterio-1-tritioethanone|1.0000	CIDm00000783|p-Hydrogen|1.0000	CIDm00000813|potassium;hydron|1.0000	CIDm00000899|478529-44-1|0.9997	CIDm00000942||-nicotine|0.9995	CIDm00000544|tris(oxidanidyl)arsane|0.5940	CIDm00005428|CID9830965|0.8348	CIDm00001567|203645-37-8|1.0000	CIDm05359596|arsenic-71|1.0000	CIDm00000801|INDOLE-3-ACETICACID,[5-3H]|1.0000	CIDm00000943|trioxonitrate(V)|0.9490	CIDm00061672|vanadate|0.9999	CIDm00005291|SCHEMBL4380735|0.9999	CIDm00000767|sodium bicarbonate -13c|1.0000	CIDm00000745|ZINC03830892|1.0000	CIDm00086367|n-[4-methyl-6-cyclopropylpyrimidin-2-yl]aniline|0.9762	CIDm00000338|2-deuteriooxybenzoic acid|0.9989	CIDm11020241|SCHEMBL11555670|1.0000	CIDm00030583|SCHEMBL33613|1.0000	CIDm00000699|SCHEMBL1331287|0.9998	CIDm00003405|FT-0668797|1.0000	CIDm00024424|zinc;sulfuric acid|0.9993	CIDm00000581|sodium;(2S)-2-acetamido-3-sulfanylpropanoate|1.0000	CIDm00005921|Nitrosodiethylamin-d4|0.9517
STMN3|Q9NZ72	CIDm00003121|valproic acid-d|1.0000	CIDm00024462|copper-64(2+);sulfate|0.9805	CIDm00002909|CID9988947|0.8886	CIDm00004156|trideuteriomethyl methanesulfonate|0.7711	CIDm00002256|zeapos|0.9812	CIDm00002907|ZINC00155694|0.9890	CIDm00002019|CID9855147|0.9976
IMPDH2|P12268	CIDm00003121|valproic acid-d|1.0000	CIDm00024462|copper-64(2+);sulfate|0.7423	CIDm00000753|glycerol-d|0.9870	CIDm00002909|CID9988947|0.9998	CIDm00005538|SCHEMBL12494512|0.9985	CIDm00001003|Phosphoric acid-18O4 solution|0.9888	CIDm00000238|CID9827664|0.9952	CIDm00023994|zinc-64|0.9750	CIDm00001117|hydron;methyl carbamimidothioate;sulfate|0.9925	CIDm00000271|calcium-41|0.9979	CIDm00000175|perdeuterioacetoxy|0.9975	CIDm00000888|mg++|0.9951	CIDm00000312|SCHEMBL15314976|0.9802	CIDm00015103|SCHEMBL16062159|0.9965	CIDm00000197|SCHEMBL14613190|0.9976	CIDm00000961||I-Oxido dihydrogen|0.9927	CIDm00000283|oxidanylformaldehyde|1.0000	CIDm00000174|methanol/methanol-d1|0.9775	CIDm00000762|XKMLYUALXHKNFT-DTUHVUQASA-N|1.0000	CIDm00014888|white arsenic|0.9291	CIDm00000280|CID9920366|0.9985	CIDm00006503|SCHEMBL9633903|0.9335	CIDm00000783|p-Hydrogen|0.9699	CIDm00000813|potassium;hydron|0.9999	CIDm00023930|manganum|0.9650	CIDm00000738|glutamine (14n glutamine)|0.9982	CIDm00005056|CTK8G2938|0.9842	CIDm00002767|azane;platinum-195(2+);dichloride|0.9446	CIDm05280961|genistein-d(4)|0.8345	CIDm00000602|DL-Alanine-13C3|0.9931	CIDm00000224|Spectrum_000075|0.9971	CIDm00023931|bis(chloranyl)mercury-201|0.9899	CIDm00023925|iron-58(2+)|1.0000	CIDm00008117|zinc bis-glycol|0.9901	CIDm00000259|SCHEMBL13620354|0.9874	CIDm00006623|bisphenol a-(13)c(12)|0.9586	CIDm00003385|FT-0695667|0.9749	CIDm00000764|s:guanine|0.9863	CIDm00000191|ZINC03201876|1.0000	CIDm00000187|ACETYLCHOLINE-D16BROMIDE|0.9853	CIDm00001023|dihydroxyphosphoryl hydrogen phosphate|0.9702	CIDm00001690|CID9893548|0.9857	CIDm00005238|CID9833957|0.9984	CIDm00248893|{1-[(1-phenylethyl)sulfanyl]ethyl}benzene|0.9989	CIDm00000311|CID9990172|0.9840	CIDm00000424|aspartic acid-d|0.9753	CIDm00004795|CID9543492|0.9976	CIDm00000596|3'-deuterio cytidine|0.9840	CIDm00000231|SCHEMBL5720005|0.9999
VCAM1|P19320	CIDm00003121|valproic acid-d|1.0000	CIDm00024462|copper-64(2+);sulfate|0.9968	CIDm00002909|CID9988947|1.0000	CIDm00005538|SCHEMBL12494512|0.9999	CIDm00001003|Phosphoric acid-18O4 solution|0.9999	CIDm00000712|Formaldehyde-13C,d2solution|1.0000	CIDm00000238|CID9827664|0.9984	CIDm00023994|zinc-64|0.9790	CIDm00002336|CID6911868|1.0000	CIDm00004156|trideuteriomethyl methanesulfonate|0.9872	CIDm00015103|SCHEMBL16062159|0.9770	CIDm00005562|Trichostatin A, Streptomyces sp.|0.9999	CIDm00000450|CID9993501|1.0000	CIDm05280343|quercetin-3-beta-d|0.9921	CIDm00000923|zlchem 216|0.9870	CIDm00015625|CID158816|0.9730	CIDm00000961||I-Oxido dihydrogen|1.0000	CIDm00000283|oxidanylformaldehyde|1.0000	CIDm00000977|triplet molecular oxygen|1.0000	CIDm00000866|lysine (12c/13c)|1.0000	CIDm00000702|(1S)-1-deuterioethanol|1.0000	CIDm00005234|sodium;chlorine-35(1-)|0.9998	CIDm00006113|methylsulfonic acid, ethyl ester|0.9955	CIDm00000206|CID9899007|0.9992	CIDm00000280|CID9920366|1.0000	CIDm00006503|SCHEMBL9633903|0.9998	CIDm00000784|superoxol|1.0000	CIDm04604180|CID4604180|1.0000	CIDm00006049|ETHYLENEDIAMINETETRAACETICACID-D16|1.0000	CIDm00005408|UNII-P57HP4MCQZ|0.9975	CIDm00002116|SCHEMBL14297170|0.9801	CIDm00023930|manganum|0.9843	CIDm00000942||-nicotine|0.9668	CIDm00004920|CID9948776|1.0000	CIDm00000738|glutamine (14n glutamine)|1.0000	CIDm00005056|CTK8G2938|0.9818	CIDm00023830|hepes-t|0.9996	CIDm00005590|4-tert-Octylphenol-3,5-d2 monoethoxylate solution|1.0000	CIDm05280961|genistein-d(4)|0.9680	CIDm00002349|CID9885301|1.0000	CIDm00000232|CID9815369|1.0000	CIDm00006410|zinc t-butyl peroxide|0.9954	CIDm00000679|trideuterio(methylsulfinyl)methane|1.0000	CIDm00005978|SCHEMBL15474330|1.0000	CIDm00023985|gold-198|0.9907	CIDm00000304|CID9909206|0.9921	CIDm00005297|CID9876413|1.0000	CIDm00003054|d, diethylstilbestrol|1.0000	CIDm00000887|wood spirit|0.9999
FKBP2|P26885	CIDm00024462|copper-64(2+);sulfate|0.6146	CIDm00000753|glycerol-d|0.9996	CIDm00002909|CID9988947|0.9860	CIDm00001003|Phosphoric acid-18O4 solution|0.5162	CIDm00023994|zinc-64|0.9998	CIDm00001117|hydron;methyl carbamimidothioate;sulfate|0.9990	CIDm00000271|calcium-41|0.9999	CIDm00000312|SCHEMBL15314976|1.0000	CIDm00015103|SCHEMBL16062159|0.9997	CIDm00041322|64396-10-7|0.6735	CIDm00023925|iron-58(2+)|1.0000	CIDm00003017|AGN-PC-0CX9FP|1.0000	CIDm00005040|Rapamycin C-7, analog 1|1.0000	CIDm00001110|2,3-dideuterosuccinate-1-13c|0.9999	CIDm00004112|SCHEMBL9246378|0.5305	CIDm00446229|Inl|0.7224	CIDm86306051|3N9|1.0000	CIDm00011979|6-deuterio-5-methyl-1H-benzimidazole|0.9998	CIDm00000875|tartaric-d acid|1.0000	CIDm00003672|SCHEMBL12496413|1.0000	CIDm00005726|Zidovudine-d3|1.0000	CIDm00005372|SCHEMBL10241645|1.0000	CIDm00005753|corticosterone-d8|1.0000	CIDm00024293|cesium-143|1.0000	CIDm00003325|CTK8F9721|0.7701	CIDm00023982|gadolinium-148|0.6684	CIDm00000860|alpha-linolenate (d5-18:3n-3 ethyl ester)|0.6558	CIDm00011740|CID9907506|1.0000	CIDm00445997|deuterio-[(2S)-pyrrolidin-2-yl]methanone|0.9271	CIDm00011005|TETRADECANOIC-6,6-D2ACID|1.0000
CDC42BPB|Q9Y5S2	CIDm00003121|valproic acid-d|0.9977	CIDm00024462|copper-64(2+);sulfate|0.7714	CIDm00001003|Phosphoric acid-18O4 solution|0.7824	CIDm00000238|CID9827664|0.9275	CIDm00023994|zinc-64|0.8013	CIDm00000175|perdeuterioacetoxy|0.7457	CIDm00000888|mg++|0.7802	CIDm00000312|SCHEMBL15314976|0.8631	CIDm00015103|SCHEMBL16062159|0.6742	CIDm00000197|SCHEMBL14613190|0.9602	CIDm05280343|quercetin-3-beta-d|0.7114	CIDm00002524|SCHEMBL10034115|0.6519	CIDm00000174|methanol/methanol-d1|0.9787	CIDm00000762|XKMLYUALXHKNFT-DTUHVUQASA-N|0.9799	CIDm00002514|cadmium-110|0.7321	CIDm00000206|CID9899007|0.8111	CIDm00000280|CID9920366|0.8866	CIDm00000784|superoxol|0.6150	CIDm00000899|478529-44-1|0.9403	CIDm05281707|cumestrol|0.7610	CIDm00000681|72535-00-3|0.9864	CIDm00023985|gold-198|0.8801	CIDm00000259|SCHEMBL13620354|0.8545	CIDm00000222|deuterio(tritio)amine|0.8479	CIDm00000985|SCHEMBL1332805|0.9806	CIDm00145068|14706-82-2|0.8811	CIDm00002826|SCHEMBL26609|0.9795	CIDm00004795|CID9543492|0.8203	CIDm00078165|{2-[n-morpholino]ethanesulfonic acid}hydrate|0.9865	CIDm00005279|Stauosporin|0.9794	CIDm00000801|INDOLE-3-ACETICACID,[5-3H]|0.9123	CIDm00004609|CID9947360|0.8514	CIDm00003987|SCHEMBL3672549|0.9804	CIDm00000453|CID9920559|0.9808	CIDm00002891|CID9963853|0.8899	CIDm00000943|trioxonitrate(V)|0.9411	CIDm00028486|lithium-12|0.9906	CIDm00008083|morpholin-4-yl-d|0.8385	CIDm03062316|SCHEMBL4236003|0.8492	CIDm00072466|CID9920268|0.9721	CIDm00005291|SCHEMBL4380735|0.9382	CIDm00005691|SCHEMBL14233191|0.9089	CIDm00004752|MolPort-023-277-205|1.0000	CIDm00003559|[19F]-HALOPERIDOL|0.9961	CIDm00003003|SCHEMBL1697158|0.9741	CIDm00001143|CID9840965|0.9597	CIDm00003973|ZINC37858693|0.9093	CIDm00001206|methamphetamine-d4|0.9729	CIDm00000875|tartaric-d acid|0.9357
LRP5|O75197	CIDm00024462|copper-64(2+);sulfate|0.9894	CIDm00002909|CID9988947|0.9953	CIDm00001003|Phosphoric acid-18O4 solution|0.9793	CIDm00000712|Formaldehyde-13C,d2solution|0.9948	CIDm00000238|CID9827664|0.9838	CIDm00001983|SCHEMBL887976|0.9864	CIDm00000450|CID9993501|0.9990	CIDm00000197|SCHEMBL14613190|0.9891	CIDm00015625|CID158816|0.9988	CIDm00002256|zeapos|0.9889	CIDm00000283|oxidanylformaldehyde|0.9854	CIDm00002524|SCHEMBL10034115|0.9989	CIDm00000977|triplet molecular oxygen|0.9955	CIDm00000866|lysine (12c/13c)|0.9924	CIDm00000702|(1S)-1-deuterioethanol|0.9798	CIDm00005234|sodium;chlorine-35(1-)|0.9913	CIDm00000280|CID9920366|0.9967	CIDm00006503|SCHEMBL9633903|0.9872	CIDm04604180|CID4604180|0.9975	CIDm00006049|ETHYLENEDIAMINETETRAACETICACID-D16|0.9960	CIDm00005590|4-tert-Octylphenol-3,5-d2 monoethoxylate solution|0.9967	CIDm00002349|CID9885301|0.9997	CIDm00005978|SCHEMBL15474330|0.9866	CIDm00000304|CID9909206|0.9767	CIDm00005297|CID9876413|0.9977	CIDm00003054|d, diethylstilbestrol|0.9996	CIDm00024584|magnesium;trichloride|0.9957	CIDm00005376|SCHEMBL4939312|0.9909	CIDm00002978|SCHEMBL13308730|0.9932	CIDm00010603|ZINC00155807|0.9878	CIDm00028486|lithium-12|1.0000	CIDm00000871|CID9957787|0.9954	CIDm00002156|MOLI000923|0.9995	CIDm00000346|SCHEMBL15483307|0.9971	CIDm00005300|SCHEMBL15012795|0.9987	CIDm00002735|SCHEMBL267918|0.9978	CIDm00016850|fluorescein--2'-d|0.9971	CIDm00000996|{phenol|0.9954	CIDm00002726|CHLORPROMAZINE-D3|0.9970	CIDm00433294|lithium-6(1+);chloride|0.9793	CIDm16738692|AGN-PC-0808RB|0.9969	CIDm00005143|SCHEMBL1395489|0.9987
MYO7B|Q6PIF6	CIDm00000753|glycerol-d|0.9566	CIDm00001003|Phosphoric acid-18O4 solution|0.9924	CIDm00000238|CID9827664|0.9956	CIDm00001117|hydron;methyl carbamimidothioate;sulfate|0.9987	CIDm00000271|calcium-41|1.0000	CIDm00000175|perdeuterioacetoxy|0.9996	CIDm00000888|mg++|0.9958	CIDm00000312|SCHEMBL15314976|0.9571	CIDm00000197|SCHEMBL14613190|0.9562	CIDm00000174|methanol/methanol-d1|0.9714	CIDm00000206|CID9899007|0.9715	CIDm00000899|478529-44-1|0.9927	CIDm00005056|CTK8G2938|0.9997	CIDm00000304|CID9909206|0.9783	CIDm00193344|SCHEMBL1527409|0.9894	CIDm00001023|dihydroxyphosphoryl hydrogen phosphate|0.9743	CIDm00001690|CID9893548|0.9971	CIDm00005376|SCHEMBL4939312|0.9587	CIDm00004795|CID9543492|0.9872	CIDm00004666|CID9897470|0.9922	CIDm00001110|2,3-dideuterosuccinate-1-13c|0.9851	CIDm00001153|tyrosine t23g7|0.9903	CIDm00000795|imidazolyl-d|0.9921	CIDm00003776|1-deuteriopropan-2-ol|0.9977	CIDm00061672|vanadate|0.9951	CIDm00002676|SCHEMBL6241950|0.9359	CIDm00000594|s/cysteine|0.9957	CIDm00011979|6-deuterio-5-methyl-1H-benzimidazole|0.9833	CIDm00014012|CID522275|0.9769	CIDm00001148|CID9990558|0.9872	CIDm00002028|SCHEMBL15082690|0.9874	CIDm00000781|zirconium thiocyanate|0.9989	CIDm00004984|X 185 (Salt/Mix)|0.9859	CIDm00004829|X4OV71U42S|1.0000	CIDm00019001|1,4-DITHIOTHREITOL-D10|0.9961	CIDm00003816|beta-Kainic acid|0.9393	CIDm00001794|hexamethyleneamiloride|0.9600	CIDm00000441|sodium;(3S)-3-oxidanylbutanoate|0.9924	CIDm00000761|ZINC19418783|0.9766	CIDm00023991|xenon-134|0.9699	CIDm05311325|tetrakis(fluoranyl)alumanuide|0.9596	CIDm91667408|2KB|0.9933	CIDm00000983|tripolyphosphoric acid|0.9887
SLC7A6|Q92536	CIDm00003121|valproic acid-d|0.9860	CIDm00024462|copper-64(2+);sulfate|0.7721	CIDm00002909|CID9988947|0.9441	CIDm00000712|Formaldehyde-13C,d2solution|0.8584	CIDm00004156|trideuteriomethyl methanesulfonate|0.8756	CIDm00000923|zlchem 216|0.9859	CIDm00002256|zeapos|0.9636	CIDm00041322|64396-10-7|0.8996	CIDm00006113|methylsulfonic acid, ethyl ester|0.9988	CIDm00000738|glutamine (14n glutamine)|0.9391	CIDm00000857|leucine-d3|0.9221	CIDm00000232|CID9815369|1.0000	CIDm00000224|Spectrum_000075|0.9973	CIDm00023925|iron-58(2+)|0.9858	CIDm00000051|SCHEMBL6887701|0.9596	CIDm00006623|bisphenol a-(13)c(12)|0.9999	CIDm00248893|{1-[(1-phenylethyl)sulfanyl]ethyl}benzene|0.7902	CIDm00005591|ZINC00968278|0.9441	CIDm00004609|CID9947360|0.9718	CIDm00001099|hydron;sulfite|0.9892	CIDm00000867|zirconiummalonat|0.9978	CIDm00000119|AMINOBUTYRICACID,GAMMA,[4-14C]|0.9940	CIDm00115085|AGN-PC-0JLJVK|0.9835	CIDm00005300|SCHEMBL15012795|1.0000	CIDm00000622|BC631334|1.0000	CIDm00000892|inositol-d(6)|1.0000	CIDm00001794|hexamethyleneamiloride|1.0000	CIDm00006329|methylamine-d3|1.0000	CIDm00000305|SCHEMBL1332010|0.9999	CIDm00000389|ornithine-d|1.0000	CIDm00023991|xenon-134|0.9998	CIDm00125643|CID9915977|0.9691	CIDm00000723|dimethyl-[(3R)-3-phenyl-3-(2-pyridyl)propyl]amine|0.9849	CIDm11524144|AGN-PC-0682DN|1.0000	CIDm00006261|Guanidine, 1-methyl-d3-3-nitro-1-nitroso-|1.0000
SLC10A1|Q14973	CIDm00002909|CID9988947|0.8810	CIDm00005538|SCHEMBL12494512|0.8786	CIDm00001003|Phosphoric acid-18O4 solution|0.9955	CIDm00000238|CID9827664|0.7719	CIDm00002336|CID6911868|0.7588	CIDm00000450|CID9993501|0.6851	CIDm00000197|SCHEMBL14613190|0.9811	CIDm00000923|zlchem 216|1.0000	CIDm00015625|CID158816|0.8835	CIDm00000961||I-Oxido dihydrogen|0.8889	CIDm00000602|DL-Alanine-13C3|0.9824	CIDm00023931|bis(chloranyl)mercury-201|0.9994	CIDm00023985|gold-198|0.9311	CIDm00000304|CID9909206|0.9843	CIDm00000274|2oz6|0.9680	CIDm00002826|SCHEMBL26609|0.9356	CIDm00004666|CID9897470|0.9511	CIDm00000303|CID9866174|0.9662	CIDm00001123|342611-14-7|0.9139	CIDm00003003|SCHEMBL1697158|0.9855	CIDm00004763|zadonal|0.9583	CIDm00005645|CID9963685|0.9937	CIDm00000699|SCHEMBL1331287|0.9731	CIDm00000250|CID5799469|0.9974	CIDm00002578|MOLI001811|0.9791	CIDm00015433|n.n-dimethyldodecylamine-n-oxide|0.9776	CIDm00003224|RDYMFSUJUZBWLH-JAGSBRHWSA-N|0.9700	CIDm05381226|CHEMBL1553026|0.9853
CD79A|P11912	CIDm00000753|glycerol-d|0.9975	CIDm00002909|CID9988947|0.9658	CIDm00005538|SCHEMBL12494512|1.0000	CIDm00001003|Phosphoric acid-18O4 solution|0.9510	CIDm00000712|Formaldehyde-13C,d2solution|1.0000	CIDm00000238|CID9827664|1.0000	CIDm00001983|SCHEMBL887976|0.8989	CIDm00001117|hydron;methyl carbamimidothioate;sulfate|0.9994	CIDm00000175|perdeuterioacetoxy|0.9920	CIDm00004156|trideuteriomethyl methanesulfonate|0.9820	CIDm00000312|SCHEMBL15314976|0.9930	CIDm00000450|CID9993501|0.9541	CIDm00000197|SCHEMBL14613190|0.9998	CIDm00000923|zlchem 216|0.9525	CIDm00000961||I-Oxido dihydrogen|0.9933	CIDm00000283|oxidanylformaldehyde|0.9935	CIDm00002524|SCHEMBL10034115|0.9336	CIDm00000174|methanol/methanol-d1|0.9816	CIDm00000977|triplet molecular oxygen|0.9945	CIDm00000866|lysine (12c/13c)|0.9977	CIDm00000702|(1S)-1-deuterioethanol|0.9972	CIDm00005234|sodium;chlorine-35(1-)|0.9722	CIDm00006113|methylsulfonic acid, ethyl ester|0.9656	CIDm00000206|CID9899007|0.9838	CIDm00000280|CID9920366|0.9999	CIDm00006503|SCHEMBL9633903|0.9783	CIDm00000784|superoxol|0.9998	CIDm04604180|CID4604180|0.9989	CIDm00006049|ETHYLENEDIAMINETETRAACETICACID-D16|0.9965	CIDm00002116|SCHEMBL14297170|0.9957	CIDm00000813|potassium;hydron|0.8710	CIDm00000899|478529-44-1|0.9952	CIDm00000738|glutamine (14n glutamine)|0.9994	CIDm00023830|hepes-t|0.9961	CIDm00000857|leucine-d3|0.9920	CIDm00005590|4-tert-Octylphenol-3,5-d2 monoethoxylate solution|1.0000	CIDm00001115|CID9907067|0.9999	CIDm00002349|CID9885301|0.9999	CIDm00000232|CID9815369|0.9994	CIDm00000750|glycine-t2|0.9946	CIDm00000602|DL-Alanine-13C3|0.9999	CIDm00000679|trideuterio(methylsulfinyl)methane|0.9883	CIDm00005978|SCHEMBL15474330|0.9608	CIDm00023985|gold-198|0.9999	CIDm00000611|d-glutamate-meso-d|0.9900	CIDm00000304|CID9909206|0.9962	CIDm00005297|CID9876413|1.0000	CIDm00011009|copper-67(2+);dichloride|0.9952	CIDm00024584|magnesium;trichloride|1.0000
CYP7A1|P22680	CIDm00024462|copper-64(2+);sulfate|0.9988	CIDm00000753|glycerol-d|1.0000	CIDm00002909|CID9988947|1.0000	CIDm00005538|SCHEMBL12494512|0.9797	CIDm00001983|SCHEMBL887976|0.9990	CIDm00023994|zinc-64|0.9711	CIDm00001117|hydron;methyl carbamimidothioate;sulfate|1.0000	CIDm00000271|calcium-41|0.9999	CIDm00000888|mg++|1.0000	CIDm00000312|SCHEMBL15314976|1.0000	CIDm00000450|CID9993501|0.9930	CIDm00000923|zlchem 216|0.9998	CIDm00015625|CID158816|0.9963	CIDm00000961||I-Oxido dihydrogen|0.9994	CIDm00000283|oxidanylformaldehyde|0.9999	CIDm00002524|SCHEMBL10034115|1.0000	CIDm00000174|methanol/methanol-d1|1.0000	CIDm00000977|triplet molecular oxygen|1.0000	CIDm00002514|cadmium-110|0.9856	CIDm00000784|superoxol|0.9999	CIDm00005408|UNII-P57HP4MCQZ|1.0000	CIDm00000783|p-Hydrogen|0.9980	CIDm00000813|potassium;hydron|1.0000	CIDm00000942||-nicotine|0.9767	CIDm00004920|CID9948776|1.0000	CIDm00002767|azane;platinum-195(2+);dichloride|0.9985	CIDm00005590|4-tert-Octylphenol-3,5-d2 monoethoxylate solution|0.9882	CIDm00023931|bis(chloranyl)mercury-201|0.9922	CIDm00023925|iron-58(2+)|1.0000	CIDm00000304|CID9909206|1.0000	CIDm00008117|zinc bis-glycol|1.0000	CIDm00003054|d, diethylstilbestrol|1.0000	CIDm00006623|bisphenol a-(13)c(12)|0.9961	CIDm00000274|2oz6|0.9948	CIDm00000985|SCHEMBL1332805|0.9914	CIDm00078165|{2-[n-morpholino]ethanesulfonic acid}hydrate|1.0000	CIDm00000231|SCHEMBL5720005|0.9990	CIDm53629505|AGN-PC-09X1LX|1.0000	CIDm00005591|ZINC00968278|0.9960	CIDm00001287|SCHEMBL14423426|0.9992	CIDm00000801|INDOLE-3-ACETICACID,[5-3H]|0.9999	CIDm00000795|imidazolyl-d|0.9974	CIDm00000160|CID9884956|0.9981	CIDm00003776|1-deuteriopropan-2-ol|1.0000	CIDm00000943|trioxonitrate(V)|1.0000	CIDm00002900|ZINC03872172|0.9901	CIDm00000317|RGJOEKWQDUBAIZ-FTAFPTFXSA-N|0.9947	CIDm00000303|CID9866174|0.9996	CIDm00001071|Zuretinol|0.9739
ABCA3|Q99758	CIDm00003121|valproic acid-d|0.9997	CIDm00024462|copper-64(2+);sulfate|0.9982	CIDm00002909|CID9988947|0.9742	CIDm00001003|Phosphoric acid-18O4 solution|0.9860	CIDm00000238|CID9827664|0.9837	CIDm00001117|hydron;methyl carbamimidothioate;sulfate|0.9702	CIDm00002336|CID6911868|0.9806	CIDm00000312|SCHEMBL15314976|0.9959	CIDm00000934|pi-Cyclopentadienyl compd. with nickel|1.0000	CIDm00000197|SCHEMBL14613190|0.9849	CIDm05280343|quercetin-3-beta-d|0.9677	CIDm00000923|zlchem 216|0.9998	CIDm00000961||I-Oxido dihydrogen|0.9307	CIDm00000977|triplet molecular oxygen|0.9675	CIDm00000702|(1S)-1-deuterioethanol|1.0000	CIDm00014888|white arsenic|0.9934	CIDm05280961|genistein-d(4)|1.0000	CIDm00023931|bis(chloranyl)mercury-201|0.9946	CIDm00000304|CID9909206|0.9970	CIDm00145068|14706-82-2|0.9929	CIDm00442783|SCHEMBL6727006|0.9893	CIDm00003715|Indomod-d4|0.9932	CIDm00002832|ZINC03872131|0.9848	CIDm00005040|Rapamycin C-7, analog 1|0.9823	CIDm00008172|tris-tri-ethyleneglycolphosphate|0.9822	CIDm00000596|3'-deuterio cytidine|0.9920	CIDm00004122|oncodazole|0.9945	CIDm00002513|sodium;dimethylarsinic acid;trihydrate|0.9991	CIDm00004253|SMR001338872|0.9796	CIDm25880656|EINECS 255-353-5|1.0000	CIDm00735863|Zinc00153754|0.9953	CIDm00250653|sodium;4-(methylsulfonylamino)benzoate|0.9896	CIDm00001123|342611-14-7|0.9999	CIDm71563398|CHEMBL2403340|0.9911	CIDm00004946|s-propranolol|0.9945	CIDm00005726|Zidovudine-d3|0.9988	CIDm00004713|amino-3'-methoxyphenyl (-oxanaphtalen-4-on)|0.9948	CIDm00098527|bdmpea|0.9921	CIDm00024203|W8283|0.9999	CIDm00002430|CHEMBL2373671|1.0000	CIDm00002726|CHLORPROMAZINE-D3|0.9960	CIDm00002249|atenolol-d(7)|0.9997	CIDm00060146|SCHEMBL13291483|0.9977	CIDm00159612|cobaltous;stannic;oxygen(2-)|0.9931	CIDm00000305|SCHEMBL1332010|0.9936	CIDm00002520|verapamil-s|0.9998	CIDm00004510|trinitroglycerol|0.9968	CIDm00003633|CID3633|0.9920	CIDm00008505|fluorochrome|0.9879
ANGPT2|O15123	CIDm00003121|valproic acid-d|1.0000	CIDm00005538|SCHEMBL12494512|1.0000	CIDm00001003|Phosphoric acid-18O4 solution|1.0000	CIDm00000712|Formaldehyde-13C,d2solution|1.0000	CIDm00001117|hydron;methyl carbamimidothioate;sulfate|0.9999	CIDm00002336|CID6911868|1.0000	CIDm00000271|calcium-41|0.9947	CIDm00000934|pi-Cyclopentadienyl compd. with nickel|0.9931	CIDm00000923|zlchem 216|0.9995	CIDm00002524|SCHEMBL10034115|0.9999	CIDm00000977|triplet molecular oxygen|0.9994	CIDm00002514|cadmium-110|1.0000	CIDm00014888|white arsenic|0.9997	CIDm00000280|CID9920366|1.0000	CIDm00000784|superoxol|1.0000	CIDm00005408|UNII-P57HP4MCQZ|0.9921	CIDm00000899|478529-44-1|0.9914	CIDm00004920|CID9948776|1.0000	CIDm00011009|copper-67(2+);dichloride|0.9961	CIDm00003054|d, diethylstilbestrol|0.9994	CIDm00000259|SCHEMBL13620354|0.9871	CIDm00000274|2oz6|0.9934	CIDm00003385|FT-0695667|1.0000	CIDm00016886|ZB000289|0.9997	CIDm00000764|s:guanine|0.9919	CIDm00145068|14706-82-2|0.9969	CIDm00248893|{1-[(1-phenylethyl)sulfanyl]ethyl}benzene|0.9870	CIDm00000424|aspartic acid-d|0.9922	CIDm00000158|CID9950404|0.9999	CIDm00010603|ZINC00155807|0.9939	CIDm00025476|HY-13948|0.9989	CIDm00004140|NCGC00016363-01|0.9938	CIDm00005300|SCHEMBL15012795|0.9973	CIDm00001123|342611-14-7|0.9952	CIDm00002735|SCHEMBL267918|1.0000	CIDm00001206|methamphetamine-d4|0.9743	CIDm00004763|zadonal|0.9973	CIDm00002548|SCHEMBL6905200|0.9938	CIDm00000588|creatinine-d(3)|0.9971	CIDm00002153|SCHEMBL13384600|0.9976	CIDm00216239|SCHEMBL14481062|0.9967	CIDm00007847|zinc acryl|0.9863	CIDm03086686|SCHEMBL6034442|0.9990	CIDm00003633|CID3633|0.9995	CIDm00445997|deuterio-[(2S)-pyrrolidin-2-yl]methanone|0.9921	CIDm00001175|[11C]-Uric Acid|0.9979
ACAA1|P09110	CIDm00003121|valproic acid-d|1.0000	CIDm00024462|copper-64(2+);sulfate|0.9999	CIDm00000753|glycerol-d|1.0000	CIDm00002909|CID9988947|0.9975	CIDm00005538|SCHEMBL12494512|0.9874	CIDm00001983|SCHEMBL887976|0.9902	CIDm00023994|zinc-64|0.9695	CIDm00001117|hydron;methyl carbamimidothioate;sulfate|1.0000	CIDm00000271|calcium-41|0.9998	CIDm00000175|perdeuterioacetoxy|0.9796	CIDm00000312|SCHEMBL15314976|0.9984	CIDm00015103|SCHEMBL16062159|1.0000	CIDm00000197|SCHEMBL14613190|0.9992	CIDm00000923|zlchem 216|1.0000	CIDm00000961||I-Oxido dihydrogen|0.9974	CIDm00002256|zeapos|0.9805	CIDm00000283|oxidanylformaldehyde|1.0000	CIDm00000174|methanol/methanol-d1|1.0000	CIDm00000977|triplet molecular oxygen|1.0000	CIDm00000784|superoxol|0.9981	CIDm00000783|p-Hydrogen|0.9982	CIDm00007870|SCHEMBL1331651|0.9998	CIDm00000813|potassium;hydron|1.0000	CIDm00005056|CTK8G2938|0.9918	CIDm00002349|CID9885301|0.9855	CIDm00000681|72535-00-3|0.9925	CIDm00000985|SCHEMBL1332805|0.9958	CIDm00005238|CID9833957|0.9996	CIDm00004112|SCHEMBL9246378|0.9944	CIDm00000181|ZSLZBFCDCINBPY-LKJKNSTQSA-N|1.0000	CIDm00123638|AGN-PC-04Y3WW|0.9918	CIDm00000264|CID9812753|0.9948	CIDm00000317|RGJOEKWQDUBAIZ-FTAFPTFXSA-N|1.0000	CIDm00000994|CID9989619|0.9995	CIDm00000925||A-Nicotinamide adenine dinucleotide sodium salt|1.0000	CIDm26087388|JTT|0.9944	CIDm00003657|SQ 1089-13C,15N2|0.9966	CIDm00000906|n-acetyl-d neuraminic acid|0.9972	CIDm00002764|zinc-ciprofloxacin|0.9750	CIDm00003931|2,2,3,3-tetradeuteriooctadeca-9,12-dienoic acid|1.0000	CIDm00003733|3B3-055525|1.0000	CIDm00001177|ZINC08613151|0.9978	CIDm00003405|FT-0668797|0.9971	CIDm00000928||A-NADH|1.0000	CIDm00002460|sodium n,2'-o-dibutyryladenosine-3',5'-phosphate|0.9987	CIDm00000441|sodium;(3S)-3-oxidanylbutanoate|0.9991	CIDm00001001||A-Phenylethylamine-15N|0.9997	CIDm00000860|alpha-linolenate (d5-18:3n-3 ethyl ester)|0.9985	CIDm00001032|CID9989212|0.9991
CYP2A7|P20853	CIDm00000753|glycerol-d|1.0000	CIDm00002909|CID9988947|0.9052	CIDm00005538|SCHEMBL12494512|0.9999	CIDm00001003|Phosphoric acid-18O4 solution|0.9351	CIDm00000712|Formaldehyde-13C,d2solution|0.9997	CIDm00001983|SCHEMBL887976|1.0000	CIDm00001117|hydron;methyl carbamimidothioate;sulfate|1.0000	CIDm00002336|CID6911868|0.9998	CIDm00000271|calcium-41|1.0000	CIDm00000888|mg++|1.0000	CIDm00000312|SCHEMBL15314976|1.0000	CIDm00000450|CID9993501|0.9995	CIDm00000923|zlchem 216|1.0000	CIDm00000961||I-Oxido dihydrogen|1.0000	CIDm00041322|64396-10-7|0.9998	CIDm00000283|oxidanylformaldehyde|1.0000	CIDm00002524|SCHEMBL10034115|1.0000	CIDm00000174|methanol/methanol-d1|1.0000	CIDm00000977|triplet molecular oxygen|1.0000	CIDm00002514|cadmium-110|1.0000	CIDm00000702|(1S)-1-deuterioethanol|0.9963	CIDm00000784|superoxol|1.0000	CIDm00000177|2-deuterio-1-tritioethanone|0.9990	CIDm00005408|UNII-P57HP4MCQZ|1.0000	CIDm00000783|p-Hydrogen|1.0000	CIDm00000813|potassium;hydron|1.0000	CIDm00000942||-nicotine|0.9997	CIDm00002767|azane;platinum-195(2+);dichloride|1.0000	CIDm00023931|bis(chloranyl)mercury-201|1.0000	CIDm00023925|iron-58(2+)|1.0000	CIDm00008117|zinc bis-glycol|1.0000	CIDm00000274|2oz6|1.0000	CIDm00005376|SCHEMBL4939312|0.9958	CIDm00078165|{2-[n-morpholino]ethanesulfonic acid}hydrate|1.0000	CIDm00000231|SCHEMBL5720005|1.0000	CIDm53629505|AGN-PC-09X1LX|1.0000	CIDm00000801|INDOLE-3-ACETICACID,[5-3H]|1.0000	CIDm00002519|Caffeine-1-methyl-14C|0.9999	CIDm00000795|imidazolyl-d|1.0000	CIDm00000991|vitrex|1.0000	CIDm00003776|1-deuteriopropan-2-ol|1.0000	CIDm00000896|melatonin-d3|1.0000	CIDm00000943|trioxonitrate(V)|1.0000	CIDm00533669|SCHEMBL13770920|0.9999	CIDm05748835|V0980|1.0000	CIDm00004253|SMR001338872|0.9997	CIDm00000402|sulphur-33|0.9997	CIDm00000867|zirconiummalonat|1.0000	CIDm00000925||A-Nicotinamide adenine dinucleotide sodium salt|0.9784
IL17B|Q9UHF5	CIDm00000730|QGWNDRXFNXRZMB-DTUHVUQASA-N|0.9265	CIDm00248893|{1-[(1-phenylethyl)sulfanyl]ethyl}benzene|0.9402
PPY|P01298	CIDm00024462|copper-64(2+);sulfate|0.7457	CIDm00000753|glycerol-d|0.6119	CIDm00001003|Phosphoric acid-18O4 solution|0.7832	CIDm00000271|calcium-41|0.9911	CIDm00000888|mg++|0.9999	CIDm00000197|SCHEMBL14613190|0.9965	CIDm00000961||I-Oxido dihydrogen|0.6155	CIDm00000283|oxidanylformaldehyde|0.9620	CIDm00000762|XKMLYUALXHKNFT-DTUHVUQASA-N|1.0000	CIDm00000702|(1S)-1-deuterioethanol|0.9977	CIDm00006113|methylsulfonic acid, ethyl ester|0.6589	CIDm00000206|CID9899007|0.7720	CIDm00000730|QGWNDRXFNXRZMB-DTUHVUQASA-N|1.0000	CIDm00000232|CID9815369|0.9933	CIDm00000602|DL-Alanine-13C3|0.9901	CIDm00000681|72535-00-3|1.0000	CIDm00023985|gold-198|0.6067	CIDm00000611|d-glutamate-meso-d|0.9993	CIDm00000051|SCHEMBL6887701|0.9434	CIDm00000274|2oz6|0.8081	CIDm00000191|ZINC03201876|1.0000	CIDm00000187|ACETYLCHOLINE-D16BROMIDE|1.0000	CIDm00000774|dideuterio-[2-(1H-imidazol-5-yl)ethyl]amine|1.0000	CIDm00000612|sodium l-lactate-(13)c(3)|0.9754	CIDm00003715|Indomod-d4|0.9984	CIDm00000158|CID9950404|0.9997	CIDm00000951|xv) norepinephrine|0.9999	CIDm00000838|UNII-336096P2WE|1.0000	CIDm00001110|2,3-dideuterosuccinate-1-13c|0.9884	CIDm00004609|CID9947360|0.8194	CIDm00002519|Caffeine-1-methyl-14C|0.9943	CIDm00003987|SCHEMBL3672549|0.9850	CIDm00000896|melatonin-d3|0.9999	CIDm00000298|threo-Chloramphenicol, l-|0.9988	CIDm00002833|spindle poison|0.9839	CIDm05460048|triglycerides|0.8774	CIDm00000119|AMINOBUTYRICACID,GAMMA,[4-14C]|0.9977	CIDm00000346|SCHEMBL15483307|0.9995	CIDm00005300|SCHEMBL15012795|0.9866	CIDm00005202|SEROTONINBINOXALATE,5-[2-14C]|0.9999	CIDm00001065|ZINC04289113|0.9860	CIDm00439177|O641|0.9740	CIDm00001166|Uridine-5'-diphosphogalactose|0.9991	CIDm00000767|sodium bicarbonate -13c|0.9969	CIDm00000297|protiomethane|0.9195	CIDm00024261|silicon(IV) oxide|0.9549	CIDm00005971|volatile oil of mustard|0.9972	CIDm00003907|AGN-PC-04Y4OZ|0.9713	CIDm00002866|AC1LKDCY|0.9927
NT5C1A|Q9BXI3	CIDm00024462|copper-64(2+);sulfate|0.9680	CIDm00001003|Phosphoric acid-18O4 solution|1.0000	CIDm00000888|mg++|1.0000	CIDm00000197|SCHEMBL14613190|0.9876	CIDm00000961||I-Oxido dihydrogen|0.9999	CIDm00000762|XKMLYUALXHKNFT-DTUHVUQASA-N|0.9953	CIDm00000224|Spectrum_000075|1.0000	CIDm00000191|ZINC03201876|1.0000	CIDm00001134|[3'-13C]THYMIDINE|1.0000	CIDm00000596|3'-deuterio cytidine|0.9999	CIDm26087388|JTT|0.9955	CIDm00000314|FT-0665428|0.9999	CIDm00004763|zadonal|0.9992	CIDm00000765|ZINC06119283|1.0000	CIDm00001177|ZINC08613151|0.9999	CIDm00000250|CID5799469|0.9999	CIDm00002551||A-Carbamoyl Choline Chloride|0.9929	CIDm00000761|ZINC19418783|1.0000	CIDm00024766|SCHEMBL15263434|0.9983	CIDm00000768|prussic acid|0.9825
SCNN1D|P51172	CIDm00000238|CID9827664|0.9997	CIDm00001117|hydron;methyl carbamimidothioate;sulfate|0.9675	CIDm00000923|zlchem 216|0.9984	CIDm00000702|(1S)-1-deuterioethanol|0.9998	CIDm00000784|superoxol|0.9907	CIDm00000783|p-Hydrogen|0.9572	CIDm00004920|CID9948776|0.9943	CIDm00005056|CTK8G2938|0.9990	CIDm00001115|CID9907067|1.0000	CIDm00000224|Spectrum_000075|0.8888	CIDm00003054|d, diethylstilbestrol|0.9996	CIDm00000191|ZINC03201876|0.9999	CIDm00001023|dihydroxyphosphoryl hydrogen phosphate|0.9760	CIDm00073212|Diplumbene|0.9654	CIDm00000231|SCHEMBL5720005|0.9732	CIDm00114943|protoberberine iodide|0.9999	CIDm00002833|spindle poison|0.9934	CIDm00061672|vanadate|0.9944	CIDm00003821|690G0D6V8H|0.9916	CIDm00005839|s(aldosterone)|1.0000	CIDm00002019|CID9855147|1.0000	CIDm00004829|X4OV71U42S|0.9912	CIDm00003934|aspirin-triggered lipoxin A4|0.9991	CIDm00002520|verapamil-s|0.9883	CIDm00016230|Nilurid-15N3|0.9935
SCN5A|Q14524	CIDm00003121|valproic acid-d|1.0000	CIDm00002909|CID9988947|1.0000	CIDm00000238|CID9827664|0.9803	CIDm00000271|calcium-41|0.9989	CIDm00000888|mg++|0.9993	CIDm00000923|zlchem 216|1.0000	CIDm00000977|triplet molecular oxygen|0.9982	CIDm00000702|(1S)-1-deuterioethanol|0.9980	CIDm00005234|sodium;chlorine-35(1-)|0.9921	CIDm00000280|CID9920366|1.0000	CIDm00006503|SCHEMBL9633903|0.9949	CIDm00000784|superoxol|0.9963	CIDm00000813|potassium;hydron|1.0000	CIDm00023830|hepes-t|0.9995	CIDm00000602|DL-Alanine-13C3|0.9997	CIDm00024584|magnesium;trichloride|0.9999	CIDm00004873|potassium-43(1+);chloride|0.9958	CIDm00000274|2oz6|0.9997	CIDm00002826|SCHEMBL26609|0.9992	CIDm00000876|methionine-d4|0.9945	CIDm00000424|aspartic acid-d|0.9918	CIDm00003779|UNII-DIA2A74855|0.9882	CIDm00000838|UNII-336096P2WE|0.9945	CIDm00002519|Caffeine-1-methyl-14C|0.9998	CIDm00003776|1-deuteriopropan-2-ol|0.9954	CIDm00114943|protoberberine iodide|0.9948	CIDm00024854|calcium-45(2+);dichloride|1.0000	CIDm00003413|SCHEMBL10409866|0.9912	CIDm00002156|MOLI000923|0.9996	CIDm00000190|Adenine-2,8-3H|1.0000	CIDm00001065|ZINC04289113|0.9885	CIDm00003763|CYS9AKD70P|0.9985	CIDm00024261|silicon(IV) oxide|0.9987	CIDm00003386|01K63SUP8D|0.9988	CIDm00004946|s-propranolol|0.9958	CIDm00002866|AC1LKDCY|0.9989	CIDm00433294|lithium-6(1+);chloride|0.9994	CIDm00006212|tris(chloranyl)-deuterio-methane|0.9078	CIDm00002185|n-arachidonoyl-[14c]-ethanolamine|0.9868	CIDm00000305|SCHEMBL1332010|0.9992	CIDm00002520|verapamil-s|0.9999	CIDm00024293|cesium-143|0.9980	CIDm00002719|886U3H6UFF|0.9989	CIDm00014798|Sodium hydroxide-16O solution|0.9997	CIDm03086686|SCHEMBL6034442|0.9910	CIDm00003676|CHEMBL3278065|1.0000	CIDm00003314|zinc eugenolate|0.9993	CIDm00003562|CHEMBL3250431|0.9863	CIDm91667408|2KB|0.9991
SLC6A12|P48065	CIDm00024462|copper-64(2+);sulfate|0.8093	CIDm00002909|CID9988947|0.7833	CIDm00002336|CID6911868|0.5948	CIDm00000175|perdeuterioacetoxy|0.9954	CIDm00000312|SCHEMBL15314976|0.9999	CIDm00015103|SCHEMBL16062159|0.9954	CIDm00000450|CID9993501|0.7126	CIDm05280343|quercetin-3-beta-d|0.8449	CIDm00000923|zlchem 216|0.9989	CIDm00014888|white arsenic|0.7227	CIDm00000857|leucine-d3|0.9998	CIDm05280961|genistein-d(4)|0.6412	CIDm00000750|glycine-t2|0.9964	CIDm00000602|DL-Alanine-13C3|1.0000	CIDm00000681|72535-00-3|0.9999	CIDm00000304|CID9909206|1.0000	CIDm00008117|zinc bis-glycol|0.9996	CIDm00000259|SCHEMBL13620354|0.9836	CIDm00004873|potassium-43(1+);chloride|0.7101	CIDm00000222|deuterio(tritio)amine|0.8358	CIDm00005238|CID9833957|0.9997	CIDm00002826|SCHEMBL26609|0.9999	CIDm00000876|methionine-d4|0.9981	CIDm00000951|xv) norepinephrine|0.9994	CIDm00000119|AMINOBUTYRICACID,GAMMA,[4-14C]|1.0000	CIDm00005202|SEROTONINBINOXALATE,5-[2-14C]|0.9999	CIDm00001123|342611-14-7|0.9752	CIDm00003007|CHEMBL3250775|1.0000	CIDm00000622|BC631334|1.0000	CIDm00001148|CID9990558|1.0000	CIDm00001206|methamphetamine-d4|1.0000	CIDm00003386|01K63SUP8D|1.0000	CIDm00005726|Zidovudine-d3|0.9301	CIDm00000892|inositol-d(6)|0.9705	CIDm00005372|SCHEMBL10241645|0.9791	CIDm00002818|SCHEMBL7797033|0.9995	CIDm00003907|AGN-PC-04Y4OZ|0.9965	CIDm00004624|Topamine-d3 Hydrochloride|0.9998	CIDm00062080||A-D-galactopyranoside, octyl|1.0000	CIDm00002771|UNII-I1E9D14F36|0.9999	CIDm00000305|SCHEMBL1332010|0.9571	CIDm00003696|SS-4483|0.9999	CIDm00004943|Vetofol-d17|0.9999	CIDm00004376|n-methylaspartic acid sulfate|0.9746	CIDm00002995|MOLI001353|1.0000	CIDm00010340|Sodium hydrogencarbonate-12C|0.9207
NCOA1|Q15788	CIDm00001983|SCHEMBL887976|0.9913	CIDm00002336|CID6911868|1.0000	CIDm00000450|CID9993501|0.9859	CIDm05280343|quercetin-3-beta-d|0.9921	CIDm00015625|CID158816|1.0000	CIDm00041322|64396-10-7|0.9977	CIDm00002524|SCHEMBL10034115|1.0000	CIDm00000206|CID9899007|0.9693	CIDm00024425|disodium;dioxido(dioxo)chromium-51|1.0000	CIDm00004920|CID9948776|1.0000	CIDm00005056|CTK8G2938|0.9999	CIDm05280961|genistein-d(4)|0.9978	CIDm05281707|cumestrol|0.9878	CIDm00003054|d, diethylstilbestrol|0.9984	CIDm00000887|wood spirit|0.9894	CIDm00000985|SCHEMBL1332805|0.9955	CIDm00005238|CID9833957|0.9966	CIDm00077998|rosiglizole|0.9883	CIDm00005376|SCHEMBL4939312|0.9820	CIDm00001912|SCHEMBL16079734|0.9955	CIDm00000231|SCHEMBL5720005|0.9971	CIDm53629505|AGN-PC-09X1LX|0.9961	CIDm00005591|ZINC00968278|0.9989	CIDm00001287|SCHEMBL14423426|0.9979	CIDm00000181|ZSLZBFCDCINBPY-LKJKNSTQSA-N|1.0000	CIDm00000317|RGJOEKWQDUBAIZ-FTAFPTFXSA-N|0.9998	CIDm00003310|SCHEMBL2514265|0.9794	CIDm00002735|SCHEMBL267918|0.9913	CIDm00003003|SCHEMBL1697158|0.9935	CIDm00005753|corticosterone-d8|0.9921	CIDm00003931|2,2,3,3-tetradeuteriooctadeca-9,12-dienoic acid|0.9963	CIDm00003750|Irinotecan-d10 Hydrochloride|0.9852	CIDm00004829|X4OV71U42S|0.9967	CIDm00005035|d, raloxifene|0.9961	CIDm00000860|alpha-linolenate (d5-18:3n-3 ethyl ester)|0.9954	CIDm00011005|TETRADECANOIC-6,6-D2ACID|0.9859
F13B|P05160	CIDm00024462|copper-64(2+);sulfate|0.7815	CIDm00000753|glycerol-d|0.5928	CIDm00002909|CID9988947|0.7306	CIDm00000712|Formaldehyde-13C,d2solution|0.6934	CIDm00000271|calcium-41|0.9976	CIDm00000450|CID9993501|0.8930	CIDm00000923|zlchem 216|0.6145	CIDm00002524|SCHEMBL10034115|0.6709	CIDm00000206|CID9899007|0.5148	CIDm04604180|CID4604180|0.9633	CIDm00007870|SCHEMBL1331651|0.5410	CIDm00002349|CID9885301|0.5533	CIDm00000222|deuterio(tritio)amine|0.9936	CIDm00000346|SCHEMBL15483307|0.9719	CIDm24836924|Wheat starch, unmodified|0.9679
GINS1|Q14691	CIDm00024462|copper-64(2+);sulfate|0.9901	CIDm00002909|CID9988947|0.9826	CIDm00005538|SCHEMBL12494512|0.9527	CIDm00001983|SCHEMBL887976|0.9774	CIDm00001117|hydron;methyl carbamimidothioate;sulfate|1.0000	CIDm00015103|SCHEMBL16062159|0.9954	CIDm00000450|CID9993501|0.9611	CIDm00041322|64396-10-7|0.9947	CIDm00002524|SCHEMBL10034115|0.9701	CIDm00005408|UNII-P57HP4MCQZ|0.9832	CIDm00024425|disodium;dioxido(dioxo)chromium-51|0.9865	CIDm00005056|CTK8G2938|0.9949	CIDm05280961|genistein-d(4)|0.9306	CIDm05281707|cumestrol|0.9908	CIDm00006623|bisphenol a-(13)c(12)|0.9916	CIDm00001153|tyrosine t23g7|0.9986	CIDm00000264|CID9812753|0.9884	CIDm23690938|CID10830762|0.9779	CIDm03062316|SCHEMBL4236003|0.9820	CIDm00002156|MOLI000923|0.9976	CIDm00000622|BC631334|0.9883
COL22A1|Q8NFW1	CIDm00003121|valproic acid-d|0.6775	CIDm00000813|potassium;hydron|0.7914	CIDm00005040|Rapamycin C-7, analog 1|0.6254	CIDm00001912|SCHEMBL16079734|0.7977	CIDm00002506|UNII-81HH79X39W|0.7909	CIDm00004713|amino-3'-methoxyphenyl (-oxanaphtalen-4-on)|0.8047	CIDm00001764|SCHEMBL6692026|0.7410
SLC26A3|P40879	CIDm00000753|glycerol-d|0.9952	CIDm00002909|CID9988947|0.9555	CIDm00005538|SCHEMBL12494512|0.8713	CIDm00001003|Phosphoric acid-18O4 solution|0.9390	CIDm00001117|hydron;methyl carbamimidothioate;sulfate|0.9407	CIDm00000175|perdeuterioacetoxy|0.9734	CIDm00000312|SCHEMBL15314976|1.0000	CIDm00000934|pi-Cyclopentadienyl compd. with nickel|0.9750	CIDm00015103|SCHEMBL16062159|0.9696	CIDm00000450|CID9993501|0.8978	CIDm05280343|quercetin-3-beta-d|0.9761	CIDm00000923|zlchem 216|0.9461	CIDm00015625|CID158816|0.9914	CIDm00000961||I-Oxido dihydrogen|0.9616	CIDm00000283|oxidanylformaldehyde|0.9992	CIDm00002524|SCHEMBL10034115|0.9427	CIDm00000977|triplet molecular oxygen|0.9181	CIDm00000702|(1S)-1-deuterioethanol|0.9707	CIDm00005234|sodium;chlorine-35(1-)|0.9228	CIDm00000280|CID9920366|0.9795	CIDm04604180|CID4604180|0.9653	CIDm00006049|ETHYLENEDIAMINETETRAACETICACID-D16|0.9719	CIDm00005408|UNII-P57HP4MCQZ|0.9547	CIDm00000813|potassium;hydron|1.0000	CIDm00005590|4-tert-Octylphenol-3,5-d2 monoethoxylate solution|0.9954	CIDm00005428|CID9830965|0.9931	CIDm00024584|magnesium;trichloride|0.9886	CIDm00005238|CID9833957|1.0000	CIDm00000876|methionine-d4|0.9990	CIDm00003987|SCHEMBL3672549|0.9827	CIDm00000264|CID9812753|0.9990	CIDm00000402|sulphur-33|0.9994	CIDm00002833|spindle poison|0.9987	CIDm00000867|zirconiummalonat|0.9879	CIDm00004939|CID9931511|1.0000	CIDm00000767|sodium bicarbonate -13c|0.9998	CIDm00004894|CID9906908|0.9861	CIDm00010461|CID10702120|1.0000	CIDm00009711|isopropylthio-alpha-galactoside|0.9999	CIDm00005726|Zidovudine-d3|0.9939	CIDm00003467|NCGC00263824-02|1.0000	CIDm00000338|2-deuteriooxybenzoic acid|1.0000	CIDm00083153|glycylphenylalanylphenylalanine|1.0000	CIDm00062080||A-D-galactopyranoside, octyl|1.0000	CIDm00003405|FT-0668797|1.0000	CIDm00001794|hexamethyleneamiloride|1.0000	CIDm00007847|zinc acryl|0.9619	CIDm00000768|prussic acid|0.9914	CIDm00003954|[11C]Loperamide|0.9987
COG2|Q14746	CIDm00024462|copper-64(2+);sulfate|0.5035	CIDm00000238|CID9827664|0.8064	CIDm00000888|mg++|0.8565	CIDm00000934|pi-Cyclopentadienyl compd. with nickel|0.7271	CIDm00000923|zlchem 216|0.7876	CIDm00000961||I-Oxido dihydrogen|0.7290	CIDm00002256|zeapos|0.5625	CIDm00000283|oxidanylformaldehyde|0.5659	CIDm00000977|triplet molecular oxygen|0.5948	CIDm00000762|XKMLYUALXHKNFT-DTUHVUQASA-N|0.7964	CIDm00000206|CID9899007|0.6925	CIDm00006049|ETHYLENEDIAMINETETRAACETICACID-D16|0.8012	CIDm00024425|disodium;dioxido(dioxo)chromium-51|0.5186	CIDm00002116|SCHEMBL14297170|0.5520	CIDm00000813|potassium;hydron|0.9169	CIDm00000738|glutamine (14n glutamine)|0.8968	CIDm00005056|CTK8G2938|0.8772	CIDm00000232|CID9815369|0.9360	CIDm00000602|DL-Alanine-13C3|0.9137	CIDm00023985|gold-198|0.6562	CIDm00000304|CID9909206|0.9477	CIDm00003054|d, diethylstilbestrol|0.7953	CIDm00000985|SCHEMBL1332805|0.9171	CIDm00145068|14706-82-2|0.9359	CIDm00077998|rosiglizole|0.8474	CIDm00073212|Diplumbene|0.8945	CIDm00002244|deuterio 2-acetyloxybenzoate|0.9703	CIDm00002978|SCHEMBL13308730|0.9192	CIDm00003779|UNII-DIA2A74855|0.8841	CIDm00000231|SCHEMBL5720005|0.9723	CIDm00000965|zirconyl oleate|0.8545	CIDm00001287|SCHEMBL14423426|0.9773	CIDm00004122|oncodazole|0.9984	CIDm00000772|enoxaparin|0.9056	CIDm00025476|HY-13948|0.9029	CIDm00000303|CID9866174|0.8590	CIDm05460048|triglycerides|0.9708	CIDm00005300|SCHEMBL15012795|0.9733	CIDm00002676|SCHEMBL6241950|0.8243	CIDm00000594|s/cysteine|0.9358	CIDm00004091|metformin-d(6)|0.9756	CIDm00054454|CID941617|0.9979	CIDm00002735|SCHEMBL267918|0.9840	CIDm00003931|2,2,3,3-tetradeuteriooctadeca-9,12-dienoic acid|0.9847	CIDm00000588|creatinine-d(3)|0.9920	CIDm00000781|zirconium thiocyanate|0.9832	CIDm00004829|X4OV71U42S|0.9779	CIDm11020241|SCHEMBL11555670|0.9554	CIDm00000937|zinc dinicotinate|0.9658
ITGAM|P11215	CIDm00000753|glycerol-d|0.9985	CIDm00005538|SCHEMBL12494512|0.9992	CIDm00001003|Phosphoric acid-18O4 solution|1.0000	CIDm00000712|Formaldehyde-13C,d2solution|0.9995	CIDm00000238|CID9827664|0.9959	CIDm00001117|hydron;methyl carbamimidothioate;sulfate|0.9884	CIDm00000271|calcium-41|0.9851	CIDm00000175|perdeuterioacetoxy|0.9999	CIDm00000888|mg++|0.9920	CIDm00004156|trideuteriomethyl methanesulfonate|1.0000	CIDm00000312|SCHEMBL15314976|0.9852	CIDm00000934|pi-Cyclopentadienyl compd. with nickel|0.9949	CIDm00005562|Trichostatin A, Streptomyces sp.|0.9835	CIDm00000923|zlchem 216|0.9958	CIDm00000961||I-Oxido dihydrogen|0.9913	CIDm00000283|oxidanylformaldehyde|0.9869	CIDm00002524|SCHEMBL10034115|0.9915	CIDm00000174|methanol/methanol-d1|0.9875	CIDm00000977|triplet molecular oxygen|0.9851	CIDm00000866|lysine (12c/13c)|0.9920	CIDm00002514|cadmium-110|0.9989	CIDm00000702|(1S)-1-deuterioethanol|0.9901	CIDm00014888|white arsenic|1.0000	CIDm00005234|sodium;chlorine-35(1-)|0.9944	CIDm00006113|methylsulfonic acid, ethyl ester|0.9906	CIDm00000206|CID9899007|0.9980	CIDm00000280|CID9920366|0.9997	CIDm00006503|SCHEMBL9633903|0.9978	CIDm00000784|superoxol|0.9939	CIDm04604180|CID4604180|1.0000	CIDm00006049|ETHYLENEDIAMINETETRAACETICACID-D16|0.9999	CIDm00000177|2-deuterio-1-tritioethanone|0.9811	CIDm00024425|disodium;dioxido(dioxo)chromium-51|0.9824	CIDm00023930|manganum|0.9985	CIDm00004920|CID9948776|0.9956	CIDm00000738|glutamine (14n glutamine)|0.9945	CIDm00023830|hepes-t|0.9978	CIDm00005590|4-tert-Octylphenol-3,5-d2 monoethoxylate solution|0.9986	CIDm00001115|CID9907067|0.9991	CIDm00002349|CID9885301|0.9941	CIDm00000232|CID9815369|0.9983	CIDm00000750|glycine-t2|0.9954	CIDm00000602|DL-Alanine-13C3|0.9998	CIDm00000679|trideuterio(methylsulfinyl)methane|0.9989	CIDm00005978|SCHEMBL15474330|0.9905	CIDm00023985|gold-198|0.9904	CIDm00023925|iron-58(2+)|0.9916	CIDm00000304|CID9909206|0.9987	CIDm00008117|zinc bis-glycol|0.9956
S100A14|Q9HCY8	CIDm00003121|valproic acid-d|0.9995	CIDm00024462|copper-64(2+);sulfate|0.9812	CIDm00014888|white arsenic|0.9806	CIDm00000942||-nicotine|0.9395	CIDm00004609|CID9947360|0.9689	CIDm00001805|wr 183027|0.9942
TXK|P42681	CIDm00003121|valproic acid-d|1.0000	CIDm00005538|SCHEMBL12494512|0.9469	CIDm00001003|Phosphoric acid-18O4 solution|0.9776	CIDm00000712|Formaldehyde-13C,d2solution|0.9998	CIDm00000238|CID9827664|1.0000	CIDm00023994|zinc-64|0.9794	CIDm00000175|perdeuterioacetoxy|0.9808	CIDm00000888|mg++|0.9998	CIDm00000934|pi-Cyclopentadienyl compd. with nickel|0.9878	CIDm00015103|SCHEMBL16062159|0.9906	CIDm00000197|SCHEMBL14613190|1.0000	CIDm05280343|quercetin-3-beta-d|0.9961	CIDm00002524|SCHEMBL10034115|0.9902	CIDm00002514|cadmium-110|1.0000	CIDm00005234|sodium;chlorine-35(1-)|0.9568	CIDm00000206|CID9899007|0.9944	CIDm00000280|CID9920366|0.9999	CIDm00000784|superoxol|0.9918	CIDm00000783|p-Hydrogen|0.9961	CIDm00000899|478529-44-1|0.9387	CIDm00002767|azane;platinum-195(2+);dichloride|0.9952	CIDm00000224|Spectrum_000075|0.9989	CIDm00000681|72535-00-3|0.9999	CIDm00023985|gold-198|0.9999	CIDm00000259|SCHEMBL13620354|0.9896	CIDm00000222|deuterio(tritio)amine|1.0000	CIDm00000985|SCHEMBL1332805|0.9903	CIDm00145068|14706-82-2|0.9998	CIDm00001690|CID9893548|0.9969	CIDm00002826|SCHEMBL26609|1.0000	CIDm00004795|CID9543492|0.9989	CIDm00078165|{2-[n-morpholino]ethanesulfonic acid}hydrate|0.9935	CIDm00004666|CID9897470|0.9915	CIDm00005279|Stauosporin|1.0000	CIDm00001153|tyrosine t23g7|0.9852	CIDm00000801|INDOLE-3-ACETICACID,[5-3H]|0.9999	CIDm00004609|CID9947360|0.9906	CIDm00003987|SCHEMBL3672549|1.0000	CIDm00000453|CID9920559|0.9954	CIDm00002891|CID9963853|0.9998	CIDm00000943|trioxonitrate(V)|1.0000	CIDm00028486|lithium-12|0.9992	CIDm00008083|morpholin-4-yl-d|0.9989	CIDm03062316|SCHEMBL4236003|0.9949	CIDm00000806|ZINC13557565|0.9966	CIDm00072466|CID9920268|1.0000	CIDm00005291|SCHEMBL4380735|0.9976	CIDm00005691|SCHEMBL14233191|0.9986	CIDm00003559|[19F]-HALOPERIDOL|1.0000
PDE2A|O00408	CIDm00003121|valproic acid-d|0.9997	CIDm00024462|copper-64(2+);sulfate|0.9952	CIDm00005538|SCHEMBL12494512|1.0000	CIDm00001003|Phosphoric acid-18O4 solution|0.9764	CIDm00000712|Formaldehyde-13C,d2solution|0.9773	CIDm00000238|CID9827664|0.9967	CIDm00023994|zinc-64|0.9834	CIDm00000888|mg++|0.9913	CIDm00000934|pi-Cyclopentadienyl compd. with nickel|0.9909	CIDm00000961||I-Oxido dihydrogen|0.9822	CIDm00002524|SCHEMBL10034115|0.9908	CIDm00000762|XKMLYUALXHKNFT-DTUHVUQASA-N|1.0000	CIDm00014888|white arsenic|0.9989	CIDm00000783|p-Hydrogen|0.9971	CIDm00005056|CTK8G2938|0.8564	CIDm00000679|trideuterio(methylsulfinyl)methane|0.9952	CIDm00000224|Spectrum_000075|0.9789	CIDm00000274|2oz6|0.9998	CIDm00000191|ZINC03201876|0.9780	CIDm00145068|14706-82-2|0.9732	CIDm00001023|dihydroxyphosphoryl hydrogen phosphate|0.9982	CIDm00003779|UNII-DIA2A74855|0.9577	CIDm00001912|SCHEMBL16079734|0.9872	CIDm00000896|melatonin-d3|0.9970	CIDm00003413|SCHEMBL10409866|0.9903	CIDm00005202|SEROTONINBINOXALATE,5-[2-14C]|0.9990	CIDm00000295|ZOOGRGPOEVQQDX-BDXYJKHTSA-N|1.0000	CIDm00002551||A-Carbamoyl Choline Chloride|0.9997	CIDm00000761|ZINC19418783|0.9997	CIDm00004584|CID9918816|0.9852	CIDm00000213|CID9819901|0.9928	CIDm00023963|trichlorotitanium(1+) cyclopenta-2,4-dienide|0.9994
AMBP|P02760	CIDm00024462|copper-64(2+);sulfate|0.9979	CIDm00000753|glycerol-d|0.9994	CIDm00002909|CID9988947|0.9935	CIDm00001003|Phosphoric acid-18O4 solution|1.0000	CIDm00001117|hydron;methyl carbamimidothioate;sulfate|0.9642	CIDm00004156|trideuteriomethyl methanesulfonate|0.9657	CIDm00000934|pi-Cyclopentadienyl compd. with nickel|0.9952	CIDm00015625|CID158816|0.9877	CIDm00002514|cadmium-110|0.9891	CIDm04604180|CID4604180|0.9999	CIDm00000899|478529-44-1|0.9975	CIDm00008117|zinc bis-glycol|0.9912	CIDm00000191|ZINC03201876|0.9840	CIDm00248893|{1-[(1-phenylethyl)sulfanyl]ethyl}benzene|0.9753	CIDm00002244|deuterio 2-acetyloxybenzoate|0.9938	CIDm00003779|UNII-DIA2A74855|0.9879	CIDm00000772|enoxaparin|1.0000	CIDm00000181|ZSLZBFCDCINBPY-LKJKNSTQSA-N|0.9850	CIDm00525551|FUIDRYCKEXJNOK-WCBMZHEXSA-N|0.8966	CIDm00001071|Zuretinol|0.9991	CIDm00005300|SCHEMBL15012795|0.9951	CIDm00003007|CHEMBL3250775|0.9977	CIDm00003467|NCGC00263824-02|0.9999	CIDm00000588|creatinine-d(3)|0.9940	CIDm00003910|n-acetyl-l-leucyl-l-leucyl-d -argininaldehyde|0.9999	CIDm00520535|superoxyde|0.9820	CIDm00004784|sodium;phenylmethanesulfonyl fluoride|0.9979	CIDm06439874|SCHEMBL10970216|0.9824	CIDm00003961|SCHEMBL14169596|0.9965	CIDm53477714|AGN-PC-09TKB8|0.9840	CIDm00002578|MOLI001811|1.0000	CIDm00024766|SCHEMBL15263434|0.9955	CIDm00024823|trioxygene|0.9803	CIDm00003633|CID3633|0.9756	CIDm00016230|Nilurid-15N3|0.9905	CIDm00006261|Guanidine, 1-methyl-d3-3-nitro-1-nitroso-|0.9972	CIDm00003051|pyrocarbonic acid diethylester|0.9908	CIDm00001175|[11C]-Uric Acid|0.9946
PRSS16|Q9NQE7	CIDm00003121|valproic acid-d|0.8797	CIDm00000888|mg++|0.9766	CIDm00004156|trideuteriomethyl methanesulfonate|0.5572	CIDm00000312|SCHEMBL15314976|0.5883	CIDm00015103|SCHEMBL16062159|0.5842	CIDm00000899|478529-44-1|0.6060	CIDm00002349|CID9885301|0.8878	CIDm00024934|sodiumhydrogen selenite,sodium biselenite|0.8406	CIDm00093860|SCHEMBL685473|0.7140	CIDm00030583|SCHEMBL33613|0.9689	CIDm00439317|tri-mu-sulfido-mu3-sulfido-triiron(III)|0.9593	CIDm00445997|deuterio-[(2S)-pyrrolidin-2-yl]methanone|0.9838	CIDm00003016|Valium-13C,d3|0.9805
ZDHHC9|Q9Y397	CIDm00002514|cadmium-110|0.9800	CIDm00003385|FT-0695667|0.9875	CIDm00000985|SCHEMBL1332805|0.9945	CIDm00000965|zirconyl oleate|1.0000	CIDm00000338|2-deuteriooxybenzoic acid|0.9783	CIDm00004580|CID9344|0.9986	CIDm00445997|deuterio-[(2S)-pyrrolidin-2-yl]methanone|0.9865
GH1|P01241	CIDm00001003|Phosphoric acid-18O4 solution|0.9998	CIDm00000238|CID9827664|0.9988	CIDm00023994|zinc-64|0.9988	CIDm00001117|hydron;methyl carbamimidothioate;sulfate|1.0000	CIDm00000271|calcium-41|1.0000	CIDm00000450|CID9993501|0.9727	CIDm00000197|SCHEMBL14613190|0.9948	CIDm00000923|zlchem 216|0.9996	CIDm00000961||I-Oxido dihydrogen|0.9907	CIDm00000283|oxidanylformaldehyde|0.9939	CIDm00014888|white arsenic|0.9962	CIDm00005408|UNII-P57HP4MCQZ|0.9998	CIDm00004920|CID9948776|0.9975	CIDm00000232|CID9815369|1.0000	CIDm00000681|72535-00-3|1.0000	CIDm00000259|SCHEMBL13620354|0.9978	CIDm00002215|apomorphine, nasal, Britannia;|0.9967	CIDm00248893|{1-[(1-phenylethyl)sulfanyl]ethyl}benzene|0.9964	CIDm00000951|xv) norepinephrine|0.9998	CIDm00000294|SCHEMBL4176008|0.9999	CIDm00036523|XLXSAKCOAKORKW-AQJXLSMYSA-N|1.0000	CIDm00004763|zadonal|1.0000	CIDm00003733|3B3-055525|0.9992	CIDm00003285|SCHEMBL387587|0.9999	CIDm00000699|SCHEMBL1331287|0.9997	CIDm00000836|CID9837066|1.0000	CIDm00003640|ZINC00607920|0.9984	CIDm00002803|ST 155-d4|0.9999	CIDm00054373|MolPort-023-276-221|1.0000
ABCA1|O95477	CIDm00003121|valproic acid-d|0.9975	CIDm00024462|copper-64(2+);sulfate|1.0000	CIDm00002909|CID9988947|1.0000	CIDm00005538|SCHEMBL12494512|1.0000	CIDm00001003|Phosphoric acid-18O4 solution|1.0000	CIDm00000238|CID9827664|1.0000	CIDm00001983|SCHEMBL887976|1.0000	CIDm00023994|zinc-64|0.9999	CIDm00001117|hydron;methyl carbamimidothioate;sulfate|0.9950	CIDm00002336|CID6911868|0.9998	CIDm00000271|calcium-41|0.9853	CIDm00000312|SCHEMBL15314976|0.9878	CIDm00005562|Trichostatin A, Streptomyces sp.|0.9725	CIDm00000450|CID9993501|1.0000	CIDm00000197|SCHEMBL14613190|1.0000	CIDm05280343|quercetin-3-beta-d|0.9875	CIDm00000923|zlchem 216|0.9895	CIDm00000961||I-Oxido dihydrogen|0.9972	CIDm00000283|oxidanylformaldehyde|0.9967	CIDm00002524|SCHEMBL10034115|0.9677	CIDm00000977|triplet molecular oxygen|0.9863	CIDm00000866|lysine (12c/13c)|0.9940	CIDm00000702|(1S)-1-deuterioethanol|0.9997	CIDm00014888|white arsenic|0.9994	CIDm00005234|sodium;chlorine-35(1-)|0.9916	CIDm00000280|CID9920366|1.0000	CIDm04604180|CID4604180|0.9986	CIDm00006049|ETHYLENEDIAMINETETRAACETICACID-D16|0.9982	CIDm00000942||-nicotine|0.9993	CIDm00005056|CTK8G2938|1.0000	CIDm00005590|4-tert-Octylphenol-3,5-d2 monoethoxylate solution|1.0000	CIDm05280961|genistein-d(4)|1.0000	CIDm00002349|CID9885301|0.9928	CIDm00006410|zinc t-butyl peroxide|1.0000	CIDm00024934|sodiumhydrogen selenite,sodium biselenite|0.9852	CIDm00023931|bis(chloranyl)mercury-201|1.0000	CIDm00023925|iron-58(2+)|0.9995	CIDm00000304|CID9909206|1.0000	CIDm00011009|copper-67(2+);dichloride|0.9992	CIDm00003054|d, diethylstilbestrol|0.9998	CIDm00005428|CID9830965|0.9965	CIDm00000985|SCHEMBL1332805|1.0000	CIDm00000191|ZINC03201876|0.9928	CIDm00077998|rosiglizole|1.0000	CIDm00442783|SCHEMBL6727006|0.9945	CIDm00000612|sodium l-lactate-(13)c(3)|0.9987	CIDm00003715|Indomod-d4|0.9987	CIDm00002832|ZINC03872131|0.9970	CIDm00002244|deuterio 2-acetyloxybenzoate|1.0000
EHHADH|Q08426	CIDm00003121|valproic acid-d|1.0000	CIDm00024462|copper-64(2+);sulfate|1.0000	CIDm00000753|glycerol-d|1.0000	CIDm00002909|CID9988947|1.0000	CIDm00005538|SCHEMBL12494512|0.9891	CIDm00001003|Phosphoric acid-18O4 solution|0.9999	CIDm00000712|Formaldehyde-13C,d2solution|0.9856	CIDm00000238|CID9827664|0.9997	CIDm00023994|zinc-64|1.0000	CIDm00001117|hydron;methyl carbamimidothioate;sulfate|1.0000	CIDm00002336|CID6911868|0.9440	CIDm00000271|calcium-41|0.9999	CIDm00000175|perdeuterioacetoxy|0.9995	CIDm00000312|SCHEMBL15314976|1.0000	CIDm00000934|pi-Cyclopentadienyl compd. with nickel|0.9872	CIDm00015103|SCHEMBL16062159|1.0000	CIDm00005562|Trichostatin A, Streptomyces sp.|0.9598	CIDm00000450|CID9993501|0.9765	CIDm00000197|SCHEMBL14613190|0.9997	CIDm05280343|quercetin-3-beta-d|0.9690	CIDm00000923|zlchem 216|1.0000	CIDm00015625|CID158816|0.9911	CIDm00000961||I-Oxido dihydrogen|0.9935	CIDm00000283|oxidanylformaldehyde|0.9995	CIDm00000174|methanol/methanol-d1|1.0000	CIDm00000702|(1S)-1-deuterioethanol|1.0000	CIDm04604180|CID4604180|0.9844	CIDm00000783|p-Hydrogen|0.9994	CIDm00024425|disodium;dioxido(dioxo)chromium-51|0.9962	CIDm00007870|SCHEMBL1331651|0.9958	CIDm00000813|potassium;hydron|0.9939	CIDm00000899|478529-44-1|0.9848	CIDm00001115|CID9907067|0.9956	CIDm00002349|CID9885301|0.9987	CIDm00000679|trideuterio(methylsulfinyl)methane|0.9965	CIDm00023985|gold-198|0.9918	CIDm00023925|iron-58(2+)|0.9670	CIDm00000304|CID9909206|0.9853	CIDm00008117|zinc bis-glycol|0.9998	CIDm00000222|deuterio(tritio)amine|0.9700	CIDm00005238|CID9833957|0.9988	CIDm44263835|AGN-PC-0743G4|0.9853	CIDm00008172|tris-tri-ethyleneglycolphosphate|0.9984	CIDm00000951|xv) norepinephrine|0.9909	CIDm00008200|tris(tetraethyleneglycol)phosphite|1.0000	CIDm00001287|SCHEMBL14423426|0.9983	CIDm00004112|SCHEMBL9246378|0.9887	CIDm25880664|SCHEMBL12356690|0.9998	CIDm00000181|ZSLZBFCDCINBPY-LKJKNSTQSA-N|1.0000
OPRL1|P41146	CIDm00000238|CID9827664|0.9939	CIDm00001983|SCHEMBL887976|0.9970	CIDm00023994|zinc-64|0.9973	CIDm00000271|calcium-41|0.9965	CIDm00000175|perdeuterioacetoxy|0.9926	CIDm00000888|mg++|0.9974	CIDm00000312|SCHEMBL15314976|0.9982	CIDm00000450|CID9993501|0.9803	CIDm00000197|SCHEMBL14613190|0.9994	CIDm00000923|zlchem 216|0.9952	CIDm00000762|XKMLYUALXHKNFT-DTUHVUQASA-N|0.9967	CIDm00000206|CID9899007|0.9985	CIDm00000177|2-deuterio-1-tritioethanone|0.9997	CIDm00005408|UNII-P57HP4MCQZ|0.9935	CIDm00000899|478529-44-1|0.9999	CIDm00004920|CID9948776|0.9889	CIDm00000730|QGWNDRXFNXRZMB-DTUHVUQASA-N|0.9977	CIDm00000750|glycine-t2|0.9999	CIDm00000224|Spectrum_000075|1.0000	CIDm00000681|72535-00-3|1.0000	CIDm00023931|bis(chloranyl)mercury-201|1.0000	CIDm00000611|d-glutamate-meso-d|1.0000	CIDm00000051|SCHEMBL6887701|0.9999	CIDm00003054|d, diethylstilbestrol|0.9967	CIDm00000274|2oz6|1.0000	CIDm00000985|SCHEMBL1332805|0.9987	CIDm00000764|s:guanine|1.0000	CIDm00000191|ZINC03201876|1.0000	CIDm00000187|ACETYLCHOLINE-D16BROMIDE|0.9986	CIDm00000774|dideuterio-[2-(1H-imidazol-5-yl)ethyl]amine|1.0000	CIDm00002215|apomorphine, nasal, Britannia;|1.0000	CIDm00002826|SCHEMBL26609|0.9942	CIDm00077998|rosiglizole|0.9997	CIDm00000612|sodium l-lactate-(13)c(3)|0.9955	CIDm00003715|Indomod-d4|0.9981	CIDm00001134|[3'-13C]THYMIDINE|1.0000	CIDm00002244|deuterio 2-acetyloxybenzoate|0.9977	CIDm00000158|CID9950404|1.0000	CIDm00002978|SCHEMBL13308730|1.0000	CIDm00003779|UNII-DIA2A74855|0.9991	CIDm00000951|xv) norepinephrine|0.9998	CIDm00000838|UNII-336096P2WE|1.0000	CIDm00001110|2,3-dideuterosuccinate-1-13c|0.9997	CIDm00002519|Caffeine-1-methyl-14C|1.0000	CIDm00000160|CID9884956|0.9993	CIDm00003987|SCHEMBL3672549|1.0000	CIDm00004122|oncodazole|1.0000	CIDm00025476|HY-13948|1.0000	CIDm00000896|melatonin-d3|1.0000
SLC24A4|Q8NFF2	CIDm00000238|CID9827664|0.9683	CIDm00000271|calcium-41|0.9971	CIDm00000923|zlchem 216|1.0000	CIDm00002256|zeapos|0.9857	CIDm00000813|potassium;hydron|0.9968	CIDm00000544|tris(oxidanidyl)arsane|0.9349	CIDm00023931|bis(chloranyl)mercury-201|0.9643	CIDm24755486|AGN-PC-07C38H|1.0000	CIDm00135074|n-Heptyl |A-D-Thioglucoside|0.9795	CIDm06325610|Phaeomelanins|0.9991	CIDm00125643|CID9915977|0.9994	CIDm00072385|nonoxynol-9 [nonylphenoxy polyethoxy ethanol]|0.9998
SLC8A2|Q9UPR5	CIDm00003121|valproic acid-d|0.9974	CIDm00000753|glycerol-d|0.9061	CIDm00000712|Formaldehyde-13C,d2solution|0.9273	CIDm00001983|SCHEMBL887976|0.9348	CIDm00023994|zinc-64|0.9895	CIDm00001117|hydron;methyl carbamimidothioate;sulfate|0.8458	CIDm00000271|calcium-41|0.9998	CIDm00000923|zlchem 216|0.9798	CIDm00002256|zeapos|0.9620	CIDm00007870|SCHEMBL1331651|0.9545	CIDm00023830|hepes-t|0.9861	CIDm00005428|CID9830965|0.9865	CIDm00005040|Rapamycin C-7, analog 1|0.9568	CIDm00003779|UNII-DIA2A74855|0.9419	CIDm00002519|Caffeine-1-methyl-14C|0.9972	CIDm00024586|sulphuric acid nickel sulphate|0.9781	CIDm00005372|SCHEMBL10241645|0.9874	CIDm00125643|CID9915977|1.0000
SORT1|Q99523	CIDm00003121|valproic acid-d|0.9977	CIDm00000753|glycerol-d|0.9735	CIDm00002909|CID9988947|0.9761	CIDm00005538|SCHEMBL12494512|0.9815	CIDm00001003|Phosphoric acid-18O4 solution|0.9928	CIDm00023994|zinc-64|0.9962	CIDm00005562|Trichostatin A, Streptomyces sp.|0.9794	CIDm00000450|CID9993501|0.9520	CIDm00000961||I-Oxido dihydrogen|0.9903	CIDm00000283|oxidanylformaldehyde|0.9924	CIDm00000866|lysine (12c/13c)|0.9849	CIDm00000702|(1S)-1-deuterioethanol|0.9878	CIDm00005234|sodium;chlorine-35(1-)|0.9794	CIDm00000206|CID9899007|0.9844	CIDm00000280|CID9920366|0.9920	CIDm00005408|UNII-P57HP4MCQZ|0.9913	CIDm00002116|SCHEMBL14297170|0.9812	CIDm00000813|potassium;hydron|0.9713	CIDm00000899|478529-44-1|0.9903	CIDm00023930|manganum|0.9955	CIDm00004920|CID9948776|0.9866	CIDm00000857|leucine-d3|0.9951	CIDm00005590|4-tert-Octylphenol-3,5-d2 monoethoxylate solution|0.9984	CIDm00001115|CID9907067|0.9964	CIDm00024934|sodiumhydrogen selenite,sodium biselenite|0.9917	CIDm00000224|Spectrum_000075|0.9940	CIDm00000681|72535-00-3|0.9890	CIDm00023925|iron-58(2+)|0.9784	CIDm00000304|CID9909206|0.9962	CIDm00003054|d, diethylstilbestrol|0.9846	CIDm00005428|CID9830965|0.9915	CIDm00000274|2oz6|0.9963	CIDm00000985|SCHEMBL1332805|0.9821	CIDm00000187|ACETYLCHOLINE-D16BROMIDE|0.9516	CIDm00000774|dideuterio-[2-(1H-imidazol-5-yl)ethyl]amine|0.9772	CIDm00002215|apomorphine, nasal, Britannia;|0.9935	CIDm00005238|CID9833957|0.9973	CIDm00001134|[3'-13C]THYMIDINE|0.9849	CIDm00008172|tris-tri-ethyleneglycolphosphate|0.9928	CIDm00003779|UNII-DIA2A74855|0.9890	CIDm00000596|3'-deuterio cytidine|0.9693	CIDm00000951|xv) norepinephrine|0.9539	CIDm00005591|ZINC00968278|0.9965	CIDm00008200|tris(tetraethyleneglycol)phosphite|0.9902	CIDm00001287|SCHEMBL14423426|0.9969	CIDm00000303|CID9866174|0.9890	CIDm00002833|spindle poison|0.9535	CIDm05460048|triglycerides|0.9880	CIDm00000594|s/cysteine|0.9565
TXNRD3|Q86VQ6	CIDm00000753|glycerol-d|0.9900	CIDm00002909|CID9988947|0.9530	CIDm00001003|Phosphoric acid-18O4 solution|0.9352	CIDm00001117|hydron;methyl carbamimidothioate;sulfate|0.9935	CIDm00000271|calcium-41|0.9992	CIDm00004156|trideuteriomethyl methanesulfonate|0.9669	CIDm00000312|SCHEMBL15314976|0.9934	CIDm00015103|SCHEMBL16062159|0.9895	CIDm00000197|SCHEMBL14613190|0.9322	CIDm00000923|zlchem 216|0.9976	CIDm00000961||I-Oxido dihydrogen|0.9990	CIDm00000174|methanol/methanol-d1|0.9838	CIDm00000977|triplet molecular oxygen|0.9719	CIDm00014888|white arsenic|0.9459	CIDm00000784|superoxol|0.9996	CIDm00000783|p-Hydrogen|0.9524	CIDm00007870|SCHEMBL1331651|0.9559	CIDm00000813|potassium;hydron|0.9696	CIDm00000899|478529-44-1|0.9965	CIDm06326970|selenium-72|0.9899	CIDm00002767|azane;platinum-195(2+);dichloride|0.9988	CIDm00000602|DL-Alanine-13C3|0.9862	CIDm00000679|trideuterio(methylsulfinyl)methane|0.9814	CIDm00023931|bis(chloranyl)mercury-201|0.8243	CIDm00023985|gold-198|1.0000	CIDm00008117|zinc bis-glycol|0.9983	CIDm00000259|SCHEMBL13620354|0.9929	CIDm00006623|bisphenol a-(13)c(12)|0.9886	CIDm00248893|{1-[(1-phenylethyl)sulfanyl]ethyl}benzene|0.8901	CIDm00001567|203645-37-8|0.9922	CIDm00078165|{2-[n-morpholino]ethanesulfonic acid}hydrate|0.9709	CIDm00008172|tris-tri-ethyleneglycolphosphate|0.9813	CIDm00008200|tris(tetraethyleneglycol)phosphite|0.9991	CIDm00000795|imidazolyl-d|0.9765	CIDm00000943|trioxonitrate(V)|0.9911	CIDm00000402|sulphur-33|0.9997	CIDm00000298|threo-Chloramphenicol, l-|0.9610	CIDm00001099|hydron;sulfite|0.9745	CIDm00000925||A-Nicotinamide adenine dinucleotide sodium salt|0.9981	CIDm00015938|Paraquat-d8 Dichloride|0.8113	CIDm00000594|s/cysteine|0.9964	CIDm00000767|sodium bicarbonate -13c|0.9999	CIDm00010461|CID10702120|0.8960	CIDm00009711|isopropylthio-alpha-galactoside|0.9229	CIDm00000617|serine-t|0.9817	CIDm00000703|SCHEMBL15945863|0.9990	CIDm00000929|beta-NADP|0.9771	CIDm00002028|SCHEMBL15082690|0.9043	CIDm00000930||A-NADPH|0.9977
SCNN1A|P37088	CIDm00003121|valproic acid-d|1.0000	CIDm00024462|copper-64(2+);sulfate|0.7216	CIDm00005538|SCHEMBL12494512|0.5583	CIDm00000238|CID9827664|0.9892	CIDm00001983|SCHEMBL887976|0.7935	CIDm00001117|hydron;methyl carbamimidothioate;sulfate|0.9352	CIDm00002336|CID6911868|0.8231	CIDm00000312|SCHEMBL15314976|0.9436	CIDm00000450|CID9993501|0.7417	CIDm05280343|quercetin-3-beta-d|0.6339	CIDm00000923|zlchem 216|0.9908	CIDm00015625|CID158816|0.7709	CIDm00000702|(1S)-1-deuterioethanol|0.9759	CIDm00005234|sodium;chlorine-35(1-)|0.9550	CIDm00000280|CID9920366|0.7544	CIDm00000784|superoxol|0.9823	CIDm00005408|UNII-P57HP4MCQZ|0.8285	CIDm00000783|p-Hydrogen|0.9777	CIDm00000813|potassium;hydron|0.9475	CIDm00004920|CID9948776|0.9918	CIDm00005056|CTK8G2938|0.9934	CIDm00001115|CID9907067|1.0000	CIDm00000224|Spectrum_000075|0.9782	CIDm00003054|d, diethylstilbestrol|0.9134	CIDm00024584|magnesium;trichloride|0.9375	CIDm00003385|FT-0695667|0.9451	CIDm00000222|deuterio(tritio)amine|0.9273	CIDm00000191|ZINC03201876|0.9892	CIDm00001023|dihydroxyphosphoryl hydrogen phosphate|0.9725	CIDm00442783|SCHEMBL6727006|0.7898	CIDm00000160|CID9884956|0.9829	CIDm00025476|HY-13948|0.8594	CIDm00114943|protoberberine iodide|0.9795	CIDm00003413|SCHEMBL10409866|0.8554	CIDm00002833|spindle poison|1.0000	CIDm00061672|vanadate|0.9997	CIDm00003821|690G0D6V8H|0.9977	CIDm00002548|SCHEMBL6905200|0.9894	CIDm00006468|sernylan|0.9824	CIDm00005839|s(aldosterone)|0.9823	CIDm00002019|CID9855147|1.0000	CIDm00433294|lithium-6(1+);chloride|0.9941	CIDm00004829|X4OV71U42S|1.0000	CIDm00000614|(2S,3S,4S)-3,4,5,5-tetradeuterioproline|0.9880	CIDm00003934|aspirin-triggered lipoxin A4|0.9894	CIDm00000305|SCHEMBL1332010|0.9729	CIDm00002520|verapamil-s|0.9781	CIDm00003640|ZINC00607920|0.9645	CIDm00016230|Nilurid-15N3|1.0000
PROS1|P07225	CIDm00003121|valproic acid-d|0.9974	CIDm00024462|copper-64(2+);sulfate|1.0000	CIDm00002909|CID9988947|0.9866	CIDm00005538|SCHEMBL12494512|0.9961	CIDm00001983|SCHEMBL887976|0.8446	CIDm00000271|calcium-41|0.9959	CIDm00000888|mg++|0.9774	CIDm00005562|Trichostatin A, Streptomyces sp.|0.7070	CIDm00000450|CID9993501|0.9999	CIDm05280343|quercetin-3-beta-d|1.0000	CIDm00015625|CID158816|0.9994	CIDm00000961||I-Oxido dihydrogen|1.0000	CIDm00041322|64396-10-7|0.9517	CIDm00000977|triplet molecular oxygen|0.9562	CIDm00000280|CID9920366|0.9994	CIDm00000784|superoxol|0.9482	CIDm00000783|p-Hydrogen|0.9890	CIDm00005056|CTK8G2938|0.9731	CIDm05280961|genistein-d(4)|0.9252	CIDm00006410|zinc t-butyl peroxide|0.9515	CIDm00023985|gold-198|0.9975	CIDm00000611|d-glutamate-meso-d|0.9799	CIDm00005428|CID9830965|0.9868	CIDm00005376|SCHEMBL4939312|0.9950	CIDm00248893|{1-[(1-phenylethyl)sulfanyl]ethyl}benzene|0.9769	CIDm00004112|SCHEMBL9246378|0.9969	CIDm00000925||A-Nicotinamide adenine dinucleotide sodium salt|0.9264	CIDm00000594|s/cysteine|0.9641	CIDm00003285|SCHEMBL387587|0.9989	CIDm00000699|SCHEMBL1331287|0.9999	CIDm00000928||A-NADH|0.9896	CIDm00005035|d, raloxifene|1.0000	CIDm00004055|Vitamin K3-d8|1.0000	CIDm00114944|Z37OX1ASNK|0.9979	CIDm00001104|(2R,3S)-1,3-ditritiooxyoctadec-4-en-2-amine|0.9955	CIDm00007504|benzylamine -t|0.9993
MME|P08473	CIDm00003121|valproic acid-d|1.0000	CIDm00000753|glycerol-d|1.0000	CIDm00002909|CID9988947|0.9984	CIDm00005538|SCHEMBL12494512|0.9909	CIDm00001003|Phosphoric acid-18O4 solution|0.9857	CIDm00000712|Formaldehyde-13C,d2solution|1.0000	CIDm00023994|zinc-64|0.9686	CIDm00001117|hydron;methyl carbamimidothioate;sulfate|0.9997	CIDm00002336|CID6911868|0.9608	CIDm00000271|calcium-41|0.9996	CIDm00000175|perdeuterioacetoxy|0.9913	CIDm00000312|SCHEMBL15314976|0.9950	CIDm00000934|pi-Cyclopentadienyl compd. with nickel|0.9917	CIDm00005562|Trichostatin A, Streptomyces sp.|0.9950	CIDm00000450|CID9993501|0.9966	CIDm00000923|zlchem 216|0.9999	CIDm00015625|CID158816|0.9967	CIDm00000961||I-Oxido dihydrogen|0.9707	CIDm00000283|oxidanylformaldehyde|0.9709	CIDm00000174|methanol/methanol-d1|0.9782	CIDm00000977|triplet molecular oxygen|0.9688	CIDm00000866|lysine (12c/13c)|0.9999	CIDm00000702|(1S)-1-deuterioethanol|0.9800	CIDm00005234|sodium;chlorine-35(1-)|0.9746	CIDm00000280|CID9920366|0.9945	CIDm00006503|SCHEMBL9633903|0.9649	CIDm00000784|superoxol|1.0000	CIDm04604180|CID4604180|0.9991	CIDm00006049|ETHYLENEDIAMINETETRAACETICACID-D16|1.0000	CIDm00002116|SCHEMBL14297170|0.9742	CIDm00000899|478529-44-1|0.9992	CIDm00000942||-nicotine|0.9679	CIDm00004920|CID9948776|0.9799	CIDm00000738|glutamine (14n glutamine)|0.9997	CIDm00005056|CTK8G2938|0.9976	CIDm00023830|hepes-t|0.9990	CIDm00002767|azane;platinum-195(2+);dichloride|0.9937	CIDm00005590|4-tert-Octylphenol-3,5-d2 monoethoxylate solution|0.9993	CIDm00002349|CID9885301|0.9996	CIDm00006410|zinc t-butyl peroxide|0.9960	CIDm00000750|glycine-t2|1.0000	CIDm00000544|tris(oxidanidyl)arsane|0.9837	CIDm00000602|DL-Alanine-13C3|0.9991	CIDm00000679|trideuterio(methylsulfinyl)methane|0.9958	CIDm00005978|SCHEMBL15474330|0.9818	CIDm00023931|bis(chloranyl)mercury-201|0.9800	CIDm00023985|gold-198|1.0000	CIDm00008117|zinc bis-glycol|0.9932	CIDm00005297|CID9876413|0.9962
FGFR4|P22455	CIDm00003121|valproic acid-d|1.0000	CIDm00024462|copper-64(2+);sulfate|0.9963	CIDm00002909|CID9988947|0.9942	CIDm00005538|SCHEMBL12494512|0.9999	CIDm00001003|Phosphoric acid-18O4 solution|0.9981	CIDm00000712|Formaldehyde-13C,d2solution|0.9904	CIDm00000238|CID9827664|1.0000	CIDm00023994|zinc-64|1.0000	CIDm00002336|CID6911868|0.9763	CIDm00000175|perdeuterioacetoxy|0.9998	CIDm00000888|mg++|0.9997	CIDm00000934|pi-Cyclopentadienyl compd. with nickel|0.9977	CIDm00015103|SCHEMBL16062159|0.9999	CIDm00000197|SCHEMBL14613190|1.0000	CIDm05280343|quercetin-3-beta-d|0.9805	CIDm00002524|SCHEMBL10034115|0.9942	CIDm00002514|cadmium-110|1.0000	CIDm00000702|(1S)-1-deuterioethanol|0.9997	CIDm00000206|CID9899007|0.9985	CIDm00000280|CID9920366|0.9989	CIDm00000784|superoxol|0.9848	CIDm00000783|p-Hydrogen|0.9731	CIDm00000899|478529-44-1|1.0000	CIDm00000750|glycine-t2|0.9917	CIDm00005978|SCHEMBL15474330|0.9805	CIDm00000681|72535-00-3|0.9998	CIDm00023985|gold-198|0.9904	CIDm00000304|CID9909206|0.9961	CIDm00003054|d, diethylstilbestrol|0.9896	CIDm00000259|SCHEMBL13620354|1.0000	CIDm00003385|FT-0695667|0.9870	CIDm00000222|deuterio(tritio)amine|0.9987	CIDm00000985|SCHEMBL1332805|1.0000	CIDm00145068|14706-82-2|0.9927	CIDm00002826|SCHEMBL26609|0.9998	CIDm00004795|CID9543492|0.9956	CIDm00078165|{2-[n-morpholino]ethanesulfonic acid}hydrate|1.0000	CIDm00005040|Rapamycin C-7, analog 1|0.9979	CIDm53629505|AGN-PC-09X1LX|1.0000	CIDm00005279|Stauosporin|1.0000	CIDm00001153|tyrosine t23g7|0.9981	CIDm00000801|INDOLE-3-ACETICACID,[5-3H]|0.9995	CIDm00003987|SCHEMBL3672549|0.9992	CIDm00000772|enoxaparin|0.9990	CIDm00000453|CID9920559|0.9890	CIDm00002891|CID9963853|1.0000	CIDm00000943|trioxonitrate(V)|1.0000	CIDm00028486|lithium-12|0.9921	CIDm00000303|CID9866174|0.9931
TNNT1|P13805	CIDm00000753|glycerol-d|0.9775	CIDm00005538|SCHEMBL12494512|0.9644	CIDm00001003|Phosphoric acid-18O4 solution|0.9999	CIDm00000712|Formaldehyde-13C,d2solution|0.9922	CIDm00000238|CID9827664|1.0000	CIDm00000271|calcium-41|1.0000	CIDm00000175|perdeuterioacetoxy|0.9807	CIDm00000888|mg++|0.9997	CIDm00000197|SCHEMBL14613190|0.9998	CIDm00000961||I-Oxido dihydrogen|0.9777	CIDm00002256|zeapos|0.9886	CIDm00000283|oxidanylformaldehyde|0.9301	CIDm00000977|triplet molecular oxygen|0.9744	CIDm00000866|lysine (12c/13c)|0.9795	CIDm00000702|(1S)-1-deuterioethanol|0.9902	CIDm00005234|sodium;chlorine-35(1-)|0.9750	CIDm00000280|CID9920366|0.9920	CIDm00006503|SCHEMBL9633903|0.9697	CIDm00000784|superoxol|0.9882	CIDm04604180|CID4604180|0.9955	CIDm00006049|ETHYLENEDIAMINETETRAACETICACID-D16|0.9920	CIDm00000738|glutamine (14n glutamine)|0.9984	CIDm00023830|hepes-t|0.9916	CIDm00000857|leucine-d3|0.9956	CIDm00005590|4-tert-Octylphenol-3,5-d2 monoethoxylate solution|0.9871	CIDm05280961|genistein-d(4)|0.9808	CIDm00001115|CID9907067|0.9862	CIDm00002349|CID9885301|0.9681	CIDm00000232|CID9815369|0.9969	CIDm00006410|zinc t-butyl peroxide|0.9960	CIDm00000750|glycine-t2|0.9895	CIDm00000544|tris(oxidanidyl)arsane|0.9835	CIDm00000602|DL-Alanine-13C3|0.9971	CIDm00000679|trideuterio(methylsulfinyl)methane|0.9894	CIDm00023985|gold-198|0.9990	CIDm00000611|d-glutamate-meso-d|0.9962	CIDm00000304|CID9909206|0.9906	CIDm00005297|CID9876413|0.9815	CIDm00024584|magnesium;trichloride|0.9821	CIDm00000259|SCHEMBL13620354|0.9860	CIDm00000887|wood spirit|0.9966	CIDm00004873|potassium-43(1+);chloride|0.9910	CIDm00003385|FT-0695667|0.9964	CIDm00006859|methyl(quinolin-8-yloxy)mercury|0.9947	CIDm00000876|methionine-d4|0.9991	CIDm44263835|AGN-PC-0743G4|0.9994	CIDm00003779|UNII-DIA2A74855|0.9952	CIDm00000773|CID9815258|0.9990	CIDm00000795|imidazolyl-d|0.9941
SLCO1C1|Q9NYB5	CIDm00002909|CID9988947|0.8246	CIDm00023994|zinc-64|0.6385	CIDm00000450|CID9993501|0.9469	CIDm00000923|zlchem 216|0.9566	CIDm00005408|UNII-P57HP4MCQZ|0.8156	CIDm00005978|SCHEMBL15474330|0.9871	CIDm00248893|{1-[(1-phenylethyl)sulfanyl]ethyl}benzene|0.9049	CIDm53629505|AGN-PC-09X1LX|0.9999	CIDm00000160|CID9884956|1.0000	CIDm00000303|CID9866174|1.0000	CIDm00001148|CID9990558|0.9787	CIDm00000745|ZINC03830892|1.0000	CIDm00004956|CID9884872|1.0000	CIDm00000699|SCHEMBL1331287|1.0000	CIDm00135074|n-Heptyl |A-D-Thioglucoside|0.9993	CIDm00000250|CID5799469|0.9995	CIDm00024424|zinc;sulfuric acid|0.9825	CIDm00000861|CID9917492|0.9925	CIDm00000581|sodium;(2S)-2-acetamido-3-sulfanylpropanoate|1.0000	CIDm05381226|CHEMBL1553026|0.9999	CIDm00000214|SCHEMBL13399727|1.0000
GNG3|P63215	CIDm00003121|valproic acid-d|0.9999	CIDm00000753|glycerol-d|0.9764	CIDm00000888|mg++|0.9992	CIDm00015103|SCHEMBL16062159|0.9685	CIDm00000762|XKMLYUALXHKNFT-DTUHVUQASA-N|1.0000	CIDm00000177|2-deuterio-1-tritioethanone|0.9605	CIDm00000813|potassium;hydron|0.9807	CIDm00000730|QGWNDRXFNXRZMB-DTUHVUQASA-N|1.0000	CIDm00000764|s:guanine|0.9870	CIDm00000119|AMINOBUTYRICACID,GAMMA,[4-14C]|0.9998	CIDm00023982|gadolinium-148|0.9934	CIDm05311325|tetrakis(fluoranyl)alumanuide|1.0000
HTR3B|O95264	CIDm00001983|SCHEMBL887976|0.9747	CIDm00023994|zinc-64|0.9839	CIDm00001117|hydron;methyl carbamimidothioate;sulfate|0.9826	CIDm00000271|calcium-41|0.9965	CIDm00000312|SCHEMBL15314976|0.9893	CIDm00000923|zlchem 216|0.9920	CIDm00000702|(1S)-1-deuterioethanol|0.9961	CIDm00000206|CID9899007|0.9886	CIDm00000813|potassium;hydron|0.9925	CIDm00000899|478529-44-1|0.9948	CIDm00000942||-nicotine|0.9707	CIDm00000232|CID9815369|0.9775	CIDm00000681|72535-00-3|0.9804	CIDm00000187|ACETYLCHOLINE-D16BROMIDE|0.9889	CIDm00002826|SCHEMBL26609|1.0000	CIDm00004122|oncodazole|0.9415	CIDm00004253|SMR001338872|0.9778	CIDm00000119|AMINOBUTYRICACID,GAMMA,[4-14C]|0.9974	CIDm00005202|SEROTONINBINOXALATE,5-[2-14C]|0.9732	CIDm00003559|[19F]-HALOPERIDOL|0.9987	CIDm00002818|SCHEMBL7797033|0.9954	CIDm00006468|sernylan|0.9983	CIDm00002726|CHLORPROMAZINE-D3|0.9992	CIDm00002185|n-arachidonoyl-[14c]-ethanolamine|0.9905	CIDm00001150|[2,2-dideuterio-2-(1H-indol-3-yl)ethyl]amine|0.9911
TAT|P17735	CIDm00003121|valproic acid-d|1.0000	CIDm00000753|glycerol-d|0.9898	CIDm00002909|CID9988947|0.9963	CIDm00001003|Phosphoric acid-18O4 solution|0.9962	CIDm00000238|CID9827664|0.9762	CIDm00023994|zinc-64|0.9888	CIDm00001117|hydron;methyl carbamimidothioate;sulfate|1.0000	CIDm00000175|perdeuterioacetoxy|0.9936	CIDm00000888|mg++|0.9993	CIDm00000312|SCHEMBL15314976|0.9993	CIDm00000934|pi-Cyclopentadienyl compd. with nickel|0.9999	CIDm00015103|SCHEMBL16062159|0.9999	CIDm00000450|CID9993501|0.9856	CIDm00000923|zlchem 216|1.0000	CIDm00015625|CID158816|0.9925	CIDm00000174|methanol/methanol-d1|1.0000	CIDm00000977|triplet molecular oxygen|0.9865	CIDm00000866|lysine (12c/13c)|0.9977	CIDm00000702|(1S)-1-deuterioethanol|0.9891	CIDm00014888|white arsenic|0.9934	CIDm00005234|sodium;chlorine-35(1-)|0.9953	CIDm00000280|CID9920366|0.9967	CIDm00006503|SCHEMBL9633903|0.9784	CIDm04604180|CID4604180|0.9986	CIDm00006049|ETHYLENEDIAMINETETRAACETICACID-D16|0.9976	CIDm00000177|2-deuterio-1-tritioethanone|0.9854	CIDm00005408|UNII-P57HP4MCQZ|0.9954	CIDm00000783|p-Hydrogen|0.9992	CIDm06326970|selenium-72|0.9905	CIDm00000738|glutamine (14n glutamine)|0.9996	CIDm00023830|hepes-t|1.0000	CIDm00000857|leucine-d3|0.9990	CIDm00005590|4-tert-Octylphenol-3,5-d2 monoethoxylate solution|0.9983	CIDm00002349|CID9885301|0.9962	CIDm00000232|CID9815369|0.9999	CIDm00000750|glycine-t2|1.0000	CIDm00000602|DL-Alanine-13C3|1.0000	CIDm00000679|trideuterio(methylsulfinyl)methane|0.9944	CIDm00005978|SCHEMBL15474330|0.9997	CIDm00000224|Spectrum_000075|0.9886	CIDm00000611|d-glutamate-meso-d|0.9999	CIDm00023925|iron-58(2+)|1.0000	CIDm00000051|SCHEMBL6887701|0.9976	CIDm00008117|zinc bis-glycol|1.0000	CIDm00005297|CID9876413|0.9934	CIDm00024584|magnesium;trichloride|0.9977	CIDm00000259|SCHEMBL13620354|0.9869	CIDm00004873|potassium-43(1+);chloride|0.9972	CIDm00000274|2oz6|0.9981
AANAT|Q16613	CIDm00000753|glycerol-d|0.9784	CIDm00001003|Phosphoric acid-18O4 solution|0.9902	CIDm00023994|zinc-64|0.9866	CIDm00001117|hydron;methyl carbamimidothioate;sulfate|0.9969	CIDm00000271|calcium-41|0.9843	CIDm00000175|perdeuterioacetoxy|0.9497	CIDm00000888|mg++|0.9900	CIDm00000312|SCHEMBL15314976|1.0000	CIDm00000934|pi-Cyclopentadienyl compd. with nickel|1.0000	CIDm00000923|zlchem 216|0.9861	CIDm00000283|oxidanylformaldehyde|0.9793	CIDm00000174|methanol/methanol-d1|0.9884	CIDm00000977|triplet molecular oxygen|0.9992	CIDm00000280|CID9920366|0.9927	CIDm00000783|p-Hydrogen|0.9971	CIDm00007870|SCHEMBL1331651|0.9791	CIDm00000942||-nicotine|0.9835	CIDm00023830|hepes-t|0.9969	CIDm00000750|glycine-t2|0.9990	CIDm00023931|bis(chloranyl)mercury-201|0.9961	CIDm00023985|gold-198|0.9937	CIDm00023925|iron-58(2+)|1.0000	CIDm00008117|zinc bis-glycol|1.0000	CIDm00000259|SCHEMBL13620354|0.9957	CIDm00000274|2oz6|0.9980	CIDm00005238|CID9833957|0.9984	CIDm00000193|S-Adenosylhomocysteine-13C5|0.9929	CIDm00000311|CID9990172|0.9954	CIDm00001567|203645-37-8|0.9991	CIDm00008172|tris-tri-ethyleneglycolphosphate|0.9921	CIDm00003779|UNII-DIA2A74855|0.9920	CIDm00000951|xv) norepinephrine|0.9972	CIDm00000795|imidazolyl-d|0.9972	CIDm00000896|melatonin-d3|1.0000	CIDm00000181|ZSLZBFCDCINBPY-LKJKNSTQSA-N|0.9999	CIDm00000943|trioxonitrate(V)|0.9923	CIDm00028486|lithium-12|0.9998	CIDm00000317|RGJOEKWQDUBAIZ-FTAFPTFXSA-N|1.0000	CIDm00000303|CID9866174|0.9896	CIDm00000867|zirconiummalonat|0.9945	CIDm00098487|m-methoxybenzoylamino|0.9993	CIDm00005202|SEROTONINBINOXALATE,5-[2-14C]|0.9970	CIDm00001148|CID9990558|0.9999	CIDm00000314|FT-0665428|0.9958	CIDm00009711|isopropylthio-alpha-galactoside|0.9871	CIDm00003763|CYS9AKD70P|0.9980	CIDm00001079|Transmetil (TN)|0.9926	CIDm00003386|01K63SUP8D|0.9993	CIDm00004946|s-propranolol|0.9980
P2RY14|Q15391	CIDm00005538|SCHEMBL12494512|0.9434	CIDm00000238|CID9827664|0.9289	CIDm00000271|calcium-41|0.9846	CIDm00000888|mg++|0.8456	CIDm00000197|SCHEMBL14613190|0.9285	CIDm00000762|XKMLYUALXHKNFT-DTUHVUQASA-N|0.9494	CIDm00004920|CID9948776|0.9103	CIDm00000730|QGWNDRXFNXRZMB-DTUHVUQASA-N|0.9880	CIDm00000681|72535-00-3|0.9387	CIDm00000611|d-glutamate-meso-d|0.9688	CIDm00000051|SCHEMBL6887701|0.6227	CIDm00000191|ZINC03201876|0.9558	CIDm00000187|ACETYLCHOLINE-D16BROMIDE|0.9893	CIDm00001023|dihydroxyphosphoryl hydrogen phosphate|0.9733	CIDm00000774|dideuterio-[2-(1H-imidazol-5-yl)ethyl]amine|0.9745	CIDm00000612|sodium l-lactate-(13)c(3)|0.9120	CIDm00000158|CID9950404|0.9970	CIDm00000951|xv) norepinephrine|0.9864	CIDm00000838|UNII-336096P2WE|0.9758	CIDm00001110|2,3-dideuterosuccinate-1-13c|0.9471	CIDm00002519|Caffeine-1-methyl-14C|0.9606	CIDm00003987|SCHEMBL3672549|0.9668	CIDm00000896|melatonin-d3|0.9301	CIDm00000806|ZINC13557565|0.9921	CIDm00000298|threo-Chloramphenicol, l-|0.9618	CIDm00002833|spindle poison|0.9561	CIDm00000119|AMINOBUTYRICACID,GAMMA,[4-14C]|0.9840	CIDm00000346|SCHEMBL15483307|0.9501	CIDm00001158|XCCTYIAWTASOJW-OPMSUHOOSA-N|0.9898	CIDm00005202|SEROTONINBINOXALATE,5-[2-14C]|0.9917	CIDm00001065|ZINC04289113|0.8798	CIDm00001166|Uridine-5'-diphosphogalactose|0.9814	CIDm00005971|volatile oil of mustard|0.9732	CIDm00006325|olefiant gas|0.9940	CIDm00003907|AGN-PC-04Y4OZ|0.9777	CIDm00004196|SCHEMBL15780915|0.9865	CIDm00002866|AC1LKDCY|0.9686	CIDm00005262|2b, sphingosine-1-phosphate|0.9103	CIDm00001181|uridintriphosphat|0.9830	CIDm00001177|ZINC08613151|0.9936	CIDm00000937|zinc dinicotinate|0.9627	CIDm00004364|SCHEMBL4969844|0.9356	CIDm00004956|CID9884872|0.9795	CIDm00003908|CHEMBL1742488|0.9832	CIDm00000441|sodium;(3S)-3-oxidanylbutanoate|0.9762	CIDm00003934|aspirin-triggered lipoxin A4|0.9864	CIDm00108143|tamibarotene|0.9912	CIDm00091176|CID91176|0.9344	CIDm00016741|phenylethylisothiocyanate|0.8561
POLI|Q9UNA4	CIDm00003121|valproic acid-d|0.9969	CIDm00024462|copper-64(2+);sulfate|0.9154	CIDm00000753|glycerol-d|0.9977	CIDm00001003|Phosphoric acid-18O4 solution|0.9998	CIDm00000712|Formaldehyde-13C,d2solution|0.9526	CIDm00000238|CID9827664|0.8963	CIDm00001117|hydron;methyl carbamimidothioate;sulfate|0.9657	CIDm00000271|calcium-41|0.9996	CIDm00000175|perdeuterioacetoxy|0.9995	CIDm00000888|mg++|0.9996	CIDm00004156|trideuteriomethyl methanesulfonate|0.9839	CIDm00000934|pi-Cyclopentadienyl compd. with nickel|0.9673	CIDm00015103|SCHEMBL16062159|0.9689	CIDm00000923|zlchem 216|0.9939	CIDm00000961||I-Oxido dihydrogen|0.9115	CIDm00002524|SCHEMBL10034115|0.9540	CIDm00000174|methanol/methanol-d1|0.9999	CIDm00000977|triplet molecular oxygen|0.8577	CIDm00000762|XKMLYUALXHKNFT-DTUHVUQASA-N|0.9988	CIDm00000866|lysine (12c/13c)|0.9930	CIDm00000702|(1S)-1-deuterioethanol|0.9715	CIDm00005234|sodium;chlorine-35(1-)|0.7527	CIDm00000206|CID9899007|0.8750	CIDm00000280|CID9920366|0.9395	CIDm00006503|SCHEMBL9633903|0.9527	CIDm04604180|CID4604180|0.9495	CIDm00006049|ETHYLENEDIAMINETETRAACETICACID-D16|0.9469	CIDm00000783|p-Hydrogen|0.9580	CIDm00024425|disodium;dioxido(dioxo)chromium-51|0.9465	CIDm00002116|SCHEMBL14297170|0.9128	CIDm00000738|glutamine (14n glutamine)|0.9994	CIDm00023830|hepes-t|0.9960	CIDm00002767|azane;platinum-195(2+);dichloride|1.0000	CIDm00000857|leucine-d3|0.9984	CIDm00005590|4-tert-Octylphenol-3,5-d2 monoethoxylate solution|0.9897	CIDm05280961|genistein-d(4)|0.9767	CIDm00001115|CID9907067|0.9785	CIDm00002349|CID9885301|0.8915	CIDm00000602|DL-Alanine-13C3|0.9824	CIDm00000679|trideuterio(methylsulfinyl)methane|0.9739	CIDm00008117|zinc bis-glycol|0.9867	CIDm00005297|CID9876413|0.8654	CIDm00024584|magnesium;trichloride|0.9784	CIDm00000887|wood spirit|0.9584	CIDm00004873|potassium-43(1+);chloride|0.9779	CIDm00003017|AGN-PC-0CX9FP|0.9909	CIDm00001023|dihydroxyphosphoryl hydrogen phosphate|0.9941	CIDm00000774|dideuterio-[2-(1H-imidazol-5-yl)ethyl]amine|0.9611	CIDm00005238|CID9833957|0.9857
VPREB1|P12018	CIDm00023994|zinc-64|0.5411	CIDm00002256|zeapos|0.5082	CIDm00000224|Spectrum_000075|0.5561	CIDm00023991|xenon-134|0.8207
ADCY6|O43306	CIDm00003121|valproic acid-d|1.0000	CIDm00024462|copper-64(2+);sulfate|0.9817	CIDm00000753|glycerol-d|1.0000	CIDm00001003|Phosphoric acid-18O4 solution|1.0000	CIDm00000238|CID9827664|1.0000	CIDm00023994|zinc-64|1.0000	CIDm00001117|hydron;methyl carbamimidothioate;sulfate|0.9997	CIDm00000271|calcium-41|1.0000	CIDm00000888|mg++|1.0000	CIDm00004156|trideuteriomethyl methanesulfonate|0.9383	CIDm00000312|SCHEMBL15314976|1.0000	CIDm00000934|pi-Cyclopentadienyl compd. with nickel|0.9922	CIDm00015103|SCHEMBL16062159|1.0000	CIDm00000197|SCHEMBL14613190|1.0000	CIDm00000961||I-Oxido dihydrogen|0.9999	CIDm00000762|XKMLYUALXHKNFT-DTUHVUQASA-N|1.0000	CIDm00000177|2-deuterio-1-tritioethanone|1.0000	CIDm00002116|SCHEMBL14297170|0.9657	CIDm00023930|manganum|1.0000	CIDm06326970|selenium-72|0.9940	CIDm00000730|QGWNDRXFNXRZMB-DTUHVUQASA-N|1.0000	CIDm00000224|Spectrum_000075|1.0000	CIDm00000681|72535-00-3|1.0000	CIDm00000611|d-glutamate-meso-d|1.0000	CIDm00000051|SCHEMBL6887701|1.0000	CIDm00000304|CID9909206|0.9997	CIDm00000259|SCHEMBL13620354|1.0000	CIDm00000274|2oz6|1.0000	CIDm00000985|SCHEMBL1332805|0.9964	CIDm00000764|s:guanine|1.0000	CIDm00000191|ZINC03201876|1.0000	CIDm00000187|ACETYLCHOLINE-D16BROMIDE|1.0000	CIDm00001023|dihydroxyphosphoryl hydrogen phosphate|1.0000	CIDm00000774|dideuterio-[2-(1H-imidazol-5-yl)ethyl]amine|1.0000	CIDm00005238|CID9833957|1.0000	CIDm00000612|sodium l-lactate-(13)c(3)|1.0000	CIDm00078165|{2-[n-morpholino]ethanesulfonic acid}hydrate|1.0000	CIDm00004666|CID9897470|0.9932	CIDm00000158|CID9950404|1.0000	CIDm00003779|UNII-DIA2A74855|0.9958	CIDm00000951|xv) norepinephrine|1.0000	CIDm00000838|UNII-336096P2WE|1.0000	CIDm00000965|zirconyl oleate|1.0000	CIDm00001110|2,3-dideuterosuccinate-1-13c|1.0000	CIDm00002519|Caffeine-1-methyl-14C|1.0000	CIDm00003987|SCHEMBL3672549|1.0000	CIDm00000896|melatonin-d3|1.0000	CIDm00000181|ZSLZBFCDCINBPY-LKJKNSTQSA-N|0.9994	CIDm00000303|CID9866174|1.0000
HRH3|Q9Y5N1	CIDm00005538|SCHEMBL12494512|0.9653	CIDm00001983|SCHEMBL887976|0.9948	CIDm00023994|zinc-64|0.9948	CIDm00000271|calcium-41|0.9944	CIDm00000175|perdeuterioacetoxy|0.9729	CIDm00000888|mg++|0.9994	CIDm00000312|SCHEMBL15314976|0.9887	CIDm00000197|SCHEMBL14613190|0.9852	CIDm00000923|zlchem 216|0.9889	CIDm00015625|CID158816|0.9687	CIDm00000762|XKMLYUALXHKNFT-DTUHVUQASA-N|0.9911	CIDm00000206|CID9899007|0.9875	CIDm00000177|2-deuterio-1-tritioethanone|0.9937	CIDm00005408|UNII-P57HP4MCQZ|0.9956	CIDm00000899|478529-44-1|0.9956	CIDm00000730|QGWNDRXFNXRZMB-DTUHVUQASA-N|0.9964	CIDm00000750|glycine-t2|0.9899	CIDm00000224|Spectrum_000075|0.9926	CIDm00000681|72535-00-3|0.9934	CIDm00023931|bis(chloranyl)mercury-201|0.9843	CIDm00000611|d-glutamate-meso-d|0.9922	CIDm00000051|SCHEMBL6887701|0.9550	CIDm00000274|2oz6|0.9988	CIDm00000985|SCHEMBL1332805|0.9713	CIDm00000764|s:guanine|0.9874	CIDm00000191|ZINC03201876|0.9789	CIDm00000187|ACETYLCHOLINE-D16BROMIDE|0.9966	CIDm00000774|dideuterio-[2-(1H-imidazol-5-yl)ethyl]amine|0.9770	CIDm00002215|apomorphine, nasal, Britannia;|0.9916	CIDm00077998|rosiglizole|0.9716	CIDm00000612|sodium l-lactate-(13)c(3)|0.9910	CIDm00003715|Indomod-d4|0.9969	CIDm00001134|[3'-13C]THYMIDINE|0.9964	CIDm00000158|CID9950404|0.9900	CIDm00002978|SCHEMBL13308730|0.9817	CIDm00003779|UNII-DIA2A74855|0.9914	CIDm00000951|xv) norepinephrine|0.9755	CIDm00000838|UNII-336096P2WE|0.9886	CIDm00001110|2,3-dideuterosuccinate-1-13c|0.9909	CIDm00002519|Caffeine-1-methyl-14C|0.9983	CIDm00000795|imidazolyl-d|0.9916	CIDm00000160|CID9884956|0.9997	CIDm00019920|ZINC02038187|0.9659	CIDm00003987|SCHEMBL3672549|0.9971	CIDm00004122|oncodazole|0.9888	CIDm00025476|HY-13948|0.9883	CIDm00000896|melatonin-d3|0.9972	CIDm00004253|SMR001338872|0.9969	CIDm00000298|threo-Chloramphenicol, l-|0.9892
EDN1|P05305	CIDm00003121|valproic acid-d|0.9999	CIDm00024462|copper-64(2+);sulfate|0.9939	CIDm00002909|CID9988947|1.0000	CIDm00005538|SCHEMBL12494512|1.0000	CIDm00001003|Phosphoric acid-18O4 solution|1.0000	CIDm00000712|Formaldehyde-13C,d2solution|0.9985	CIDm00000238|CID9827664|1.0000	CIDm00002336|CID6911868|1.0000	CIDm00000271|calcium-41|1.0000	CIDm00000175|perdeuterioacetoxy|1.0000	CIDm00005562|Trichostatin A, Streptomyces sp.|1.0000	CIDm00000450|CID9993501|0.9962	CIDm00000197|SCHEMBL14613190|0.9987	CIDm05280343|quercetin-3-beta-d|0.9993	CIDm00000923|zlchem 216|1.0000	CIDm00000961||I-Oxido dihydrogen|1.0000	CIDm00041322|64396-10-7|0.9972	CIDm00000283|oxidanylformaldehyde|1.0000	CIDm00002524|SCHEMBL10034115|1.0000	CIDm00000977|triplet molecular oxygen|1.0000	CIDm00000762|XKMLYUALXHKNFT-DTUHVUQASA-N|1.0000	CIDm00000866|lysine (12c/13c)|1.0000	CIDm00000702|(1S)-1-deuterioethanol|1.0000	CIDm00005234|sodium;chlorine-35(1-)|1.0000	CIDm00000206|CID9899007|0.9994	CIDm00000280|CID9920366|1.0000	CIDm00000784|superoxol|0.9918	CIDm00006049|ETHYLENEDIAMINETETRAACETICACID-D16|0.9992	CIDm00005408|UNII-P57HP4MCQZ|1.0000	CIDm00000783|p-Hydrogen|1.0000	CIDm00000813|potassium;hydron|0.9996	CIDm00004920|CID9948776|1.0000	CIDm00000730|QGWNDRXFNXRZMB-DTUHVUQASA-N|0.9957	CIDm00005056|CTK8G2938|1.0000	CIDm00002767|azane;platinum-195(2+);dichloride|0.9997	CIDm05280961|genistein-d(4)|0.9964	CIDm00000232|CID9815369|1.0000	CIDm00006410|zinc t-butyl peroxide|0.9827	CIDm05281707|cumestrol|1.0000	CIDm00000611|d-glutamate-meso-d|1.0000	CIDm00000304|CID9909206|1.0000	CIDm00003054|d, diethylstilbestrol|0.9999	CIDm00005428|CID9830965|1.0000	CIDm00004873|potassium-43(1+);chloride|1.0000	CIDm00000274|2oz6|1.0000	CIDm00003385|FT-0695667|0.9988	CIDm00000985|SCHEMBL1332805|1.0000	CIDm00093860|SCHEMBL685473|0.9982	CIDm00000191|ZINC03201876|1.0000
MST1R|Q04912	CIDm00000753|glycerol-d|0.9473	CIDm00000238|CID9827664|0.9907	CIDm00001117|hydron;methyl carbamimidothioate;sulfate|0.8548	CIDm00000175|perdeuterioacetoxy|0.9932	CIDm00000888|mg++|0.9859	CIDm00000197|SCHEMBL14613190|0.9912	CIDm00015625|CID158816|0.9595	CIDm00002524|SCHEMBL10034115|0.9614	CIDm00000174|methanol/methanol-d1|0.9794	CIDm00000977|triplet molecular oxygen|0.9272	CIDm00014888|white arsenic|0.9883	CIDm00000206|CID9899007|0.9866	CIDm00000783|p-Hydrogen|0.9874	CIDm00000899|478529-44-1|0.9962	CIDm00008117|zinc bis-glycol|0.9638	CIDm00003385|FT-0695667|0.9737	CIDm00000191|ZINC03201876|0.9962	CIDm00145068|14706-82-2|0.9885	CIDm00000187|ACETYLCHOLINE-D16BROMIDE|0.9953	CIDm00442783|SCHEMBL6727006|0.9225	CIDm00248893|{1-[(1-phenylethyl)sulfanyl]ethyl}benzene|0.9534	CIDm00004795|CID9543492|0.9876	CIDm00005279|Stauosporin|0.9911	CIDm00000772|enoxaparin|0.9966	CIDm00004140|NCGC00016363-01|0.9830	CIDm00024586|sulphuric acid nickel sulphate|0.9148	CIDm00068740|zoledronic acid [100 microm]|0.9442	CIDm00123631|SCHEMBL13319091|0.9814	CIDm00003461|ZINC11616075|0.9796	CIDm00002185|n-arachidonoyl-[14c]-ethanolamine|0.9773	CIDm03027721|dithiothreitol-d6|0.9700	CIDm03086686|SCHEMBL6034442|0.9993	CIDm00003633|CID3633|0.9731	CIDm00003051|pyrocarbonic acid diethylester|0.9825
ERBB4|Q15303	CIDm00003121|valproic acid-d|1.0000	CIDm00024462|copper-64(2+);sulfate|0.9940	CIDm00000753|glycerol-d|1.0000	CIDm00005538|SCHEMBL12494512|1.0000	CIDm00001003|Phosphoric acid-18O4 solution|1.0000	CIDm00000712|Formaldehyde-13C,d2solution|0.9856	CIDm00000238|CID9827664|1.0000	CIDm00001117|hydron;methyl carbamimidothioate;sulfate|0.9977	CIDm00000175|perdeuterioacetoxy|0.9999	CIDm00000934|pi-Cyclopentadienyl compd. with nickel|0.9937	CIDm00005562|Trichostatin A, Streptomyces sp.|0.9974	CIDm00000450|CID9993501|0.9823	CIDm00000197|SCHEMBL14613190|1.0000	CIDm00015625|CID158816|0.9927	CIDm00000961||I-Oxido dihydrogen|0.9975	CIDm00002524|SCHEMBL10034115|0.9998	CIDm00000762|XKMLYUALXHKNFT-DTUHVUQASA-N|0.9984	CIDm00000866|lysine (12c/13c)|0.9983	CIDm00000702|(1S)-1-deuterioethanol|1.0000	CIDm00014888|white arsenic|1.0000	CIDm00005234|sodium;chlorine-35(1-)|0.9999	CIDm00000206|CID9899007|1.0000	CIDm00000280|CID9920366|1.0000	CIDm00006503|SCHEMBL9633903|0.9875	CIDm04604180|CID4604180|0.9996	CIDm00006049|ETHYLENEDIAMINETETRAACETICACID-D16|1.0000	CIDm00000783|p-Hydrogen|0.9989	CIDm00000899|478529-44-1|1.0000	CIDm00023930|manganum|0.9745	CIDm00000738|glutamine (14n glutamine)|0.9967	CIDm00023830|hepes-t|1.0000	CIDm00002767|azane;platinum-195(2+);dichloride|0.9930	CIDm00005590|4-tert-Octylphenol-3,5-d2 monoethoxylate solution|0.9992	CIDm05280961|genistein-d(4)|0.9948	CIDm00002349|CID9885301|0.9939	CIDm00006410|zinc t-butyl peroxide|0.9909	CIDm00000602|DL-Alanine-13C3|0.9997	CIDm00000679|trideuterio(methylsulfinyl)methane|0.9969	CIDm00000681|72535-00-3|1.0000	CIDm00008117|zinc bis-glycol|0.9919	CIDm00005297|CID9876413|0.9952	CIDm00003054|d, diethylstilbestrol|0.9933	CIDm00024584|magnesium;trichloride|0.9992	CIDm00003385|FT-0695667|0.9991	CIDm00000985|SCHEMBL1332805|1.0000	CIDm00093860|SCHEMBL685473|0.9956	CIDm00000187|ACETYLCHOLINE-D16BROMIDE|0.9998	CIDm00001690|CID9893548|0.9997	CIDm00005376|SCHEMBL4939312|0.9971
ALDH7A1|P49419	CIDm00003121|valproic acid-d|0.9990	CIDm00024462|copper-64(2+);sulfate|0.9938	CIDm00000753|glycerol-d|0.9994	CIDm00002909|CID9988947|0.9952	CIDm00005538|SCHEMBL12494512|0.9708	CIDm00001003|Phosphoric acid-18O4 solution|0.9779	CIDm00000238|CID9827664|0.9721	CIDm00023994|zinc-64|0.9898	CIDm00001117|hydron;methyl carbamimidothioate;sulfate|0.9957	CIDm00000271|calcium-41|0.9995	CIDm00000175|perdeuterioacetoxy|0.9909	CIDm00000888|mg++|0.9978	CIDm00000312|SCHEMBL15314976|1.0000	CIDm00015103|SCHEMBL16062159|0.9882	CIDm00000923|zlchem 216|0.9999	CIDm00000961||I-Oxido dihydrogen|0.9879	CIDm00000174|methanol/methanol-d1|0.9975	CIDm00000977|triplet molecular oxygen|0.9443	CIDm00000762|XKMLYUALXHKNFT-DTUHVUQASA-N|0.9436	CIDm00002514|cadmium-110|0.9985	CIDm00000702|(1S)-1-deuterioethanol|0.9919	CIDm00014888|white arsenic|0.9986	CIDm00005234|sodium;chlorine-35(1-)|0.9573	CIDm00000280|CID9920366|0.9638	CIDm00006503|SCHEMBL9633903|0.9797	CIDm00000784|superoxol|0.9627	CIDm04604180|CID4604180|0.9815	CIDm00006049|ETHYLENEDIAMINETETRAACETICACID-D16|0.9838	CIDm00000177|2-deuterio-1-tritioethanone|0.9872	CIDm00000783|p-Hydrogen|0.9519	CIDm00007870|SCHEMBL1331651|0.9928	CIDm00000813|potassium;hydron|0.9931	CIDm00000899|478529-44-1|0.9964	CIDm00006410|zinc t-butyl peroxide|0.9972	CIDm00000750|glycine-t2|0.9843	CIDm00000602|DL-Alanine-13C3|0.9999	CIDm00000224|Spectrum_000075|0.9784	CIDm00000611|d-glutamate-meso-d|0.9926	CIDm00000051|SCHEMBL6887701|0.9443	CIDm00008117|zinc bis-glycol|0.9990	CIDm00024584|magnesium;trichloride|0.9904	CIDm00000259|SCHEMBL13620354|0.9749	CIDm00004873|potassium-43(1+);chloride|0.9886	CIDm00000274|2oz6|0.9978	CIDm00000764|s:guanine|0.9636	CIDm00000191|ZINC03201876|0.9764	CIDm00145068|14706-82-2|0.9592	CIDm00001023|dihydroxyphosphoryl hydrogen phosphate|0.9864	CIDm00000774|dideuterio-[2-(1H-imidazol-5-yl)ethyl]amine|0.9873
KLK5|Q9Y337	CIDm00003121|valproic acid-d|1.0000	CIDm00024462|copper-64(2+);sulfate|0.8565	CIDm00005538|SCHEMBL12494512|1.0000	CIDm00000712|Formaldehyde-13C,d2solution|0.9999	CIDm00023994|zinc-64|0.8960	CIDm00001117|hydron;methyl carbamimidothioate;sulfate|1.0000	CIDm00000271|calcium-41|0.9978	CIDm00000175|perdeuterioacetoxy|1.0000	CIDm00000888|mg++|1.0000	CIDm00000934|pi-Cyclopentadienyl compd. with nickel|1.0000	CIDm00000450|CID9993501|1.0000	CIDm00000197|SCHEMBL14613190|1.0000	CIDm00000923|zlchem 216|1.0000	CIDm00002524|SCHEMBL10034115|1.0000	CIDm00000977|triplet molecular oxygen|0.9997	CIDm00000866|lysine (12c/13c)|0.9998	CIDm00002514|cadmium-110|1.0000	CIDm00000702|(1S)-1-deuterioethanol|0.9998	CIDm00014888|white arsenic|1.0000	CIDm00000280|CID9920366|1.0000	CIDm00006503|SCHEMBL9633903|1.0000	CIDm00000784|superoxol|0.9999	CIDm00000177|2-deuterio-1-tritioethanone|1.0000	CIDm00005408|UNII-P57HP4MCQZ|1.0000	CIDm00002116|SCHEMBL14297170|1.0000	CIDm00007870|SCHEMBL1331651|1.0000	CIDm00000813|potassium;hydron|1.0000	CIDm00000899|478529-44-1|0.9650	CIDm00000942||-nicotine|0.8852	CIDm00004920|CID9948776|1.0000	CIDm00000857|leucine-d3|0.9999	CIDm00002349|CID9885301|1.0000	CIDm00000232|CID9815369|1.0000	CIDm00000602|DL-Alanine-13C3|1.0000	CIDm00000681|72535-00-3|1.0000	CIDm00023931|bis(chloranyl)mercury-201|1.0000	CIDm00023925|iron-58(2+)|1.0000	CIDm00008117|zinc bis-glycol|0.9997	CIDm00011009|copper-67(2+);dichloride|1.0000	CIDm00003054|d, diethylstilbestrol|1.0000	CIDm00000259|SCHEMBL13620354|1.0000	CIDm00000887|wood spirit|1.0000	CIDm00000274|2oz6|1.0000	CIDm00003385|FT-0695667|1.0000	CIDm00000222|deuterio(tritio)amine|1.0000	CIDm00003017|AGN-PC-0CX9FP|0.9735	CIDm00145068|14706-82-2|1.0000	CIDm00000187|ACETYLCHOLINE-D16BROMIDE|1.0000	CIDm00000774|dideuterio-[2-(1H-imidazol-5-yl)ethyl]amine|1.0000
CACNA1I|Q9P0X4	CIDm00001003|Phosphoric acid-18O4 solution|0.9999	CIDm00023994|zinc-64|0.9816	CIDm00001117|hydron;methyl carbamimidothioate;sulfate|0.9859	CIDm00000271|calcium-41|1.0000	CIDm00000888|mg++|0.9963	CIDm00000312|SCHEMBL15314976|0.9999	CIDm00015103|SCHEMBL16062159|0.9688	CIDm00000450|CID9993501|0.9551	CIDm00000197|SCHEMBL14613190|0.9953	CIDm00000923|zlchem 216|1.0000	CIDm00002256|zeapos|0.9989	CIDm00002514|cadmium-110|0.9962	CIDm00000206|CID9899007|0.9984	CIDm00007870|SCHEMBL1331651|0.9947	CIDm00023930|manganum|0.9916	CIDm06326970|selenium-72|0.9990	CIDm00000857|leucine-d3|0.9775	CIDm05280961|genistein-d(4)|0.9804	CIDm00000224|Spectrum_000075|0.9963	CIDm00000611|d-glutamate-meso-d|0.9982	CIDm00000259|SCHEMBL13620354|0.9968	CIDm00000274|2oz6|0.9975	CIDm00005238|CID9833957|0.9831	CIDm00442783|SCHEMBL6727006|0.9580	CIDm00000925||A-Nicotinamide adenine dinucleotide sodium salt|0.9997	CIDm00000294|SCHEMBL4176008|1.0000	CIDm00000295|ZOOGRGPOEVQQDX-BDXYJKHTSA-N|0.9994	CIDm00000929|beta-NADP|0.9956	CIDm00000930||A-NADPH|0.9995	CIDm00000745|ZINC03830892|0.9983	CIDm00002249|atenolol-d(7)|0.9953	CIDm00028780|methyl1-(butylcarbamoyl)benzimidazole-2-carbamate|1.0000	CIDm00002520|verapamil-s|0.9874	CIDm00024293|cesium-143|0.9999	CIDm00000586|{[imino(amino)methyl](methyl)amino}acetate|0.9969	CIDm00015433|n.n-dimethyldodecylamine-n-oxide|0.9914	CIDm00060878|ZINC12503190|0.9956	CIDm00000710|sodium riboflavin5'-phosphate|1.0000	CIDm00008058|hex-2,4-ylen|0.9998
ABCA10|Q8WWZ4	CIDm00024462|copper-64(2+);sulfate|0.8651	CIDm00001117|hydron;methyl carbamimidothioate;sulfate|0.9463	CIDm00000312|SCHEMBL15314976|0.9997	CIDm00000934|pi-Cyclopentadienyl compd. with nickel|0.7463	CIDm00000197|SCHEMBL14613190|0.9975	CIDm05280343|quercetin-3-beta-d|0.8743	CIDm00000923|zlchem 216|0.9967	CIDm00002514|cadmium-110|0.7668	CIDm00000702|(1S)-1-deuterioethanol|0.9913	CIDm05280961|genistein-d(4)|0.9636	CIDm00023931|bis(chloranyl)mercury-201|0.9954	CIDm00000304|CID9909206|0.8525	CIDm00442783|SCHEMBL6727006|0.9569	CIDm00002832|ZINC03872131|0.9675	CIDm00005040|Rapamycin C-7, analog 1|0.9940	CIDm00008172|tris-tri-ethyleneglycolphosphate|0.9861	CIDm00000596|3'-deuterio cytidine|0.9679	CIDm00004122|oncodazole|0.9999	CIDm00002513|sodium;dimethylarsinic acid;trihydrate|0.9974	CIDm00004253|SMR001338872|0.9900	CIDm25880656|EINECS 255-353-5|0.9998	CIDm00735863|Zinc00153754|0.9962	CIDm00000346|SCHEMBL15483307|0.5738	CIDm00250653|sodium;4-(methylsulfonylamino)benzoate|0.9899	CIDm00001123|342611-14-7|0.9994	CIDm00008778|{sodium dodecyl sulphate|0.5721	CIDm71563398|CHEMBL2403340|0.9972	CIDm00004946|s-propranolol|0.9999	CIDm00004713|amino-3'-methoxyphenyl (-oxanaphtalen-4-on)|0.9973	CIDm00003907|AGN-PC-04Y4OZ|0.8077	CIDm00098527|bdmpea|0.9998	CIDm00024203|W8283|0.9989	CIDm00002430|CHEMBL2373671|1.0000	CIDm00002726|CHLORPROMAZINE-D3|1.0000	CIDm00002249|atenolol-d(7)|0.9954	CIDm00060146|SCHEMBL13291483|0.9910	CIDm00159612|cobaltous;stannic;oxygen(2-)|0.9998	CIDm00002520|verapamil-s|0.9914	CIDm00004510|trinitroglycerol|0.9996	CIDm00004580|CID9344|0.7749	CIDm00003016|Valium-13C,d3|0.9948	CIDm00107918|SCHEMBL12376531|0.9977	CIDm00004737|ZINC13545634|1.0000
CASP6|P55212	CIDm00003121|valproic acid-d|0.9994	CIDm00024462|copper-64(2+);sulfate|0.9089	CIDm00002909|CID9988947|0.9995	CIDm00005538|SCHEMBL12494512|0.9524	CIDm00001003|Phosphoric acid-18O4 solution|0.9798	CIDm00000712|Formaldehyde-13C,d2solution|0.9664	CIDm00001983|SCHEMBL887976|0.9731	CIDm00023994|zinc-64|0.9912	CIDm00002336|CID6911868|0.9423	CIDm00000175|perdeuterioacetoxy|0.9100	CIDm00000888|mg++|0.9768	CIDm00000450|CID9993501|0.9960	CIDm05280343|quercetin-3-beta-d|0.9900	CIDm00000961||I-Oxido dihydrogen|0.9849	CIDm00041322|64396-10-7|0.9936	CIDm00000977|triplet molecular oxygen|0.9688	CIDm00000866|lysine (12c/13c)|0.9990	CIDm00002514|cadmium-110|1.0000	CIDm00014888|white arsenic|0.9101	CIDm00005234|sodium;chlorine-35(1-)|0.9489	CIDm00006113|methylsulfonic acid, ethyl ester|0.9265	CIDm00000280|CID9920366|0.9461	CIDm00006049|ETHYLENEDIAMINETETRAACETICACID-D16|0.9993	CIDm00000177|2-deuterio-1-tritioethanone|0.9998	CIDm00024425|disodium;dioxido(dioxo)chromium-51|0.9541	CIDm00007870|SCHEMBL1331651|0.9604	CIDm00000813|potassium;hydron|1.0000	CIDm00000738|glutamine (14n glutamine)|0.9962	CIDm00005056|CTK8G2938|0.9625	CIDm00002767|azane;platinum-195(2+);dichloride|0.9986	CIDm00005590|4-tert-Octylphenol-3,5-d2 monoethoxylate solution|0.9982	CIDm00002349|CID9885301|0.9335	CIDm00000679|trideuterio(methylsulfinyl)methane|0.9950	CIDm00005978|SCHEMBL15474330|0.9626	CIDm00005297|CID9876413|0.9982	CIDm00003054|d, diethylstilbestrol|0.9897	CIDm00006623|bisphenol a-(13)c(12)|0.9762	CIDm00003385|FT-0695667|0.9090	CIDm00000985|SCHEMBL1332805|0.9517	CIDm00016886|ZB000289|0.9736	CIDm00093860|SCHEMBL685473|0.9957	CIDm00001690|CID9893548|0.9964	CIDm00005376|SCHEMBL4939312|0.9990	CIDm00003715|Indomod-d4|0.9999	CIDm44263835|AGN-PC-0743G4|1.0000	CIDm00000424|aspartic acid-d|0.9973	CIDm00002244|deuterio 2-acetyloxybenzoate|0.9884	CIDm05359596|arsenic-71|0.8433	CIDm00005279|Stauosporin|0.9988
HBQ1|P09105	CIDm00000753|glycerol-d|0.9950	CIDm00023994|zinc-64|0.9960	CIDm00001117|hydron;methyl carbamimidothioate;sulfate|0.9974	CIDm00000271|calcium-41|0.9999	CIDm00000175|perdeuterioacetoxy|0.9942	CIDm00000888|mg++|1.0000	CIDm00000312|SCHEMBL15314976|0.9999	CIDm00000923|zlchem 216|0.9998	CIDm00002514|cadmium-110|1.0000	CIDm00000280|CID9920366|0.9999	CIDm00006503|SCHEMBL9633903|0.9982	CIDm00000784|superoxol|0.9937	CIDm00000177|2-deuterio-1-tritioethanone|0.9998	CIDm00000813|potassium;hydron|0.9999	CIDm00000899|478529-44-1|1.0000	CIDm00023930|manganum|1.0000	CIDm00006410|zinc t-butyl peroxide|1.0000	CIDm00000887|wood spirit|0.9996	CIDm00000965|zirconyl oleate|1.0000	CIDm66545744|AGN-PC-0H0HQD|0.9998	CIDm00000840|(2R,3S,4S,5R)-6-methyloxane-2,3,4,5-tetrol|1.0000	CIDm00000943|trioxonitrate(V)|1.0000	CIDm00015938|Paraquat-d8 Dichloride|1.0000	CIDm00001166|Uridine-5'-diphosphogalactose|1.0000	CIDm00000314|FT-0665428|0.9998	CIDm00000703|SCHEMBL15945863|0.9999	CIDm00000929|beta-NADP|0.9954	CIDm00068740|zoledronic acid [100 microm]|1.0000	CIDm00000937|zinc dinicotinate|1.0000	CIDm00135074|n-Heptyl |A-D-Thioglucoside|1.0000	CIDm00000946|nitrous acid, ion(1-)|0.9996	CIDm54451667|arginine (r)-serine|1.0000	CIDm00000768|prussic acid|1.0000
RPS6KA2|Q15349	CIDm00003121|valproic acid-d|0.9330	CIDm00024462|copper-64(2+);sulfate|0.8611	CIDm00000753|glycerol-d|0.5773	CIDm00002909|CID9988947|0.9469	CIDm00001003|Phosphoric acid-18O4 solution|0.9273	CIDm00000712|Formaldehyde-13C,d2solution|0.5311	CIDm00000238|CID9827664|0.9963	CIDm00001983|SCHEMBL887976|0.5874	CIDm00023994|zinc-64|0.7212	CIDm00001117|hydron;methyl carbamimidothioate;sulfate|0.9265	CIDm00002336|CID6911868|0.6868	CIDm00000271|calcium-41|0.9235	CIDm00000888|mg++|0.9571	CIDm00015103|SCHEMBL16062159|0.8719	CIDm00000197|SCHEMBL14613190|0.9971	CIDm00000923|zlchem 216|0.7810	CIDm00015625|CID158816|0.5783	CIDm00002256|zeapos|0.5344	CIDm00000283|oxidanylformaldehyde|0.7901	CIDm00000977|triplet molecular oxygen|0.7094	CIDm00000762|XKMLYUALXHKNFT-DTUHVUQASA-N|0.8950	CIDm00000866|lysine (12c/13c)|0.7710	CIDm00002514|cadmium-110|0.9925	CIDm00000702|(1S)-1-deuterioethanol|0.9357	CIDm00005234|sodium;chlorine-35(1-)|0.8925	CIDm00000280|CID9920366|0.9815	CIDm00006503|SCHEMBL9633903|0.9405	CIDm00000784|superoxol|0.6414	CIDm04604180|CID4604180|0.7538	CIDm00006049|ETHYLENEDIAMINETETRAACETICACID-D16|0.9251	CIDm00004920|CID9948776|0.9400	CIDm06326970|selenium-72|0.8555	CIDm00000738|glutamine (14n glutamine)|0.8282	CIDm00005056|CTK8G2938|0.8829	CIDm00000857|leucine-d3|0.8652	CIDm00005590|4-tert-Octylphenol-3,5-d2 monoethoxylate solution|0.9080	CIDm00001115|CID9907067|0.9543	CIDm00002349|CID9885301|0.7679	CIDm00000602|DL-Alanine-13C3|0.9700	CIDm00000679|trideuterio(methylsulfinyl)methane|0.7703	CIDm00005297|CID9876413|0.8676	CIDm00000274|2oz6|0.9296	CIDm00003385|FT-0695667|0.9265	CIDm00005238|CID9833957|0.9101	CIDm00005376|SCHEMBL4939312|0.7615	CIDm00073212|Diplumbene|0.7725	CIDm44263835|AGN-PC-0743G4|0.9258	CIDm00004795|CID9543492|0.9974	CIDm00005040|Rapamycin C-7, analog 1|0.9721
CLCA2|Q9UQC9	CIDm00000712|Formaldehyde-13C,d2solution|0.9664	CIDm00002336|CID6911868|0.9337	CIDm00000271|calcium-41|0.9751	CIDm00004156|trideuteriomethyl methanesulfonate|0.8886	CIDm00000312|SCHEMBL15314976|0.9777	CIDm00006113|methylsulfonic acid, ethyl ester|0.9864	CIDm00005376|SCHEMBL4939312|0.8591	CIDm00025670|terbufos|0.9435	CIDm00000991|vitrex|0.9813	CIDm00013676|ZINC02040143|0.9365	CIDm00003672|SCHEMBL12496413|0.9996	CIDm00003733|3B3-055525|0.9905	CIDm03027721|dithiothreitol-d6|0.9421
RPS6KA4|O75676	CIDm00001003|Phosphoric acid-18O4 solution|0.9958	CIDm00000712|Formaldehyde-13C,d2solution|0.9998	CIDm00000238|CID9827664|0.9814	CIDm00001983|SCHEMBL887976|0.9982	CIDm00023994|zinc-64|0.9976	CIDm00000271|calcium-41|0.9995	CIDm00000934|pi-Cyclopentadienyl compd. with nickel|0.9845	CIDm00015103|SCHEMBL16062159|0.9998	CIDm00000197|SCHEMBL14613190|0.9997	CIDm00000283|oxidanylformaldehyde|0.9801	CIDm00000977|triplet molecular oxygen|0.9878	CIDm00000866|lysine (12c/13c)|0.9886	CIDm00002514|cadmium-110|0.9984	CIDm00000702|(1S)-1-deuterioethanol|0.9838	CIDm00005234|sodium;chlorine-35(1-)|0.9936	CIDm00000280|CID9920366|1.0000	CIDm00006503|SCHEMBL9633903|0.9921	CIDm00006049|ETHYLENEDIAMINETETRAACETICACID-D16|0.9975	CIDm00000738|glutamine (14n glutamine)|0.9998	CIDm00005056|CTK8G2938|0.9993	CIDm00000857|leucine-d3|1.0000	CIDm00005590|4-tert-Octylphenol-3,5-d2 monoethoxylate solution|0.9997	CIDm00002349|CID9885301|0.9891	CIDm00000679|trideuterio(methylsulfinyl)methane|0.9978	CIDm00000224|Spectrum_000075|0.9969	CIDm00005297|CID9876413|0.9955	CIDm00000274|2oz6|0.9961	CIDm00003385|FT-0695667|1.0000	CIDm00073212|Diplumbene|1.0000	CIDm00004795|CID9543492|0.9994	CIDm00005040|Rapamycin C-7, analog 1|0.9962	CIDm00003779|UNII-DIA2A74855|1.0000	CIDm00005279|Stauosporin|1.0000	CIDm00019920|ZINC02038187|1.0000	CIDm00000264|CID9812753|1.0000	CIDm00028486|lithium-12|1.0000	CIDm00003310|SCHEMBL2514265|0.9994	CIDm00102615|UNII-T9379Q535O|1.0000	CIDm00005691|SCHEMBL14233191|1.0000	CIDm00014012|CID522275|1.0000	CIDm00003973|ZINC37858693|1.0000	CIDm00005753|corticosterone-d8|0.9999	CIDm00061671|vanadic acid, trisodium salt|0.9939	CIDm00063062|CTK8F2185|0.9980	CIDm00028780|methyl1-(butylcarbamoyl)benzimidazole-2-carbamate|0.9997	CIDm00003816|beta-Kainic acid|0.9972	CIDm10282255|AGN-PC-0D9MQZ|1.0000	CIDm00003961|SCHEMBL14169596|1.0000	CIDm16738692|AGN-PC-0808RB|0.9996
CPZ|Q66K79	CIDm00000753|glycerol-d|1.0000	CIDm00023930|manganum|0.8472	CIDm00000232|CID9815369|0.6469	CIDm00000596|3'-deuterio cytidine|0.6705	CIDm00024524|CID9920365|0.5336	CIDm09874904|SCHEMBL37451|0.9144	CIDm00004196|SCHEMBL15780915|0.8826	CIDm00002726|CHLORPROMAZINE-D3|0.9457
APOC4|P55056	CIDm00000312|SCHEMBL15314976|0.9778	CIDm00004920|CID9948776|0.9846	CIDm00023830|hepes-t|0.9960	CIDm00024584|magnesium;trichloride|0.9844	CIDm00004873|potassium-43(1+);chloride|0.9873	CIDm00024854|calcium-45(2+);dichloride|0.9927	CIDm00024293|cesium-143|0.9976
RDH14|Q9HBH5	CIDm00024462|copper-64(2+);sulfate|0.9969	CIDm00000753|glycerol-d|0.9981	CIDm00001003|Phosphoric acid-18O4 solution|0.9893	CIDm00000712|Formaldehyde-13C,d2solution|0.9815	CIDm00023994|zinc-64|0.9999	CIDm00001117|hydron;methyl carbamimidothioate;sulfate|0.9987	CIDm00000271|calcium-41|1.0000	CIDm00000175|perdeuterioacetoxy|1.0000	CIDm00000888|mg++|0.9999	CIDm00000312|SCHEMBL15314976|0.9999	CIDm00015103|SCHEMBL16062159|0.9998	CIDm00000923|zlchem 216|0.9968	CIDm00000961||I-Oxido dihydrogen|0.9888	CIDm00041322|64396-10-7|0.9999	CIDm00000174|methanol/methanol-d1|0.9951	CIDm00000866|lysine (12c/13c)|0.9891	CIDm00000206|CID9899007|0.9922	CIDm00000784|superoxol|0.9433	CIDm00007870|SCHEMBL1331651|0.9999	CIDm00006410|zinc t-butyl peroxide|0.9909	CIDm00000224|Spectrum_000075|0.9794	CIDm00000191|ZINC03201876|0.9836	CIDm00005238|CID9833957|1.0000	CIDm00442783|SCHEMBL6727006|0.9998	CIDm00000311|CID9990172|0.9971	CIDm00001287|SCHEMBL14423426|0.9959	CIDm00000840|(2R,3S,4S,5R)-6-methyloxane-2,3,4,5-tetrol|0.9959	CIDm00004112|SCHEMBL9246378|0.9998	CIDm00002891|CID9963853|1.0000	CIDm00008083|morpholin-4-yl-d|1.0000	CIDm00001071|Zuretinol|0.9953	CIDm00193988|SCHEMBL1815461|1.0000	CIDm00000925||A-Nicotinamide adenine dinucleotide sodium salt|0.9809	CIDm00005202|SEROTONINBINOXALATE,5-[2-14C]|1.0000	CIDm00000929|beta-NADP|0.9993	CIDm00005753|corticosterone-d8|0.9940	CIDm00000930||A-NADPH|0.9999	CIDm00083153|glycylphenylalanylphenylalanine|1.0000	CIDm00001070|retinal d2/d4|0.9941	CIDm00019001|1,4-DITHIOTHREITOL-D10|1.0000	CIDm00000928||A-NADH|0.9962	CIDm00002551||A-Carbamoyl Choline Chloride|0.9988	CIDm00133881|WTUKKAOMXJCRLH-UHFFFAOYSA-N|0.9951	CIDm00011740|CID9907506|1.0000	CIDm00003314|zinc eugenolate|0.9989	CIDm00171147|SCHEMBL2239479|0.9999	CIDm00004053|UNII-A960M0G5TP|1.0000	CIDm00002561|SCHEMBL2799257|0.9978	CIDm00008505|fluorochrome|0.9999
APOM|O95445	CIDm00003121|valproic acid-d|0.9980	CIDm00024462|copper-64(2+);sulfate|1.0000	CIDm00000753|glycerol-d|0.9892	CIDm00002909|CID9988947|1.0000	CIDm05280343|quercetin-3-beta-d|0.9869	CIDm00000923|zlchem 216|0.9842	CIDm00015625|CID158816|1.0000	CIDm00000174|methanol/methanol-d1|0.9932	CIDm00002116|SCHEMBL14297170|1.0000	CIDm00000304|CID9909206|1.0000	CIDm00011009|copper-67(2+);dichloride|0.9958	CIDm00003054|d, diethylstilbestrol|1.0000	CIDm00077998|rosiglizole|0.9872	CIDm00000311|CID9990172|0.9929	CIDm00000303|CID9866174|0.9911	CIDm00000346|SCHEMBL15483307|0.9959	CIDm00002676|SCHEMBL6241950|0.9993	CIDm00054454|CID941617|0.9998	CIDm00000588|creatinine-d(3)|0.9986	CIDm00005262|2b, sphingosine-1-phosphate|0.9922	CIDm00011005|TETRADECANOIC-6,6-D2ACID|0.9952
RYR2|Q92736	CIDm00000753|glycerol-d|0.9998	CIDm00002909|CID9988947|1.0000	CIDm00001003|Phosphoric acid-18O4 solution|0.9937	CIDm00000238|CID9827664|1.0000	CIDm00002336|CID6911868|0.9999	CIDm00000271|calcium-41|1.0000	CIDm00000888|mg++|0.9972	CIDm00000312|SCHEMBL15314976|0.9998	CIDm00015103|SCHEMBL16062159|0.9941	CIDm00000923|zlchem 216|0.9985	CIDm00000977|triplet molecular oxygen|1.0000	CIDm00000866|lysine (12c/13c)|0.9978	CIDm00005234|sodium;chlorine-35(1-)|1.0000	CIDm00000784|superoxol|0.9947	CIDm00000813|potassium;hydron|1.0000	CIDm00000738|glutamine (14n glutamine)|0.9997	CIDm00023830|hepes-t|0.9987	CIDm00000857|leucine-d3|0.9586	CIDm00000602|DL-Alanine-13C3|0.9995	CIDm00008117|zinc bis-glycol|0.9983	CIDm00005428|CID9830965|0.9980	CIDm00024584|magnesium;trichloride|1.0000	CIDm00004873|potassium-43(1+);chloride|0.9977	CIDm00000187|ACETYLCHOLINE-D16BROMIDE|0.9997	CIDm00005040|Rapamycin C-7, analog 1|0.9999	CIDm00008172|tris-tri-ethyleneglycolphosphate|0.9972	CIDm00003779|UNII-DIA2A74855|1.0000	CIDm00000838|UNII-336096P2WE|0.9970	CIDm00002519|Caffeine-1-methyl-14C|1.0000	CIDm00025670|terbufos|0.9927	CIDm00000991|vitrex|0.9920	CIDm00000943|trioxonitrate(V)|0.9970	CIDm00024854|calcium-45(2+);dichloride|1.0000	CIDm00000806|ZINC13557565|1.0000	CIDm00003413|SCHEMBL10409866|1.0000	CIDm00000925||A-Nicotinamide adenine dinucleotide sodium salt|0.9963	CIDm00005300|SCHEMBL15012795|0.9976	CIDm00013676|ZINC02040143|0.9836	CIDm00102615|UNII-T9379Q535O|1.0000	CIDm00003821|690G0D6V8H|0.9990	CIDm00003763|CYS9AKD70P|1.0000	CIDm00004946|s-propranolol|0.9962	CIDm00024203|W8283|0.9986	CIDm00004984|X 185 (Salt/Mix)|0.9982	CIDm00002249|atenolol-d(7)|0.9997	CIDm00001070|retinal d2/d4|1.0000	CIDm00002520|verapamil-s|0.9943	CIDm00002719|886U3H6UFF|1.0000	CIDm00014798|Sodium hydroxide-16O solution|0.9997
ABCD4|O14678	CIDm00003121|valproic acid-d|0.9784	CIDm00000753|glycerol-d|0.9790	CIDm00001003|Phosphoric acid-18O4 solution|1.0000	CIDm00000175|perdeuterioacetoxy|0.9077	CIDm00004156|trideuteriomethyl methanesulfonate|0.7231	CIDm00000283|oxidanylformaldehyde|0.6797	CIDm00000977|triplet molecular oxygen|0.9167	CIDm00000762|XKMLYUALXHKNFT-DTUHVUQASA-N|0.8405	CIDm00000866|lysine (12c/13c)|0.9392	CIDm00005234|sodium;chlorine-35(1-)|0.7028	CIDm00006503|SCHEMBL9633903|0.9176	CIDm00006049|ETHYLENEDIAMINETETRAACETICACID-D16|0.8319	CIDm00023830|hepes-t|0.8659	CIDm00000232|CID9815369|0.9292	CIDm00000602|DL-Alanine-13C3|0.9802	CIDm00024584|magnesium;trichloride|0.9247	CIDm00000887|wood spirit|0.9394	CIDm00004873|potassium-43(1+);chloride|0.8534	CIDm00000876|methionine-d4|0.9751	CIDm44263835|AGN-PC-0743G4|0.9347	CIDm00000965|zirconyl oleate|0.9376	CIDm00000241|perdeuterobenzene|0.8843	CIDm00000795|imidazolyl-d|0.9838	CIDm00002891|CID9963853|0.9932	CIDm00000181|ZSLZBFCDCINBPY-LKJKNSTQSA-N|0.9844	CIDm00000943|trioxonitrate(V)|0.9494	CIDm00000994|CID9989619|0.9999	CIDm00000298|threo-Chloramphenicol, l-|0.9596	CIDm25880656|EINECS 255-353-5|0.9745	CIDm00000594|s/cysteine|0.9714	CIDm00102615|UNII-T9379Q535O|0.9074	CIDm00009711|isopropylthio-alpha-galactoside|0.9850	CIDm00005372|SCHEMBL10241645|0.9465	CIDm00003485|xxviii) glutaraldehyde|0.9637	CIDm00003931|2,2,3,3-tetradeuteriooctadeca-9,12-dienoic acid|0.9872	CIDm00002430|CHEMBL2373671|0.9832	CIDm00001174|uracil-13c4,15n2|0.9775	CIDm00001181|uridintriphosphat|0.9837	CIDm00003461|ZINC11616075|0.9811	CIDm00001107|gonol|0.9758	CIDm00006329|methylamine-d3|0.9663	CIDm00003367|ZINC03875977|0.9881	CIDm00006342|2-tritioethanenitrile|0.9906	CIDm00003727|Iodoacetamide-13C2, 2-d2|0.9554	CIDm00011146|GLYCERYL-D5TRIOCTADECANOATE|0.9683
KCNJ3|P48549	CIDm00000238|CID9827664|1.0000	CIDm00002336|CID6911868|0.7637	CIDm00000888|mg++|1.0000	CIDm00015103|SCHEMBL16062159|1.0000	CIDm00000923|zlchem 216|1.0000	CIDm00000977|triplet molecular oxygen|0.8760	CIDm00002514|cadmium-110|1.0000	CIDm00000702|(1S)-1-deuterioethanol|0.9997	CIDm00007870|SCHEMBL1331651|1.0000	CIDm00000813|potassium;hydron|1.0000	CIDm00023930|manganum|0.8937	CIDm00000750|glycine-t2|0.8834	CIDm00000304|CID9909206|0.9977	CIDm00004873|potassium-43(1+);chloride|0.8518	CIDm00000274|2oz6|0.9797	CIDm00000187|ACETYLCHOLINE-D16BROMIDE|0.9998	CIDm00001134|[3'-13C]THYMIDINE|0.9991	CIDm00001567|203645-37-8|1.0000	CIDm00003779|UNII-DIA2A74855|0.9999	CIDm24755486|AGN-PC-07C38H|0.9998	CIDm00003413|SCHEMBL10409866|0.9050	CIDm00005202|SEROTONINBINOXALATE,5-[2-14C]|1.0000	CIDm00003386|01K63SUP8D|1.0000	CIDm00004946|s-propranolol|0.9990	CIDm00002818|SCHEMBL7797033|0.8978	CIDm00003285|SCHEMBL387587|0.9847	CIDm00001107|gonol|1.0000	CIDm00159612|cobaltous;stannic;oxygen(2-)|0.9983	CIDm00002551||A-Carbamoyl Choline Chloride|0.9998	CIDm00024293|cesium-143|1.0000	CIDm00023982|gadolinium-148|1.0000	CIDm00002719|886U3H6UFF|0.9965	CIDm00002803|ST 155-d4|1.0000	CIDm00003903|SCHEMBL11399380|1.0000	CIDm00001764|SCHEMBL6692026|0.9853	CIDm00003562|CHEMBL3250431|0.9922
MAPK14|Q16539	CIDm00000753|glycerol-d|0.9990	CIDm00005538|SCHEMBL12494512|1.0000	CIDm00001003|Phosphoric acid-18O4 solution|0.9886	CIDm00000712|Formaldehyde-13C,d2solution|1.0000	CIDm00000238|CID9827664|1.0000	CIDm00001983|SCHEMBL887976|0.9972	CIDm00023994|zinc-64|0.9940	CIDm00001117|hydron;methyl carbamimidothioate;sulfate|0.9726	CIDm00002336|CID6911868|0.9943	CIDm00000175|perdeuterioacetoxy|0.9932	CIDm00000888|mg++|0.9956	CIDm00000312|SCHEMBL15314976|0.9948	CIDm00000934|pi-Cyclopentadienyl compd. with nickel|0.9973	CIDm00000450|CID9993501|1.0000	CIDm00000197|SCHEMBL14613190|1.0000	CIDm05280343|quercetin-3-beta-d|0.9997	CIDm00000923|zlchem 216|0.9845	CIDm00015625|CID158816|0.9992	CIDm00000961||I-Oxido dihydrogen|0.9766	CIDm00041322|64396-10-7|1.0000	CIDm00000283|oxidanylformaldehyde|0.9716	CIDm00002524|SCHEMBL10034115|0.9996	CIDm00000174|methanol/methanol-d1|0.9304	CIDm00000977|triplet molecular oxygen|1.0000	CIDm00000762|XKMLYUALXHKNFT-DTUHVUQASA-N|0.9827	CIDm00000866|lysine (12c/13c)|0.9934	CIDm00002514|cadmium-110|0.9993	CIDm00000702|(1S)-1-deuterioethanol|1.0000	CIDm00014888|white arsenic|0.9962	CIDm00005234|sodium;chlorine-35(1-)|0.9964	CIDm00000206|CID9899007|0.9912	CIDm00000280|CID9920366|1.0000	CIDm00006503|SCHEMBL9633903|0.9764	CIDm00000784|superoxol|1.0000	CIDm04604180|CID4604180|0.9881	CIDm00006049|ETHYLENEDIAMINETETRAACETICACID-D16|0.9956	CIDm00024425|disodium;dioxido(dioxo)chromium-51|0.9923	CIDm00023930|manganum|0.9978	CIDm00000738|glutamine (14n glutamine)|0.9960	CIDm00005056|CTK8G2938|1.0000	CIDm00023830|hepes-t|0.9973	CIDm00002767|azane;platinum-195(2+);dichloride|0.9982	CIDm00000857|leucine-d3|0.9978	CIDm00005590|4-tert-Octylphenol-3,5-d2 monoethoxylate solution|0.9993	CIDm00002349|CID9885301|0.9960	CIDm00000232|CID9815369|0.9983	CIDm00006410|zinc t-butyl peroxide|0.9989	CIDm00000544|tris(oxidanidyl)arsane|1.0000	CIDm00000602|DL-Alanine-13C3|1.0000
AGPAT2|O15120	CIDm00024462|copper-64(2+);sulfate|0.9530	CIDm00000753|glycerol-d|0.9213	CIDm00002909|CID9988947|0.9304	CIDm00001003|Phosphoric acid-18O4 solution|0.9587	CIDm00001983|SCHEMBL887976|0.9103	CIDm00002336|CID6911868|0.9988	CIDm00000271|calcium-41|0.9386	CIDm00000450|CID9993501|0.9187	CIDm00015625|CID158816|0.9790	CIDm00000961||I-Oxido dihydrogen|0.9649	CIDm00000283|oxidanylformaldehyde|0.9675	CIDm00014888|white arsenic|0.9472	CIDm06326970|selenium-72|0.8679	CIDm05280961|genistein-d(4)|0.8942	CIDm00000304|CID9909206|0.9743	CIDm00000985|SCHEMBL1332805|0.9868	CIDm00016886|ZB000289|0.9944	CIDm00000965|zirconyl oleate|0.9702	CIDm00003987|SCHEMBL3672549|1.0000	CIDm00000317|RGJOEKWQDUBAIZ-FTAFPTFXSA-N|1.0000	CIDm05460048|triglycerides|0.9626	CIDm00000119|AMINOBUTYRICACID,GAMMA,[4-14C]|0.9996	CIDm00062551|pentethyleneglycol|0.9986	CIDm00102615|UNII-T9379Q535O|0.9750	CIDm00011979|6-deuterio-5-methyl-1H-benzimidazole|0.9902	CIDm00083153|glycylphenylalanylphenylalanine|0.9720	CIDm00003461|ZINC11616075|0.9699	CIDm00000305|SCHEMBL1332010|0.9996	CIDm00004332|d,n-acetyl-leucyl leucyl-norleucinal|0.9952	CIDm00011146|GLYCERYL-D5TRIOCTADECANOATE|0.9822
STAG2|Q8N3U4	CIDm00003121|valproic acid-d|0.9990	CIDm00024462|copper-64(2+);sulfate|0.9555	CIDm00001003|Phosphoric acid-18O4 solution|0.9998	CIDm00000238|CID9827664|1.0000	CIDm00001983|SCHEMBL887976|0.9999	CIDm00000934|pi-Cyclopentadienyl compd. with nickel|0.9799	CIDm00015103|SCHEMBL16062159|0.9909	CIDm00000197|SCHEMBL14613190|1.0000	CIDm00000961||I-Oxido dihydrogen|0.9997	CIDm00041322|64396-10-7|0.9994	CIDm00000977|triplet molecular oxygen|0.9369	CIDm00000177|2-deuterio-1-tritioethanone|0.9994	CIDm00024425|disodium;dioxido(dioxo)chromium-51|0.9897	CIDm00002116|SCHEMBL14297170|0.8876	CIDm06326970|selenium-72|0.9995	CIDm00023985|gold-198|0.9928	CIDm00000611|d-glutamate-meso-d|0.9990	CIDm00002832|ZINC03872131|0.9995	CIDm00078165|{2-[n-morpholino]ethanesulfonic acid}hydrate|0.9912	CIDm00000801|INDOLE-3-ACETICACID,[5-3H]|0.9966	CIDm00000795|imidazolyl-d|0.9975	CIDm00004122|oncodazole|0.9997	CIDm00000181|ZSLZBFCDCINBPY-LKJKNSTQSA-N|1.0000	CIDm00000317|RGJOEKWQDUBAIZ-FTAFPTFXSA-N|1.0000	CIDm00002513|sodium;dimethylarsinic acid;trihydrate|1.0000	CIDm00072466|CID9920268|0.9900	CIDm00000906|n-acetyl-d neuraminic acid|0.9546	CIDm00000297|protiomethane|0.9766	CIDm00009711|isopropylthio-alpha-galactoside|1.0000	CIDm00024766|SCHEMBL15263434|0.9998	CIDm00003562|CHEMBL3250431|0.9885
TPST1|O60507	CIDm00003121|valproic acid-d|0.5131	CIDm00005538|SCHEMBL12494512|0.7704	CIDm05280343|quercetin-3-beta-d|0.5171	CIDm00002256|zeapos|0.9051	CIDm00002524|SCHEMBL10034115|0.5767	CIDm00024425|disodium;dioxido(dioxo)chromium-51|0.9937	CIDm00000224|Spectrum_000075|0.9982	CIDm00023985|gold-198|0.7181	CIDm00000596|3'-deuterio cytidine|0.8370	CIDm00001153|tyrosine t23g7|0.9995	CIDm00000801|INDOLE-3-ACETICACID,[5-3H]|0.7879	CIDm00107918|SCHEMBL12376531|0.9738
APOA4|P06727	CIDm00024462|copper-64(2+);sulfate|1.0000	CIDm00001983|SCHEMBL887976|0.9764	CIDm00001117|hydron;methyl carbamimidothioate;sulfate|0.9753	CIDm00000271|calcium-41|0.9893	CIDm00000450|CID9993501|0.9914	CIDm00000961||I-Oxido dihydrogen|0.9955	CIDm00000283|oxidanylformaldehyde|0.9868	CIDm00000783|p-Hydrogen|0.9905	CIDm00000304|CID9909206|1.0000	CIDm00000985|SCHEMBL1332805|0.9961	CIDm00000191|ZINC03201876|0.9942	CIDm00000965|zirconyl oleate|0.9963	CIDm00001071|Zuretinol|1.0000	CIDm05460048|triglycerides|1.0000	CIDm00000594|s/cysteine|0.9999	CIDm00004946|s-propranolol|0.9987	CIDm00003931|2,2,3,3-tetradeuteriooctadeca-9,12-dienoic acid|0.9925	CIDm00002548|SCHEMBL6905200|0.9970	CIDm00003285|SCHEMBL387587|1.0000	CIDm00000765|ZINC06119283|0.9995	CIDm00011146|GLYCERYL-D5TRIOCTADECANOATE|0.9982
PSMB8|P28062	CIDm00024462|copper-64(2+);sulfate|0.8809	CIDm00005538|SCHEMBL12494512|0.9516	CIDm00001983|SCHEMBL887976|0.9978	CIDm00000888|mg++|0.9922	CIDm00000312|SCHEMBL15314976|0.9989	CIDm00000934|pi-Cyclopentadienyl compd. with nickel|0.9766	CIDm00000450|CID9993501|0.9313	CIDm00015625|CID158816|0.9919	CIDm00000961||I-Oxido dihydrogen|0.9215	CIDm00014888|white arsenic|0.9276	CIDm00000177|2-deuterio-1-tritioethanone|0.9950	CIDm00000813|potassium;hydron|0.9997	CIDm00093860|SCHEMBL685473|0.9931	CIDm00000764|s:guanine|0.9568	CIDm00005238|CID9833957|1.0000	CIDm00078165|{2-[n-morpholino]ethanesulfonic acid}hydrate|1.0000	CIDm00000241|perdeuterobenzene|0.9699	CIDm00002833|spindle poison|0.9827	CIDm00098487|m-methoxybenzoylamino|0.9702	CIDm00161491|monomethylarsonous acid|0.9736	CIDm00014917|CID9898791|0.9836	CIDm00000586|{[imino(amino)methyl](methyl)amino}acetate|0.9675	CIDm00003633|CID3633|0.9690	CIDm59436195|SCHEMBL518864|0.9887	CIDm00007504|benzylamine -t|0.9998
LRP3|O75074	CIDm00002909|CID9988947|0.7708	CIDm00000271|calcium-41|0.5881	CIDm00005562|Trichostatin A, Streptomyces sp.|0.5795	CIDm00015625|CID158816|0.8146	CIDm00000899|478529-44-1|0.9365	CIDm00005056|CTK8G2938|0.6151	CIDm00000232|CID9815369|0.9646	CIDm00000274|2oz6|0.9997	CIDm00002900|ZINC03872172|0.9635	CIDm00005726|Zidovudine-d3|0.9980	CIDm00004713|amino-3'-methoxyphenyl (-oxanaphtalen-4-on)|0.9756	CIDm00265546|ZINC01668115|0.9789
NR2F6|P10588	CIDm00024462|copper-64(2+);sulfate|0.9005	CIDm00002909|CID9988947|0.9851	CIDm00005538|SCHEMBL12494512|0.9060	CIDm00001983|SCHEMBL887976|0.9246	CIDm00005562|Trichostatin A, Streptomyces sp.|0.9980	CIDm00000450|CID9993501|1.0000	CIDm00041322|64396-10-7|0.9851	CIDm00002524|SCHEMBL10034115|0.9990	CIDm00000762|XKMLYUALXHKNFT-DTUHVUQASA-N|0.9712	CIDm00014888|white arsenic|0.9914	CIDm00000784|superoxol|0.9876	CIDm00005408|UNII-P57HP4MCQZ|0.9984	CIDm00004920|CID9948776|0.9879	CIDm00006410|zinc t-butyl peroxide|0.9990	CIDm00000304|CID9909206|0.9945	CIDm00077998|rosiglizole|0.9866	CIDm00000951|xv) norepinephrine|0.9937	CIDm00005591|ZINC00968278|1.0000	CIDm00000965|zirconyl oleate|0.9953	CIDm00003987|SCHEMBL3672549|0.9934	CIDm00000991|vitrex|0.9720	CIDm00000303|CID9866174|0.9792	CIDm00000402|sulphur-33|0.9977	CIDm00024586|sulphuric acid nickel sulphate|0.9965	CIDm00102615|UNII-T9379Q535O|0.9849	CIDm00004894|CID9906908|0.9924	CIDm00003003|SCHEMBL1697158|0.9948	CIDm00102399|alpha-D-Galp-(1->6)-alpha-D-Galp-(1->6)-D-Glu|0.9865	CIDm00004763|zadonal|0.9980	CIDm00004196|SCHEMBL15780915|1.0000	CIDm00005645|CID9963685|1.0000	CIDm00000781|zirconium thiocyanate|0.9998	CIDm00005839|s(aldosterone)|1.0000	CIDm00104741|SCHEMBL15263309|1.0000	CIDm00003285|SCHEMBL387587|0.9993	CIDm00004829|X4OV71U42S|0.9957	CIDm00520535|superoxyde|0.9989	CIDm00012547|5beta-pregnane-3alpha,11beta,17alpha|1.0000	CIDm00005035|d, raloxifene|0.9997	CIDm00000861|CID9917492|0.9996	CIDm00000015|CID9965809|1.0000	CIDm00004943|Vetofol-d17|0.9993	CIDm00004042|CID941451|0.9993	CIDm00013766|SCHEMBL13151127|0.9965
SREBF2|Q12772	CIDm00003121|valproic acid-d|0.9999	CIDm00005538|SCHEMBL12494512|0.9891	CIDm00002336|CID6911868|0.9945	CIDm00015103|SCHEMBL16062159|0.9856	CIDm00002256|zeapos|0.9957	CIDm00000283|oxidanylformaldehyde|0.9683	CIDm00000762|XKMLYUALXHKNFT-DTUHVUQASA-N|0.9707	CIDm00000784|superoxol|0.9826	CIDm06326970|selenium-72|0.9990	CIDm00005056|CTK8G2938|0.9984	CIDm00000304|CID9909206|0.9954	CIDm00000985|SCHEMBL1332805|0.9915	CIDm00000191|ZINC03201876|0.9955	CIDm00442783|SCHEMBL6727006|0.9935	CIDm00000231|SCHEMBL5720005|0.9985	CIDm00000965|zirconyl oleate|0.9019	CIDm00003776|1-deuteriopropan-2-ol|0.9685	CIDm00000181|ZSLZBFCDCINBPY-LKJKNSTQSA-N|0.9952	CIDm00002900|ZINC03872172|0.9985	CIDm00000317|RGJOEKWQDUBAIZ-FTAFPTFXSA-N|0.9997	CIDm00000303|CID9866174|0.9814	CIDm00003413|SCHEMBL10409866|0.9885	CIDm05460048|triglycerides|0.9818	CIDm00002676|SCHEMBL6241950|0.9822	CIDm00054454|CID941617|0.9997	CIDm00003559|[19F]-HALOPERIDOL|0.9989	CIDm00014829|oxocopper|0.9943	CIDm00002818|SCHEMBL7797033|0.9843	CIDm00003931|2,2,3,3-tetradeuteriooctadeca-9,12-dienoic acid|0.9937	CIDm00002987|CID9953605|0.9940	CIDm00002430|CHEMBL2373671|0.9904	CIDm00002726|CHLORPROMAZINE-D3|0.9308	CIDm00001107|gonol|0.9833	CIDm00002771|UNII-I1E9D14F36|0.9919	CIDm00000305|SCHEMBL1332010|0.9949	CIDm00000860|alpha-linolenate (d5-18:3n-3 ethyl ester)|0.9990	CIDm00003696|SS-4483|0.9729	CIDm00000015|CID9965809|0.9744	CIDm00000869|SCHEMBL13461519|0.9838	CIDm00004332|d,n-acetyl-leucyl leucyl-norleucinal|0.9981	CIDm00011146|GLYCERYL-D5TRIOCTADECANOATE|0.9990
HDAC8|Q9BY41	CIDm00003121|valproic acid-d|0.9965	CIDm00024462|copper-64(2+);sulfate|0.9602	CIDm00000753|glycerol-d|1.0000	CIDm00000712|Formaldehyde-13C,d2solution|0.9847	CIDm00023994|zinc-64|0.9905	CIDm00000271|calcium-41|0.9503	CIDm00000175|perdeuterioacetoxy|0.9825	CIDm00000888|mg++|0.9909	CIDm00005562|Trichostatin A, Streptomyces sp.|0.9973	CIDm00000923|zlchem 216|0.9938	CIDm00000961||I-Oxido dihydrogen|0.9999	CIDm00000866|lysine (12c/13c)|0.9998	CIDm00014888|white arsenic|0.9768	CIDm00000177|2-deuterio-1-tritioethanone|1.0000	CIDm00024425|disodium;dioxido(dioxo)chromium-51|0.9835	CIDm00000813|potassium;hydron|0.9972	CIDm00023930|manganum|0.9916	CIDm00023925|iron-58(2+)|0.9825	CIDm00006623|bisphenol a-(13)c(12)|0.9604	CIDm00001567|203645-37-8|0.9972	CIDm00000241|perdeuterobenzene|0.9786	CIDm00149368|Dechromose-a Chrommycin A3|1.0000	CIDm00002891|CID9963853|0.9777	CIDm00000896|melatonin-d3|0.9999	CIDm00000264|CID9812753|0.9985	CIDm00028486|lithium-12|0.9901	CIDm03025942|Mt 20|0.9918	CIDm00258342|N,N'-ditritiosuberamide|0.9953	CIDm21966326|isopentanyladenine|0.9764	CIDm00000875|tartaric-d acid|0.9961	CIDm00005311|zolinza|1.0000	CIDm00003367|ZINC03875977|1.0000	CIDm09804991|givinostat|0.9992	CIDm00000389|ornithine-d|0.9997	CIDm00176155|ZINC18274812|1.0000
RXRG|P48443	CIDm00005538|SCHEMBL12494512|1.0000	CIDm00023994|zinc-64|0.9998	CIDm00000450|CID9993501|1.0000	CIDm05280343|quercetin-3-beta-d|0.9389	CIDm00002524|SCHEMBL10034115|0.9964	CIDm00002514|cadmium-110|0.9924	CIDm00005408|UNII-P57HP4MCQZ|1.0000	CIDm00000813|potassium;hydron|0.9995	CIDm00004920|CID9948776|1.0000	CIDm00000750|glycine-t2|0.9970	CIDm00000602|DL-Alanine-13C3|0.9941	CIDm00000304|CID9909206|1.0000	CIDm00002826|SCHEMBL26609|0.9920	CIDm00077998|rosiglizole|1.0000	CIDm00005376|SCHEMBL4939312|0.9805	CIDm00001912|SCHEMBL16079734|0.9998	CIDm00005591|ZINC00968278|1.0000	CIDm00000965|zirconyl oleate|1.0000	CIDm05748835|V0980|0.9709	CIDm00000303|CID9866174|1.0000	CIDm00000402|sulphur-33|1.0000	CIDm00001071|Zuretinol|1.0000	CIDm00005300|SCHEMBL15012795|0.9993	CIDm00004894|CID9906908|1.0000	CIDm00036523|XLXSAKCOAKORKW-AQJXLSMYSA-N|0.9978	CIDm00002735|SCHEMBL267918|0.9997	CIDm00003003|SCHEMBL1697158|1.0000	CIDm00004763|zadonal|0.9988	CIDm00003931|2,2,3,3-tetradeuteriooctadeca-9,12-dienoic acid|1.0000	CIDm00004196|SCHEMBL15780915|1.0000	CIDm00005645|CID9963685|1.0000	CIDm00000781|zirconium thiocyanate|1.0000	CIDm00005839|s(aldosterone)|1.0000	CIDm00104741|SCHEMBL15263309|1.0000	CIDm00003285|SCHEMBL387587|1.0000	CIDm00004829|X4OV71U42S|1.0000	CIDm00520535|superoxyde|1.0000	CIDm00012547|5beta-pregnane-3alpha,11beta,17alpha|1.0000	CIDm00005035|d, raloxifene|1.0000	CIDm00000861|CID9917492|1.0000	CIDm00003640|ZINC00607920|0.9973	CIDm00000015|CID9965809|1.0000	CIDm00004943|Vetofol-d17|1.0000	CIDm00176155|ZINC18274812|0.9997	CIDm70680603|CHEMBL2316893|0.9989	CIDm00004042|CID941451|1.0000	CIDm00007504|benzylamine -t|0.9918	CIDm00013766|SCHEMBL13151127|1.0000
GPLD1|P80108	CIDm00003121|valproic acid-d|0.9998	CIDm00001003|Phosphoric acid-18O4 solution|1.0000	CIDm00000238|CID9827664|1.0000	CIDm00000934|pi-Cyclopentadienyl compd. with nickel|0.9936	CIDm00000961||I-Oxido dihydrogen|0.9909	CIDm00000283|oxidanylformaldehyde|0.9996	CIDm00002524|SCHEMBL10034115|1.0000	CIDm00000762|XKMLYUALXHKNFT-DTUHVUQASA-N|0.9943	CIDm00000702|(1S)-1-deuterioethanol|1.0000	CIDm00000206|CID9899007|0.9901	CIDm00005408|UNII-P57HP4MCQZ|0.9949	CIDm00005056|CTK8G2938|0.9990	CIDm00001115|CID9907067|1.0000	CIDm00004873|potassium-43(1+);chloride|0.9976	CIDm00006859|methyl(quinolin-8-yloxy)mercury|0.9978	CIDm00005376|SCHEMBL4939312|0.9992	CIDm00003779|UNII-DIA2A74855|0.9926	CIDm00000231|SCHEMBL5720005|0.9995	CIDm00000160|CID9884956|0.9986	CIDm00003987|SCHEMBL3672549|0.9933	CIDm24755486|AGN-PC-07C38H|0.9997	CIDm00000871|CID9957787|0.9956	CIDm00102615|UNII-T9379Q535O|1.0000	CIDm00004946|s-propranolol|0.9990	CIDm00005262|2b, sphingosine-1-phosphate|0.9996	CIDm00000009|phosphorothioate inositol phosphate|0.9725	CIDm00004364|SCHEMBL4969844|0.9968	CIDm00000263|Butyl-13C4 alcohol|0.9889	CIDm00000946|nitrous acid, ion(1-)|0.9967	CIDm10282255|AGN-PC-0D9MQZ|1.0000	CIDm00005035|d, raloxifene|0.9997	CIDm00000305|SCHEMBL1332010|0.9959	CIDm00002551||A-Carbamoyl Choline Chloride|0.9985	CIDm06439874|SCHEMBL10970216|0.9978	CIDm00028683|FT-0638587|0.9980	CIDm00114944|Z37OX1ASNK|0.9993	CIDm00000860|alpha-linolenate (d5-18:3n-3 ethyl ester)|0.9998	CIDm00001104|(2R,3S)-1,3-ditritiooxyoctadec-4-en-2-amine|0.9968	CIDm00004782|Zinc00113359|1.0000	CIDm00011005|TETRADECANOIC-6,6-D2ACID|0.9989	CIDm00002538|(S)-(+)-Camptothecin-d5|0.9996
KCNA10|Q16322	CIDm00001003|Phosphoric acid-18O4 solution|0.9355	CIDm00000238|CID9827664|0.7612	CIDm00023994|zinc-64|0.9999	CIDm00001117|hydron;methyl carbamimidothioate;sulfate|0.9760	CIDm00000271|calcium-41|0.9992	CIDm00000888|mg++|0.9499	CIDm00000312|SCHEMBL15314976|0.9910	CIDm00015103|SCHEMBL16062159|0.9903	CIDm00000197|SCHEMBL14613190|0.9730	CIDm00000923|zlchem 216|0.9999	CIDm00002256|zeapos|0.9913	CIDm00002514|cadmium-110|0.9994	CIDm00000206|CID9899007|0.9743	CIDm00007870|SCHEMBL1331651|0.9944	CIDm00000813|potassium;hydron|1.0000	CIDm00023930|manganum|0.9837	CIDm06326970|selenium-72|0.9948	CIDm00000224|Spectrum_000075|0.9993	CIDm00023985|gold-198|0.9409	CIDm00000611|d-glutamate-meso-d|0.9994	CIDm00000259|SCHEMBL13620354|0.9963	CIDm00000274|2oz6|0.9957	CIDm00005238|CID9833957|0.9965	CIDm00442783|SCHEMBL6727006|0.9890	CIDm00003413|SCHEMBL10409866|0.9124	CIDm00000925||A-Nicotinamide adenine dinucleotide sodium salt|0.9984	CIDm00000294|SCHEMBL4176008|1.0000	CIDm00000295|ZOOGRGPOEVQQDX-BDXYJKHTSA-N|0.9790	CIDm00000929|beta-NADP|0.9983	CIDm00000930||A-NADPH|1.0000	CIDm00000745|ZINC03830892|0.9995	CIDm00002249|atenolol-d(7)|1.0000	CIDm00028780|methyl1-(butylcarbamoyl)benzimidazole-2-carbamate|1.0000	CIDm00024293|cesium-143|0.9998	CIDm00000586|{[imino(amino)methyl](methyl)amino}acetate|0.9987	CIDm00015433|n.n-dimethyldodecylamine-n-oxide|1.0000	CIDm00000710|sodium riboflavin5'-phosphate|1.0000	CIDm00008058|hex-2,4-ylen|0.9971	CIDm00023963|trichlorotitanium(1+) cyclopenta-2,4-dienide|0.9894
TLL1|O43897	CIDm00024462|copper-64(2+);sulfate|0.5085	CIDm00005538|SCHEMBL12494512|0.9168	CIDm00023994|zinc-64|0.9675	CIDm00001117|hydron;methyl carbamimidothioate;sulfate|0.9860	CIDm00000271|calcium-41|1.0000	CIDm00000961||I-Oxido dihydrogen|0.6276	CIDm00000174|methanol/methanol-d1|0.5100	CIDm00000977|triplet molecular oxygen|0.8306	CIDm00002514|cadmium-110|0.5506	CIDm00000702|(1S)-1-deuterioethanol|0.6298	CIDm00000784|superoxol|0.9779	CIDm00000177|2-deuterio-1-tritioethanone|0.9605	CIDm00000899|478529-44-1|0.9391	CIDm00005590|4-tert-Octylphenol-3,5-d2 monoethoxylate solution|0.7180	CIDm00001115|CID9907067|0.6711	CIDm00000679|trideuterio(methylsulfinyl)methane|0.5688	CIDm00023985|gold-198|0.6106	CIDm00011009|copper-67(2+);dichloride|0.9873	CIDm00000222|deuterio(tritio)amine|0.9288	CIDm00000424|aspartic acid-d|0.8917	CIDm00000231|SCHEMBL5720005|0.9890	CIDm00001153|tyrosine t23g7|0.8867	CIDm00024524|CID9920365|0.6856	CIDm00443314|SCHEMBL15760665|0.8919	CIDm00146807|AGN-PC-0JMVAI|0.9774	CIDm00001071|Zuretinol|0.9770	CIDm00000346|SCHEMBL15483307|0.9991	CIDm00000767|sodium bicarbonate -13c|0.9780	CIDm00004752|MolPort-023-277-205|0.9351	CIDm00016850|fluorescein--2'-d|0.7338	CIDm00003485|xxviii) glutaraldehyde|0.8323	CIDm00005753|corticosterone-d8|0.9856	CIDm00024424|zinc;sulfuric acid|0.8937	CIDm00006342|2-tritioethanenitrile|0.9498	CIDm00028683|FT-0638587|0.9583	CIDm00001104|(2R,3S)-1,3-ditritiooxyoctadec-4-en-2-amine|0.9346
GABRA4|P48169	CIDm00005538|SCHEMBL12494512|0.9756	CIDm00000312|SCHEMBL15314976|0.9957	CIDm00002256|zeapos|0.9685	CIDm00000283|oxidanylformaldehyde|0.9740	CIDm00000702|(1S)-1-deuterioethanol|0.9903	CIDm00000544|tris(oxidanidyl)arsane|0.9262	CIDm00000222|deuterio(tritio)amine|0.9844	CIDm00001912|SCHEMBL16079734|0.9555	CIDm00000801|INDOLE-3-ACETICACID,[5-3H]|0.9675	CIDm00000119|AMINOBUTYRICACID,GAMMA,[4-14C]|1.0000	CIDm00250653|sodium;4-(methylsulfonylamino)benzoate|1.0000	CIDm00001123|342611-14-7|0.9999	CIDm00005645|CID9963685|0.9999	CIDm00000009|phosphorothioate inositol phosphate|0.9931	CIDm00003954|[11C]Loperamide|0.9996	CIDm00003016|Valium-13C,d3|1.0000	CIDm00004737|ZINC13545634|1.0000
AMY2A|P04746	CIDm00000753|glycerol-d|1.0000	CIDm00001003|Phosphoric acid-18O4 solution|1.0000	CIDm00001117|hydron;methyl carbamimidothioate;sulfate|1.0000	CIDm00000271|calcium-41|1.0000	CIDm00000175|perdeuterioacetoxy|1.0000	CIDm00000888|mg++|0.9994	CIDm00000312|SCHEMBL15314976|0.9997	CIDm00000923|zlchem 216|0.9860	CIDm00000961||I-Oxido dihydrogen|0.9999	CIDm00000174|methanol/methanol-d1|0.9997	CIDm00002514|cadmium-110|1.0000	CIDm00000206|CID9899007|0.9953	CIDm00006503|SCHEMBL9633903|0.9998	CIDm00002116|SCHEMBL14297170|0.9841	CIDm00007870|SCHEMBL1331651|0.9703	CIDm00000899|478529-44-1|1.0000	CIDm06326970|selenium-72|0.9864	CIDm00023830|hepes-t|0.9999	CIDm00002767|azane;platinum-195(2+);dichloride|0.9931	CIDm00001115|CID9907067|1.0000	CIDm00023931|bis(chloranyl)mercury-201|0.9998	CIDm00008117|zinc bis-glycol|1.0000	CIDm00002215|apomorphine, nasal, Britannia;|0.9987	CIDm00005238|CID9833957|1.0000	CIDm00000311|CID9990172|1.0000	CIDm00078165|{2-[n-morpholino]ethanesulfonic acid}hydrate|0.9968	CIDm00008172|tris-tri-ethyleneglycolphosphate|1.0000	CIDm00003779|UNII-DIA2A74855|0.9996	CIDm53629505|AGN-PC-09X1LX|0.9993	CIDm00008200|tris(tetraethyleneglycol)phosphite|1.0000	CIDm00024502|sodium dichromate(VI)|0.9985	CIDm00000840|(2R,3S,4S,5R)-6-methyloxane-2,3,4,5-tetrol|0.9966	CIDm00000453|CID9920559|1.0000	CIDm00000943|trioxonitrate(V)|0.9841	CIDm00002900|ZINC03872172|0.9920	CIDm00000994|CID9989619|1.0000	CIDm00000298|threo-Chloramphenicol, l-|1.0000	CIDm00000871|CID9957787|0.9990	CIDm00000294|SCHEMBL4176008|1.0000	CIDm00062551|pentethyleneglycol|1.0000	CIDm00098487|m-methoxybenzoylamino|0.9999	CIDm00009711|isopropylthio-alpha-galactoside|0.9998	CIDm00003386|01K63SUP8D|0.9996	CIDm00014917|CID9898791|0.9999	CIDm00001070|retinal d2/d4|0.9990	CIDm00019001|1,4-DITHIOTHREITOL-D10|1.0000	CIDm00000946|nitrous acid, ion(1-)|0.9973	CIDm00023982|gadolinium-148|0.9999	CIDm00003345|SCHEMBL13525475|0.9956
LPGAT1|Q92604	CIDm00003121|valproic acid-d|0.9998	CIDm00002909|CID9988947|0.9654	CIDm00005538|SCHEMBL12494512|0.9678	CIDm00000712|Formaldehyde-13C,d2solution|0.9652	CIDm00001983|SCHEMBL887976|0.9580	CIDm00000271|calcium-41|0.9963	CIDm00004156|trideuteriomethyl methanesulfonate|0.9770	CIDm00000934|pi-Cyclopentadienyl compd. with nickel|0.9824	CIDm00005562|Trichostatin A, Streptomyces sp.|0.9853	CIDm00000450|CID9993501|0.8869	CIDm05280343|quercetin-3-beta-d|0.9182	CIDm00015625|CID158816|0.9947	CIDm00000961||I-Oxido dihydrogen|0.9674	CIDm00041322|64396-10-7|0.9984	CIDm00000283|oxidanylformaldehyde|0.9990	CIDm00002524|SCHEMBL10034115|0.9322	CIDm00000985|SCHEMBL1332805|0.9839	CIDm00006859|methyl(quinolin-8-yloxy)mercury|0.9680	CIDm00003987|SCHEMBL3672549|0.9783	CIDm00000317|RGJOEKWQDUBAIZ-FTAFPTFXSA-N|0.9994	CIDm00000119|AMINOBUTYRICACID,GAMMA,[4-14C]|0.9972	CIDm00062551|pentethyleneglycol|0.9884	CIDm00003367|ZINC03875977|0.9882	CIDm00000869|SCHEMBL13461519|0.9956	CIDm00003903|SCHEMBL11399380|0.9861
LAP3|P28838	CIDm00003121|valproic acid-d|0.9990	CIDm00000753|glycerol-d|0.9877	CIDm00001003|Phosphoric acid-18O4 solution|0.8316	CIDm00023994|zinc-64|0.9008	CIDm00001117|hydron;methyl carbamimidothioate;sulfate|0.9906	CIDm00000271|calcium-41|0.9999	CIDm00000888|mg++|0.9598	CIDm00000312|SCHEMBL15314976|0.9989	CIDm00000934|pi-Cyclopentadienyl compd. with nickel|0.9989	CIDm00015103|SCHEMBL16062159|0.9388	CIDm00000923|zlchem 216|0.9992	CIDm00000961||I-Oxido dihydrogen|0.6336	CIDm00000283|oxidanylformaldehyde|0.9568	CIDm00000174|methanol/methanol-d1|0.9762	CIDm00000977|triplet molecular oxygen|0.6364	CIDm00000866|lysine (12c/13c)|0.9473	CIDm00000702|(1S)-1-deuterioethanol|0.9099	CIDm00014888|white arsenic|0.5626	CIDm00005234|sodium;chlorine-35(1-)|0.6296	CIDm04604180|CID4604180|0.7472	CIDm00007870|SCHEMBL1331651|0.8738	CIDm00000813|potassium;hydron|0.9655	CIDm00023930|manganum|0.8903	CIDm00000857|leucine-d3|0.9822	CIDm00000750|glycine-t2|0.6373	CIDm00000679|trideuterio(methylsulfinyl)methane|0.9724	CIDm00023925|iron-58(2+)|0.9949	CIDm00000304|CID9909206|0.9374	CIDm00008117|zinc bis-glycol|0.8028	CIDm00005297|CID9876413|0.9951	CIDm00003054|d, diethylstilbestrol|0.8977	CIDm00000612|sodium l-lactate-(13)c(3)|0.9172	CIDm00001134|[3'-13C]THYMIDINE|0.9880	CIDm00000158|CID9950404|0.9834	CIDm00008172|tris-tri-ethyleneglycolphosphate|0.9191	CIDm00000838|UNII-336096P2WE|0.9637	CIDm00008200|tris(tetraethyleneglycol)phosphite|0.9413	CIDm00024502|sodium dichromate(VI)|0.9836	CIDm00000773|CID9815258|0.6701	CIDm00000795|imidazolyl-d|0.9614	CIDm00000991|vitrex|0.9950	CIDm00028486|lithium-12|0.9562	CIDm00002156|MOLI000923|0.6058	CIDm00169533|CID7031899|0.9960	CIDm00062551|pentethyleneglycol|0.9865	CIDm00013676|ZINC02040143|0.9814	CIDm00000594|s/cysteine|0.9125	CIDm00008778|{sodium dodecyl sulphate|0.9881	CIDm00000767|sodium bicarbonate -13c|0.9676
GAP43|P17677	CIDm00003121|valproic acid-d|0.9972	CIDm00000753|glycerol-d|0.9312	CIDm00005538|SCHEMBL12494512|1.0000	CIDm00001003|Phosphoric acid-18O4 solution|0.9337	CIDm00005562|Trichostatin A, Streptomyces sp.|0.9615	CIDm00002256|zeapos|0.9798	CIDm00002524|SCHEMBL10034115|0.8661	CIDm00002514|cadmium-110|0.9766	CIDm00005234|sodium;chlorine-35(1-)|0.9776	CIDm00005056|CTK8G2938|0.9966	CIDm00005590|4-tert-Octylphenol-3,5-d2 monoethoxylate solution|0.9769	CIDm00001115|CID9907067|0.9919	CIDm00000750|glycine-t2|0.9911	CIDm00000681|72535-00-3|0.9895	CIDm00003054|d, diethylstilbestrol|0.9816	CIDm00005428|CID9830965|0.9943	CIDm00000274|2oz6|0.9987	CIDm00002826|SCHEMBL26609|0.9987	CIDm00005040|Rapamycin C-7, analog 1|0.9893	CIDm00000596|3'-deuterio cytidine|0.9876	CIDm00001912|SCHEMBL16079734|0.9858	CIDm00002891|CID9963853|0.9778	CIDm00028486|lithium-12|0.9979	CIDm00061672|vanadate|0.9972	CIDm00003559|[19F]-HALOPERIDOL|0.9990	CIDm00002028|SCHEMBL15082690|0.9913	CIDm00002460|sodium n,2'-o-dibutyryladenosine-3',5'-phosphate|0.9898	CIDm00000305|SCHEMBL1332010|0.9525	CIDm00028683|FT-0638587|0.9879	CIDm00004376|n-methylaspartic acid sulfate|0.9949	CIDm00002995|MOLI001353|0.9954	CIDm00008505|fluorochrome|0.9940
SLC6A13|Q9NSD5	CIDm00001003|Phosphoric acid-18O4 solution|0.9201	CIDm00000175|perdeuterioacetoxy|0.9997	CIDm00004156|trideuteriomethyl methanesulfonate|0.6257	CIDm00000312|SCHEMBL15314976|1.0000	CIDm00015103|SCHEMBL16062159|0.9998	CIDm00000923|zlchem 216|1.0000	CIDm00006113|methylsulfonic acid, ethyl ester|0.8969	CIDm00000280|CID9920366|0.9012	CIDm04604180|CID4604180|0.9820	CIDm00024425|disodium;dioxido(dioxo)chromium-51|0.7098	CIDm00000738|glutamine (14n glutamine)|0.7910	CIDm00000857|leucine-d3|0.9999	CIDm00000750|glycine-t2|0.9997	CIDm00000602|DL-Alanine-13C3|0.9999	CIDm00000681|72535-00-3|1.0000	CIDm00000304|CID9909206|0.9998	CIDm00008117|zinc bis-glycol|1.0000	CIDm00000259|SCHEMBL13620354|0.9984	CIDm00005238|CID9833957|1.0000	CIDm00002826|SCHEMBL26609|1.0000	CIDm00000876|methionine-d4|1.0000	CIDm00000951|xv) norepinephrine|0.9995	CIDm00000119|AMINOBUTYRICACID,GAMMA,[4-14C]|0.9998	CIDm00005202|SEROTONINBINOXALATE,5-[2-14C]|1.0000	CIDm00003007|CHEMBL3250775|0.9909	CIDm00000622|BC631334|0.9999	CIDm00001148|CID9990558|0.9999	CIDm00001206|methamphetamine-d4|0.9986	CIDm00003386|01K63SUP8D|0.9985	CIDm00002818|SCHEMBL7797033|0.9933	CIDm00003907|AGN-PC-04Y4OZ|0.9997	CIDm00004624|Topamine-d3 Hydrochloride|1.0000	CIDm00062080||A-D-galactopyranoside, octyl|1.0000	CIDm00002771|UNII-I1E9D14F36|0.9996	CIDm00003696|SS-4483|0.9996	CIDm00004943|Vetofol-d17|1.0000	CIDm00002995|MOLI001353|0.9996
PSMB3|P49720	CIDm00000753|glycerol-d|0.5669	CIDm00002909|CID9988947|0.5922	CIDm00001003|Phosphoric acid-18O4 solution|0.9974	CIDm00000238|CID9827664|0.9909	CIDm00000888|mg++|0.9997	CIDm00000312|SCHEMBL15314976|0.9970	CIDm00000197|SCHEMBL14613190|0.9991	CIDm00000961||I-Oxido dihydrogen|0.9978	CIDm00000866|lysine (12c/13c)|0.9983	CIDm00014888|white arsenic|0.9079	CIDm00000177|2-deuterio-1-tritioethanone|0.9995	CIDm00002116|SCHEMBL14297170|0.8789	CIDm00000813|potassium;hydron|1.0000	CIDm00000738|glutamine (14n glutamine)|1.0000	CIDm00000857|leucine-d3|0.9999	CIDm05280961|genistein-d(4)|0.5897	CIDm00000232|CID9815369|0.9999	CIDm00000750|glycine-t2|0.9995	CIDm00000544|tris(oxidanidyl)arsane|0.7031	CIDm00000602|DL-Alanine-13C3|1.0000	CIDm00000611|d-glutamate-meso-d|0.9999	CIDm00011009|copper-67(2+);dichloride|0.5501	CIDm00000274|2oz6|0.6943	CIDm00093860|SCHEMBL685473|0.9998	CIDm00001690|CID9893548|0.6450	CIDm00005238|CID9833957|1.0000	CIDm00000876|methionine-d4|0.9988	CIDm00000424|aspartic acid-d|0.9989	CIDm00078165|{2-[n-morpholino]ethanesulfonic acid}hydrate|1.0000	CIDm00001153|tyrosine t23g7|1.0000	CIDm00000773|CID9815258|1.0000	CIDm00000994|CID9989619|1.0000	CIDm00000236|asparagine (d79n-beta2ar-rluc)|1.0000	CIDm00000594|s/cysteine|1.0000	CIDm00001148|CID9990558|0.9999	CIDm00000617|serine-t|1.0000	CIDm00006468|sernylan|0.9243	CIDm00000791|CID9989320|0.9999	CIDm00000614|(2S,3S,4S)-3,4,5,5-tetradeuterioproline|1.0000	CIDm00000205|s-allo-threonine|1.0000	CIDm00001182|valine-d8|1.0000	CIDm00001051|Vitazechs-d5|1.0000	CIDm00007504|benzylamine -t|0.9999
CLIC2|O15247	CIDm00002909|CID9988947|0.9998	CIDm00000712|Formaldehyde-13C,d2solution|0.9501	CIDm00000271|calcium-41|1.0000	CIDm00004156|trideuteriomethyl methanesulfonate|0.9538	CIDm00000312|SCHEMBL15314976|1.0000	CIDm00006113|methylsulfonic acid, ethyl ester|0.9827	CIDm00000730|QGWNDRXFNXRZMB-DTUHVUQASA-N|0.9998	CIDm00005978|SCHEMBL15474330|0.9432	CIDm00005238|CID9833957|1.0000	CIDm00002832|ZINC03872131|0.9775	CIDm00001158|XCCTYIAWTASOJW-OPMSUHOOSA-N|0.9990	CIDm00014917|CID9898791|0.9934	CIDm00000745|ZINC03830892|0.9999	CIDm00005262|2b, sphingosine-1-phosphate|0.9996	CIDm00002578|MOLI001811|0.9988	CIDm70680603|CHEMBL2316893|0.9977
CHST6|Q9GZX3	CIDm00005538|SCHEMBL12494512|0.8809	CIDm00000712|Formaldehyde-13C,d2solution|0.9948	CIDm00001983|SCHEMBL887976|0.9498	CIDm00002336|CID6911868|0.9294	CIDm00005562|Trichostatin A, Streptomyces sp.|0.9013	CIDm00000450|CID9993501|0.8926	CIDm00015625|CID158816|0.9536	CIDm00014888|white arsenic|0.9898	CIDm00002116|SCHEMBL14297170|0.9448	CIDm00000899|478529-44-1|0.9845	CIDm06326970|selenium-72|0.9546	CIDm00000224|Spectrum_000075|0.9899	CIDm00000991|vitrex|0.9860	CIDm00002156|MOLI000923|0.9849	CIDm00000297|protiomethane|0.9697	CIDm00000314|FT-0665428|0.9939	CIDm00005921|Nitrosodiethylamin-d4|0.9908
AVPR1A|P37288	CIDm00000238|CID9827664|0.9868	CIDm00001983|SCHEMBL887976|1.0000	CIDm00023994|zinc-64|0.9999	CIDm00000271|calcium-41|1.0000	CIDm00000175|perdeuterioacetoxy|0.9991	CIDm00000312|SCHEMBL15314976|0.9981	CIDm00000934|pi-Cyclopentadienyl compd. with nickel|0.9993	CIDm00000197|SCHEMBL14613190|0.9903	CIDm00000923|zlchem 216|1.0000	CIDm00015625|CID158816|0.9950	CIDm00000283|oxidanylformaldehyde|1.0000	CIDm00000762|XKMLYUALXHKNFT-DTUHVUQASA-N|0.9975	CIDm00000866|lysine (12c/13c)|0.9905	CIDm00000206|CID9899007|1.0000	CIDm00000177|2-deuterio-1-tritioethanone|0.9978	CIDm00005408|UNII-P57HP4MCQZ|1.0000	CIDm00000783|p-Hydrogen|0.9997	CIDm00000813|potassium;hydron|0.9988	CIDm00000899|478529-44-1|0.9998	CIDm00023930|manganum|0.9874	CIDm00004920|CID9948776|0.9961	CIDm00000730|QGWNDRXFNXRZMB-DTUHVUQASA-N|0.9997	CIDm00000232|CID9815369|0.9995	CIDm00000750|glycine-t2|0.9754	CIDm00000544|tris(oxidanidyl)arsane|0.9930	CIDm00000224|Spectrum_000075|0.9958	CIDm00000681|72535-00-3|1.0000	CIDm00023931|bis(chloranyl)mercury-201|0.9996	CIDm00000611|d-glutamate-meso-d|1.0000	CIDm00003054|d, diethylstilbestrol|1.0000	CIDm00000274|2oz6|0.9759	CIDm00000985|SCHEMBL1332805|1.0000	CIDm00000764|s:guanine|0.9970	CIDm00000191|ZINC03201876|1.0000	CIDm00000187|ACETYLCHOLINE-D16BROMIDE|1.0000	CIDm00000774|dideuterio-[2-(1H-imidazol-5-yl)ethyl]amine|1.0000	CIDm00002215|apomorphine, nasal, Britannia;|1.0000	CIDm00077998|rosiglizole|1.0000	CIDm00000612|sodium l-lactate-(13)c(3)|0.9952	CIDm00003715|Indomod-d4|0.9974	CIDm00001134|[3'-13C]THYMIDINE|1.0000	CIDm00000158|CID9950404|1.0000	CIDm00002978|SCHEMBL13308730|0.9996	CIDm00003779|UNII-DIA2A74855|1.0000	CIDm00000951|xv) norepinephrine|1.0000	CIDm00000838|UNII-336096P2WE|1.0000	CIDm00000965|zirconyl oleate|1.0000	CIDm00002519|Caffeine-1-methyl-14C|1.0000	CIDm00000160|CID9884956|1.0000
PRSS35|Q8N3Z0	CIDm00003121|valproic acid-d|0.5452
LRBA|P50851	CIDm00006113|methylsulfonic acid, ethyl ester|0.5096
SLC2A2|P11168	CIDm00024462|copper-64(2+);sulfate|0.9696	CIDm00002909|CID9988947|1.0000	CIDm00001003|Phosphoric acid-18O4 solution|0.9858	CIDm00000712|Formaldehyde-13C,d2solution|1.0000	CIDm00000238|CID9827664|0.9999	CIDm00001983|SCHEMBL887976|0.9642	CIDm00002336|CID6911868|0.9482	CIDm00000271|calcium-41|1.0000	CIDm00000175|perdeuterioacetoxy|1.0000	CIDm00000450|CID9993501|0.9867	CIDm05280343|quercetin-3-beta-d|1.0000	CIDm00000923|zlchem 216|0.9998	CIDm00015625|CID158816|0.9910	CIDm00000283|oxidanylformaldehyde|0.9969	CIDm00002524|SCHEMBL10034115|0.9994	CIDm00000977|triplet molecular oxygen|0.9929	CIDm00002514|cadmium-110|1.0000	CIDm00000702|(1S)-1-deuterioethanol|0.9908	CIDm00014888|white arsenic|0.9992	CIDm00005234|sodium;chlorine-35(1-)|0.9999	CIDm00000206|CID9899007|1.0000	CIDm00000280|CID9920366|0.9956	CIDm00000784|superoxol|0.9818	CIDm04604180|CID4604180|0.9943	CIDm00006049|ETHYLENEDIAMINETETRAACETICACID-D16|0.9940	CIDm00000783|p-Hydrogen|1.0000	CIDm00000899|478529-44-1|0.9974	CIDm00023930|manganum|0.9796	CIDm00000738|glutamine (14n glutamine)|0.9999	CIDm00005056|CTK8G2938|0.9972	CIDm00023830|hepes-t|0.9914	CIDm00000857|leucine-d3|0.9976	CIDm00001115|CID9907067|0.9976	CIDm00002349|CID9885301|0.9938	CIDm00000544|tris(oxidanidyl)arsane|0.9820	CIDm00000304|CID9909206|0.9772	CIDm00024584|magnesium;trichloride|0.9979	CIDm00000887|wood spirit|0.9955	CIDm00004873|potassium-43(1+);chloride|0.9943	CIDm00000985|SCHEMBL1332805|0.9895	CIDm00005238|CID9833957|0.9998	CIDm00077998|rosiglizole|0.9701	CIDm00442783|SCHEMBL6727006|0.9652	CIDm00000612|sodium l-lactate-(13)c(3)|0.9983	CIDm00005279|Stauosporin|0.9993	CIDm00005591|ZINC00968278|0.9917	CIDm00000965|zirconyl oleate|0.9953	CIDm00024502|sodium dichromate(VI)|0.9995	CIDm00001287|SCHEMBL14423426|0.9589
NAALAD2|Q9Y3Q0	CIDm00003121|valproic acid-d|0.9994	CIDm00024462|copper-64(2+);sulfate|0.9791	CIDm00000753|glycerol-d|0.9218	CIDm00002909|CID9988947|0.9761	CIDm00023994|zinc-64|0.9757	CIDm00002336|CID6911868|0.9778	CIDm00000271|calcium-41|0.9696	CIDm00000312|SCHEMBL15314976|0.9059	CIDm00015103|SCHEMBL16062159|0.9927	CIDm00005562|Trichostatin A, Streptomyces sp.|0.9605	CIDm05280343|quercetin-3-beta-d|0.9458	CIDm00000961||I-Oxido dihydrogen|0.9997	CIDm00000206|CID9899007|0.9492	CIDm00000899|478529-44-1|0.9704	CIDm00000857|leucine-d3|0.9917	CIDm00000611|d-glutamate-meso-d|0.9986	CIDm00008117|zinc bis-glycol|0.9994	CIDm00000187|ACETYLCHOLINE-D16BROMIDE|0.9999	CIDm00006859|methyl(quinolin-8-yloxy)mercury|0.9860	CIDm00008172|tris-tri-ethyleneglycolphosphate|0.8879	CIDm53629505|AGN-PC-09X1LX|0.9935	CIDm00000801|INDOLE-3-ACETICACID,[5-3H]|0.9491	CIDm00000994|CID9989619|1.0000	CIDm00005291|SCHEMBL4380735|0.9916	CIDm00001148|CID9990558|0.9991	CIDm00002735|SCHEMBL267918|0.9982	CIDm00000875|tartaric-d acid|0.9886	CIDm00006325|olefiant gas|0.9961	CIDm00002028|SCHEMBL15082690|0.9962	CIDm00098527|bdmpea|0.9942	CIDm00030583|SCHEMBL33613|1.0000	CIDm00000305|SCHEMBL1332010|0.9926	CIDm06439874|SCHEMBL10970216|0.9935	CIDm00024293|cesium-143|0.9999	CIDm00003981|ZB016282|0.9948	CIDm00000586|{[imino(amino)methyl](methyl)amino}acetate|0.9950	CIDm00003903|SCHEMBL11399380|1.0000
KCNMB4|Q86W47	CIDm00003121|valproic acid-d|0.9960	CIDm00024462|copper-64(2+);sulfate|0.9296	CIDm00002909|CID9988947|0.9469	CIDm00005538|SCHEMBL12494512|0.9203	CIDm00000712|Formaldehyde-13C,d2solution|0.8372	CIDm00002336|CID6911868|0.8876	CIDm00000450|CID9993501|0.8724	CIDm00002524|SCHEMBL10034115|0.9670	CIDm00005408|UNII-P57HP4MCQZ|0.9578	CIDm00024425|disodium;dioxido(dioxo)chromium-51|0.9274	CIDm00000813|potassium;hydron|1.0000	CIDm00002244|deuterio 2-acetyloxybenzoate|0.9131	CIDm00000295|ZOOGRGPOEVQQDX-BDXYJKHTSA-N|0.9990
PPP1R1B|Q9UD71	CIDm00002909|CID9988947|0.9998	CIDm00001003|Phosphoric acid-18O4 solution|1.0000	CIDm00000238|CID9827664|0.9981	CIDm00023994|zinc-64|0.9872	CIDm00000271|calcium-41|0.9959	CIDm00000934|pi-Cyclopentadienyl compd. with nickel|0.9677	CIDm00000450|CID9993501|0.9951	CIDm00000197|SCHEMBL14613190|0.9974	CIDm00000961||I-Oxido dihydrogen|0.9933	CIDm00000702|(1S)-1-deuterioethanol|0.9913	CIDm00023930|manganum|0.9999	CIDm00000738|glutamine (14n glutamine)|0.9981	CIDm00002767|azane;platinum-195(2+);dichloride|0.9913	CIDm05280961|genistein-d(4)|0.9927	CIDm00005978|SCHEMBL15474330|0.9990	CIDm00000224|Spectrum_000075|0.9914	CIDm00000681|72535-00-3|0.9998	CIDm00023925|iron-58(2+)|0.9939	CIDm00006623|bisphenol a-(13)c(12)|0.9999	CIDm00000274|2oz6|0.9950	CIDm00003385|FT-0695667|0.9976	CIDm00000191|ZINC03201876|0.9959	CIDm00002215|apomorphine, nasal, Britannia;|0.9977	CIDm00001690|CID9893548|0.9962	CIDm00002826|SCHEMBL26609|1.0000	CIDm00002519|Caffeine-1-methyl-14C|0.9960	CIDm00000264|CID9812753|0.9696	CIDm00028486|lithium-12|1.0000	CIDm00004253|SMR001338872|0.9986	CIDm00000806|ZINC13557565|0.9983	CIDm00000119|AMINOBUTYRICACID,GAMMA,[4-14C]|1.0000	CIDm00003007|CHEMBL3250775|1.0000	CIDm00003559|[19F]-HALOPERIDOL|0.9999	CIDm00001143|CID9840965|0.9996	CIDm00004624|Topamine-d3 Hydrochloride|1.0000	CIDm00006468|sernylan|0.9994	CIDm00003816|beta-Kainic acid|0.9972	CIDm09804991|givinostat|0.9949	CIDm00000836|CID9837066|0.9988	CIDm00004376|n-methylaspartic acid sulfate|0.9977	CIDm00003903|SCHEMBL11399380|0.9989	CIDm00002538|(S)-(+)-Camptothecin-d5|0.9976	CIDm00001207|SCHEMBL9267991|0.9962
GYS1|P13807	CIDm00003121|valproic acid-d|1.0000	CIDm00000753|glycerol-d|0.9917	CIDm00002909|CID9988947|0.9883	CIDm00001003|Phosphoric acid-18O4 solution|0.9988	CIDm00001117|hydron;methyl carbamimidothioate;sulfate|0.9840	CIDm00000888|mg++|0.9998	CIDm00015103|SCHEMBL16062159|0.9777	CIDm00000197|SCHEMBL14613190|0.9478	CIDm05280343|quercetin-3-beta-d|0.9878	CIDm00000961||I-Oxido dihydrogen|0.9766	CIDm00000702|(1S)-1-deuterioethanol|0.9683	CIDm00000206|CID9899007|0.9995	CIDm00005408|UNII-P57HP4MCQZ|0.9971	CIDm00000813|potassium;hydron|0.9999	CIDm00000899|478529-44-1|0.9967	CIDm00000738|glutamine (14n glutamine)|0.9927	CIDm00000730|QGWNDRXFNXRZMB-DTUHVUQASA-N|0.9999	CIDm00001115|CID9907067|0.9952	CIDm00000611|d-glutamate-meso-d|0.9715	CIDm00008117|zinc bis-glycol|0.9841	CIDm00001023|dihydroxyphosphoryl hydrogen phosphate|0.9966	CIDm00000596|3'-deuterio cytidine|0.9975	CIDm00000231|SCHEMBL5720005|1.0000	CIDm00000838|UNII-336096P2WE|0.9950	CIDm00003987|SCHEMBL3672549|0.9952	CIDm00028486|lithium-12|0.9990	CIDm24755486|AGN-PC-07C38H|0.9991	CIDm00000867|zirconiummalonat|0.9967	CIDm00492977|SCHEMBL7372830|0.9944	CIDm00001158|XCCTYIAWTASOJW-OPMSUHOOSA-N|0.9965	CIDm00005202|SEROTONINBINOXALATE,5-[2-14C]|0.9899	CIDm00250653|sodium;4-(methylsulfonylamino)benzoate|0.9991	CIDm00439177|O641|1.0000	CIDm00001166|Uridine-5'-diphosphogalactose|1.0000	CIDm00000892|inositol-d(6)|0.9961	CIDm00005753|corticosterone-d8|0.9881	CIDm00433294|lithium-6(1+);chloride|0.9955	CIDm00000009|phosphorothioate inositol phosphate|0.9844	CIDm00001181|uridintriphosphat|0.9888	CIDm00083153|glycylphenylalanylphenylalanine|0.9942	CIDm00028780|methyl1-(butylcarbamoyl)benzimidazole-2-carbamate|0.9946	CIDm00025465|SCHEMBL13210232|0.9918	CIDm00003325|CTK8F9721|0.9986	CIDm06325610|Phaeomelanins|0.9975	CIDm53477714|AGN-PC-09TKB8|0.9983	CIDm00000581|sodium;(2S)-2-acetamido-3-sulfanylpropanoate|0.9993	CIDm00001104|(2R,3S)-1,3-ditritiooxyoctadec-4-en-2-amine|0.9888	CIDm00024766|SCHEMBL15263434|0.9986	CIDm00032800|[125I]CCK-8|0.9932
CACNB3|P54284	CIDm00000271|calcium-41|1.0000	CIDm00000312|SCHEMBL15314976|0.9795	CIDm00015103|SCHEMBL16062159|0.9636	CIDm00000942||-nicotine|0.9918	CIDm00023931|bis(chloranyl)mercury-201|0.9918	CIDm00000259|SCHEMBL13620354|0.9937	CIDm00001110|2,3-dideuterosuccinate-1-13c|0.9998	CIDm00000801|INDOLE-3-ACETICACID,[5-3H]|0.9890	CIDm00004253|SMR001338872|0.9829	CIDm00000806|ZINC13557565|0.9971	CIDm11020241|SCHEMBL11555670|0.9992	CIDm00003908|CHEMBL1742488|0.9928	CIDm00002520|verapamil-s|0.9901	CIDm00004055|Vitamin K3-d8|0.9978	CIDm00007847|zinc acryl|0.9993	CIDm00439317|tri-mu-sulfido-mu3-sulfido-triiron(III)|0.9994	CIDm00001032|CID9989212|0.9992	CIDm54451667|arginine (r)-serine|0.9920
GMFB|P60983	CIDm00024462|copper-64(2+);sulfate|0.9977	CIDm00001003|Phosphoric acid-18O4 solution|0.9625	CIDm00000238|CID9827664|0.9613	CIDm00001983|SCHEMBL887976|0.9998	CIDm00000271|calcium-41|0.9438	CIDm00000934|pi-Cyclopentadienyl compd. with nickel|0.9767	CIDm00015625|CID158816|0.9946	CIDm00002256|zeapos|0.9506	CIDm00005978|SCHEMBL15474330|0.9412	CIDm00002832|ZINC03872131|0.9618	CIDm00001134|[3'-13C]THYMIDINE|0.9994	CIDm00008200|tris(tetraethyleneglycol)phosphite|0.9953	CIDm00439177|O641|0.9934	CIDm00005311|zolinza|0.9809	CIDm00265546|ZINC01668115|0.9975
CTSC|P53634	CIDm00003121|valproic acid-d|1.0000	CIDm00024462|copper-64(2+);sulfate|0.9860	CIDm00000753|glycerol-d|0.9930	CIDm00005538|SCHEMBL12494512|0.9981	CIDm00001003|Phosphoric acid-18O4 solution|0.9107	CIDm00001983|SCHEMBL887976|0.9991	CIDm00001117|hydron;methyl carbamimidothioate;sulfate|0.9971	CIDm00000271|calcium-41|0.9919	CIDm00000175|perdeuterioacetoxy|0.9667	CIDm00000888|mg++|0.9824	CIDm00004156|trideuteriomethyl methanesulfonate|0.9525	CIDm00000312|SCHEMBL15314976|0.9914	CIDm00005562|Trichostatin A, Streptomyces sp.|0.9692	CIDm00000450|CID9993501|0.9516	CIDm05280343|quercetin-3-beta-d|0.9356	CIDm00000923|zlchem 216|0.9920	CIDm00015625|CID158816|0.9102	CIDm00000961||I-Oxido dihydrogen|0.9498	CIDm00000283|oxidanylformaldehyde|0.8761	CIDm00000174|methanol/methanol-d1|0.9791	CIDm00000977|triplet molecular oxygen|0.9272	CIDm00002514|cadmium-110|0.9961	CIDm00000702|(1S)-1-deuterioethanol|0.9312	CIDm00005234|sodium;chlorine-35(1-)|0.9411	CIDm00000206|CID9899007|0.9889	CIDm00000280|CID9920366|0.9944	CIDm00006503|SCHEMBL9633903|0.9460	CIDm04604180|CID4604180|0.9834	CIDm00006049|ETHYLENEDIAMINETETRAACETICACID-D16|0.9691	CIDm00000177|2-deuterio-1-tritioethanone|0.9984	CIDm00000813|potassium;hydron|0.9143	CIDm00000899|478529-44-1|0.9986	CIDm05280961|genistein-d(4)|0.9352	CIDm00000679|trideuterio(methylsulfinyl)methane|0.9886	CIDm05281707|cumestrol|0.9645	CIDm00000304|CID9909206|0.9249	CIDm00008117|zinc bis-glycol|0.9463	CIDm00011009|copper-67(2+);dichloride|0.9994	CIDm00000259|SCHEMBL13620354|0.9924	CIDm00000887|wood spirit|0.9903	CIDm00004873|potassium-43(1+);chloride|0.8811	CIDm00000222|deuterio(tritio)amine|0.9828	CIDm00000985|SCHEMBL1332805|0.8619	CIDm00006859|methyl(quinolin-8-yloxy)mercury|0.9717	CIDm00442783|SCHEMBL6727006|0.9597	CIDm00000106|triammonium bis(o-phospho-l-serinate) trihydrate|0.9622	CIDm00008172|tris-tri-ethyleneglycolphosphate|0.9955	CIDm00002978|SCHEMBL13308730|0.9097	CIDm00000231|SCHEMBL5720005|0.9885
SLC22A9|Q8IVM8	CIDm00024462|copper-64(2+);sulfate|0.9835	CIDm00002909|CID9988947|0.9714	CIDm00001983|SCHEMBL887976|0.9638	CIDm00000175|perdeuterioacetoxy|0.9995	CIDm00000450|CID9993501|0.9817	CIDm05280343|quercetin-3-beta-d|0.9701	CIDm00000923|zlchem 216|0.9894	CIDm00002514|cadmium-110|1.0000	CIDm00004920|CID9948776|0.9942	CIDm00005238|CID9833957|1.0000	CIDm00003715|Indomod-d4|0.9994	CIDm00002244|deuterio 2-acetyloxybenzoate|0.9977	CIDm00005591|ZINC00968278|1.0000	CIDm00024502|sodium dichromate(VI)|1.0000	CIDm00025670|terbufos|1.0000	CIDm25880664|SCHEMBL12356690|1.0000	CIDm00446229|Inl|0.9996	CIDm23690938|CID10830762|0.9997	CIDm56965946|SCHEMBL1851526|0.9989	CIDm00000867|zirconiummalonat|0.9959	CIDm00003007|CHEMBL3250775|1.0000	CIDm00003672|SCHEMBL12496413|0.9998	CIDm00005726|Zidovudine-d3|0.9993	CIDm00005753|corticosterone-d8|0.9994	CIDm00000338|2-deuteriooxybenzoic acid|0.9992	CIDm00000699|SCHEMBL1331287|0.9986	CIDm00123631|SCHEMBL13319091|1.0000	CIDm00001794|hexamethyleneamiloride|1.0000	CIDm00006694|tetraethylrhodamine|1.0000	CIDm00003934|aspirin-triggered lipoxin A4|1.0000	CIDm00004580|CID9344|0.9976	CIDm00125643|CID9915977|1.0000	CIDm11524144|AGN-PC-0682DN|1.0000	CIDm00039799|Sdm|1.0000	CIDm00016230|Nilurid-15N3|1.0000	CIDm00003051|pyrocarbonic acid diethylester|0.9999	CIDm00001175|[11C]-Uric Acid|0.9999
FMO4|P31512	CIDm00003121|valproic acid-d|0.9984	CIDm00000753|glycerol-d|0.9998	CIDm00002909|CID9988947|0.9850	CIDm00001983|SCHEMBL887976|0.9334	CIDm00023994|zinc-64|0.9509	CIDm00001117|hydron;methyl carbamimidothioate;sulfate|0.9986	CIDm00002336|CID6911868|0.9899	CIDm00000175|perdeuterioacetoxy|0.9988	CIDm00000312|SCHEMBL15314976|0.9995	CIDm00000934|pi-Cyclopentadienyl compd. with nickel|0.9993	CIDm00015103|SCHEMBL16062159|0.9813	CIDm00000961||I-Oxido dihydrogen|0.9997	CIDm00002524|SCHEMBL10034115|0.9875	CIDm00000977|triplet molecular oxygen|0.9999	CIDm00002514|cadmium-110|0.9998	CIDm00000784|superoxol|0.9989	CIDm00005408|UNII-P57HP4MCQZ|0.9954	CIDm00000783|p-Hydrogen|1.0000	CIDm00000942||-nicotine|0.9976	CIDm00023830|hepes-t|0.9999	CIDm00008117|zinc bis-glycol|1.0000	CIDm00002215|apomorphine, nasal, Britannia;|0.9544	CIDm00005376|SCHEMBL4939312|0.9985	CIDm00078165|{2-[n-morpholino]ethanesulfonic acid}hydrate|1.0000	CIDm00008172|tris-tri-ethyleneglycolphosphate|0.9994	CIDm00000596|3'-deuterio cytidine|0.9741	CIDm00008200|tris(tetraethyleneglycol)phosphite|0.9999	CIDm00002891|CID9963853|0.9997	CIDm00000943|trioxonitrate(V)|0.9992	CIDm00533669|SCHEMBL13770920|0.9975	CIDm00000402|sulphur-33|0.9790	CIDm56965946|SCHEMBL1851526|0.9972	CIDm00005202|SEROTONINBINOXALATE,5-[2-14C]|0.9994	CIDm00000295|ZOOGRGPOEVQQDX-BDXYJKHTSA-N|0.9996	CIDm00003559|[19F]-HALOPERIDOL|0.9972	CIDm00001206|methamphetamine-d4|0.9916	CIDm00000703|SCHEMBL15945863|0.9994	CIDm00000929|beta-NADP|0.9999	CIDm00000930||A-NADPH|1.0000	CIDm00002726|CHLORPROMAZINE-D3|0.9841	CIDm00000338|2-deuteriooxybenzoic acid|0.9981	CIDm00024823|trioxygene|0.9988	CIDm00000768|prussic acid|0.9998	CIDm00001150|[2,2-dideuterio-2-(1H-indol-3-yl)ethyl]amine|0.9998	CIDm00008058|hex-2,4-ylen|0.9970
IREB2|P48200	CIDm00003121|valproic acid-d|0.9950	CIDm00000712|Formaldehyde-13C,d2solution|0.9725	CIDm00001983|SCHEMBL887976|0.9355	CIDm00023994|zinc-64|0.9984	CIDm00001117|hydron;methyl carbamimidothioate;sulfate|0.9853	CIDm00000888|mg++|0.9809	CIDm00000961||I-Oxido dihydrogen|0.9027	CIDm00041322|64396-10-7|0.9926	CIDm00000977|triplet molecular oxygen|0.9897	CIDm00006049|ETHYLENEDIAMINETETRAACETICACID-D16|0.9963	CIDm00024425|disodium;dioxido(dioxo)chromium-51|0.9672	CIDm00000679|trideuterio(methylsulfinyl)methane|0.9897	CIDm00005978|SCHEMBL15474330|0.9500	CIDm00000224|Spectrum_000075|0.9822	CIDm00023925|iron-58(2+)|0.9985	CIDm00005297|CID9876413|0.9872	CIDm00000259|SCHEMBL13620354|0.9867	CIDm00003385|FT-0695667|0.9893	CIDm00002832|ZINC03872131|0.9898	CIDm00000311|CID9990172|0.9831	CIDm00001134|[3'-13C]THYMIDINE|0.9985	CIDm00024502|sodium dichromate(VI)|0.9958	CIDm00004122|oncodazole|0.9959	CIDm00002891|CID9963853|0.9789	CIDm00025476|HY-13948|0.9723	CIDm00000402|sulphur-33|1.0000	CIDm00001158|XCCTYIAWTASOJW-OPMSUHOOSA-N|0.9938	CIDm00004091|metformin-d(6)|0.9900	CIDm00002735|SCHEMBL267918|0.9993	CIDm00161491|monomethylarsonous acid|0.9930	CIDm00000892|inositol-d(6)|0.9896	CIDm00068740|zoledronic acid [100 microm]|0.9831	CIDm00002866|AC1LKDCY|0.9965	CIDm00024775|4-tert-Octylphenol-3,5-d2 diethoxylate solution|0.9998	CIDm10282255|AGN-PC-0D9MQZ|0.9993	CIDm00520535|superoxyde|1.0000	CIDm00159612|cobaltous;stannic;oxygen(2-)|1.0000	CIDm00028683|FT-0638587|0.9973	CIDm00439317|tri-mu-sulfido-mu3-sulfido-triiron(III)|0.9985	CIDm00000833|zinc urocanate citrullinate|0.9801	CIDm05359264|ZBNARPCCDMHDDV-UHFFFAOYSA-N|0.9909	CIDm00001051|Vitazechs-d5|0.9990	CIDm00001167|CID9851795|0.9939	CIDm00445997|deuterio-[(2S)-pyrrolidin-2-yl]methanone|0.9732	CIDm24836924|Wheat starch, unmodified|0.9915
ANXA2|P07355	CIDm00003121|valproic acid-d|0.9993	CIDm00024462|copper-64(2+);sulfate|1.0000	CIDm00000753|glycerol-d|0.9998	CIDm00002909|CID9988947|0.9998	CIDm00005538|SCHEMBL12494512|0.9968	CIDm00001003|Phosphoric acid-18O4 solution|1.0000	CIDm00000712|Formaldehyde-13C,d2solution|0.9999	CIDm00000238|CID9827664|0.9890	CIDm00023994|zinc-64|0.9981	CIDm00001117|hydron;methyl carbamimidothioate;sulfate|1.0000	CIDm00000271|calcium-41|1.0000	CIDm00000175|perdeuterioacetoxy|0.9976	CIDm00000888|mg++|0.9969	CIDm00005562|Trichostatin A, Streptomyces sp.|1.0000	CIDm05280343|quercetin-3-beta-d|0.9944	CIDm00000961||I-Oxido dihydrogen|1.0000	CIDm00000283|oxidanylformaldehyde|0.9872	CIDm00002524|SCHEMBL10034115|0.9911	CIDm00000977|triplet molecular oxygen|1.0000	CIDm00000762|XKMLYUALXHKNFT-DTUHVUQASA-N|0.9839	CIDm00000866|lysine (12c/13c)|1.0000	CIDm00002514|cadmium-110|0.9985	CIDm00000702|(1S)-1-deuterioethanol|1.0000	CIDm00014888|white arsenic|1.0000	CIDm00005234|sodium;chlorine-35(1-)|1.0000	CIDm00000280|CID9920366|0.9999	CIDm00006503|SCHEMBL9633903|1.0000	CIDm00000784|superoxol|0.9939	CIDm04604180|CID4604180|0.9996	CIDm00006049|ETHYLENEDIAMINETETRAACETICACID-D16|1.0000	CIDm00005408|UNII-P57HP4MCQZ|0.9970	CIDm00023930|manganum|1.0000	CIDm00000738|glutamine (14n glutamine)|1.0000	CIDm00005056|CTK8G2938|0.9972	CIDm00023830|hepes-t|1.0000	CIDm00005590|4-tert-Octylphenol-3,5-d2 monoethoxylate solution|0.9999	CIDm00001115|CID9907067|0.9958	CIDm00002349|CID9885301|1.0000	CIDm00000750|glycine-t2|0.9965	CIDm00000544|tris(oxidanidyl)arsane|0.9930	CIDm00000679|trideuterio(methylsulfinyl)methane|1.0000	CIDm00005978|SCHEMBL15474330|0.9960	CIDm00023931|bis(chloranyl)mercury-201|0.9875	CIDm00023985|gold-198|0.9911	CIDm00023925|iron-58(2+)|0.9920	CIDm00000304|CID9909206|1.0000	CIDm00005297|CID9876413|1.0000	CIDm00024584|magnesium;trichloride|0.9994	CIDm00006623|bisphenol a-(13)c(12)|0.9884
BCL2L2|Q92843	CIDm00002909|CID9988947|0.9766	CIDm05280343|quercetin-3-beta-d|0.9987	CIDm00015625|CID158816|0.9972	CIDm00002256|zeapos|0.9728	CIDm00000977|triplet molecular oxygen|0.9855	CIDm00005234|sodium;chlorine-35(1-)|0.9997	CIDm00000280|CID9920366|0.9999	CIDm00024425|disodium;dioxido(dioxo)chromium-51|0.9876	CIDm00005056|CTK8G2938|0.9943	CIDm00002767|azane;platinum-195(2+);dichloride|0.9865	CIDm00002349|CID9885301|0.9991	CIDm00000679|trideuterio(methylsulfinyl)methane|0.9971	CIDm00008117|zinc bis-glycol|0.9700	CIDm00005297|CID9876413|0.9960	CIDm00003054|d, diethylstilbestrol|0.9886	CIDm00006623|bisphenol a-(13)c(12)|0.9999	CIDm00093860|SCHEMBL685473|0.9978	CIDm00001690|CID9893548|0.9967	CIDm00442783|SCHEMBL6727006|0.9999	CIDm00004666|CID9897470|0.9892	CIDm00008172|tris-tri-ethyleneglycolphosphate|0.9904	CIDm00002978|SCHEMBL13308730|0.9911	CIDm00005279|Stauosporin|0.9990	CIDm00005591|ZINC00968278|0.9960	CIDm00003310|SCHEMBL2514265|0.9783	CIDm00735863|Zinc00153754|0.9991	CIDm00004939|CID9931511|0.9988	CIDm00068740|zoledronic acid [100 microm]|0.9918	CIDm00001177|ZINC08613151|0.9987
PCSK1|P29120	CIDm00003121|valproic acid-d|1.0000	CIDm00000753|glycerol-d|1.0000	CIDm00002909|CID9988947|0.9933	CIDm00001003|Phosphoric acid-18O4 solution|1.0000	CIDm00023994|zinc-64|0.9809	CIDm00001117|hydron;methyl carbamimidothioate;sulfate|1.0000	CIDm00000271|calcium-41|0.9987	CIDm00000175|perdeuterioacetoxy|1.0000	CIDm00000312|SCHEMBL15314976|0.9999	CIDm00000934|pi-Cyclopentadienyl compd. with nickel|1.0000	CIDm00015103|SCHEMBL16062159|1.0000	CIDm00005562|Trichostatin A, Streptomyces sp.|0.9597	CIDm00000923|zlchem 216|0.9997	CIDm00000283|oxidanylformaldehyde|0.9970	CIDm00000174|methanol/methanol-d1|1.0000	CIDm00014888|white arsenic|0.9999	CIDm00000206|CID9899007|1.0000	CIDm00000177|2-deuterio-1-tritioethanone|1.0000	CIDm00000813|potassium;hydron|0.9999	CIDm00000899|478529-44-1|1.0000	CIDm00023930|manganum|0.9997	CIDm00023830|hepes-t|1.0000	CIDm00000544|tris(oxidanidyl)arsane|0.9422	CIDm00008117|zinc bis-glycol|1.0000	CIDm00000985|SCHEMBL1332805|0.9851	CIDm00000187|ACETYLCHOLINE-D16BROMIDE|1.0000	CIDm00005238|CID9833957|1.0000	CIDm00077998|rosiglizole|0.9308	CIDm00248893|{1-[(1-phenylethyl)sulfanyl]ethyl}benzene|0.9956	CIDm00000311|CID9990172|0.9999	CIDm00002244|deuterio 2-acetyloxybenzoate|1.0000	CIDm00001912|SCHEMBL16079734|0.9577	CIDm00000965|zirconyl oleate|0.9536	CIDm00001153|tyrosine t23g7|1.0000	CIDm00000840|(2R,3S,4S,5R)-6-methyloxane-2,3,4,5-tetrol|0.9934	CIDm00003776|1-deuteriopropan-2-ol|1.0000	CIDm00002900|ZINC03872172|1.0000	CIDm00000303|CID9866174|0.9998	CIDm00002513|sodium;dimethylarsinic acid;trihydrate|1.0000	CIDm00003310|SCHEMBL2514265|1.0000	CIDm00003413|SCHEMBL10409866|0.9897	CIDm00000867|zirconiummalonat|0.9995	CIDm00062551|pentethyleneglycol|1.0000	CIDm00439177|O641|1.0000	CIDm71563398|CHEMBL2403340|0.9994	CIDm00000297|protiomethane|1.0000	CIDm00004894|CID9906908|1.0000	CIDm00000295|ZOOGRGPOEVQQDX-BDXYJKHTSA-N|0.9781	CIDm00009711|isopropylthio-alpha-galactoside|1.0000
GNPNAT1|Q96EK6	CIDm00003121|valproic acid-d|0.9999	CIDm00000753|glycerol-d|0.9731	CIDm00005538|SCHEMBL12494512|0.9962	CIDm00001003|Phosphoric acid-18O4 solution|0.9756	CIDm00001983|SCHEMBL887976|0.9832	CIDm00023994|zinc-64|0.9861	CIDm00001117|hydron;methyl carbamimidothioate;sulfate|0.9677	CIDm00000271|calcium-41|0.9692	CIDm00000175|perdeuterioacetoxy|0.9758	CIDm00000888|mg++|0.9749	CIDm00004156|trideuteriomethyl methanesulfonate|0.9687	CIDm00000312|SCHEMBL15314976|0.9829	CIDm00000934|pi-Cyclopentadienyl compd. with nickel|0.9987	CIDm00015103|SCHEMBL16062159|0.9758	CIDm00005562|Trichostatin A, Streptomyces sp.|0.9531	CIDm00000923|zlchem 216|0.9946	CIDm00000283|oxidanylformaldehyde|0.9552	CIDm00000174|methanol/methanol-d1|0.9695	CIDm00000762|XKMLYUALXHKNFT-DTUHVUQASA-N|0.9611	CIDm00000783|p-Hydrogen|0.9405	CIDm00007870|SCHEMBL1331651|0.9271	CIDm00000899|478529-44-1|0.9971	CIDm00000942||-nicotine|0.9732	CIDm00004920|CID9948776|0.9810	CIDm00000738|glutamine (14n glutamine)|0.9946	CIDm00023830|hepes-t|0.9873	CIDm00000750|glycine-t2|0.9770	CIDm00023931|bis(chloranyl)mercury-201|0.9811	CIDm00023985|gold-198|0.9828	CIDm00000611|d-glutamate-meso-d|0.9462	CIDm00023925|iron-58(2+)|0.9831	CIDm00008117|zinc bis-glycol|0.9803	CIDm00000259|SCHEMBL13620354|0.9772	CIDm00000274|2oz6|0.9970	CIDm00003017|AGN-PC-0CX9FP|0.9488	CIDm00000764|s:guanine|0.9995	CIDm00005238|CID9833957|0.9871	CIDm00006859|methyl(quinolin-8-yloxy)mercury|0.9932	CIDm00000311|CID9990172|0.9827	CIDm00001567|203645-37-8|0.9890	CIDm00008172|tris-tri-ethyleneglycolphosphate|0.9095	CIDm00000951|xv) norepinephrine|0.9978	CIDm00000795|imidazolyl-d|0.9970	CIDm00002891|CID9963853|0.9708	CIDm00000181|ZSLZBFCDCINBPY-LKJKNSTQSA-N|0.9979	CIDm00000943|trioxonitrate(V)|0.9792	CIDm00028486|lithium-12|0.9973	CIDm00000317|RGJOEKWQDUBAIZ-FTAFPTFXSA-N|1.0000	CIDm00000303|CID9866174|0.9923
MASP2|O00187	CIDm00003121|valproic acid-d|1.0000	CIDm00024462|copper-64(2+);sulfate|0.9969	CIDm00000753|glycerol-d|0.9428	CIDm00005538|SCHEMBL12494512|0.9967	CIDm00000712|Formaldehyde-13C,d2solution|0.9866	CIDm00001117|hydron;methyl carbamimidothioate;sulfate|0.9784	CIDm00000271|calcium-41|0.9933	CIDm00000175|perdeuterioacetoxy|0.9924	CIDm00000888|mg++|0.9829	CIDm00000934|pi-Cyclopentadienyl compd. with nickel|0.9993	CIDm00000450|CID9993501|0.9930	CIDm00000197|SCHEMBL14613190|0.9966	CIDm00000923|zlchem 216|0.9919	CIDm00002524|SCHEMBL10034115|0.9977	CIDm00000174|methanol/methanol-d1|0.9842	CIDm00000977|triplet molecular oxygen|0.9746	CIDm00000866|lysine (12c/13c)|0.9685	CIDm00002514|cadmium-110|1.0000	CIDm00000702|(1S)-1-deuterioethanol|0.9925	CIDm00014888|white arsenic|1.0000	CIDm00005234|sodium;chlorine-35(1-)|0.9818	CIDm00000206|CID9899007|0.9643	CIDm00000280|CID9920366|0.9791	CIDm00006503|SCHEMBL9633903|0.9905	CIDm00000784|superoxol|0.9929	CIDm04604180|CID4604180|0.9953	CIDm00006049|ETHYLENEDIAMINETETRAACETICACID-D16|0.9898	CIDm00000177|2-deuterio-1-tritioethanone|0.9997	CIDm00005408|UNII-P57HP4MCQZ|0.9992	CIDm00002116|SCHEMBL14297170|0.9983	CIDm00007870|SCHEMBL1331651|0.9962	CIDm00000813|potassium;hydron|0.9957	CIDm00000899|478529-44-1|0.9832	CIDm00004920|CID9948776|1.0000	CIDm00000857|leucine-d3|0.9996	CIDm00002349|CID9885301|0.9689	CIDm00000232|CID9815369|0.9987	CIDm00000602|DL-Alanine-13C3|0.9995	CIDm00000681|72535-00-3|0.9970	CIDm00023931|bis(chloranyl)mercury-201|0.9999	CIDm00023925|iron-58(2+)|0.9963	CIDm00008117|zinc bis-glycol|0.9985	CIDm00011009|copper-67(2+);dichloride|0.9947	CIDm00003054|d, diethylstilbestrol|0.9998	CIDm00000259|SCHEMBL13620354|0.9880	CIDm00000887|wood spirit|0.9987	CIDm00000274|2oz6|0.9992	CIDm00003385|FT-0695667|1.0000	CIDm00000222|deuterio(tritio)amine|0.9996
KCNMB1|Q16558	CIDm00004156|trideuteriomethyl methanesulfonate|0.9915	CIDm00000450|CID9993501|0.9863	CIDm00000813|potassium;hydron|1.0000	CIDm00005978|SCHEMBL15474330|0.9643	CIDm00145068|14706-82-2|0.9984	CIDm00002832|ZINC03872131|0.9850	CIDm00024502|sodium dichromate(VI)|0.9894	CIDm00000295|ZOOGRGPOEVQQDX-BDXYJKHTSA-N|0.9909	CIDm00001206|methamphetamine-d4|0.9987	CIDm00004956|CID9884872|0.9999
MGAM|O43451	CIDm00024462|copper-64(2+);sulfate|0.9857	CIDm00000753|glycerol-d|0.9999	CIDm00001003|Phosphoric acid-18O4 solution|0.9795	CIDm00000712|Formaldehyde-13C,d2solution|0.9877	CIDm00000238|CID9827664|0.9529	CIDm00001983|SCHEMBL887976|0.9972	CIDm00023994|zinc-64|0.9829	CIDm00001117|hydron;methyl carbamimidothioate;sulfate|0.9785	CIDm00002336|CID6911868|0.9788	CIDm00000271|calcium-41|0.9920	CIDm00000175|perdeuterioacetoxy|0.9976	CIDm00000888|mg++|0.9989	CIDm00000312|SCHEMBL15314976|0.9896	CIDm00000934|pi-Cyclopentadienyl compd. with nickel|0.9992	CIDm00015103|SCHEMBL16062159|0.9986	CIDm00000197|SCHEMBL14613190|0.9562	CIDm00000923|zlchem 216|0.9876	CIDm00000961||I-Oxido dihydrogen|0.9993	CIDm00000283|oxidanylformaldehyde|0.9784	CIDm00002524|SCHEMBL10034115|0.9911	CIDm00000174|methanol/methanol-d1|1.0000	CIDm00000977|triplet molecular oxygen|0.9825	CIDm00000762|XKMLYUALXHKNFT-DTUHVUQASA-N|0.9646	CIDm00000866|lysine (12c/13c)|0.9687	CIDm00002514|cadmium-110|0.9934	CIDm00000702|(1S)-1-deuterioethanol|0.9898	CIDm00005234|sodium;chlorine-35(1-)|0.9767	CIDm00000206|CID9899007|0.9973	CIDm00000280|CID9920366|0.9930	CIDm00006503|SCHEMBL9633903|0.9989	CIDm00000784|superoxol|0.9719	CIDm04604180|CID4604180|0.9940	CIDm00006049|ETHYLENEDIAMINETETRAACETICACID-D16|0.9957	CIDm00000783|p-Hydrogen|0.9655	CIDm00002116|SCHEMBL14297170|0.9882	CIDm00000813|potassium;hydron|0.9796	CIDm00000899|478529-44-1|0.9934	CIDm00023930|manganum|0.9696	CIDm06326970|selenium-72|0.9942	CIDm00000738|glutamine (14n glutamine)|0.9962	CIDm00023830|hepes-t|0.9938	CIDm00000857|leucine-d3|0.9975	CIDm00005590|4-tert-Octylphenol-3,5-d2 monoethoxylate solution|0.9953	CIDm05280961|genistein-d(4)|0.9811	CIDm00001115|CID9907067|1.0000	CIDm00002349|CID9885301|0.9837	CIDm00000232|CID9815369|0.9999	CIDm00000750|glycine-t2|0.9756	CIDm00000544|tris(oxidanidyl)arsane|0.9870
SP3|Q02447	CIDm00003121|valproic acid-d|1.0000	CIDm00024462|copper-64(2+);sulfate|0.9927	CIDm00000753|glycerol-d|0.9799	CIDm00001003|Phosphoric acid-18O4 solution|0.9586	CIDm00000271|calcium-41|0.9997	CIDm00000175|perdeuterioacetoxy|0.9961	CIDm00000312|SCHEMBL15314976|0.9827	CIDm00000934|pi-Cyclopentadienyl compd. with nickel|0.9752	CIDm00005562|Trichostatin A, Streptomyces sp.|0.9977	CIDm00041322|64396-10-7|0.9726	CIDm00002524|SCHEMBL10034115|0.9803	CIDm00014888|white arsenic|1.0000	CIDm00000784|superoxol|0.9485	CIDm04604180|CID4604180|0.9713	CIDm00000177|2-deuterio-1-tritioethanone|0.9426	CIDm00007870|SCHEMBL1331651|0.9675	CIDm00000942||-nicotine|0.9826	CIDm00023985|gold-198|0.9806	CIDm00000051|SCHEMBL6887701|0.9703	CIDm00193344|SCHEMBL1527409|0.9986	CIDm00000887|wood spirit|0.9895	CIDm00004873|potassium-43(1+);chloride|0.9860	CIDm00016886|ZB000289|0.9740	CIDm00000774|dideuterio-[2-(1H-imidazol-5-yl)ethyl]amine|0.9825	CIDm00002215|apomorphine, nasal, Britannia;|0.9531	CIDm00002826|SCHEMBL26609|0.9949	CIDm00000193|S-Adenosylhomocysteine-13C5|0.9950	CIDm00442783|SCHEMBL6727006|0.9917	CIDm00004795|CID9543492|0.9882	CIDm00000241|perdeuterobenzene|0.9876	CIDm46174157|KSS|0.9608	CIDm00149368|Dechromose-a Chrommycin A3|0.9859	CIDm66545744|AGN-PC-0H0HQD|0.9866	CIDm00518605|tricyclo[3.3.1.1(3,7)]tetraarsoxane|0.9962	CIDm00000453|CID9920559|0.9923	CIDm00448110|SCHEMBL1506775|0.9902	CIDm00123638|AGN-PC-04Y3WW|0.9835	CIDm00000264|CID9812753|0.9936	CIDm00009330|beta-Diethylaminoethyl benzilate hydrochloride|0.9860	CIDm00446229|Inl|0.9701	CIDm46907787|W-5859|0.9756	CIDm57120921|VC-13|0.9900	CIDm00533669|SCHEMBL13770920|0.9821	CIDm05748835|V0980|0.9347	CIDm00011907|{[3-(4-cyano-phenyl)-4-hydroxy|0.9916	CIDm00114943|protoberberine iodide|0.9782	CIDm00146807|AGN-PC-0JMVAI|0.9969	CIDm00656550|but-3-enylglucosinolate|0.9626	CIDm44475985|DLN|0.9844
TMPRSS9|Q7Z410	CIDm00003121|valproic acid-d|0.9961	CIDm00005538|SCHEMBL12494512|0.9846	CIDm00000712|Formaldehyde-13C,d2solution|0.9732	CIDm00001117|hydron;methyl carbamimidothioate;sulfate|0.9835	CIDm00000271|calcium-41|0.9939	CIDm00000175|perdeuterioacetoxy|0.9921	CIDm00000888|mg++|0.9784	CIDm00000934|pi-Cyclopentadienyl compd. with nickel|0.9979	CIDm00000450|CID9993501|0.9838	CIDm00000197|SCHEMBL14613190|0.9976	CIDm00000923|zlchem 216|0.9935	CIDm00002524|SCHEMBL10034115|0.9949	CIDm00000977|triplet molecular oxygen|0.9826	CIDm00000866|lysine (12c/13c)|0.9916	CIDm00002514|cadmium-110|0.9995	CIDm00000702|(1S)-1-deuterioethanol|0.9832	CIDm00014888|white arsenic|0.9974	CIDm00000280|CID9920366|0.9982	CIDm00006503|SCHEMBL9633903|0.9945	CIDm00000784|superoxol|0.9691	CIDm00000177|2-deuterio-1-tritioethanone|0.9916	CIDm00005408|UNII-P57HP4MCQZ|0.9967	CIDm00002116|SCHEMBL14297170|0.9619	CIDm00007870|SCHEMBL1331651|0.9820	CIDm00000813|potassium;hydron|0.9984	CIDm00004920|CID9948776|0.9926	CIDm00000857|leucine-d3|0.9963	CIDm00002349|CID9885301|0.9992	CIDm00000232|CID9815369|0.9995	CIDm00000602|DL-Alanine-13C3|0.9992	CIDm00000681|72535-00-3|0.9993	CIDm00023931|bis(chloranyl)mercury-201|0.9958	CIDm00023925|iron-58(2+)|0.9996	CIDm00008117|zinc bis-glycol|0.9996	CIDm00011009|copper-67(2+);dichloride|0.9933	CIDm00003054|d, diethylstilbestrol|0.9996	CIDm00000259|SCHEMBL13620354|0.9995	CIDm00000887|wood spirit|0.9940	CIDm00000274|2oz6|1.0000	CIDm00003385|FT-0695667|0.9999	CIDm00000222|deuterio(tritio)amine|0.9954	CIDm00145068|14706-82-2|0.9987	CIDm00000187|ACETYLCHOLINE-D16BROMIDE|0.9924	CIDm00000774|dideuterio-[2-(1H-imidazol-5-yl)ethyl]amine|0.9928	CIDm00002215|apomorphine, nasal, Britannia;|0.9992	CIDm00002826|SCHEMBL26609|0.9999	CIDm00005376|SCHEMBL4939312|0.9995	CIDm00442783|SCHEMBL6727006|0.9891	CIDm00003715|Indomod-d4|0.9966
IGSF3|O75054	CIDm00003121|valproic acid-d|1.0000	CIDm00000450|CID9993501|0.9169	CIDm00015625|CID158816|0.9830	CIDm00000942||-nicotine|0.9135	CIDm00000160|CID9884956|0.9946	CIDm00001148|CID9990558|0.9903	CIDm00000699|SCHEMBL1331287|0.9545
DGUOK|Q16854	CIDm00003121|valproic acid-d|0.9999	CIDm00000753|glycerol-d|0.9892	CIDm00005538|SCHEMBL12494512|0.9999	CIDm00000712|Formaldehyde-13C,d2solution|0.9976	CIDm00000238|CID9827664|0.9987	CIDm00001983|SCHEMBL887976|0.9894	CIDm00001117|hydron;methyl carbamimidothioate;sulfate|0.9910	CIDm00000175|perdeuterioacetoxy|0.9883	CIDm00000888|mg++|0.9995	CIDm00000197|SCHEMBL14613190|0.9994	CIDm00000961||I-Oxido dihydrogen|0.9843	CIDm00000283|oxidanylformaldehyde|0.9806	CIDm00000977|triplet molecular oxygen|0.9860	CIDm00000866|lysine (12c/13c)|0.9864	CIDm00000702|(1S)-1-deuterioethanol|0.9917	CIDm00005234|sodium;chlorine-35(1-)|0.9799	CIDm00006503|SCHEMBL9633903|0.9858	CIDm00000784|superoxol|0.9816	CIDm04604180|CID4604180|0.9947	CIDm00006049|ETHYLENEDIAMINETETRAACETICACID-D16|0.9958	CIDm00000783|p-Hydrogen|0.9963	CIDm00000738|glutamine (14n glutamine)|0.9989	CIDm00023830|hepes-t|0.9986	CIDm00000857|leucine-d3|0.9937	CIDm00005590|4-tert-Octylphenol-3,5-d2 monoethoxylate solution|0.9981	CIDm05280961|genistein-d(4)|0.9730	CIDm00001115|CID9907067|0.9936	CIDm00002349|CID9885301|0.9908	CIDm00000232|CID9815369|0.9975	CIDm00000750|glycine-t2|0.9884	CIDm00000602|DL-Alanine-13C3|0.9974	CIDm00000679|trideuterio(methylsulfinyl)methane|0.9992	CIDm00023985|gold-198|0.9868	CIDm00005297|CID9876413|0.9923	CIDm00024584|magnesium;trichloride|0.9912	CIDm00000887|wood spirit|0.9918	CIDm00004873|potassium-43(1+);chloride|0.9978	CIDm00001023|dihydroxyphosphoryl hydrogen phosphate|0.9961	CIDm00000876|methionine-d4|0.9966	CIDm00000612|sodium l-lactate-(13)c(3)|0.9955	CIDm00001134|[3'-13C]THYMIDINE|0.9934	CIDm44263835|AGN-PC-0743G4|0.9949	CIDm00005040|Rapamycin C-7, analog 1|0.9974	CIDm46174157|KSS|0.9964	CIDm00000773|CID9815258|0.9917	CIDm00443314|SCHEMBL15760665|1.0000	CIDm00024854|calcium-45(2+);dichloride|0.9961	CIDm00003624|Homidium-d5 Bromide|0.9956	CIDm00000622|BC631334|0.9965
PLCB3|Q01970	CIDm00001003|Phosphoric acid-18O4 solution|0.8591	CIDm00000238|CID9827664|0.8940	CIDm00023994|zinc-64|0.9321	CIDm00000271|calcium-41|1.0000	CIDm00000175|perdeuterioacetoxy|0.9995	CIDm00000888|mg++|0.9970	CIDm00000312|SCHEMBL15314976|0.8678	CIDm00000197|SCHEMBL14613190|0.9997	CIDm00000961||I-Oxido dihydrogen|0.9996	CIDm00000283|oxidanylformaldehyde|0.8455	CIDm00000762|XKMLYUALXHKNFT-DTUHVUQASA-N|0.9297	CIDm00000866|lysine (12c/13c)|0.9389	CIDm00000783|p-Hydrogen|0.9996	CIDm00000730|QGWNDRXFNXRZMB-DTUHVUQASA-N|0.9883	CIDm00000232|CID9815369|0.9973	CIDm00000611|d-glutamate-meso-d|0.9636	CIDm00011009|copper-67(2+);dichloride|0.9796	CIDm00005428|CID9830965|0.9678	CIDm00000985|SCHEMBL1332805|0.9834	CIDm00000191|ZINC03201876|0.9360	CIDm00000187|ACETYLCHOLINE-D16BROMIDE|0.9905	CIDm00001023|dihydroxyphosphoryl hydrogen phosphate|0.9892	CIDm00000774|dideuterio-[2-(1H-imidazol-5-yl)ethyl]amine|0.9423	CIDm00077998|rosiglizole|0.9914	CIDm00078165|{2-[n-morpholino]ethanesulfonic acid}hydrate|0.9885	CIDm00000158|CID9950404|0.9909	CIDm00000951|xv) norepinephrine|0.9746	CIDm00000838|UNII-336096P2WE|0.9414	CIDm00000965|zirconyl oleate|0.9479	CIDm00000160|CID9884956|0.9861	CIDm00003987|SCHEMBL3672549|0.9755	CIDm00000264|CID9812753|0.9700	CIDm00004253|SMR001338872|0.9314	CIDm00000806|ZINC13557565|1.0000	CIDm25880656|EINECS 255-353-5|1.0000	CIDm24755486|AGN-PC-07C38H|0.9934	CIDm00001158|XCCTYIAWTASOJW-OPMSUHOOSA-N|0.9772	CIDm00005202|SEROTONINBINOXALATE,5-[2-14C]|0.9687	CIDm00102615|UNII-T9379Q535O|0.9580	CIDm00001166|Uridine-5'-diphosphogalactose|0.9852	CIDm00011979|6-deuterio-5-methyl-1H-benzimidazole|0.9395	CIDm00003907|AGN-PC-04Y4OZ|0.9574	CIDm00098527|bdmpea|0.9463	CIDm00002548|SCHEMBL6905200|0.9935	CIDm00083606|strontium;hydron|0.9642	CIDm00000009|phosphorothioate inositol phosphate|0.9707	CIDm00003908|CHEMBL1742488|0.9689	CIDm10282255|AGN-PC-0D9MQZ|0.9885	CIDm00003934|aspirin-triggered lipoxin A4|0.9423
BHMT2|Q9H2M3	CIDm00024462|copper-64(2+);sulfate|0.9988	CIDm00000753|glycerol-d|0.9921	CIDm00002909|CID9988947|0.9971	CIDm00023994|zinc-64|0.9993	CIDm00001117|hydron;methyl carbamimidothioate;sulfate|0.9897	CIDm00002336|CID6911868|0.9989	CIDm00000175|perdeuterioacetoxy|0.9937	CIDm00015103|SCHEMBL16062159|0.9957	CIDm00000450|CID9993501|0.9967	CIDm05280343|quercetin-3-beta-d|0.9988	CIDm00000923|zlchem 216|0.9968	CIDm00002514|cadmium-110|0.9983	CIDm00000813|potassium;hydron|0.9988	CIDm00000774|dideuterio-[2-(1H-imidazol-5-yl)ethyl]amine|0.9974	CIDm00000876|methionine-d4|0.9979	CIDm00000193|S-Adenosylhomocysteine-13C5|0.9978	CIDm00001567|203645-37-8|0.9993	CIDm00000838|UNII-336096P2WE|0.9958	CIDm00000943|trioxonitrate(V)|0.9944	CIDm00000402|sulphur-33|0.9997	CIDm00001079|Transmetil (TN)|0.9982	CIDm00005726|Zidovudine-d3|0.9974	CIDm00003405|FT-0668797|0.9985	CIDm00000305|SCHEMBL1332010|0.9982	CIDm00003640|ZINC00607920|0.9938	CIDm00004332|d,n-acetyl-leucyl leucyl-norleucinal|0.9998
EFEMP2|O95967	CIDm00003121|valproic acid-d|1.0000	CIDm00005538|SCHEMBL12494512|0.9987	CIDm00001983|SCHEMBL887976|0.6857	CIDm00005562|Trichostatin A, Streptomyces sp.|0.8238	CIDm00002116|SCHEMBL14297170|0.8930	CIDm06326970|selenium-72|0.9347	CIDm00002349|CID9885301|0.9569	CIDm00003054|d, diethylstilbestrol|0.8723	CIDm00000596|3'-deuterio cytidine|0.9295	CIDm00000871|CID9957787|0.8430	CIDm00004140|NCGC00016363-01|0.8448	CIDm00000906|n-acetyl-d neuraminic acid|0.9534	CIDm00004956|CID9884872|0.9867	CIDm00003961|SCHEMBL14169596|0.9493
AGPAT3|Q9NRZ7	CIDm00003121|valproic acid-d|1.0000	CIDm00024462|copper-64(2+);sulfate|0.9999	CIDm00002909|CID9988947|0.9992	CIDm00005538|SCHEMBL12494512|0.9794	CIDm00000712|Formaldehyde-13C,d2solution|0.9510	CIDm00001983|SCHEMBL887976|0.9592	CIDm00000271|calcium-41|0.9998	CIDm00004156|trideuteriomethyl methanesulfonate|0.9538	CIDm00005562|Trichostatin A, Streptomyces sp.|0.8690	CIDm00015625|CID158816|0.9825	CIDm00000961||I-Oxido dihydrogen|0.9269	CIDm00002256|zeapos|0.9619	CIDm00041322|64396-10-7|0.9916	CIDm00000283|oxidanylformaldehyde|0.9910	CIDm00006113|methylsulfonic acid, ethyl ester|0.9655	CIDm05281707|cumestrol|0.9407	CIDm00000985|SCHEMBL1332805|0.9640	CIDm00003987|SCHEMBL3672549|0.9999	CIDm00004112|SCHEMBL9246378|0.9650	CIDm00000317|RGJOEKWQDUBAIZ-FTAFPTFXSA-N|1.0000	CIDm00000119|AMINOBUTYRICACID,GAMMA,[4-14C]|0.9998	CIDm00062551|pentethyleneglycol|0.9994	CIDm00000346|SCHEMBL15483307|0.9596	CIDm00003367|ZINC03875977|0.9989	CIDm00003903|SCHEMBL11399380|1.0000	CIDm00011146|GLYCERYL-D5TRIOCTADECANOATE|0.9842
CYP4F2|P78329	CIDm00000753|glycerol-d|1.0000	CIDm00002909|CID9988947|0.9999	CIDm00005538|SCHEMBL12494512|1.0000	CIDm00000712|Formaldehyde-13C,d2solution|0.9992	CIDm00001983|SCHEMBL887976|1.0000	CIDm00023994|zinc-64|0.9928	CIDm00001117|hydron;methyl carbamimidothioate;sulfate|1.0000	CIDm00002336|CID6911868|0.9993	CIDm00000271|calcium-41|1.0000	CIDm00000888|mg++|0.9999	CIDm00004156|trideuteriomethyl methanesulfonate|0.9720	CIDm00000312|SCHEMBL15314976|1.0000	CIDm00000450|CID9993501|1.0000	CIDm05280343|quercetin-3-beta-d|1.0000	CIDm00000923|zlchem 216|1.0000	CIDm00015625|CID158816|0.9980	CIDm00000961||I-Oxido dihydrogen|1.0000	CIDm00000283|oxidanylformaldehyde|1.0000	CIDm00002524|SCHEMBL10034115|1.0000	CIDm00000174|methanol/methanol-d1|1.0000	CIDm00000977|triplet molecular oxygen|1.0000	CIDm00002514|cadmium-110|0.9996	CIDm00006113|methylsulfonic acid, ethyl ester|0.9907	CIDm00000784|superoxol|0.9994	CIDm00005408|UNII-P57HP4MCQZ|1.0000	CIDm00000783|p-Hydrogen|1.0000	CIDm00002116|SCHEMBL14297170|0.9930	CIDm00000813|potassium;hydron|1.0000	CIDm00005056|CTK8G2938|0.9987	CIDm00002767|azane;platinum-195(2+);dichloride|1.0000	CIDm05280961|genistein-d(4)|0.9810	CIDm00005978|SCHEMBL15474330|0.9993	CIDm00023931|bis(chloranyl)mercury-201|1.0000	CIDm00023925|iron-58(2+)|1.0000	CIDm00008117|zinc bis-glycol|1.0000	CIDm00003017|AGN-PC-0CX9FP|1.0000	CIDm00000985|SCHEMBL1332805|0.9934	CIDm00093860|SCHEMBL685473|1.0000	CIDm00006859|methyl(quinolin-8-yloxy)mercury|1.0000	CIDm00002832|ZINC03872131|0.9974	CIDm00078165|{2-[n-morpholino]ethanesulfonic acid}hydrate|1.0000	CIDm00000231|SCHEMBL5720005|1.0000	CIDm53629505|AGN-PC-09X1LX|0.9999	CIDm00000801|INDOLE-3-ACETICACID,[5-3H]|1.0000	CIDm00000795|imidazolyl-d|1.0000	CIDm00000772|enoxaparin|1.0000	CIDm00003776|1-deuteriopropan-2-ol|1.0000	CIDm00000943|trioxonitrate(V)|1.0000	CIDm00002156|MOLI000923|0.9997
IGFBP7|Q16270	CIDm00003121|valproic acid-d|1.0000	CIDm00002909|CID9988947|0.9623	CIDm00005538|SCHEMBL12494512|0.9166	CIDm00002336|CID6911868|0.9602	CIDm00005562|Trichostatin A, Streptomyces sp.|0.9140	CIDm00015625|CID158816|0.9488	CIDm00014888|white arsenic|0.9887	CIDm00000738|glutamine (14n glutamine)|0.9635	CIDm00024934|sodiumhydrogen selenite,sodium biselenite|0.9520	CIDm00016886|ZB000289|0.9808	CIDm00442783|SCHEMBL6727006|0.9194	CIDm00002978|SCHEMBL13308730|0.9811	CIDm00000231|SCHEMBL5720005|0.9483	CIDm00008083|morpholin-4-yl-d|0.9922	CIDm03062316|SCHEMBL4236003|0.9567	CIDm00012547|5beta-pregnane-3alpha,11beta,17alpha|0.9853	CIDm16738692|AGN-PC-0808RB|0.9942
PRKACB|P22694	CIDm00003121|valproic acid-d|0.9970	CIDm00000753|glycerol-d|1.0000	CIDm00002909|CID9988947|0.9782	CIDm00005538|SCHEMBL12494512|0.9792	CIDm00001003|Phosphoric acid-18O4 solution|1.0000	CIDm00000238|CID9827664|1.0000	CIDm00001117|hydron;methyl carbamimidothioate;sulfate|1.0000	CIDm00002336|CID6911868|0.9672	CIDm00000271|calcium-41|1.0000	CIDm00000888|mg++|1.0000	CIDm00000312|SCHEMBL15314976|1.0000	CIDm00005562|Trichostatin A, Streptomyces sp.|0.9990	CIDm00000197|SCHEMBL14613190|1.0000	CIDm00000923|zlchem 216|1.0000	CIDm00000961||I-Oxido dihydrogen|0.9895	CIDm00041322|64396-10-7|0.9880	CIDm00000174|methanol/methanol-d1|0.9984	CIDm00000762|XKMLYUALXHKNFT-DTUHVUQASA-N|1.0000	CIDm00007870|SCHEMBL1331651|0.9999	CIDm00000813|potassium;hydron|0.9994	CIDm00023930|manganum|0.9999	CIDm00000730|QGWNDRXFNXRZMB-DTUHVUQASA-N|1.0000	CIDm00000679|trideuterio(methylsulfinyl)methane|0.9999	CIDm00000224|Spectrum_000075|0.9962	CIDm05281707|cumestrol|0.9909	CIDm00023925|iron-58(2+)|1.0000	CIDm00008117|zinc bis-glycol|0.9870	CIDm00000887|wood spirit|0.9968	CIDm00000274|2oz6|1.0000	CIDm00000191|ZINC03201876|1.0000	CIDm00000187|ACETYLCHOLINE-D16BROMIDE|0.9822	CIDm00001023|dihydroxyphosphoryl hydrogen phosphate|0.9983	CIDm00005238|CID9833957|1.0000	CIDm00000106|triammonium bis(o-phospho-l-serinate) trihydrate|1.0000	CIDm00004795|CID9543492|1.0000	CIDm00005040|Rapamycin C-7, analog 1|1.0000	CIDm00005279|Stauosporin|0.9999	CIDm23690938|CID10830762|1.0000	CIDm00062551|pentethyleneglycol|0.9936	CIDm00439177|O641|1.0000	CIDm00000767|sodium bicarbonate -13c|1.0000	CIDm00001143|CID9840965|0.9904	CIDm00000617|serine-t|0.9920	CIDm00006325|olefiant gas|0.9986	CIDm00068740|zoledronic acid [100 microm]|0.9873	CIDm00003931|2,2,3,3-tetradeuteriooctadeca-9,12-dienoic acid|0.9809	CIDm00001016|VZ33528|1.0000	CIDm00083606|strontium;hydron|0.9996	CIDm00001174|uracil-13c4,15n2|0.9992
CASP3|P42574	CIDm00003121|valproic acid-d|0.9991	CIDm00024462|copper-64(2+);sulfate|0.9937	CIDm00000753|glycerol-d|1.0000	CIDm00002909|CID9988947|0.9814	CIDm00005538|SCHEMBL12494512|0.9994	CIDm00001003|Phosphoric acid-18O4 solution|1.0000	CIDm00000712|Formaldehyde-13C,d2solution|1.0000	CIDm00000238|CID9827664|1.0000	CIDm00001983|SCHEMBL887976|0.9874	CIDm00023994|zinc-64|1.0000	CIDm00001117|hydron;methyl carbamimidothioate;sulfate|0.9711	CIDm00002336|CID6911868|0.9580	CIDm00000271|calcium-41|0.9866	CIDm00000175|perdeuterioacetoxy|1.0000	CIDm00000888|mg++|0.9807	CIDm00000312|SCHEMBL15314976|0.9922	CIDm00000934|pi-Cyclopentadienyl compd. with nickel|0.9885	CIDm00015103|SCHEMBL16062159|0.9895	CIDm00005562|Trichostatin A, Streptomyces sp.|0.9438	CIDm00000450|CID9993501|0.9779	CIDm00000197|SCHEMBL14613190|1.0000	CIDm05280343|quercetin-3-beta-d|0.9725	CIDm00000923|zlchem 216|0.9898	CIDm00015625|CID158816|0.9784	CIDm00000961||I-Oxido dihydrogen|1.0000	CIDm00002256|zeapos|0.9961	CIDm00000283|oxidanylformaldehyde|1.0000	CIDm00002524|SCHEMBL10034115|0.9625	CIDm00000174|methanol/methanol-d1|1.0000	CIDm00000977|triplet molecular oxygen|1.0000	CIDm00000762|XKMLYUALXHKNFT-DTUHVUQASA-N|0.9899	CIDm00000866|lysine (12c/13c)|1.0000	CIDm00002514|cadmium-110|1.0000	CIDm00000702|(1S)-1-deuterioethanol|1.0000	CIDm00014888|white arsenic|1.0000	CIDm00005234|sodium;chlorine-35(1-)|0.9854	CIDm00000206|CID9899007|1.0000	CIDm00000280|CID9920366|1.0000	CIDm00006503|SCHEMBL9633903|1.0000	CIDm00000784|superoxol|1.0000	CIDm04604180|CID4604180|0.9998	CIDm00006049|ETHYLENEDIAMINETETRAACETICACID-D16|0.9975	CIDm00000177|2-deuterio-1-tritioethanone|0.9968	CIDm00005408|UNII-P57HP4MCQZ|0.9946	CIDm00024425|disodium;dioxido(dioxo)chromium-51|0.9734	CIDm00002116|SCHEMBL14297170|0.9821	CIDm00007870|SCHEMBL1331651|0.9639	CIDm00000813|potassium;hydron|0.9893	CIDm00023930|manganum|0.9930
TLR7|Q9NYK1	CIDm00000753|glycerol-d|0.9796	CIDm00005538|SCHEMBL12494512|1.0000	CIDm00001003|Phosphoric acid-18O4 solution|0.9860	CIDm00000712|Formaldehyde-13C,d2solution|1.0000	CIDm00000238|CID9827664|1.0000	CIDm00001983|SCHEMBL887976|1.0000	CIDm00023994|zinc-64|0.9862	CIDm00002336|CID6911868|0.9996	CIDm00000934|pi-Cyclopentadienyl compd. with nickel|1.0000	CIDm00000197|SCHEMBL14613190|1.0000	CIDm00000923|zlchem 216|0.9743	CIDm00002524|SCHEMBL10034115|1.0000	CIDm00000174|methanol/methanol-d1|0.9997	CIDm00000977|triplet molecular oxygen|0.9976	CIDm00000866|lysine (12c/13c)|0.9998	CIDm00005234|sodium;chlorine-35(1-)|0.9974	CIDm00000206|CID9899007|0.9999	CIDm00000280|CID9920366|0.9997	CIDm00006503|SCHEMBL9633903|0.9990	CIDm04604180|CID4604180|0.9947	CIDm00006049|ETHYLENEDIAMINETETRAACETICACID-D16|0.9969	CIDm00000783|p-Hydrogen|1.0000	CIDm00023930|manganum|0.9977	CIDm00004920|CID9948776|1.0000	CIDm00000738|glutamine (14n glutamine)|0.9951	CIDm00023830|hepes-t|0.9988	CIDm00000857|leucine-d3|1.0000	CIDm00005590|4-tert-Octylphenol-3,5-d2 monoethoxylate solution|1.0000	CIDm00002349|CID9885301|0.9878	CIDm00000750|glycine-t2|0.9937	CIDm00000679|trideuterio(methylsulfinyl)methane|0.9880	CIDm00024934|sodiumhydrogen selenite,sodium biselenite|0.9906	CIDm00005297|CID9876413|0.9979	CIDm00011009|copper-67(2+);dichloride|0.9979	CIDm00193344|SCHEMBL1527409|1.0000	CIDm00016886|ZB000289|0.9995	CIDm00000191|ZINC03201876|0.9978	CIDm00145068|14706-82-2|1.0000	CIDm00000106|triammonium bis(o-phospho-l-serinate) trihydrate|0.9994	CIDm00000424|aspartic acid-d|0.9886	CIDm00004795|CID9543492|0.9981	CIDm00000158|CID9950404|0.9996	CIDm00008172|tris-tri-ethyleneglycolphosphate|0.9989	CIDm00001912|SCHEMBL16079734|0.9923	CIDm00008200|tris(tetraethyleneglycol)phosphite|1.0000	CIDm00000965|zirconyl oleate|1.0000	CIDm00010603|ZINC00155807|0.9955	CIDm00019920|ZINC02038187|0.9915	CIDm00024524|CID9920365|0.9958
ADRA1D|P25100	CIDm00002909|CID9988947|0.9991	CIDm00000238|CID9827664|0.9992	CIDm00001983|SCHEMBL887976|1.0000	CIDm00023994|zinc-64|1.0000	CIDm00000271|calcium-41|0.9806	CIDm00000175|perdeuterioacetoxy|1.0000	CIDm00000312|SCHEMBL15314976|0.9934	CIDm00000450|CID9993501|0.9787	CIDm00000197|SCHEMBL14613190|0.9971	CIDm00000923|zlchem 216|0.9997	CIDm00015625|CID158816|0.9695	CIDm00000283|oxidanylformaldehyde|0.9975	CIDm00000762|XKMLYUALXHKNFT-DTUHVUQASA-N|0.9991	CIDm00000866|lysine (12c/13c)|0.9994	CIDm00000702|(1S)-1-deuterioethanol|0.9810	CIDm00000206|CID9899007|0.9997	CIDm00000177|2-deuterio-1-tritioethanone|1.0000	CIDm00005408|UNII-P57HP4MCQZ|1.0000	CIDm00000783|p-Hydrogen|0.9951	CIDm00000899|478529-44-1|1.0000	CIDm00000730|QGWNDRXFNXRZMB-DTUHVUQASA-N|1.0000	CIDm00000232|CID9815369|0.9999	CIDm00000750|glycine-t2|1.0000	CIDm00000224|Spectrum_000075|0.9990	CIDm00000681|72535-00-3|0.9998	CIDm00023931|bis(chloranyl)mercury-201|0.9998	CIDm00000611|d-glutamate-meso-d|0.9848	CIDm00003054|d, diethylstilbestrol|0.9961	CIDm00000274|2oz6|1.0000	CIDm00000985|SCHEMBL1332805|1.0000	CIDm00016886|ZB000289|0.9953	CIDm00000764|s:guanine|1.0000	CIDm00000191|ZINC03201876|1.0000	CIDm00000187|ACETYLCHOLINE-D16BROMIDE|1.0000	CIDm00000774|dideuterio-[2-(1H-imidazol-5-yl)ethyl]amine|1.0000	CIDm00002215|apomorphine, nasal, Britannia;|1.0000	CIDm00002826|SCHEMBL26609|0.9999	CIDm00077998|rosiglizole|1.0000	CIDm00000612|sodium l-lactate-(13)c(3)|0.9791	CIDm00003715|Indomod-d4|0.9971	CIDm00001134|[3'-13C]THYMIDINE|1.0000	CIDm00000158|CID9950404|1.0000	CIDm00002978|SCHEMBL13308730|0.9850	CIDm00003779|UNII-DIA2A74855|0.9998	CIDm00000951|xv) norepinephrine|1.0000	CIDm00000838|UNII-336096P2WE|1.0000	CIDm00000965|zirconyl oleate|0.9999	CIDm00000241|perdeuterobenzene|0.9907	CIDm00002519|Caffeine-1-methyl-14C|0.9999
CYGB|Q8WWM9	CIDm00000753|glycerol-d|0.9943	CIDm00005538|SCHEMBL12494512|1.0000	CIDm00001003|Phosphoric acid-18O4 solution|0.9991	CIDm00000712|Formaldehyde-13C,d2solution|0.9987	CIDm00001983|SCHEMBL887976|0.9999	CIDm00023994|zinc-64|1.0000	CIDm00001117|hydron;methyl carbamimidothioate;sulfate|0.9839	CIDm00002336|CID6911868|0.9822	CIDm00000271|calcium-41|0.9969	CIDm00000175|perdeuterioacetoxy|0.9999	CIDm00000888|mg++|1.0000	CIDm00000312|SCHEMBL15314976|0.9999	CIDm05280343|quercetin-3-beta-d|0.9789	CIDm00000923|zlchem 216|0.9997	CIDm00015625|CID158816|0.9939	CIDm00000977|triplet molecular oxygen|1.0000	CIDm00000866|lysine (12c/13c)|0.9997	CIDm00002514|cadmium-110|1.0000	CIDm00000702|(1S)-1-deuterioethanol|0.9999	CIDm00005234|sodium;chlorine-35(1-)|0.9990	CIDm00006113|methylsulfonic acid, ethyl ester|1.0000	CIDm00000280|CID9920366|1.0000	CIDm00006503|SCHEMBL9633903|0.9983	CIDm00000784|superoxol|1.0000	CIDm04604180|CID4604180|0.9907	CIDm00006049|ETHYLENEDIAMINETETRAACETICACID-D16|0.9972	CIDm00000177|2-deuterio-1-tritioethanone|0.9991	CIDm00000813|potassium;hydron|0.9992	CIDm00000899|478529-44-1|0.9953	CIDm00023930|manganum|1.0000	CIDm00005056|CTK8G2938|1.0000	CIDm00023830|hepes-t|0.9889	CIDm00000857|leucine-d3|0.9985	CIDm00005590|4-tert-Octylphenol-3,5-d2 monoethoxylate solution|0.9928	CIDm05280961|genistein-d(4)|0.9942	CIDm00001115|CID9907067|0.9969	CIDm00002349|CID9885301|0.9821	CIDm00006410|zinc t-butyl peroxide|1.0000	CIDm00000602|DL-Alanine-13C3|0.9968	CIDm00023925|iron-58(2+)|0.9997	CIDm00000304|CID9909206|1.0000	CIDm00005297|CID9876413|0.9890	CIDm00005428|CID9830965|0.9977	CIDm00024584|magnesium;trichloride|0.9893	CIDm00000887|wood spirit|1.0000	CIDm00004873|potassium-43(1+);chloride|0.9995	CIDm00016886|ZB000289|0.9946	CIDm00145068|14706-82-2|1.0000	CIDm00006859|methyl(quinolin-8-yloxy)mercury|0.9979
ESRRG|P62508	CIDm00003121|valproic acid-d|0.9976	CIDm00000753|glycerol-d|0.9999	CIDm00002909|CID9988947|0.9756	CIDm00005538|SCHEMBL12494512|0.9964	CIDm00002336|CID6911868|0.9693	CIDm00000271|calcium-41|0.9918	CIDm00000934|pi-Cyclopentadienyl compd. with nickel|0.9997	CIDm00005562|Trichostatin A, Streptomyces sp.|0.9486	CIDm00000450|CID9993501|0.9983	CIDm00000923|zlchem 216|0.9726	CIDm00002524|SCHEMBL10034115|0.9993	CIDm00014888|white arsenic|0.9960	CIDm00000784|superoxol|0.9407	CIDm00005408|UNII-P57HP4MCQZ|0.9999	CIDm00004920|CID9948776|1.0000	CIDm00000304|CID9909206|1.0000	CIDm00003054|d, diethylstilbestrol|0.9890	CIDm00005428|CID9830965|0.9718	CIDm00006623|bisphenol a-(13)c(12)|0.9938	CIDm00077998|rosiglizole|1.0000	CIDm00005376|SCHEMBL4939312|0.9612	CIDm00001912|SCHEMBL16079734|0.9978	CIDm00005591|ZINC00968278|1.0000	CIDm00000965|zirconyl oleate|1.0000	CIDm00000303|CID9866174|1.0000	CIDm00000402|sulphur-33|1.0000	CIDm00004894|CID9906908|1.0000	CIDm00003003|SCHEMBL1697158|1.0000	CIDm00004196|SCHEMBL15780915|1.0000	CIDm00005645|CID9963685|1.0000	CIDm00000781|zirconium thiocyanate|1.0000	CIDm00063062|CTK8F2185|0.9959	CIDm00005839|s(aldosterone)|0.9999	CIDm00104741|SCHEMBL15263309|1.0000	CIDm00433294|lithium-6(1+);chloride|0.9989	CIDm00003285|SCHEMBL387587|1.0000	CIDm00004829|X4OV71U42S|1.0000	CIDm00520535|superoxyde|1.0000	CIDm00012547|5beta-pregnane-3alpha,11beta,17alpha|1.0000	CIDm00005035|d, raloxifene|1.0000	CIDm00000861|CID9917492|1.0000	CIDm00000015|CID9965809|1.0000	CIDm00004943|Vetofol-d17|1.0000	CIDm00004042|CID941451|1.0000	CIDm00013766|SCHEMBL13151127|1.0000
PDE6A|P16499	CIDm00024462|copper-64(2+);sulfate|0.9625	CIDm00000753|glycerol-d|0.9332	CIDm00005538|SCHEMBL12494512|0.9650	CIDm00001003|Phosphoric acid-18O4 solution|0.9996	CIDm00000888|mg++|0.9993	CIDm00000934|pi-Cyclopentadienyl compd. with nickel|0.9767	CIDm00000961||I-Oxido dihydrogen|1.0000	CIDm00000762|XKMLYUALXHKNFT-DTUHVUQASA-N|1.0000	CIDm00000784|superoxol|0.9785	CIDm00000783|p-Hydrogen|0.9999	CIDm00000730|QGWNDRXFNXRZMB-DTUHVUQASA-N|1.0000	CIDm00001115|CID9907067|0.9895	CIDm00000679|trideuterio(methylsulfinyl)methane|0.9765	CIDm00000764|s:guanine|0.9194	CIDm00005376|SCHEMBL4939312|0.9078	CIDm00000612|sodium l-lactate-(13)c(3)|0.9776	CIDm00024502|sodium dichromate(VI)|0.9976	CIDm00000896|melatonin-d3|0.9964	CIDm00005202|SEROTONINBINOXALATE,5-[2-14C]|1.0000	CIDm00000295|ZOOGRGPOEVQQDX-BDXYJKHTSA-N|0.9999	CIDm00016850|fluorescein--2'-d|0.9719	CIDm00000765|ZINC06119283|0.9976	CIDm00012967|CID187425|0.9723	CIDm00000761|ZINC19418783|1.0000	CIDm06325610|Phaeomelanins|0.9966	CIDm00023963|trichlorotitanium(1+) cyclopenta-2,4-dienide|0.9891	CIDm00004737|ZINC13545634|0.9984
ISLR|O14498	CIDm00024462|copper-64(2+);sulfate|0.5893	CIDm00005538|SCHEMBL12494512|0.8231	CIDm00005562|Trichostatin A, Streptomyces sp.|0.5112	CIDm00000730|QGWNDRXFNXRZMB-DTUHVUQASA-N|0.5097	CIDm00023830|hepes-t|0.7196	CIDm00193344|SCHEMBL1527409|0.5868	CIDm00016886|ZB000289|0.6851	CIDm00000106|triammonium bis(o-phospho-l-serinate) trihydrate|0.9087	CIDm00001912|SCHEMBL16079734|0.5804	CIDm00000840|(2R,3S,4S,5R)-6-methyloxane-2,3,4,5-tetrol|0.5937	CIDm00000453|CID9920559|0.7361	CIDm00000295|ZOOGRGPOEVQQDX-BDXYJKHTSA-N|0.6734	CIDm00000622|BC631334|0.8126	CIDm00003672|SCHEMBL12496413|0.9302	CIDm00001016|VZ33528|0.7881	CIDm00005839|s(aldosterone)|0.5402	CIDm00447348|SCHEMBL13151760|0.7011	CIDm02776321|[2-(thiophen-2-yl)-1,3-thiazol-4-yl]methanamine|0.7283	CIDm00091176|CID91176|0.6944	CIDm00003239|CID9869793|0.7881	CIDm00000869|SCHEMBL13461519|0.7761	CIDm00001923|SCHEMBL3119726|0.5921	CIDm00060878|ZINC12503190|0.8990	CIDm00171147|SCHEMBL2239479|0.5291	CIDm00003460|MolPort-028-951-604|0.8929	CIDm00004332|d,n-acetyl-leucyl leucyl-norleucinal|0.7437	CIDm05289405|SSO|0.8311	CIDm00007504|benzylamine -t|0.8103
ABCG2|Q9UNQ0	CIDm00003121|valproic acid-d|1.0000	CIDm00000753|glycerol-d|0.9740	CIDm00002909|CID9988947|1.0000	CIDm00005538|SCHEMBL12494512|0.9481	CIDm00001003|Phosphoric acid-18O4 solution|0.9999	CIDm00000712|Formaldehyde-13C,d2solution|0.9777	CIDm00000238|CID9827664|0.9974	CIDm00001983|SCHEMBL887976|0.9741	CIDm00001117|hydron;methyl carbamimidothioate;sulfate|0.9988	CIDm00002336|CID6911868|0.8519	CIDm00000271|calcium-41|0.9862	CIDm00000175|perdeuterioacetoxy|0.9151	CIDm00000888|mg++|0.8754	CIDm00000312|SCHEMBL15314976|0.9976	CIDm00005562|Trichostatin A, Streptomyces sp.|0.9462	CIDm00000450|CID9993501|0.9757	CIDm00000197|SCHEMBL14613190|0.9367	CIDm05280343|quercetin-3-beta-d|1.0000	CIDm00000923|zlchem 216|0.9998	CIDm00015625|CID158816|0.9572	CIDm00000961||I-Oxido dihydrogen|0.9998	CIDm00041322|64396-10-7|0.9671	CIDm00000283|oxidanylformaldehyde|0.9286	CIDm00000174|methanol/methanol-d1|0.9628	CIDm00000977|triplet molecular oxygen|0.9589	CIDm00000762|XKMLYUALXHKNFT-DTUHVUQASA-N|0.9537	CIDm00000866|lysine (12c/13c)|0.8918	CIDm00002514|cadmium-110|0.8683	CIDm00000702|(1S)-1-deuterioethanol|1.0000	CIDm00014888|white arsenic|0.9845	CIDm00005234|sodium;chlorine-35(1-)|0.9476	CIDm00000206|CID9899007|0.9062	CIDm00000280|CID9920366|0.9854	CIDm00006503|SCHEMBL9633903|0.8677	CIDm00000784|superoxol|0.9694	CIDm04604180|CID4604180|0.9660	CIDm00006049|ETHYLENEDIAMINETETRAACETICACID-D16|0.9566	CIDm00005408|UNII-P57HP4MCQZ|0.9592	CIDm00002116|SCHEMBL14297170|0.8653	CIDm00000813|potassium;hydron|0.9935	CIDm00004920|CID9948776|0.9242	CIDm06326970|selenium-72|0.9476	CIDm00000738|glutamine (14n glutamine)|0.9653	CIDm00005056|CTK8G2938|0.9768	CIDm00023830|hepes-t|0.9669	CIDm00002767|azane;platinum-195(2+);dichloride|1.0000	CIDm00000857|leucine-d3|0.9848	CIDm00005590|4-tert-Octylphenol-3,5-d2 monoethoxylate solution|0.9858	CIDm05280961|genistein-d(4)|0.9978
PEPD|P12955	CIDm00003121|valproic acid-d|1.0000	CIDm00024462|copper-64(2+);sulfate|0.9994	CIDm00000753|glycerol-d|0.9999	CIDm00002909|CID9988947|0.9935	CIDm00001003|Phosphoric acid-18O4 solution|0.9915	CIDm00001983|SCHEMBL887976|0.9658	CIDm00023994|zinc-64|1.0000	CIDm00001117|hydron;methyl carbamimidothioate;sulfate|0.9997	CIDm00002336|CID6911868|0.9409	CIDm00000175|perdeuterioacetoxy|1.0000	CIDm00000888|mg++|0.9533	CIDm00000312|SCHEMBL15314976|1.0000	CIDm00000934|pi-Cyclopentadienyl compd. with nickel|0.9613	CIDm00015103|SCHEMBL16062159|0.9968	CIDm00000923|zlchem 216|0.9996	CIDm00000174|methanol/methanol-d1|0.9980	CIDm00002514|cadmium-110|0.9963	CIDm00007870|SCHEMBL1331651|0.9943	CIDm00023930|manganum|0.9315	CIDm06326970|selenium-72|0.9673	CIDm00000738|glutamine (14n glutamine)|0.9993	CIDm00000857|leucine-d3|0.9836	CIDm00023925|iron-58(2+)|0.9922	CIDm00000222|deuterio(tritio)amine|0.9748	CIDm00003017|AGN-PC-0CX9FP|0.9862	CIDm00006859|methyl(quinolin-8-yloxy)mercury|0.9869	CIDm00073212|Diplumbene|0.9792	CIDm00000311|CID9990172|0.9943	CIDm00002244|deuterio 2-acetyloxybenzoate|0.9856	CIDm00008172|tris-tri-ethyleneglycolphosphate|0.9983	CIDm05359596|arsenic-71|0.9768	CIDm00008200|tris(tetraethyleneglycol)phosphite|0.9988	CIDm00000773|CID9815258|0.9911	CIDm00003776|1-deuteriopropan-2-ol|0.9988	CIDm00002891|CID9963853|0.9942	CIDm00002513|sodium;dimethylarsinic acid;trihydrate|0.9999	CIDm00072466|CID9920268|0.9950	CIDm00169533|CID7031899|0.9999	CIDm00062551|pentethyleneglycol|0.9865	CIDm18377836|tetrazolinium salt|0.9725	CIDm00250653|sodium;4-(methylsulfonylamino)benzoate|0.9904	CIDm00011979|6-deuterio-5-methyl-1H-benzimidazole|0.9991	CIDm00004894|CID9906908|0.9779	CIDm00010461|CID10702120|0.9988	CIDm00002764|zinc-ciprofloxacin|0.9995	CIDm00014917|CID9898791|0.9911	CIDm00003467|NCGC00263824-02|0.9882	CIDm00000338|2-deuteriooxybenzoic acid|0.9978	CIDm00000614|(2S,3S,4S)-3,4,5,5-tetradeuterioproline|0.9999
TERT|O14746	CIDm00024462|copper-64(2+);sulfate|0.9921	CIDm00000753|glycerol-d|1.0000	CIDm00002909|CID9988947|0.9956	CIDm00005538|SCHEMBL12494512|0.9934	CIDm00001003|Phosphoric acid-18O4 solution|1.0000	CIDm00000712|Formaldehyde-13C,d2solution|1.0000	CIDm00000238|CID9827664|1.0000	CIDm00001117|hydron;methyl carbamimidothioate;sulfate|0.9958	CIDm00000175|perdeuterioacetoxy|0.9993	CIDm00000888|mg++|0.9967	CIDm00005562|Trichostatin A, Streptomyces sp.|0.9865	CIDm00000450|CID9993501|0.9866	CIDm05280343|quercetin-3-beta-d|0.9980	CIDm00015625|CID158816|0.9987	CIDm00000961||I-Oxido dihydrogen|0.9877	CIDm00000283|oxidanylformaldehyde|1.0000	CIDm00002524|SCHEMBL10034115|0.9996	CIDm00000977|triplet molecular oxygen|1.0000	CIDm00000762|XKMLYUALXHKNFT-DTUHVUQASA-N|0.9968	CIDm00000866|lysine (12c/13c)|0.9998	CIDm00000702|(1S)-1-deuterioethanol|0.9982	CIDm00014888|white arsenic|1.0000	CIDm00005234|sodium;chlorine-35(1-)|0.9995	CIDm00006113|methylsulfonic acid, ethyl ester|0.9933	CIDm00000206|CID9899007|0.9909	CIDm00000280|CID9920366|1.0000	CIDm00006503|SCHEMBL9633903|1.0000	CIDm00000784|superoxol|0.9999	CIDm04604180|CID4604180|1.0000	CIDm00006049|ETHYLENEDIAMINETETRAACETICACID-D16|1.0000	CIDm00005408|UNII-P57HP4MCQZ|0.9996	CIDm06326970|selenium-72|1.0000	CIDm00000738|glutamine (14n glutamine)|1.0000	CIDm00005056|CTK8G2938|0.9948	CIDm00023830|hepes-t|0.9999	CIDm00002767|azane;platinum-195(2+);dichloride|1.0000	CIDm00000857|leucine-d3|1.0000	CIDm00005590|4-tert-Octylphenol-3,5-d2 monoethoxylate solution|1.0000	CIDm05280961|genistein-d(4)|0.9882	CIDm00001115|CID9907067|0.9967	CIDm00002349|CID9885301|0.9987	CIDm00000679|trideuterio(methylsulfinyl)methane|0.9984	CIDm00024934|sodiumhydrogen selenite,sodium biselenite|0.9964	CIDm00023985|gold-198|0.9959	CIDm00000304|CID9909206|1.0000	CIDm00005297|CID9876413|0.9999	CIDm00003054|d, diethylstilbestrol|0.9957	CIDm00024584|magnesium;trichloride|0.9963	CIDm00006623|bisphenol a-(13)c(12)|0.9999
G6PC|P35575	CIDm00024462|copper-64(2+);sulfate|0.9758	CIDm00000753|glycerol-d|1.0000	CIDm00002909|CID9988947|0.9518	CIDm00001003|Phosphoric acid-18O4 solution|1.0000	CIDm00000238|CID9827664|0.9649	CIDm00002336|CID6911868|0.9634	CIDm00000450|CID9993501|0.9402	CIDm05280343|quercetin-3-beta-d|0.9816	CIDm00015625|CID158816|0.9755	CIDm00000961||I-Oxido dihydrogen|0.9961	CIDm00000283|oxidanylformaldehyde|0.9995	CIDm00000977|triplet molecular oxygen|0.9988	CIDm00000702|(1S)-1-deuterioethanol|1.0000	CIDm00000206|CID9899007|1.0000	CIDm00000738|glutamine (14n glutamine)|1.0000	CIDm00001115|CID9907067|0.9964	CIDm00000602|DL-Alanine-13C3|0.9961	CIDm00000304|CID9909206|0.9991	CIDm00011009|copper-67(2+);dichloride|0.9991	CIDm00000985|SCHEMBL1332805|0.9997	CIDm00077998|rosiglizole|0.9972	CIDm00000612|sodium l-lactate-(13)c(3)|0.9896	CIDm00000424|aspartic acid-d|0.9978	CIDm00000838|UNII-336096P2WE|1.0000	CIDm00000965|zirconyl oleate|0.9998	CIDm00000181|ZSLZBFCDCINBPY-LKJKNSTQSA-N|1.0000	CIDm05460048|triglycerides|0.9999	CIDm00061672|vanadate|1.0000	CIDm00005300|SCHEMBL15012795|0.9985	CIDm00439177|O641|1.0000	CIDm00004091|metformin-d(6)|0.9992	CIDm00004763|zadonal|0.9985	CIDm00003931|2,2,3,3-tetradeuteriooctadeca-9,12-dienoic acid|0.9973	CIDm00004196|SCHEMBL15780915|0.9967	CIDm00005839|s(aldosterone)|1.0000	CIDm00003488|SCHEMBL13346803|0.9939	CIDm00001107|gonol|0.9993	CIDm00028683|FT-0638587|1.0000	CIDm00439494|fructose-13c6|0.9996	CIDm00001923|SCHEMBL3119726|0.9971	CIDm24836924|Wheat starch, unmodified|1.0000	CIDm00024748|aldehydo-D-talose|0.9998	CIDm00011146|GLYCERYL-D5TRIOCTADECANOATE|0.9998	CIDm00001175|[11C]-Uric Acid|1.0000
MAPK12|P53778	CIDm00000753|glycerol-d|0.9914	CIDm00001003|Phosphoric acid-18O4 solution|0.9003	CIDm00000238|CID9827664|1.0000	CIDm00023994|zinc-64|0.9145	CIDm00001117|hydron;methyl carbamimidothioate;sulfate|0.9818	CIDm00000888|mg++|0.9888	CIDm00004156|trideuteriomethyl methanesulfonate|0.9594	CIDm00000312|SCHEMBL15314976|0.9797	CIDm00005562|Trichostatin A, Streptomyces sp.|0.9869	CIDm00000197|SCHEMBL14613190|1.0000	CIDm05280343|quercetin-3-beta-d|0.9994	CIDm00000762|XKMLYUALXHKNFT-DTUHVUQASA-N|0.9958	CIDm00000702|(1S)-1-deuterioethanol|0.9986	CIDm00005234|sodium;chlorine-35(1-)|0.9995	CIDm00000784|superoxol|0.9616	CIDm00002767|azane;platinum-195(2+);dichloride|0.9748	CIDm00000544|tris(oxidanidyl)arsane|1.0000	CIDm00000679|trideuterio(methylsulfinyl)methane|0.9998	CIDm00024934|sodiumhydrogen selenite,sodium biselenite|0.9540	CIDm00008117|zinc bis-glycol|0.9993	CIDm00003385|FT-0695667|1.0000	CIDm00000985|SCHEMBL1332805|0.9912	CIDm00001690|CID9893548|0.9984	CIDm00005376|SCHEMBL4939312|0.9637	CIDm00442783|SCHEMBL6727006|0.9639	CIDm00001567|203645-37-8|1.0000	CIDm00004795|CID9543492|0.9862	CIDm00002244|deuterio 2-acetyloxybenzoate|0.9971	CIDm00008172|tris-tri-ethyleneglycolphosphate|0.9741	CIDm00003779|UNII-DIA2A74855|0.9999	CIDm00000951|xv) norepinephrine|0.9945	CIDm05359596|arsenic-71|0.9917	CIDm00005279|Stauosporin|0.9956	CIDm00008200|tris(tetraethyleneglycol)phosphite|1.0000	CIDm00003987|SCHEMBL3672549|0.9891	CIDm00000453|CID9920559|0.9926	CIDm00000896|melatonin-d3|0.9983	CIDm00028486|lithium-12|0.9988	CIDm00003310|SCHEMBL2514265|0.9933	CIDm00015938|Paraquat-d8 Dichloride|0.9942	CIDm00003657|SQ 1089-13C,15N2|0.9993	CIDm00003821|690G0D6V8H|0.9966	CIDm00003003|SCHEMBL1697158|0.9962	CIDm00002506|UNII-81HH79X39W|0.9900	CIDm00009711|isopropylthio-alpha-galactoside|0.9987	CIDm00003973|ZINC37858693|0.9899	CIDm00024261|silicon(IV) oxide|0.9892	CIDm00000875|tartaric-d acid|0.9957	CIDm00001016|VZ33528|0.9950
KCNH7|Q9NS40	CIDm00003121|valproic acid-d|0.9672	CIDm00001117|hydron;methyl carbamimidothioate;sulfate|0.8729	CIDm00000888|mg++|0.8340	CIDm00015103|SCHEMBL16062159|0.9315	CIDm00000813|potassium;hydron|0.9999	CIDm00000259|SCHEMBL13620354|0.9884	CIDm00193344|SCHEMBL1527409|0.9498	CIDm00000222|deuterio(tritio)amine|0.8498	CIDm00002519|Caffeine-1-methyl-14C|0.9922	CIDm00000181|ZSLZBFCDCINBPY-LKJKNSTQSA-N|0.9846	CIDm00003413|SCHEMBL10409866|0.8095	CIDm00001071|Zuretinol|0.9816	CIDm00001099|hydron;sulfite|0.9893	CIDm00004140|NCGC00016363-01|0.9489	CIDm00102399|alpha-D-Galp-(1->6)-alpha-D-Galp-(1->6)-D-Glu|0.9859	CIDm00083606|strontium;hydron|0.9846	CIDm00002249|atenolol-d(7)|1.0000	CIDm00004956|CID9884872|0.9910	CIDm00133881|WTUKKAOMXJCRLH-UHFFFAOYSA-N|0.9921
MDK|P21741	CIDm00000753|glycerol-d|0.9966	CIDm00005538|SCHEMBL12494512|0.9937	CIDm00000238|CID9827664|0.9397	CIDm00002336|CID6911868|0.9775	CIDm00000175|perdeuterioacetoxy|0.9781	CIDm00000450|CID9993501|0.9655	CIDm05280343|quercetin-3-beta-d|0.9623	CIDm00000923|zlchem 216|0.9657	CIDm00015625|CID158816|0.9932	CIDm00000961||I-Oxido dihydrogen|0.9829	CIDm00002256|zeapos|0.9723	CIDm00000283|oxidanylformaldehyde|0.9584	CIDm00000977|triplet molecular oxygen|0.9762	CIDm00000866|lysine (12c/13c)|0.9564	CIDm00014888|white arsenic|0.9968	CIDm00006503|SCHEMBL9633903|0.9817	CIDm00000784|superoxol|0.9845	CIDm00005408|UNII-P57HP4MCQZ|0.9925	CIDm00002116|SCHEMBL14297170|0.9504	CIDm00004920|CID9948776|0.9859	CIDm06326970|selenium-72|0.9910	CIDm00023830|hepes-t|0.9686	CIDm00002767|azane;platinum-195(2+);dichloride|0.9971	CIDm00005590|4-tert-Octylphenol-3,5-d2 monoethoxylate solution|0.9813	CIDm05280961|genistein-d(4)|0.9761	CIDm00001115|CID9907067|0.9739	CIDm00002349|CID9885301|0.9583	CIDm00000544|tris(oxidanidyl)arsane|0.9650	CIDm00000602|DL-Alanine-13C3|0.9970	CIDm00024934|sodiumhydrogen selenite,sodium biselenite|0.9692	CIDm00000304|CID9909206|0.9904	CIDm00005297|CID9876413|0.9645	CIDm00024584|magnesium;trichloride|0.9908	CIDm00000887|wood spirit|0.9979	CIDm00004873|potassium-43(1+);chloride|0.9751	CIDm00000274|2oz6|0.9887	CIDm00003385|FT-0695667|0.9961	CIDm00003017|AGN-PC-0CX9FP|0.9980	CIDm00016886|ZB000289|0.9994	CIDm00093860|SCHEMBL685473|0.9622	CIDm00001690|CID9893548|0.9950	CIDm00005376|SCHEMBL4939312|0.9664	CIDm00442783|SCHEMBL6727006|0.9721	CIDm00001134|[3'-13C]THYMIDINE|0.9996	CIDm44263835|AGN-PC-0743G4|0.9984	CIDm00001567|203645-37-8|0.9915	CIDm00004666|CID9897470|0.9894	CIDm00000158|CID9950404|0.9943	CIDm00002978|SCHEMBL13308730|0.9723
ACR|P10323	CIDm00003121|valproic acid-d|0.9991	CIDm00005538|SCHEMBL12494512|0.9643	CIDm00000712|Formaldehyde-13C,d2solution|1.0000	CIDm00001983|SCHEMBL887976|0.9455	CIDm00001117|hydron;methyl carbamimidothioate;sulfate|0.9989	CIDm00002336|CID6911868|0.9891	CIDm00000271|calcium-41|0.9913	CIDm00000175|perdeuterioacetoxy|0.9999	CIDm00000888|mg++|1.0000	CIDm00000934|pi-Cyclopentadienyl compd. with nickel|0.9397	CIDm00000450|CID9993501|0.9515	CIDm00000197|SCHEMBL14613190|0.9915	CIDm00000923|zlchem 216|0.9613	CIDm00000283|oxidanylformaldehyde|0.9369	CIDm00002524|SCHEMBL10034115|0.9868	CIDm00000977|triplet molecular oxygen|1.0000	CIDm00000866|lysine (12c/13c)|0.9998	CIDm00002514|cadmium-110|0.9990	CIDm00000702|(1S)-1-deuterioethanol|0.9786	CIDm00014888|white arsenic|0.9969	CIDm00005234|sodium;chlorine-35(1-)|0.9640	CIDm00000206|CID9899007|0.9998	CIDm00000280|CID9920366|0.9999	CIDm00006503|SCHEMBL9633903|0.9564	CIDm00000784|superoxol|0.9778	CIDm04604180|CID4604180|0.9885	CIDm00006049|ETHYLENEDIAMINETETRAACETICACID-D16|0.9941	CIDm00000177|2-deuterio-1-tritioethanone|0.9990	CIDm00005408|UNII-P57HP4MCQZ|0.9868	CIDm00002116|SCHEMBL14297170|0.9910	CIDm00007870|SCHEMBL1331651|0.9837	CIDm00000813|potassium;hydron|0.9877	CIDm00000899|478529-44-1|0.9994	CIDm00004920|CID9948776|0.9939	CIDm00000857|leucine-d3|0.9904	CIDm00002349|CID9885301|1.0000	CIDm00000232|CID9815369|0.9985	CIDm00000602|DL-Alanine-13C3|0.9943	CIDm00000681|72535-00-3|0.9952	CIDm00023931|bis(chloranyl)mercury-201|0.9987	CIDm00023925|iron-58(2+)|0.9991	CIDm00000304|CID9909206|0.9865	CIDm00008117|zinc bis-glycol|0.9998	CIDm00011009|copper-67(2+);dichloride|0.9986	CIDm00003054|d, diethylstilbestrol|0.9981	CIDm00000259|SCHEMBL13620354|0.9997	CIDm00000887|wood spirit|1.0000	CIDm00000274|2oz6|0.9980	CIDm00003385|FT-0695667|0.9991
VTN|P04004	CIDm00000753|glycerol-d|0.9632	CIDm00002909|CID9988947|0.9778	CIDm00001003|Phosphoric acid-18O4 solution|0.9657	CIDm00000712|Formaldehyde-13C,d2solution|0.9977	CIDm00000238|CID9827664|0.9639	CIDm00023994|zinc-64|0.9948	CIDm00001117|hydron;methyl carbamimidothioate;sulfate|0.9960	CIDm00000271|calcium-41|0.9949	CIDm00000175|perdeuterioacetoxy|0.9825	CIDm05280343|quercetin-3-beta-d|0.9924	CIDm00015625|CID158816|1.0000	CIDm00000961||I-Oxido dihydrogen|0.9960	CIDm00000283|oxidanylformaldehyde|0.9575	CIDm00000174|methanol/methanol-d1|0.9904	CIDm00000977|triplet molecular oxygen|0.9755	CIDm00000866|lysine (12c/13c)|0.9750	CIDm00002514|cadmium-110|0.9550	CIDm00000702|(1S)-1-deuterioethanol|0.9701	CIDm00005234|sodium;chlorine-35(1-)|0.9651	CIDm00000206|CID9899007|0.9589	CIDm00000280|CID9920366|0.9956	CIDm00006503|SCHEMBL9633903|0.9436	CIDm00000784|superoxol|0.9934	CIDm04604180|CID4604180|0.9817	CIDm00006049|ETHYLENEDIAMINETETRAACETICACID-D16|0.9866	CIDm00000899|478529-44-1|0.9852	CIDm00000738|glutamine (14n glutamine)|0.9980	CIDm00023830|hepes-t|0.9761	CIDm00000857|leucine-d3|0.9857	CIDm00005590|4-tert-Octylphenol-3,5-d2 monoethoxylate solution|0.9933	CIDm00001115|CID9907067|0.9966	CIDm00002349|CID9885301|0.9883	CIDm00000232|CID9815369|0.9750	CIDm00000750|glycine-t2|0.9816	CIDm00000602|DL-Alanine-13C3|0.9979	CIDm00000679|trideuterio(methylsulfinyl)methane|0.9893	CIDm00023931|bis(chloranyl)mercury-201|0.9716	CIDm00023985|gold-198|0.9992	CIDm00000611|d-glutamate-meso-d|0.9822	CIDm00023925|iron-58(2+)|0.9897	CIDm00000304|CID9909206|0.9980	CIDm00005297|CID9876413|0.9883	CIDm00024584|magnesium;trichloride|0.9985	CIDm00000887|wood spirit|0.9946	CIDm00004873|potassium-43(1+);chloride|0.9971	CIDm00000876|methionine-d4|0.9928	CIDm00248893|{1-[(1-phenylethyl)sulfanyl]ethyl}benzene|0.9998	CIDm44263835|AGN-PC-0743G4|0.9758	CIDm00000424|aspartic acid-d|0.9932
ARSE|P51690	CIDm00003121|valproic acid-d|0.5946	CIDm00000753|glycerol-d|1.0000	CIDm00023994|zinc-64|0.9999	CIDm00001117|hydron;methyl carbamimidothioate;sulfate|1.0000	CIDm00000271|calcium-41|1.0000	CIDm00015103|SCHEMBL16062159|0.9997	CIDm00000450|CID9993501|0.6880	CIDm00000923|zlchem 216|1.0000	CIDm00000961||I-Oxido dihydrogen|0.9994	CIDm00000174|methanol/methanol-d1|1.0000	CIDm00000783|p-Hydrogen|0.9494	CIDm06326970|selenium-72|0.8462	CIDm00023830|hepes-t|0.9994	CIDm00000611|d-glutamate-meso-d|1.0000	CIDm00006859|methyl(quinolin-8-yloxy)mercury|0.9367	CIDm00000402|sulphur-33|1.0000	CIDm00000925||A-Nicotinamide adenine dinucleotide sodium salt|0.9999	CIDm00000622|BC631334|0.9797	CIDm00024261|silicon(IV) oxide|0.9527	CIDm00000996|{phenol|0.9966	CIDm00002249|atenolol-d(7)|0.9996	CIDm00000614|(2S,3S,4S)-3,4,5,5-tetradeuterioproline|0.9944	CIDm00135074|n-Heptyl |A-D-Thioglucoside|0.9850	CIDm00000928||A-NADH|1.0000	CIDm00002185|n-arachidonoyl-[14c]-ethanolamine|0.9991	CIDm00024293|cesium-143|0.9897	CIDm00439317|tri-mu-sulfido-mu3-sulfido-triiron(III)|1.0000	CIDm00001167|CID9851795|0.9809	CIDm00008058|hex-2,4-ylen|0.8863	CIDm00039799|Sdm|0.9610
ITK|Q08881	CIDm00003121|valproic acid-d|0.9984	CIDm00000753|glycerol-d|0.9479	CIDm00002909|CID9988947|0.9302	CIDm00001003|Phosphoric acid-18O4 solution|0.9998	CIDm00000238|CID9827664|1.0000	CIDm00023994|zinc-64|0.9943	CIDm00001117|hydron;methyl carbamimidothioate;sulfate|0.9820	CIDm00002336|CID6911868|0.9474	CIDm00000175|perdeuterioacetoxy|0.9996	CIDm00000888|mg++|0.9927	CIDm00015103|SCHEMBL16062159|0.9937	CIDm00000197|SCHEMBL14613190|1.0000	CIDm05280343|quercetin-3-beta-d|0.9943	CIDm00000961||I-Oxido dihydrogen|0.9432	CIDm00002524|SCHEMBL10034115|0.9944	CIDm00002514|cadmium-110|0.9906	CIDm00000206|CID9899007|0.9782	CIDm00000280|CID9920366|0.9992	CIDm00000784|superoxol|0.9737	CIDm00000783|p-Hydrogen|0.9961	CIDm00000899|478529-44-1|0.9793	CIDm00024934|sodiumhydrogen selenite,sodium biselenite|0.9706	CIDm00000224|Spectrum_000075|0.9957	CIDm00000681|72535-00-3|1.0000	CIDm00023985|gold-198|0.9935	CIDm00000259|SCHEMBL13620354|0.9941	CIDm00000222|deuterio(tritio)amine|0.9977	CIDm00003017|AGN-PC-0CX9FP|0.9954	CIDm00000985|SCHEMBL1332805|0.9666	CIDm00145068|14706-82-2|0.9999	CIDm00000774|dideuterio-[2-(1H-imidazol-5-yl)ethyl]amine|0.9489	CIDm00002826|SCHEMBL26609|1.0000	CIDm00004795|CID9543492|0.9780	CIDm00078165|{2-[n-morpholino]ethanesulfonic acid}hydrate|0.9954	CIDm00005279|Stauosporin|1.0000	CIDm00000241|perdeuterobenzene|0.9628	CIDm00001153|tyrosine t23g7|0.9958	CIDm00000801|INDOLE-3-ACETICACID,[5-3H]|0.9941	CIDm00019920|ZINC02038187|0.9965	CIDm00003987|SCHEMBL3672549|0.9998	CIDm00000453|CID9920559|0.9974	CIDm00002891|CID9963853|0.9982	CIDm00000943|trioxonitrate(V)|1.0000	CIDm00028486|lithium-12|1.0000	CIDm00008083|morpholin-4-yl-d|0.9956	CIDm03062316|SCHEMBL4236003|0.9926	CIDm00000806|ZINC13557565|0.9959	CIDm00072466|CID9920268|1.0000	CIDm24755486|AGN-PC-07C38H|0.9980
ABCF2|Q9UG63	CIDm00000753|glycerol-d|0.9869	CIDm00002909|CID9988947|0.8828	CIDm00000712|Formaldehyde-13C,d2solution|0.6799	CIDm00023994|zinc-64|0.9498	CIDm00001117|hydron;methyl carbamimidothioate;sulfate|0.8275	CIDm00004156|trideuteriomethyl methanesulfonate|0.8400	CIDm00000934|pi-Cyclopentadienyl compd. with nickel|0.9266	CIDm00015103|SCHEMBL16062159|0.9476	CIDm00000197|SCHEMBL14613190|0.9098	CIDm00041322|64396-10-7|0.9809	CIDm00000866|lysine (12c/13c)|0.9988	CIDm00006113|methylsulfonic acid, ethyl ester|0.9217	CIDm00024584|magnesium;trichloride|0.9787	CIDm00000259|SCHEMBL13620354|0.9716	CIDm00000191|ZINC03201876|0.9510	CIDm00000311|CID9990172|0.9623	CIDm00004795|CID9543492|0.9974	CIDm00008172|tris-tri-ethyleneglycolphosphate|0.8934	CIDm00000801|INDOLE-3-ACETICACID,[5-3H]|0.9494	CIDm00004609|CID9947360|0.9926	CIDm23690938|CID10830762|0.9865	CIDm25880656|EINECS 255-353-5|0.9714	CIDm00003672|SCHEMBL12496413|0.9981	CIDm00005726|Zidovudine-d3|0.9999	CIDm00098527|bdmpea|0.9847	CIDm00002019|CID9855147|0.9940	CIDm00005262|2b, sphingosine-1-phosphate|0.9841	CIDm00003488|SCHEMBL13346803|0.8787	CIDm00023991|xenon-134|0.9894	CIDm70680603|CHEMBL2316893|0.9905	CIDm00072385|nonoxynol-9 [nonylphenoxy polyethoxy ethanol]|0.6960	CIDm00445997|deuterio-[(2S)-pyrrolidin-2-yl]methanone|0.9945	CIDm00000573|neo U-|A-Carotene|0.9908	CIDm00002561|SCHEMBL2799257|0.9745	CIDm00107918|SCHEMBL12376531|0.7947
MADCAM1|Q13477	CIDm00000753|glycerol-d|0.9762	CIDm00001117|hydron;methyl carbamimidothioate;sulfate|0.9917	CIDm00000899|478529-44-1|0.9957	CIDm00023930|manganum|0.9987	CIDm00000738|glutamine (14n glutamine)|1.0000	CIDm00003779|UNII-DIA2A74855|0.9969	CIDm00005591|ZINC00968278|0.9837	CIDm25880664|SCHEMBL12356690|0.9953	CIDm00003310|SCHEMBL2514265|0.9993	CIDm00004042|CID941451|0.9999	CIDm00004053|UNII-A960M0G5TP|0.9981
CYP2S1|Q96SQ9	CIDm00003121|valproic acid-d|0.9952	CIDm00000753|glycerol-d|0.9999	CIDm00005538|SCHEMBL12494512|0.9987	CIDm00000712|Formaldehyde-13C,d2solution|0.9577	CIDm00001983|SCHEMBL887976|0.9999	CIDm00001117|hydron;methyl carbamimidothioate;sulfate|1.0000	CIDm00002336|CID6911868|0.9764	CIDm00000271|calcium-41|1.0000	CIDm00000888|mg++|1.0000	CIDm00000312|SCHEMBL15314976|1.0000	CIDm00000450|CID9993501|0.9246	CIDm05280343|quercetin-3-beta-d|0.8852	CIDm00000923|zlchem 216|0.9999	CIDm00015625|CID158816|0.9320	CIDm00000961||I-Oxido dihydrogen|1.0000	CIDm00041322|64396-10-7|0.9913	CIDm00000283|oxidanylformaldehyde|0.9998	CIDm00002524|SCHEMBL10034115|1.0000	CIDm00000174|methanol/methanol-d1|1.0000	CIDm00000977|triplet molecular oxygen|1.0000	CIDm00002514|cadmium-110|1.0000	CIDm00000784|superoxol|0.9999	CIDm00005408|UNII-P57HP4MCQZ|1.0000	CIDm00000783|p-Hydrogen|1.0000	CIDm00000813|potassium;hydron|1.0000	CIDm00000942||-nicotine|0.9912	CIDm00002767|azane;platinum-195(2+);dichloride|1.0000	CIDm00001115|CID9907067|0.9899	CIDm00024934|sodiumhydrogen selenite,sodium biselenite|0.9405	CIDm00023931|bis(chloranyl)mercury-201|1.0000	CIDm00023925|iron-58(2+)|1.0000	CIDm00008117|zinc bis-glycol|1.0000	CIDm00000274|2oz6|1.0000	CIDm00003017|AGN-PC-0CX9FP|0.9677	CIDm00005376|SCHEMBL4939312|0.9742	CIDm00078165|{2-[n-morpholino]ethanesulfonic acid}hydrate|1.0000	CIDm00000158|CID9950404|0.9935	CIDm00000231|SCHEMBL5720005|0.9963	CIDm53629505|AGN-PC-09X1LX|1.0000	CIDm00000801|INDOLE-3-ACETICACID,[5-3H]|1.0000	CIDm00002519|Caffeine-1-methyl-14C|0.9997	CIDm00000795|imidazolyl-d|1.0000	CIDm00000991|vitrex|0.9998	CIDm00003776|1-deuteriopropan-2-ol|1.0000	CIDm00000896|melatonin-d3|0.9913	CIDm00000943|trioxonitrate(V)|1.0000	CIDm00533669|SCHEMBL13770920|0.9916	CIDm05748835|V0980|0.9992	CIDm00004253|SMR001338872|0.9953
SCN3B|Q9NY72	CIDm00003121|valproic acid-d|1.0000	CIDm00002909|CID9988947|0.9805	CIDm00005538|SCHEMBL12494512|0.9791	CIDm00000923|zlchem 216|1.0000	CIDm00023930|manganum|0.9777	CIDm00002767|azane;platinum-195(2+);dichloride|0.9966	CIDm00000681|72535-00-3|0.9743	CIDm00248893|{1-[(1-phenylethyl)sulfanyl]ethyl}benzene|0.9989	CIDm00005102|ZINC01705443|0.9936
MTHFR|P42898	CIDm00003121|valproic acid-d|1.0000	CIDm00024462|copper-64(2+);sulfate|1.0000	CIDm00000753|glycerol-d|1.0000	CIDm00005538|SCHEMBL12494512|0.9931	CIDm00001983|SCHEMBL887976|0.9873	CIDm00001117|hydron;methyl carbamimidothioate;sulfate|1.0000	CIDm00000271|calcium-41|0.9997	CIDm00000175|perdeuterioacetoxy|1.0000	CIDm00000312|SCHEMBL15314976|0.9965	CIDm00000934|pi-Cyclopentadienyl compd. with nickel|0.9980	CIDm00015625|CID158816|0.9988	CIDm00002256|zeapos|0.9985	CIDm00000283|oxidanylformaldehyde|1.0000	CIDm00002524|SCHEMBL10034115|1.0000	CIDm00000280|CID9920366|1.0000	CIDm00000177|2-deuterio-1-tritioethanone|0.9952	CIDm00005408|UNII-P57HP4MCQZ|1.0000	CIDm00000783|p-Hydrogen|1.0000	CIDm00007870|SCHEMBL1331651|0.9931	CIDm00000813|potassium;hydron|1.0000	CIDm00000899|478529-44-1|0.9959	CIDm00004920|CID9948776|1.0000	CIDm00005056|CTK8G2938|0.9965	CIDm00023830|hepes-t|1.0000	CIDm05280961|genistein-d(4)|0.9995	CIDm00001115|CID9907067|0.9971	CIDm00000232|CID9815369|1.0000	CIDm00000750|glycine-t2|1.0000	CIDm00000602|DL-Alanine-13C3|1.0000	CIDm00000679|trideuterio(methylsulfinyl)methane|0.9950	CIDm00023931|bis(chloranyl)mercury-201|0.9974	CIDm00000304|CID9909206|1.0000	CIDm00003054|d, diethylstilbestrol|0.9999	CIDm00006623|bisphenol a-(13)c(12)|0.9961	CIDm00000887|wood spirit|0.9988	CIDm00003385|FT-0695667|1.0000	CIDm00093860|SCHEMBL685473|1.0000	CIDm00000191|ZINC03201876|0.9950	CIDm00000876|methionine-d4|1.0000	CIDm00005376|SCHEMBL4939312|0.9998	CIDm00000193|S-Adenosylhomocysteine-13C5|0.9994	CIDm00442783|SCHEMBL6727006|0.9943	CIDm00001134|[3'-13C]THYMIDINE|0.9936	CIDm00002244|deuterio 2-acetyloxybenzoate|0.9987	CIDm00002978|SCHEMBL13308730|0.9906	CIDm00000951|xv) norepinephrine|1.0000	CIDm05359596|arsenic-71|0.9999	CIDm00000795|imidazolyl-d|0.9909	CIDm00024524|CID9920365|0.9949
MSR1|P21757	CIDm00000712|Formaldehyde-13C,d2solution|0.9998	CIDm00004156|trideuteriomethyl methanesulfonate|0.9625	CIDm00015625|CID158816|0.9920	CIDm00014888|white arsenic|0.9930	CIDm00006113|methylsulfonic acid, ethyl ester|0.9918	CIDm00005056|CTK8G2938|1.0000	CIDm00000304|CID9909206|0.9999	CIDm00000876|methionine-d4|0.9959	CIDm00005726|Zidovudine-d3|0.9897	CIDm00000781|zirconium thiocyanate|0.9908	CIDm10282255|AGN-PC-0D9MQZ|0.9989	CIDm06439874|SCHEMBL10970216|0.9960	CIDm00002578|MOLI001811|0.9983	CIDm16738692|AGN-PC-0808RB|0.9982	CIDm00107918|SCHEMBL12376531|0.9850
PCTP|Q9UKL6	CIDm00003121|valproic acid-d|0.9994	CIDm00024462|copper-64(2+);sulfate|0.9932	CIDm00002909|CID9988947|0.9352	CIDm00005538|SCHEMBL12494512|0.9890	CIDm00000934|pi-Cyclopentadienyl compd. with nickel|0.9888	CIDm00015103|SCHEMBL16062159|0.9502	CIDm00000283|oxidanylformaldehyde|0.8537	CIDm00002524|SCHEMBL10034115|0.8856	CIDm00005408|UNII-P57HP4MCQZ|0.9560	CIDm05281707|cumestrol|0.9546	CIDm00000304|CID9909206|0.9959	CIDm00123638|AGN-PC-04Y3WW|0.9782	CIDm00000303|CID9866174|0.8751	CIDm00002764|zinc-ciprofloxacin|0.9985	CIDm00002548|SCHEMBL6905200|0.9833	CIDm00025465|SCHEMBL13210232|0.9798	CIDm00001107|gonol|0.9954	CIDm00114944|Z37OX1ASNK|1.0000	CIDm00023991|xenon-134|0.9999
HDAC2|Q92769	CIDm00003121|valproic acid-d|1.0000	CIDm00000753|glycerol-d|0.9959	CIDm00005538|SCHEMBL12494512|0.9874	CIDm00001003|Phosphoric acid-18O4 solution|0.9998	CIDm00000712|Formaldehyde-13C,d2solution|0.9954	CIDm00000238|CID9827664|1.0000	CIDm00023994|zinc-64|0.9693	CIDm00000271|calcium-41|1.0000	CIDm00000175|perdeuterioacetoxy|1.0000	CIDm00005562|Trichostatin A, Streptomyces sp.|1.0000	CIDm00000923|zlchem 216|1.0000	CIDm00000283|oxidanylformaldehyde|0.9977	CIDm00000977|triplet molecular oxygen|0.9872	CIDm00000866|lysine (12c/13c)|1.0000	CIDm00000702|(1S)-1-deuterioethanol|1.0000	CIDm00005234|sodium;chlorine-35(1-)|1.0000	CIDm00000280|CID9920366|1.0000	CIDm00006503|SCHEMBL9633903|0.9969	CIDm00000784|superoxol|0.9824	CIDm04604180|CID4604180|1.0000	CIDm00006049|ETHYLENEDIAMINETETRAACETICACID-D16|1.0000	CIDm00000177|2-deuterio-1-tritioethanone|0.9994	CIDm00000942||-nicotine|0.9797	CIDm00000738|glutamine (14n glutamine)|0.9936	CIDm00005056|CTK8G2938|0.9824	CIDm00023830|hepes-t|1.0000	CIDm00000857|leucine-d3|1.0000	CIDm00005590|4-tert-Octylphenol-3,5-d2 monoethoxylate solution|1.0000	CIDm00002349|CID9885301|1.0000	CIDm00000232|CID9815369|1.0000	CIDm00000750|glycine-t2|0.9994	CIDm00000679|trideuterio(methylsulfinyl)methane|1.0000	CIDm00005297|CID9876413|0.9998	CIDm00024584|magnesium;trichloride|1.0000	CIDm00004873|potassium-43(1+);chloride|0.9998	CIDm00016886|ZB000289|1.0000	CIDm00145068|14706-82-2|0.9985	CIDm00000193|S-Adenosylhomocysteine-13C5|1.0000	CIDm00002832|ZINC03872131|0.9974	CIDm44263835|AGN-PC-0743G4|1.0000	CIDm00005591|ZINC00968278|0.9965	CIDm00008200|tris(tetraethyleneglycol)phosphite|1.0000	CIDm00000241|perdeuterobenzene|0.9994	CIDm00000773|CID9815258|1.0000	CIDm00149368|Dechromose-a Chrommycin A3|0.9942	CIDm00448110|SCHEMBL1506775|0.9312	CIDm00000896|melatonin-d3|0.9996	CIDm00000181|ZSLZBFCDCINBPY-LKJKNSTQSA-N|1.0000	CIDm00000264|CID9812753|0.9998
IFNA17|P01571	CIDm00005538|SCHEMBL12494512|0.5376	CIDm00001003|Phosphoric acid-18O4 solution|0.9919	CIDm00000238|CID9827664|0.9852	CIDm00023994|zinc-64|0.9756	CIDm00000175|perdeuterioacetoxy|0.9836	CIDm00000197|SCHEMBL14613190|0.9893	CIDm00000961||I-Oxido dihydrogen|0.9749	CIDm00000174|methanol/methanol-d1|0.9887	CIDm00023830|hepes-t|0.9754	CIDm00003385|FT-0695667|0.5431	CIDm00002833|spindle poison|0.9970	CIDm00004939|CID9931511|0.9999	CIDm00005645|CID9963685|1.0000	CIDm00083606|strontium;hydron|1.0000	CIDm00000573|neo U-|A-Carotene|0.8928
ITPR3|Q14573	CIDm00003121|valproic acid-d|1.0000	CIDm00024462|copper-64(2+);sulfate|0.9557	CIDm00000753|glycerol-d|0.9986	CIDm00002909|CID9988947|0.9694	CIDm00005538|SCHEMBL12494512|0.9969	CIDm00001003|Phosphoric acid-18O4 solution|1.0000	CIDm00000238|CID9827664|1.0000	CIDm00023994|zinc-64|0.9999	CIDm00001117|hydron;methyl carbamimidothioate;sulfate|1.0000	CIDm00002336|CID6911868|0.9704	CIDm00000271|calcium-41|1.0000	CIDm00005562|Trichostatin A, Streptomyces sp.|0.9911	CIDm05280343|quercetin-3-beta-d|0.9946	CIDm00000961||I-Oxido dihydrogen|0.9841	CIDm00002256|zeapos|0.9582	CIDm00000762|XKMLYUALXHKNFT-DTUHVUQASA-N|0.9917	CIDm00000702|(1S)-1-deuterioethanol|0.9655	CIDm00014888|white arsenic|0.9832	CIDm00005234|sodium;chlorine-35(1-)|0.9482	CIDm00000206|CID9899007|0.9937	CIDm00000280|CID9920366|0.9934	CIDm00006503|SCHEMBL9633903|0.9837	CIDm00000784|superoxol|0.9950	CIDm00023830|hepes-t|0.9999	CIDm00005590|4-tert-Octylphenol-3,5-d2 monoethoxylate solution|0.9991	CIDm00023985|gold-198|0.9993	CIDm00005428|CID9830965|0.9923	CIDm00024584|magnesium;trichloride|0.9958	CIDm00004873|potassium-43(1+);chloride|1.0000	CIDm00093860|SCHEMBL685473|0.9948	CIDm00000187|ACETYLCHOLINE-D16BROMIDE|0.9953	CIDm00005040|Rapamycin C-7, analog 1|0.9997	CIDm05359596|arsenic-71|0.9981	CIDm00002519|Caffeine-1-methyl-14C|1.0000	CIDm00024854|calcium-45(2+);dichloride|1.0000	CIDm00000806|ZINC13557565|1.0000	CIDm24755486|AGN-PC-07C38H|1.0000	CIDm00000925||A-Nicotinamide adenine dinucleotide sodium salt|0.9969	CIDm00098487|m-methoxybenzoylamino|0.9987	CIDm00250653|sodium;4-(methylsulfonylamino)benzoate|0.9919	CIDm00102615|UNII-T9379Q535O|0.9979	CIDm00000892|inositol-d(6)|0.9969	CIDm00003733|3B3-055525|0.9010	CIDm00001070|retinal d2/d4|0.9995	CIDm00002551||A-Carbamoyl Choline Chloride|0.9983	CIDm00108143|tamibarotene|0.9926	CIDm16738692|AGN-PC-0808RB|0.9951	CIDm00004376|n-methylaspartic acid sulfate|0.9962	CIDm00004737|ZINC13545634|0.9997
IFNA6|P05013	CIDm00005538|SCHEMBL12494512|0.5257	CIDm00001003|Phosphoric acid-18O4 solution|0.9978	CIDm00000238|CID9827664|0.9991	CIDm00023994|zinc-64|0.9848	CIDm00000175|perdeuterioacetoxy|0.9964	CIDm00000197|SCHEMBL14613190|0.9987	CIDm00000961||I-Oxido dihydrogen|0.9957	CIDm00002524|SCHEMBL10034115|0.8511	CIDm00000174|methanol/methanol-d1|0.9893	CIDm04604180|CID4604180|0.6485	CIDm06326970|selenium-72|0.8585	CIDm00023830|hepes-t|0.9978	CIDm00000857|leucine-d3|0.8689	CIDm00000232|CID9815369|0.9082	CIDm00000602|DL-Alanine-13C3|0.8927	CIDm00023931|bis(chloranyl)mercury-201|0.5867	CIDm00023985|gold-198|0.7773	CIDm00003385|FT-0695667|0.9776	CIDm00145068|14706-82-2|0.8287	CIDm00000774|dideuterio-[2-(1H-imidazol-5-yl)ethyl]amine|0.8801	CIDm00001690|CID9893548|0.8836	CIDm00005376|SCHEMBL4939312|0.5383	CIDm00073212|Diplumbene|0.8920	CIDm00003715|Indomod-d4|0.7744	CIDm00001134|[3'-13C]THYMIDINE|0.9247	CIDm00000596|3'-deuterio cytidine|0.8853	CIDm00004609|CID9947360|0.9219	CIDm00019920|ZINC02038187|0.8687	CIDm00002900|ZINC03872172|0.8913	CIDm00004253|SMR001338872|0.9132	CIDm00002833|spindle poison|0.9994	CIDm00002907|ZINC00155694|0.8615	CIDm00004939|CID9931511|1.0000	CIDm00003657|SQ 1089-13C,15N2|0.7393	CIDm00005291|SCHEMBL4380735|0.8771	CIDm00014012|CID522275|0.9373	CIDm00005726|Zidovudine-d3|0.9804	CIDm00005645|CID9963685|1.0000	CIDm00003750|Irinotecan-d10 Hydrochloride|0.9098	CIDm00083606|strontium;hydron|1.0000	CIDm00002019|CID9855147|0.9869	CIDm00002153|SCHEMBL13384600|0.9087	CIDm00000250|CID5799469|0.9245	CIDm00012547|5beta-pregnane-3alpha,11beta,17alpha|0.9414	CIDm00216239|SCHEMBL14481062|0.8820	CIDm00028683|FT-0638587|0.9883	CIDm86583374|polyinosinic:polycytidylic acid|0.9517	CIDm00002719|886U3H6UFF|0.9464	CIDm00002578|MOLI001811|0.7397
HPSE|Q9Y251	CIDm00003121|valproic acid-d|1.0000	CIDm00000753|glycerol-d|0.9782	CIDm00005538|SCHEMBL12494512|1.0000	CIDm00001003|Phosphoric acid-18O4 solution|1.0000	CIDm00000712|Formaldehyde-13C,d2solution|0.9980	CIDm00000238|CID9827664|0.9856	CIDm00001983|SCHEMBL887976|0.9856	CIDm00001117|hydron;methyl carbamimidothioate;sulfate|0.9899	CIDm00000175|perdeuterioacetoxy|0.9888	CIDm00000312|SCHEMBL15314976|0.9966	CIDm00000934|pi-Cyclopentadienyl compd. with nickel|0.9554	CIDm00005562|Trichostatin A, Streptomyces sp.|0.9519	CIDm00000450|CID9993501|0.9954	CIDm05280343|quercetin-3-beta-d|0.9797	CIDm00000923|zlchem 216|0.9876	CIDm00015625|CID158816|1.0000	CIDm00000961||I-Oxido dihydrogen|0.9915	CIDm00000283|oxidanylformaldehyde|0.9728	CIDm00000174|methanol/methanol-d1|0.9998	CIDm00000977|triplet molecular oxygen|0.9995	CIDm00000866|lysine (12c/13c)|0.9801	CIDm00000702|(1S)-1-deuterioethanol|0.9971	CIDm00005234|sodium;chlorine-35(1-)|0.9971	CIDm00000206|CID9899007|0.9923	CIDm00000280|CID9920366|0.9986	CIDm00006503|SCHEMBL9633903|0.9996	CIDm00000784|superoxol|1.0000	CIDm04604180|CID4604180|1.0000	CIDm00006049|ETHYLENEDIAMINETETRAACETICACID-D16|1.0000	CIDm00000899|478529-44-1|0.9999	CIDm00004920|CID9948776|0.9978	CIDm00000857|leucine-d3|1.0000	CIDm00005590|4-tert-Octylphenol-3,5-d2 monoethoxylate solution|0.9947	CIDm00001115|CID9907067|0.9944	CIDm00002349|CID9885301|0.9952	CIDm00000750|glycine-t2|0.9951	CIDm00000602|DL-Alanine-13C3|0.9965	CIDm00000679|trideuterio(methylsulfinyl)methane|0.9940	CIDm00024934|sodiumhydrogen selenite,sodium biselenite|0.9872	CIDm05281707|cumestrol|0.9971	CIDm00023985|gold-198|0.9879	CIDm00000304|CID9909206|0.9997	CIDm00005297|CID9876413|0.9967	CIDm00003054|d, diethylstilbestrol|1.0000	CIDm00005428|CID9830965|0.9998	CIDm00024584|magnesium;trichloride|0.9958	CIDm00000259|SCHEMBL13620354|0.9892	CIDm00006623|bisphenol a-(13)c(12)|0.9846	CIDm00000887|wood spirit|0.9996
RAD17|O75943	CIDm00001003|Phosphoric acid-18O4 solution|0.9441	CIDm00000238|CID9827664|0.9949	CIDm00023994|zinc-64|0.9857	CIDm00001117|hydron;methyl carbamimidothioate;sulfate|0.9600	CIDm00000888|mg++|0.9468	CIDm00004156|trideuteriomethyl methanesulfonate|1.0000	CIDm00015103|SCHEMBL16062159|0.9865	CIDm00000197|SCHEMBL14613190|0.9807	CIDm00000923|zlchem 216|0.9732	CIDm00002256|zeapos|0.9416	CIDm00041322|64396-10-7|0.9814	CIDm00000977|triplet molecular oxygen|0.9155	CIDm00000866|lysine (12c/13c)|0.9887	CIDm00000702|(1S)-1-deuterioethanol|0.9652	CIDm00014888|white arsenic|0.9725	CIDm00005590|4-tert-Octylphenol-3,5-d2 monoethoxylate solution|0.9825	CIDm00024934|sodiumhydrogen selenite,sodium biselenite|0.9733	CIDm00016886|ZB000289|0.9952	CIDm00001023|dihydroxyphosphoryl hydrogen phosphate|0.9632	CIDm00073212|Diplumbene|0.9922	CIDm00004795|CID9543492|0.9868	CIDm46174157|KSS|0.9813	CIDm00000795|imidazolyl-d|0.9968	CIDm00000943|trioxonitrate(V)|0.9670	CIDm00000597|cytosine-1-beta-d|0.9960	CIDm23690938|CID10830762|0.9956	CIDm00072466|CID9920268|1.0000	CIDm00024586|sulphuric acid nickel sulphate|0.9828	CIDm00003657|SQ 1089-13C,15N2|1.0000	CIDm00102615|UNII-T9379Q535O|0.9890	CIDm00000622|BC631334|0.9975	CIDm00003003|SCHEMBL1697158|0.9812	CIDm00002028|SCHEMBL15082690|0.9778	CIDm00005753|corticosterone-d8|0.9945	CIDm00005746|SCHEMBL13078824|1.0000	CIDm00005262|2b, sphingosine-1-phosphate|0.9738	CIDm00003910|n-acetyl-l-leucyl-l-leucyl-d -argininaldehyde|0.9956	CIDm00030583|SCHEMBL33613|0.9994	CIDm00000946|nitrous acid, ion(1-)|0.9965	CIDm00005102|ZINC01705443|0.9945	CIDm00265546|ZINC01668115|0.9797	CIDm00439494|fructose-13c6|0.9970	CIDm00001104|(2R,3S)-1,3-ditritiooxyoctadec-4-en-2-amine|0.9714	CIDm00002681|water hexadecyl-trimethylammonium chloride|0.9885	CIDm00002538|(S)-(+)-Camptothecin-d5|1.0000	CIDm00002498|N-Palmitoylsphingosinee-13C2,d2|0.9913	CIDm00011146|GLYCERYL-D5TRIOCTADECANOATE|0.9907	CIDm00006261|Guanidine, 1-methyl-d3-3-nitro-1-nitroso-|0.9941
ESRRB|O95718	CIDm00005538|SCHEMBL12494512|0.9999	CIDm00002336|CID6911868|1.0000	CIDm00000271|calcium-41|0.9346	CIDm00000450|CID9993501|0.9890	CIDm00002524|SCHEMBL10034115|0.9862	CIDm00000784|superoxol|0.9997	CIDm00005408|UNII-P57HP4MCQZ|0.9828	CIDm00004920|CID9948776|0.9999	CIDm05280961|genistein-d(4)|0.9992	CIDm00000304|CID9909206|0.9898	CIDm00003054|d, diethylstilbestrol|0.9804	CIDm00000274|2oz6|0.9934	CIDm00077998|rosiglizole|0.9989	CIDm00005591|ZINC00968278|1.0000	CIDm00000965|zirconyl oleate|0.9666	CIDm00000773|CID9815258|0.9977	CIDm00000303|CID9866174|0.9942	CIDm00000402|sulphur-33|0.9966	CIDm25880656|EINECS 255-353-5|0.9950	CIDm00004894|CID9906908|0.9997	CIDm00003003|SCHEMBL1697158|1.0000	CIDm00004196|SCHEMBL15780915|0.9987	CIDm00005645|CID9963685|1.0000	CIDm00000781|zirconium thiocyanate|0.9984	CIDm00063062|CTK8F2185|0.9589	CIDm00005839|s(aldosterone)|0.9925	CIDm00004984|X 185 (Salt/Mix)|0.9880	CIDm00104741|SCHEMBL15263309|1.0000	CIDm00003285|SCHEMBL387587|0.9985	CIDm00004829|X4OV71U42S|0.9984	CIDm00520535|superoxyde|0.9847	CIDm00012547|5beta-pregnane-3alpha,11beta,17alpha|1.0000	CIDm00005035|d, raloxifene|1.0000	CIDm00000861|CID9917492|1.0000	CIDm00000015|CID9965809|0.9984	CIDm00004943|Vetofol-d17|1.0000	CIDm00004042|CID941451|1.0000	CIDm00013766|SCHEMBL13151127|0.9991
IFNG|P01579	CIDm00000753|glycerol-d|0.9997	CIDm00002909|CID9988947|1.0000	CIDm00005538|SCHEMBL12494512|1.0000	CIDm00001003|Phosphoric acid-18O4 solution|1.0000	CIDm00000712|Formaldehyde-13C,d2solution|0.9998	CIDm00000238|CID9827664|0.9939	CIDm00001983|SCHEMBL887976|0.9961	CIDm00023994|zinc-64|0.9972	CIDm00001117|hydron;methyl carbamimidothioate;sulfate|1.0000	CIDm00002336|CID6911868|0.9999	CIDm00000175|perdeuterioacetoxy|0.9928	CIDm00000312|SCHEMBL15314976|1.0000	CIDm00000934|pi-Cyclopentadienyl compd. with nickel|0.9945	CIDm00000197|SCHEMBL14613190|0.9954	CIDm05280343|quercetin-3-beta-d|1.0000	CIDm00000923|zlchem 216|0.9967	CIDm00000961||I-Oxido dihydrogen|0.9999	CIDm00002256|zeapos|0.9998	CIDm00000283|oxidanylformaldehyde|0.9874	CIDm00002524|SCHEMBL10034115|0.9974	CIDm00000977|triplet molecular oxygen|0.9901	CIDm00000762|XKMLYUALXHKNFT-DTUHVUQASA-N|0.9873	CIDm00000866|lysine (12c/13c)|0.9957	CIDm00002514|cadmium-110|1.0000	CIDm00000702|(1S)-1-deuterioethanol|0.9976	CIDm00014888|white arsenic|0.9922	CIDm00005234|sodium;chlorine-35(1-)|0.9993	CIDm00006113|methylsulfonic acid, ethyl ester|0.9984	CIDm00000206|CID9899007|0.9950	CIDm00000280|CID9920366|0.9990	CIDm00006503|SCHEMBL9633903|0.9977	CIDm00000784|superoxol|1.0000	CIDm04604180|CID4604180|0.9999	CIDm00006049|ETHYLENEDIAMINETETRAACETICACID-D16|0.9949	CIDm00000899|478529-44-1|0.9921	CIDm00000738|glutamine (14n glutamine)|1.0000	CIDm00005056|CTK8G2938|1.0000	CIDm00023830|hepes-t|0.9984	CIDm00000857|leucine-d3|1.0000	CIDm00005590|4-tert-Octylphenol-3,5-d2 monoethoxylate solution|0.9999	CIDm05280961|genistein-d(4)|0.9953	CIDm00002349|CID9885301|0.9943	CIDm00000232|CID9815369|0.9898	CIDm00000544|tris(oxidanidyl)arsane|0.9871	CIDm00000602|DL-Alanine-13C3|1.0000	CIDm00000679|trideuterio(methylsulfinyl)methane|0.9961	CIDm00005978|SCHEMBL15474330|0.9833	CIDm00023931|bis(chloranyl)mercury-201|0.9951	CIDm00023985|gold-198|0.9897
CLTC|Q00610	CIDm00000753|glycerol-d|0.9835	CIDm00000238|CID9827664|0.9998	CIDm00001983|SCHEMBL887976|0.9983	CIDm00000271|calcium-41|1.0000	CIDm00000175|perdeuterioacetoxy|0.9978	CIDm00015103|SCHEMBL16062159|0.9673	CIDm00000197|SCHEMBL14613190|0.9864	CIDm00000174|methanol/methanol-d1|0.9400	CIDm00000866|lysine (12c/13c)|0.9760	CIDm00014888|white arsenic|1.0000	CIDm00006503|SCHEMBL9633903|0.9944	CIDm00006049|ETHYLENEDIAMINETETRAACETICACID-D16|0.9994	CIDm00000783|p-Hydrogen|0.9414	CIDm00005590|4-tert-Octylphenol-3,5-d2 monoethoxylate solution|1.0000	CIDm00002349|CID9885301|0.9832	CIDm00000679|trideuterio(methylsulfinyl)methane|0.9641	CIDm00023931|bis(chloranyl)mercury-201|0.9954	CIDm00023985|gold-198|0.9984	CIDm00008117|zinc bis-glycol|0.9679	CIDm00005297|CID9876413|0.9891	CIDm00024584|magnesium;trichloride|0.9999	CIDm00000887|wood spirit|0.9952	CIDm00000764|s:guanine|0.9912	CIDm00000191|ZINC03201876|0.9898	CIDm00077998|rosiglizole|0.9939	CIDm00006859|methyl(quinolin-8-yloxy)mercury|1.0000	CIDm44263835|AGN-PC-0743G4|0.9998	CIDm00005040|Rapamycin C-7, analog 1|0.9813	CIDm00000241|perdeuterobenzene|0.9936	CIDm00024524|CID9920365|0.9857	CIDm00002513|sodium;dimethylarsinic acid;trihydrate|0.9991	CIDm00024854|calcium-45(2+);dichloride|0.9946	CIDm24755486|AGN-PC-07C38H|0.9989	CIDm00000190|Adenine-2,8-3H|0.9992	CIDm24978514|Phosphate-Buffered Saline|0.9965	CIDm00004752|MolPort-023-277-205|0.9799	CIDm00009711|isopropylthio-alpha-galactoside|0.9984	CIDm00014829|oxocopper|1.0000	CIDm00003485|xxviii) glutaraldehyde|0.9997	CIDm00002430|CHEMBL2373671|0.9737	CIDm00002726|CHLORPROMAZINE-D3|0.9966	CIDm00003910|n-acetyl-l-leucyl-l-leucyl-d -argininaldehyde|0.9969	CIDm00123631|SCHEMBL13319091|0.9957	CIDm00001135|SCHEMBL3715677|1.0000	CIDm00003696|SS-4483|0.9870	CIDm00002332|trisodium;benzenecarboximidamide;phosphate|0.9999	CIDm16738692|AGN-PC-0808RB|0.9957	CIDm00000586|{[imino(amino)methyl](methyl)amino}acetate|0.9173	CIDm00000869|SCHEMBL13461519|0.9999
HPX|P02790	CIDm00024462|copper-64(2+);sulfate|0.9919	CIDm00000753|glycerol-d|0.9961	CIDm00002909|CID9988947|1.0000	CIDm00001003|Phosphoric acid-18O4 solution|0.9780	CIDm00000712|Formaldehyde-13C,d2solution|0.9911	CIDm00000238|CID9827664|0.9821	CIDm00023994|zinc-64|0.9964	CIDm00001117|hydron;methyl carbamimidothioate;sulfate|0.9995	CIDm00000175|perdeuterioacetoxy|0.9940	CIDm00000312|SCHEMBL15314976|0.9959	CIDm00000923|zlchem 216|0.9913	CIDm00015625|CID158816|0.9994	CIDm00000961||I-Oxido dihydrogen|0.9853	CIDm00000283|oxidanylformaldehyde|0.9940	CIDm00000977|triplet molecular oxygen|0.9876	CIDm00000702|(1S)-1-deuterioethanol|0.9784	CIDm00005234|sodium;chlorine-35(1-)|1.0000	CIDm00000206|CID9899007|0.9706	CIDm00000280|CID9920366|0.9962	CIDm00006503|SCHEMBL9633903|0.9866	CIDm00000784|superoxol|0.9802	CIDm04604180|CID4604180|0.9937	CIDm00006049|ETHYLENEDIAMINETETRAACETICACID-D16|0.9981	CIDm00000177|2-deuterio-1-tritioethanone|0.9877	CIDm00004920|CID9948776|0.9958	CIDm00023830|hepes-t|0.9951	CIDm00001115|CID9907067|1.0000	CIDm00002349|CID9885301|0.9984	CIDm00000602|DL-Alanine-13C3|0.9990	CIDm00023925|iron-58(2+)|1.0000	CIDm00005297|CID9876413|0.9994	CIDm00011009|copper-67(2+);dichloride|0.9982	CIDm00000259|SCHEMBL13620354|0.9935	CIDm00000887|wood spirit|0.9985	CIDm00000222|deuterio(tritio)amine|0.9759	CIDm00145068|14706-82-2|1.0000	CIDm00000876|methionine-d4|1.0000	CIDm00000612|sodium l-lactate-(13)c(3)|0.9957	CIDm00248893|{1-[(1-phenylethyl)sulfanyl]ethyl}benzene|0.9867	CIDm00004666|CID9897470|1.0000	CIDm00000158|CID9950404|0.9998	CIDm00003779|UNII-DIA2A74855|0.9943	CIDm00001110|2,3-dideuterosuccinate-1-13c|0.9918	CIDm00000773|CID9815258|1.0000	CIDm00004112|SCHEMBL9246378|0.9979	CIDm00000181|ZSLZBFCDCINBPY-LKJKNSTQSA-N|0.9897	CIDm00000402|sulphur-33|0.9988	CIDm00024854|calcium-45(2+);dichloride|1.0000	CIDm25880656|EINECS 255-353-5|0.9993
HGFAC|Q04756	CIDm00003121|valproic acid-d|0.9799	CIDm00005538|SCHEMBL12494512|0.9788	CIDm00000712|Formaldehyde-13C,d2solution|0.9875	CIDm00001117|hydron;methyl carbamimidothioate;sulfate|0.9955	CIDm00000271|calcium-41|0.9993	CIDm00000175|perdeuterioacetoxy|0.9979	CIDm00000888|mg++|0.9875	CIDm00000934|pi-Cyclopentadienyl compd. with nickel|0.9996	CIDm00000450|CID9993501|0.9875	CIDm00000197|SCHEMBL14613190|0.9985	CIDm00000923|zlchem 216|0.9951	CIDm00002524|SCHEMBL10034115|0.9961	CIDm00000977|triplet molecular oxygen|0.9944	CIDm00000866|lysine (12c/13c)|0.9946	CIDm00002514|cadmium-110|0.9992	CIDm00000702|(1S)-1-deuterioethanol|0.9963	CIDm00014888|white arsenic|0.9949	CIDm00000280|CID9920366|0.9973	CIDm00006503|SCHEMBL9633903|0.9987	CIDm00000784|superoxol|0.9804	CIDm00000177|2-deuterio-1-tritioethanone|0.9999	CIDm00005408|UNII-P57HP4MCQZ|0.9999	CIDm00002116|SCHEMBL14297170|0.9825	CIDm00007870|SCHEMBL1331651|0.9926	CIDm00000813|potassium;hydron|0.9978	CIDm00004920|CID9948776|0.9955	CIDm00000857|leucine-d3|0.9980	CIDm00002349|CID9885301|0.9992	CIDm00000232|CID9815369|0.9996	CIDm00000602|DL-Alanine-13C3|0.9992	CIDm00000681|72535-00-3|0.9999	CIDm00023931|bis(chloranyl)mercury-201|0.9986	CIDm00023925|iron-58(2+)|0.9998	CIDm00008117|zinc bis-glycol|0.9998	CIDm00011009|copper-67(2+);dichloride|0.9987	CIDm00003054|d, diethylstilbestrol|1.0000	CIDm00000259|SCHEMBL13620354|0.9987	CIDm00000887|wood spirit|0.9998	CIDm00000274|2oz6|0.9999	CIDm00003385|FT-0695667|1.0000	CIDm00000222|deuterio(tritio)amine|0.9943	CIDm00145068|14706-82-2|0.9997	CIDm00000187|ACETYLCHOLINE-D16BROMIDE|0.9998	CIDm00000774|dideuterio-[2-(1H-imidazol-5-yl)ethyl]amine|0.9999	CIDm00002215|apomorphine, nasal, Britannia;|1.0000	CIDm00002826|SCHEMBL26609|1.0000	CIDm00005376|SCHEMBL4939312|0.9989	CIDm00442783|SCHEMBL6727006|0.9999	CIDm00003715|Indomod-d4|0.9999
MX1|P20591	CIDm00003121|valproic acid-d|0.9987	CIDm00002909|CID9988947|0.9667	CIDm00001003|Phosphoric acid-18O4 solution|0.8976	CIDm00000712|Formaldehyde-13C,d2solution|0.9076	CIDm00001983|SCHEMBL887976|0.9253	CIDm00002336|CID6911868|0.9727	CIDm00000888|mg++|0.9713	CIDm00000934|pi-Cyclopentadienyl compd. with nickel|0.9999	CIDm00000450|CID9993501|0.9732	CIDm00000197|SCHEMBL14613190|0.9469	CIDm05280343|quercetin-3-beta-d|0.9985	CIDm00015625|CID158816|0.9554	CIDm00000762|XKMLYUALXHKNFT-DTUHVUQASA-N|0.9637	CIDm00000866|lysine (12c/13c)|0.8691	CIDm00000702|(1S)-1-deuterioethanol|0.9437	CIDm00014888|white arsenic|0.9237	CIDm00005234|sodium;chlorine-35(1-)|0.9490	CIDm00000206|CID9899007|0.9155	CIDm00000280|CID9920366|0.9107	CIDm00000784|superoxol|0.9024	CIDm04604180|CID4604180|0.9500	CIDm00006049|ETHYLENEDIAMINETETRAACETICACID-D16|0.9400	CIDm00024425|disodium;dioxido(dioxo)chromium-51|0.9956	CIDm00002116|SCHEMBL14297170|0.9464	CIDm06326970|selenium-72|0.9618	CIDm00000738|glutamine (14n glutamine)|0.9850	CIDm00000730|QGWNDRXFNXRZMB-DTUHVUQASA-N|0.9928	CIDm05280961|genistein-d(4)|0.9775	CIDm00002349|CID9885301|0.9228	CIDm00006410|zinc t-butyl peroxide|0.9598	CIDm00023985|gold-198|0.9197	CIDm00000051|SCHEMBL6887701|0.9024	CIDm00000304|CID9909206|0.8783	CIDm00005297|CID9876413|0.8815	CIDm00000259|SCHEMBL13620354|0.9549	CIDm00003385|FT-0695667|0.9962	CIDm00000985|SCHEMBL1332805|0.9907	CIDm00016886|ZB000289|0.9190	CIDm00000764|s:guanine|0.9678	CIDm00001690|CID9893548|0.9750	CIDm00005376|SCHEMBL4939312|0.9324	CIDm00002244|deuterio 2-acetyloxybenzoate|0.9719	CIDm00004666|CID9897470|0.9831	CIDm00000158|CID9950404|0.9955	CIDm00005040|Rapamycin C-7, analog 1|0.9953	CIDm00000231|SCHEMBL5720005|0.9886	CIDm00000241|perdeuterobenzene|0.9505	CIDm00001287|SCHEMBL14423426|0.9989	CIDm00004112|SCHEMBL9246378|0.9807
PCSK9|Q8NBP7	CIDm00003121|valproic acid-d|0.9994	CIDm00024462|copper-64(2+);sulfate|1.0000	CIDm00000753|glycerol-d|1.0000	CIDm00002909|CID9988947|0.9933	CIDm00001003|Phosphoric acid-18O4 solution|0.9987	CIDm00001983|SCHEMBL887976|1.0000	CIDm00023994|zinc-64|1.0000	CIDm00001117|hydron;methyl carbamimidothioate;sulfate|0.9988	CIDm00002336|CID6911868|1.0000	CIDm00000271|calcium-41|1.0000	CIDm00000175|perdeuterioacetoxy|1.0000	CIDm00000312|SCHEMBL15314976|0.9996	CIDm00000934|pi-Cyclopentadienyl compd. with nickel|0.9956	CIDm00015103|SCHEMBL16062159|0.9973	CIDm00005562|Trichostatin A, Streptomyces sp.|0.9902	CIDm00000450|CID9993501|1.0000	CIDm05280343|quercetin-3-beta-d|0.9895	CIDm00000923|zlchem 216|0.9999	CIDm00015625|CID158816|0.9964	CIDm00000174|methanol/methanol-d1|0.9990	CIDm00000206|CID9899007|0.9975	CIDm00000177|2-deuterio-1-tritioethanone|0.9982	CIDm00000813|potassium;hydron|0.8966	CIDm00000899|478529-44-1|1.0000	CIDm00023930|manganum|0.9840	CIDm00005056|CTK8G2938|0.9998	CIDm00023830|hepes-t|0.9917	CIDm00002767|azane;platinum-195(2+);dichloride|0.9998	CIDm00000232|CID9815369|0.9995	CIDm00023931|bis(chloranyl)mercury-201|0.9971	CIDm00000304|CID9909206|1.0000	CIDm00008117|zinc bis-glycol|0.9839	CIDm00000259|SCHEMBL13620354|0.9948	CIDm00000222|deuterio(tritio)amine|0.9948	CIDm00000774|dideuterio-[2-(1H-imidazol-5-yl)ethyl]amine|0.9986	CIDm00005238|CID9833957|0.9972	CIDm00000311|CID9990172|0.9946	CIDm44263835|AGN-PC-0743G4|0.9934	CIDm00000424|aspartic acid-d|0.9994	CIDm00005279|Stauosporin|0.9996	CIDm00008200|tris(tetraethyleneglycol)phosphite|0.9989	CIDm00000160|CID9884956|0.9986	CIDm00019920|ZINC02038187|0.9988	CIDm00000840|(2R,3S,4S,5R)-6-methyloxane-2,3,4,5-tetrol|0.9675	CIDm00443314|SCHEMBL15760665|0.9985	CIDm00003776|1-deuteriopropan-2-ol|0.9985	CIDm00000453|CID9920559|0.9928	CIDm00002900|ZINC03872172|0.9989	CIDm00000303|CID9866174|0.9984
GPD1|P21695	CIDm00000753|glycerol-d|1.0000	CIDm00002909|CID9988947|0.9996	CIDm00001003|Phosphoric acid-18O4 solution|0.9999	CIDm00001983|SCHEMBL887976|0.9766	CIDm00001117|hydron;methyl carbamimidothioate;sulfate|1.0000	CIDm00002336|CID6911868|0.9833	CIDm00000175|perdeuterioacetoxy|0.9962	CIDm00000934|pi-Cyclopentadienyl compd. with nickel|0.9951	CIDm00015103|SCHEMBL16062159|1.0000	CIDm00000450|CID9993501|0.9939	CIDm00015625|CID158816|0.9909	CIDm00000866|lysine (12c/13c)|0.9682	CIDm00000702|(1S)-1-deuterioethanol|0.9979	CIDm00000280|CID9920366|0.9877	CIDm04604180|CID4604180|0.9973	CIDm00000177|2-deuterio-1-tritioethanone|0.9951	CIDm00000783|p-Hydrogen|0.9999	CIDm00007870|SCHEMBL1331651|0.9741	CIDm00023830|hepes-t|0.9991	CIDm00000222|deuterio(tritio)amine|0.9930	CIDm00002826|SCHEMBL26609|0.9989	CIDm00006859|methyl(quinolin-8-yloxy)mercury|0.9968	CIDm00073212|Diplumbene|1.0000	CIDm00001567|203645-37-8|0.9936	CIDm00003987|SCHEMBL3672549|0.9925	CIDm00036070|Ultramid A3 times. G7|0.9981	CIDm00000925||A-Nicotinamide adenine dinucleotide sodium salt|0.9993	CIDm00001148|CID9990558|0.9990	CIDm00004946|s-propranolol|0.9940	CIDm00000930||A-NADPH|0.9999	CIDm00000928||A-NADH|0.9999	CIDm00002460|sodium n,2'-o-dibutyryladenosine-3',5'-phosphate|0.9965	CIDm00159612|cobaltous;stannic;oxygen(2-)|0.9993	CIDm00133881|WTUKKAOMXJCRLH-UHFFFAOYSA-N|0.9993	CIDm00001167|CID9851795|0.9982	CIDm00171147|SCHEMBL2239479|0.9915	CIDm00003051|pyrocarbonic acid diethylester|0.9965
HDAC3|O15379	CIDm00003121|valproic acid-d|1.0000	CIDm00024462|copper-64(2+);sulfate|0.9047	CIDm00000753|glycerol-d|0.9961	CIDm00005538|SCHEMBL12494512|0.9680	CIDm00001003|Phosphoric acid-18O4 solution|0.9936	CIDm00000712|Formaldehyde-13C,d2solution|0.8838	CIDm00000238|CID9827664|0.9043	CIDm00023994|zinc-64|0.9988	CIDm00000271|calcium-41|0.9884	CIDm00000175|perdeuterioacetoxy|0.9673	CIDm00005562|Trichostatin A, Streptomyces sp.|1.0000	CIDm00000450|CID9993501|0.9487	CIDm00000197|SCHEMBL14613190|0.9664	CIDm00000283|oxidanylformaldehyde|0.9376	CIDm00000977|triplet molecular oxygen|0.9833	CIDm00000866|lysine (12c/13c)|0.9719	CIDm00000702|(1S)-1-deuterioethanol|0.9727	CIDm00005234|sodium;chlorine-35(1-)|0.9439	CIDm00006503|SCHEMBL9633903|0.9998	CIDm04604180|CID4604180|0.9919	CIDm00006049|ETHYLENEDIAMINETETRAACETICACID-D16|0.9742	CIDm00000177|2-deuterio-1-tritioethanone|0.9907	CIDm00000813|potassium;hydron|0.9891	CIDm00000738|glutamine (14n glutamine)|0.9914	CIDm00005056|CTK8G2938|0.9836	CIDm00023830|hepes-t|0.9936	CIDm00000857|leucine-d3|0.9605	CIDm00005590|4-tert-Octylphenol-3,5-d2 monoethoxylate solution|0.9901	CIDm00000232|CID9815369|0.9953	CIDm00000750|glycine-t2|0.9944	CIDm00024934|sodiumhydrogen selenite,sodium biselenite|0.9770	CIDm00024584|magnesium;trichloride|0.9973	CIDm00003017|AGN-PC-0CX9FP|0.9781	CIDm00000985|SCHEMBL1332805|0.9981	CIDm00077998|rosiglizole|0.9475	CIDm00442783|SCHEMBL6727006|0.9156	CIDm00073212|Diplumbene|1.0000	CIDm00005040|Rapamycin C-7, analog 1|0.9871	CIDm00002978|SCHEMBL13308730|0.9928	CIDm00001912|SCHEMBL16079734|0.9971	CIDm00000231|SCHEMBL5720005|0.9923	CIDm00005591|ZINC00968278|0.9884	CIDm00000241|perdeuterobenzene|0.9845	CIDm46174157|KSS|0.9813	CIDm00149368|Dechromose-a Chrommycin A3|0.9767	CIDm00448110|SCHEMBL1506775|0.9828	CIDm00000896|melatonin-d3|0.9941	CIDm00000264|CID9812753|0.9987	CIDm00028486|lithium-12|0.9733
EIF5B|O60841	CIDm00023994|zinc-64|0.5039	CIDm00000888|mg++|0.7952	CIDm00015103|SCHEMBL16062159|0.7747	CIDm00028486|lithium-12|0.9288	CIDm00005300|SCHEMBL15012795|0.9262
HS2ST1|Q7LGA3	CIDm00003121|valproic acid-d|0.9987	CIDm00024462|copper-64(2+);sulfate|0.9777	CIDm00000712|Formaldehyde-13C,d2solution|0.9558	CIDm00002336|CID6911868|0.9547	CIDm05280343|quercetin-3-beta-d|0.9630	CIDm00005978|SCHEMBL15474330|0.9440	CIDm00000224|Spectrum_000075|0.9816	CIDm00002832|ZINC03872131|0.9714	CIDm00000231|SCHEMBL5720005|0.9819	CIDm23690938|CID10830762|0.9521	CIDm00015938|Paraquat-d8 Dichloride|0.9791	CIDm00024424|zinc;sulfuric acid|0.9863	CIDm53477714|AGN-PC-09TKB8|0.9833	CIDm00024766|SCHEMBL15263434|0.9979
JAK3|P52333	CIDm00003121|valproic acid-d|0.9992	CIDm00000753|glycerol-d|0.9985	CIDm00002909|CID9988947|0.9956	CIDm00001003|Phosphoric acid-18O4 solution|0.9943	CIDm00000712|Formaldehyde-13C,d2solution|0.9853	CIDm00000238|CID9827664|1.0000	CIDm00001983|SCHEMBL887976|0.9830	CIDm00023994|zinc-64|0.9931	CIDm00000175|perdeuterioacetoxy|1.0000	CIDm00000888|mg++|0.9953	CIDm00000312|SCHEMBL15314976|1.0000	CIDm00015103|SCHEMBL16062159|0.9943	CIDm00000197|SCHEMBL14613190|1.0000	CIDm05280343|quercetin-3-beta-d|0.9986	CIDm00002524|SCHEMBL10034115|0.9968	CIDm00000866|lysine (12c/13c)|0.9906	CIDm00002514|cadmium-110|0.9993	CIDm00005234|sodium;chlorine-35(1-)|0.9921	CIDm00000206|CID9899007|1.0000	CIDm00000280|CID9920366|1.0000	CIDm00000784|superoxol|0.9970	CIDm04604180|CID4604180|0.9977	CIDm00006049|ETHYLENEDIAMINETETRAACETICACID-D16|0.9990	CIDm00000783|p-Hydrogen|0.9790	CIDm00000899|478529-44-1|1.0000	CIDm00000738|glutamine (14n glutamine)|0.9906	CIDm00002767|azane;platinum-195(2+);dichloride|0.9783	CIDm00002349|CID9885301|0.9990	CIDm00000232|CID9815369|0.9957	CIDm00000679|trideuterio(methylsulfinyl)methane|0.9955	CIDm00000224|Spectrum_000075|0.9999	CIDm00000681|72535-00-3|0.9992	CIDm00023985|gold-198|0.9998	CIDm00008117|zinc bis-glycol|0.9954	CIDm00005297|CID9876413|0.9991	CIDm00003054|d, diethylstilbestrol|0.9912	CIDm00000259|SCHEMBL13620354|0.9955	CIDm00000274|2oz6|0.9974	CIDm00000222|deuterio(tritio)amine|0.9945	CIDm00000985|SCHEMBL1332805|0.9999	CIDm00145068|14706-82-2|0.9998	CIDm00001690|CID9893548|1.0000	CIDm00002826|SCHEMBL26609|1.0000	CIDm00442783|SCHEMBL6727006|0.9981	CIDm00000106|triammonium bis(o-phospho-l-serinate) trihydrate|0.9925	CIDm00004795|CID9543492|0.9958	CIDm00078165|{2-[n-morpholino]ethanesulfonic acid}hydrate|1.0000	CIDm00004666|CID9897470|0.9987	CIDm00000158|CID9950404|1.0000
ABCA7|Q8IZY2	CIDm00024462|copper-64(2+);sulfate|0.9919	CIDm00005538|SCHEMBL12494512|0.9918	CIDm00001003|Phosphoric acid-18O4 solution|1.0000	CIDm00000238|CID9827664|0.9988	CIDm00001117|hydron;methyl carbamimidothioate;sulfate|0.9974	CIDm00000312|SCHEMBL15314976|1.0000	CIDm00000197|SCHEMBL14613190|1.0000	CIDm05280343|quercetin-3-beta-d|0.9995	CIDm00000923|zlchem 216|0.9999	CIDm00000961||I-Oxido dihydrogen|1.0000	CIDm00000702|(1S)-1-deuterioethanol|1.0000	CIDm00006113|methylsulfonic acid, ethyl ester|0.9999	CIDm06326970|selenium-72|0.9924	CIDm05280961|genistein-d(4)|0.9907	CIDm00023931|bis(chloranyl)mercury-201|0.9924	CIDm00023925|iron-58(2+)|0.9970	CIDm00000304|CID9909206|1.0000	CIDm00442783|SCHEMBL6727006|0.9999	CIDm00002832|ZINC03872131|0.9999	CIDm00004666|CID9897470|1.0000	CIDm00005040|Rapamycin C-7, analog 1|0.9998	CIDm00008172|tris-tri-ethyleneglycolphosphate|0.9969	CIDm00000596|3'-deuterio cytidine|1.0000	CIDm00004122|oncodazole|0.9996	CIDm00002513|sodium;dimethylarsinic acid;trihydrate|1.0000	CIDm00004253|SMR001338872|0.9999	CIDm25880656|EINECS 255-353-5|1.0000	CIDm00735863|Zinc00153754|0.9951	CIDm00250653|sodium;4-(methylsulfonylamino)benzoate|0.9982	CIDm00001123|342611-14-7|0.9989	CIDm71563398|CHEMBL2403340|0.9969	CIDm00004946|s-propranolol|0.9987	CIDm00005726|Zidovudine-d3|0.9971	CIDm00004713|amino-3'-methoxyphenyl (-oxanaphtalen-4-on)|1.0000	CIDm00098527|bdmpea|1.0000	CIDm00024203|W8283|1.0000	CIDm00002430|CHEMBL2373671|0.9997	CIDm00002726|CHLORPROMAZINE-D3|1.0000	CIDm00002249|atenolol-d(7)|1.0000	CIDm00004454|CID9960585|0.9981	CIDm00060146|SCHEMBL13291483|0.9975	CIDm00159612|cobaltous;stannic;oxygen(2-)|1.0000	CIDm00002520|verapamil-s|1.0000	CIDm00004510|trinitroglycerol|0.9997	CIDm00003016|Valium-13C,d3|0.9896	CIDm00107918|SCHEMBL12376531|0.9999	CIDm00004737|ZINC13545634|0.9999
NUP214|P35658	CIDm00000753|glycerol-d|0.9066	CIDm00000238|CID9827664|0.9998	CIDm00001983|SCHEMBL887976|0.9259	CIDm00000934|pi-Cyclopentadienyl compd. with nickel|0.9794	CIDm00000197|SCHEMBL14613190|0.9999	CIDm00041322|64396-10-7|0.9778	CIDm00000762|XKMLYUALXHKNFT-DTUHVUQASA-N|0.9698	CIDm00000206|CID9899007|0.9986	CIDm00000730|QGWNDRXFNXRZMB-DTUHVUQASA-N|0.9584	CIDm00000611|d-glutamate-meso-d|0.9826	CIDm00003715|Indomod-d4|0.9791	CIDm00078165|{2-[n-morpholino]ethanesulfonic acid}hydrate|0.9845	CIDm00005040|Rapamycin C-7, analog 1|0.9858	CIDm00001153|tyrosine t23g7|0.9527	CIDm00001287|SCHEMBL14423426|0.9865	CIDm00005291|SCHEMBL4380735|0.9777	CIDm00028780|methyl1-(butylcarbamoyl)benzimidazole-2-carbamate|0.9985
PDE9A|O76083	CIDm00003121|valproic acid-d|1.0000	CIDm00005538|SCHEMBL12494512|1.0000	CIDm00000238|CID9827664|0.9661	CIDm00023994|zinc-64|0.9891	CIDm00002336|CID6911868|0.9836	CIDm00000888|mg++|0.9990	CIDm00000312|SCHEMBL15314976|0.9471	CIDm00000934|pi-Cyclopentadienyl compd. with nickel|1.0000	CIDm00005562|Trichostatin A, Streptomyces sp.|0.9779	CIDm00000923|zlchem 216|0.9739	CIDm00015625|CID158816|0.9925	CIDm00000961||I-Oxido dihydrogen|0.9999	CIDm00000283|oxidanylformaldehyde|0.9075	CIDm00000783|p-Hydrogen|0.9572	CIDm00023930|manganum|0.9711	CIDm00004920|CID9948776|0.9803	CIDm00000274|2oz6|0.9974	CIDm00002978|SCHEMBL13308730|0.9647	CIDm00025670|terbufos|0.9794	CIDm00000991|vitrex|0.9902	CIDm00000896|melatonin-d3|0.9727	CIDm00013676|ZINC02040143|0.9582	CIDm00005202|SEROTONINBINOXALATE,5-[2-14C]|0.9956	CIDm00000906|n-acetyl-d neuraminic acid|0.9624	CIDm00000295|ZOOGRGPOEVQQDX-BDXYJKHTSA-N|0.9941	CIDm00001181|uridintriphosphat|0.8342	CIDm00001070|retinal d2/d4|0.9907	CIDm00005102|ZINC01705443|0.9957	CIDm00000761|ZINC19418783|0.9958
FOS|P01100	CIDm00003121|valproic acid-d|1.0000	CIDm00024462|copper-64(2+);sulfate|1.0000	CIDm00000753|glycerol-d|0.9803	CIDm00002909|CID9988947|0.9990	CIDm00005538|SCHEMBL12494512|1.0000	CIDm00001003|Phosphoric acid-18O4 solution|1.0000	CIDm00000712|Formaldehyde-13C,d2solution|1.0000	CIDm00000238|CID9827664|1.0000	CIDm00001983|SCHEMBL887976|1.0000	CIDm00023994|zinc-64|0.9956	CIDm00002336|CID6911868|0.9978	CIDm00000271|calcium-41|1.0000	CIDm00000175|perdeuterioacetoxy|0.9960	CIDm00004156|trideuteriomethyl methanesulfonate|0.9997	CIDm00000312|SCHEMBL15314976|0.9967	CIDm00000934|pi-Cyclopentadienyl compd. with nickel|0.9845	CIDm00000450|CID9993501|1.0000	CIDm00000197|SCHEMBL14613190|0.9956	CIDm05280343|quercetin-3-beta-d|0.9982	CIDm00000923|zlchem 216|0.9945	CIDm00015625|CID158816|1.0000	CIDm00000961||I-Oxido dihydrogen|1.0000	CIDm00002256|zeapos|1.0000	CIDm00041322|64396-10-7|1.0000	CIDm00000283|oxidanylformaldehyde|0.9999	CIDm00002524|SCHEMBL10034115|1.0000	CIDm00000977|triplet molecular oxygen|1.0000	CIDm00000762|XKMLYUALXHKNFT-DTUHVUQASA-N|0.9839	CIDm00000866|lysine (12c/13c)|1.0000	CIDm00002514|cadmium-110|1.0000	CIDm00000702|(1S)-1-deuterioethanol|1.0000	CIDm00014888|white arsenic|1.0000	CIDm00005234|sodium;chlorine-35(1-)|1.0000	CIDm00000206|CID9899007|0.9995	CIDm00000280|CID9920366|1.0000	CIDm00006503|SCHEMBL9633903|0.9992	CIDm00000784|superoxol|0.9992	CIDm04604180|CID4604180|1.0000	CIDm00006049|ETHYLENEDIAMINETETRAACETICACID-D16|1.0000	CIDm00000177|2-deuterio-1-tritioethanone|0.9894	CIDm00005408|UNII-P57HP4MCQZ|1.0000	CIDm00024425|disodium;dioxido(dioxo)chromium-51|0.9997	CIDm00000813|potassium;hydron|0.9969	CIDm00023930|manganum|0.9886	CIDm00000942||-nicotine|0.9993	CIDm00004920|CID9948776|1.0000	CIDm00000738|glutamine (14n glutamine)|0.9999	CIDm00005056|CTK8G2938|1.0000	CIDm00023830|hepes-t|1.0000
TNFRSF11B|O00300	CIDm00003121|valproic acid-d|0.9977	CIDm00002909|CID9988947|0.9892	CIDm00005538|SCHEMBL12494512|0.9999	CIDm00001003|Phosphoric acid-18O4 solution|0.9620	CIDm00000712|Formaldehyde-13C,d2solution|0.9828	CIDm00001983|SCHEMBL887976|0.9994	CIDm00000888|mg++|0.9978	CIDm00000312|SCHEMBL15314976|0.9626	CIDm00000934|pi-Cyclopentadienyl compd. with nickel|1.0000	CIDm00005562|Trichostatin A, Streptomyces sp.|0.9947	CIDm00000450|CID9993501|0.9951	CIDm05280343|quercetin-3-beta-d|0.9508	CIDm00015625|CID158816|0.9647	CIDm00000961||I-Oxido dihydrogen|0.9624	CIDm00000283|oxidanylformaldehyde|0.9478	CIDm00002524|SCHEMBL10034115|0.9745	CIDm00000977|triplet molecular oxygen|0.9769	CIDm00000702|(1S)-1-deuterioethanol|0.9779	CIDm00014888|white arsenic|0.9977	CIDm00000206|CID9899007|0.9723	CIDm00000280|CID9920366|0.9881	CIDm00006049|ETHYLENEDIAMINETETRAACETICACID-D16|0.9938	CIDm00005408|UNII-P57HP4MCQZ|0.9876	CIDm00000899|478529-44-1|0.9928	CIDm00004920|CID9948776|1.0000	CIDm05280961|genistein-d(4)|0.9551	CIDm00002349|CID9885301|0.9624	CIDm00024934|sodiumhydrogen selenite,sodium biselenite|0.9982	CIDm00023985|gold-198|0.9881	CIDm00000304|CID9909206|0.9918	CIDm00005297|CID9876413|0.9832	CIDm00003054|d, diethylstilbestrol|0.9969	CIDm00003385|FT-0695667|0.9946	CIDm00145068|14706-82-2|0.9789	CIDm00001023|dihydroxyphosphoryl hydrogen phosphate|0.9555	CIDm00005376|SCHEMBL4939312|0.9980	CIDm00003715|Indomod-d4|0.9951	CIDm00000158|CID9950404|0.9969	CIDm53629505|AGN-PC-09X1LX|0.9777	CIDm00000160|CID9884956|0.9972	CIDm00010603|ZINC00155807|0.9657	CIDm00025670|terbufos|0.9963	CIDm00000991|vitrex|0.9950	CIDm00004112|SCHEMBL9246378|0.9923	CIDm00001071|Zuretinol|0.9957	CIDm00015938|Paraquat-d8 Dichloride|0.9773	CIDm00013676|ZINC02040143|0.9895	CIDm00002676|SCHEMBL6241950|0.9688	CIDm00004894|CID9906908|0.9946
SLURP1|P55000	CIDm00000544|tris(oxidanidyl)arsane|0.9794	CIDm00005428|CID9830965|0.9721	CIDm00000187|ACETYLCHOLINE-D16BROMIDE|0.9791	CIDm00248893|{1-[(1-phenylethyl)sulfanyl]ethyl}benzene|0.9886	CIDm05359596|arsenic-71|0.9692	CIDm00004253|SMR001338872|0.9961	CIDm00001071|Zuretinol|0.9996	CIDm00004376|n-methylaspartic acid sulfate|0.9987	CIDm00002803|ST 155-d4|0.9915
ATP1A2|P50993	CIDm00003121|valproic acid-d|0.9993	CIDm00024462|copper-64(2+);sulfate|0.9953	CIDm00005538|SCHEMBL12494512|1.0000	CIDm00001003|Phosphoric acid-18O4 solution|1.0000	CIDm00000238|CID9827664|1.0000	CIDm00001117|hydron;methyl carbamimidothioate;sulfate|1.0000	CIDm00002336|CID6911868|0.9977	CIDm00000271|calcium-41|1.0000	CIDm00000175|perdeuterioacetoxy|1.0000	CIDm00000888|mg++|1.0000	CIDm00000312|SCHEMBL15314976|0.9985	CIDm00000934|pi-Cyclopentadienyl compd. with nickel|1.0000	CIDm00015103|SCHEMBL16062159|1.0000	CIDm00005562|Trichostatin A, Streptomyces sp.|0.9994	CIDm00000197|SCHEMBL14613190|1.0000	CIDm00000923|zlchem 216|1.0000	CIDm00015625|CID158816|0.9949	CIDm00000961||I-Oxido dihydrogen|0.9997	CIDm00002524|SCHEMBL10034115|1.0000	CIDm00005234|sodium;chlorine-35(1-)|0.9973	CIDm00000280|CID9920366|1.0000	CIDm00000177|2-deuterio-1-tritioethanone|1.0000	CIDm00005408|UNII-P57HP4MCQZ|1.0000	CIDm00000783|p-Hydrogen|1.0000	CIDm00000813|potassium;hydron|1.0000	CIDm00000899|478529-44-1|1.0000	CIDm00023930|manganum|1.0000	CIDm00000304|CID9909206|1.0000	CIDm00005428|CID9830965|0.9967	CIDm00000294|SCHEMBL4176008|1.0000	CIDm00061672|vanadate|1.0000	CIDm00003657|SQ 1089-13C,15N2|1.0000	CIDm71563398|CHEMBL2403340|0.9953	CIDm00001206|methamphetamine-d4|0.9977	CIDm00005372|SCHEMBL10241645|0.9999	CIDm00014917|CID9898791|0.9989	CIDm00004713|amino-3'-methoxyphenyl (-oxanaphtalen-4-on)|1.0000	CIDm00086367|n-[4-methyl-6-cyclopropylpyrimidin-2-yl]aniline|1.0000	CIDm00004591|Spectrum3_001867|1.0000	CIDm00023991|xenon-134|1.0000	CIDm00004584|CID9918816|1.0000	CIDm00002803|ST 155-d4|1.0000	CIDm00003676|CHEMBL3278065|1.0000	CIDm05311325|tetrakis(fluoranyl)alumanuide|1.0000
GPX1|P07203	CIDm00024462|copper-64(2+);sulfate|0.9998	CIDm00005538|SCHEMBL12494512|0.9999	CIDm00001003|Phosphoric acid-18O4 solution|1.0000	CIDm00000712|Formaldehyde-13C,d2solution|0.9883	CIDm00000238|CID9827664|1.0000	CIDm00001983|SCHEMBL887976|0.9997	CIDm00023994|zinc-64|1.0000	CIDm00001117|hydron;methyl carbamimidothioate;sulfate|1.0000	CIDm00002336|CID6911868|0.9991	CIDm00000175|perdeuterioacetoxy|1.0000	CIDm00000888|mg++|1.0000	CIDm00004156|trideuteriomethyl methanesulfonate|0.9840	CIDm00015103|SCHEMBL16062159|0.9907	CIDm00000450|CID9993501|0.9938	CIDm05280343|quercetin-3-beta-d|0.9924	CIDm00000923|zlchem 216|0.9985	CIDm00000961||I-Oxido dihydrogen|1.0000	CIDm00000283|oxidanylformaldehyde|0.9991	CIDm00000977|triplet molecular oxygen|1.0000	CIDm00000866|lysine (12c/13c)|1.0000	CIDm00002514|cadmium-110|1.0000	CIDm00000702|(1S)-1-deuterioethanol|1.0000	CIDm00014888|white arsenic|1.0000	CIDm00005234|sodium;chlorine-35(1-)|0.9990	CIDm00006113|methylsulfonic acid, ethyl ester|0.9949	CIDm00000206|CID9899007|1.0000	CIDm00000280|CID9920366|0.9999	CIDm00006503|SCHEMBL9633903|1.0000	CIDm00000784|superoxol|1.0000	CIDm04604180|CID4604180|1.0000	CIDm00006049|ETHYLENEDIAMINETETRAACETICACID-D16|0.9964	CIDm00005408|UNII-P57HP4MCQZ|0.9998	CIDm00000783|p-Hydrogen|1.0000	CIDm00002116|SCHEMBL14297170|0.9998	CIDm00023930|manganum|0.9991	CIDm00000942||-nicotine|0.9947	CIDm06326970|selenium-72|0.9958	CIDm00000738|glutamine (14n glutamine)|0.9995	CIDm00005056|CTK8G2938|0.9999	CIDm00023830|hepes-t|0.9958	CIDm00002767|azane;platinum-195(2+);dichloride|0.9994	CIDm00005590|4-tert-Octylphenol-3,5-d2 monoethoxylate solution|0.9961	CIDm05280961|genistein-d(4)|0.9918	CIDm00001115|CID9907067|0.9998	CIDm00002349|CID9885301|0.9853	CIDm00000232|CID9815369|1.0000	CIDm00006410|zinc t-butyl peroxide|1.0000	CIDm00000602|DL-Alanine-13C3|1.0000	CIDm00000679|trideuterio(methylsulfinyl)methane|0.9999
RPS6KB2|Q9UBS0	CIDm00001003|Phosphoric acid-18O4 solution|0.9648	CIDm00000238|CID9827664|1.0000	CIDm00001983|SCHEMBL887976|0.9714	CIDm00023994|zinc-64|0.9998	CIDm00000271|calcium-41|0.9949	CIDm00015103|SCHEMBL16062159|0.9158	CIDm00000197|SCHEMBL14613190|1.0000	CIDm00002256|zeapos|1.0000	CIDm00000977|triplet molecular oxygen|0.9803	CIDm00002514|cadmium-110|0.9987	CIDm00005234|sodium;chlorine-35(1-)|0.9061	CIDm00000280|CID9920366|0.9950	CIDm00006049|ETHYLENEDIAMINETETRAACETICACID-D16|0.9755	CIDm00004920|CID9948776|0.9782	CIDm00005056|CTK8G2938|0.9999	CIDm00024934|sodiumhydrogen selenite,sodium biselenite|0.8195	CIDm00000224|Spectrum_000075|0.9864	CIDm00003054|d, diethylstilbestrol|0.9571	CIDm00003385|FT-0695667|0.9939	CIDm00005238|CID9833957|0.9918	CIDm00005376|SCHEMBL4939312|0.9403	CIDm00073212|Diplumbene|0.9685	CIDm00004795|CID9543492|0.9939	CIDm00002244|deuterio 2-acetyloxybenzoate|0.9737	CIDm00005040|Rapamycin C-7, analog 1|0.9935	CIDm00003779|UNII-DIA2A74855|0.9502	CIDm00005279|Stauosporin|0.9973	CIDm00019920|ZINC02038187|0.9968	CIDm00000264|CID9812753|0.9965	CIDm00028486|lithium-12|0.9980	CIDm00000317|RGJOEKWQDUBAIZ-FTAFPTFXSA-N|0.9970	CIDm00003310|SCHEMBL2514265|0.9834	CIDm00024586|sulphuric acid nickel sulphate|0.9600	CIDm00102615|UNII-T9379Q535O|0.9951	CIDm00005691|SCHEMBL14233191|0.9975	CIDm00014012|CID522275|0.9960	CIDm00000617|serine-t|0.9842	CIDm00003973|ZINC37858693|0.9999	CIDm00005753|corticosterone-d8|0.9910	CIDm00063062|CTK8F2185|0.9963	CIDm00000263|Butyl-13C4 alcohol|0.9996	CIDm00028780|methyl1-(butylcarbamoyl)benzimidazole-2-carbamate|1.0000	CIDm10282255|AGN-PC-0D9MQZ|0.9953	CIDm00028683|FT-0638587|0.9992	CIDm00003961|SCHEMBL14169596|0.9937	CIDm00000586|{[imino(amino)methyl](methyl)amino}acetate|0.9915	CIDm00065999|Telmisartan-d7|0.9497	CIDm00012550|CID7067445|1.0000
P2RY11|Q96G91	CIDm00000450|CID9993501|0.9726	CIDm00002256|zeapos|0.9871	CIDm05280961|genistein-d(4)|0.9878	CIDm00000679|trideuterio(methylsulfinyl)methane|0.9941	CIDm00000191|ZINC03201876|0.9992	CIDm00002519|Caffeine-1-methyl-14C|0.9984	CIDm00002153|SCHEMBL13384600|0.9973
CASP9|P55211	CIDm00003121|valproic acid-d|1.0000	CIDm00000753|glycerol-d|1.0000	CIDm00005538|SCHEMBL12494512|1.0000	CIDm00000712|Formaldehyde-13C,d2solution|1.0000	CIDm00000238|CID9827664|1.0000	CIDm00001983|SCHEMBL887976|0.9440	CIDm00023994|zinc-64|1.0000	CIDm00002336|CID6911868|1.0000	CIDm00000175|perdeuterioacetoxy|1.0000	CIDm00000312|SCHEMBL15314976|0.9975	CIDm00005562|Trichostatin A, Streptomyces sp.|1.0000	CIDm00000450|CID9993501|0.9999	CIDm00000197|SCHEMBL14613190|1.0000	CIDm05280343|quercetin-3-beta-d|1.0000	CIDm00000923|zlchem 216|1.0000	CIDm00015625|CID158816|1.0000	CIDm00002256|zeapos|0.9869	CIDm00041322|64396-10-7|0.9946	CIDm00000283|oxidanylformaldehyde|1.0000	CIDm00000977|triplet molecular oxygen|1.0000	CIDm00000866|lysine (12c/13c)|1.0000	CIDm00002514|cadmium-110|1.0000	CIDm00014888|white arsenic|1.0000	CIDm00000280|CID9920366|1.0000	CIDm00000784|superoxol|1.0000	CIDm04604180|CID4604180|1.0000	CIDm00005408|UNII-P57HP4MCQZ|1.0000	CIDm00002116|SCHEMBL14297170|0.9992	CIDm00000813|potassium;hydron|1.0000	CIDm00000942||-nicotine|1.0000	CIDm00005056|CTK8G2938|1.0000	CIDm00023830|hepes-t|1.0000	CIDm00002767|azane;platinum-195(2+);dichloride|1.0000	CIDm05280961|genistein-d(4)|0.9993	CIDm00001115|CID9907067|0.9956	CIDm00006410|zinc t-butyl peroxide|1.0000	CIDm00000750|glycine-t2|1.0000	CIDm00000544|tris(oxidanidyl)arsane|1.0000	CIDm00000602|DL-Alanine-13C3|1.0000	CIDm00000679|trideuterio(methylsulfinyl)methane|1.0000	CIDm00005978|SCHEMBL15474330|1.0000	CIDm00024934|sodiumhydrogen selenite,sodium biselenite|1.0000	CIDm00023985|gold-198|0.9983	CIDm00000304|CID9909206|1.0000	CIDm00003054|d, diethylstilbestrol|1.0000	CIDm00005428|CID9830965|1.0000	CIDm00024584|magnesium;trichloride|1.0000	CIDm00006623|bisphenol a-(13)c(12)|1.0000	CIDm00000887|wood spirit|0.9941
CYP7B1|O75881	CIDm00000753|glycerol-d|1.0000	CIDm00002909|CID9988947|0.9982	CIDm00001983|SCHEMBL887976|1.0000	CIDm00001117|hydron;methyl carbamimidothioate;sulfate|1.0000	CIDm00000271|calcium-41|1.0000	CIDm00000888|mg++|1.0000	CIDm00000312|SCHEMBL15314976|1.0000	CIDm00000934|pi-Cyclopentadienyl compd. with nickel|0.9985	CIDm00000450|CID9993501|0.9523	CIDm00000923|zlchem 216|0.9992	CIDm00000961||I-Oxido dihydrogen|1.0000	CIDm00000283|oxidanylformaldehyde|0.9952	CIDm00002524|SCHEMBL10034115|0.9965	CIDm00000174|methanol/methanol-d1|0.9999	CIDm00000977|triplet molecular oxygen|1.0000	CIDm00002514|cadmium-110|1.0000	CIDm00014888|white arsenic|0.9975	CIDm00000784|superoxol|1.0000	CIDm00005408|UNII-P57HP4MCQZ|0.9993	CIDm00000783|p-Hydrogen|0.9999	CIDm00000813|potassium;hydron|1.0000	CIDm00002767|azane;platinum-195(2+);dichloride|1.0000	CIDm00005590|4-tert-Octylphenol-3,5-d2 monoethoxylate solution|0.9945	CIDm00023931|bis(chloranyl)mercury-201|0.9996	CIDm00023925|iron-58(2+)|0.9994	CIDm00000304|CID9909206|1.0000	CIDm00008117|zinc bis-glycol|1.0000	CIDm00003054|d, diethylstilbestrol|1.0000	CIDm00000274|2oz6|0.9994	CIDm00000612|sodium l-lactate-(13)c(3)|0.9868	CIDm00078165|{2-[n-morpholino]ethanesulfonic acid}hydrate|1.0000	CIDm53629505|AGN-PC-09X1LX|1.0000	CIDm00000801|INDOLE-3-ACETICACID,[5-3H]|0.9992	CIDm00000795|imidazolyl-d|1.0000	CIDm00003776|1-deuteriopropan-2-ol|1.0000	CIDm00000943|trioxonitrate(V)|1.0000	CIDm00000303|CID9866174|1.0000	CIDm00002156|MOLI000923|0.9986	CIDm53774028|AGN-PC-09YLZD|0.9771	CIDm00000867|zirconiummalonat|1.0000	CIDm00000925||A-Nicotinamide adenine dinucleotide sodium salt|0.9911	CIDm05460048|triglycerides|0.9971	CIDm00015938|Paraquat-d8 Dichloride|1.0000	CIDm00003657|SQ 1089-13C,15N2|0.9960	CIDm00001065|ZINC04289113|1.0000	CIDm09874904|SCHEMBL37451|1.0000	CIDm00003821|690G0D6V8H|0.9997	CIDm00004894|CID9906908|0.9979	CIDm00002735|SCHEMBL267918|1.0000
KCNK15|Q9H427	CIDm00002256|zeapos|0.5629	CIDm00000206|CID9899007|0.8027	CIDm00000813|potassium;hydron|1.0000	CIDm05280961|genistein-d(4)|0.7184	CIDm00248893|{1-[(1-phenylethyl)sulfanyl]ethyl}benzene|0.9346	CIDm00004609|CID9947360|0.9673	CIDm00000346|SCHEMBL15483307|0.9974	CIDm00003224|RDYMFSUJUZBWLH-JAGSBRHWSA-N|0.9893
BCHE|P06276	CIDm00003121|valproic acid-d|0.9981	CIDm00024462|copper-64(2+);sulfate|0.9970	CIDm00000753|glycerol-d|1.0000	CIDm00002909|CID9988947|1.0000	CIDm00005538|SCHEMBL12494512|0.9953	CIDm00001003|Phosphoric acid-18O4 solution|1.0000	CIDm00000712|Formaldehyde-13C,d2solution|1.0000	CIDm00000238|CID9827664|0.9447	CIDm00001983|SCHEMBL887976|0.9941	CIDm00023994|zinc-64|1.0000	CIDm00001117|hydron;methyl carbamimidothioate;sulfate|0.9999	CIDm00000271|calcium-41|0.9962	CIDm00000175|perdeuterioacetoxy|1.0000	CIDm00000888|mg++|0.9802	CIDm00004156|trideuteriomethyl methanesulfonate|0.9934	CIDm00000312|SCHEMBL15314976|0.9995	CIDm00000934|pi-Cyclopentadienyl compd. with nickel|1.0000	CIDm00005562|Trichostatin A, Streptomyces sp.|0.9754	CIDm00000450|CID9993501|0.9893	CIDm05280343|quercetin-3-beta-d|0.9842	CIDm00000923|zlchem 216|1.0000	CIDm00000961||I-Oxido dihydrogen|0.9995	CIDm00002256|zeapos|0.9800	CIDm00000283|oxidanylformaldehyde|0.9982	CIDm00002524|SCHEMBL10034115|0.9751	CIDm00000174|methanol/methanol-d1|0.9981	CIDm00000977|triplet molecular oxygen|0.9984	CIDm00000762|XKMLYUALXHKNFT-DTUHVUQASA-N|0.9825	CIDm00000866|lysine (12c/13c)|0.9897	CIDm00002514|cadmium-110|1.0000	CIDm00000702|(1S)-1-deuterioethanol|0.9848	CIDm00014888|white arsenic|0.9887	CIDm00005234|sodium;chlorine-35(1-)|0.9822	CIDm00006113|methylsulfonic acid, ethyl ester|0.9863	CIDm00000206|CID9899007|1.0000	CIDm00000280|CID9920366|0.9997	CIDm00006503|SCHEMBL9633903|0.9863	CIDm00000784|superoxol|0.9838	CIDm04604180|CID4604180|0.9963	CIDm00006049|ETHYLENEDIAMINETETRAACETICACID-D16|0.9976	CIDm00000177|2-deuterio-1-tritioethanone|0.9941	CIDm00005408|UNII-P57HP4MCQZ|0.9813	CIDm00000783|p-Hydrogen|0.9806	CIDm00002116|SCHEMBL14297170|0.9831	CIDm00000813|potassium;hydron|1.0000	CIDm00000899|478529-44-1|0.9947	CIDm00023930|manganum|0.9712	CIDm00000942||-nicotine|0.9982	CIDm00005056|CTK8G2938|0.9944
NR3C1|P04150	CIDm00003121|valproic acid-d|0.9973	CIDm00024462|copper-64(2+);sulfate|0.9968	CIDm00000753|glycerol-d|0.9919	CIDm00002909|CID9988947|0.9879	CIDm00005538|SCHEMBL12494512|0.9849	CIDm00001003|Phosphoric acid-18O4 solution|0.9902	CIDm00000712|Formaldehyde-13C,d2solution|0.9970	CIDm00000238|CID9827664|0.9732	CIDm00001983|SCHEMBL887976|0.9770	CIDm00023994|zinc-64|0.9971	CIDm00002336|CID6911868|0.9842	CIDm00000271|calcium-41|0.9320	CIDm00000175|perdeuterioacetoxy|0.9812	CIDm00000312|SCHEMBL15314976|0.9398	CIDm00005562|Trichostatin A, Streptomyces sp.|0.9646	CIDm00000450|CID9993501|0.9744	CIDm05280343|quercetin-3-beta-d|0.9982	CIDm00000923|zlchem 216|0.9885	CIDm00015625|CID158816|0.9929	CIDm00000961||I-Oxido dihydrogen|0.9619	CIDm00041322|64396-10-7|1.0000	CIDm00000283|oxidanylformaldehyde|0.9652	CIDm00002524|SCHEMBL10034115|0.9890	CIDm00000174|methanol/methanol-d1|0.9941	CIDm00000977|triplet molecular oxygen|0.9698	CIDm00000762|XKMLYUALXHKNFT-DTUHVUQASA-N|0.9859	CIDm00000866|lysine (12c/13c)|0.9703	CIDm00002514|cadmium-110|0.9906	CIDm00000702|(1S)-1-deuterioethanol|0.9865	CIDm00005234|sodium;chlorine-35(1-)|0.9698	CIDm00000280|CID9920366|0.9940	CIDm00006503|SCHEMBL9633903|0.9422	CIDm00000784|superoxol|0.9644	CIDm04604180|CID4604180|0.9815	CIDm00006049|ETHYLENEDIAMINETETRAACETICACID-D16|0.9897	CIDm00000177|2-deuterio-1-tritioethanone|0.9939	CIDm00005408|UNII-P57HP4MCQZ|0.9995	CIDm00024425|disodium;dioxido(dioxo)chromium-51|0.9820	CIDm00002116|SCHEMBL14297170|0.9804	CIDm00000813|potassium;hydron|0.9961	CIDm00000942||-nicotine|0.9538	CIDm00004920|CID9948776|0.9838	CIDm06326970|selenium-72|0.9991	CIDm00000738|glutamine (14n glutamine)|0.9985	CIDm00005056|CTK8G2938|0.9994	CIDm00023830|hepes-t|0.9870	CIDm00002767|azane;platinum-195(2+);dichloride|0.9960	CIDm00000857|leucine-d3|0.9894	CIDm00005590|4-tert-Octylphenol-3,5-d2 monoethoxylate solution|0.9893
TFR2|Q9UP52	CIDm00003121|valproic acid-d|0.9991	CIDm00001003|Phosphoric acid-18O4 solution|0.9806	CIDm00015103|SCHEMBL16062159|0.9872	CIDm00000197|SCHEMBL14613190|0.9775	CIDm00000174|methanol/methanol-d1|0.9940	CIDm00000977|triplet molecular oxygen|0.9976	CIDm00000762|XKMLYUALXHKNFT-DTUHVUQASA-N|0.9985	CIDm00000866|lysine (12c/13c)|0.9946	CIDm00005234|sodium;chlorine-35(1-)|0.9735	CIDm00000206|CID9899007|0.9908	CIDm00000280|CID9920366|0.9962	CIDm00006049|ETHYLENEDIAMINETETRAACETICACID-D16|0.9974	CIDm00024425|disodium;dioxido(dioxo)chromium-51|0.9868	CIDm00002116|SCHEMBL14297170|0.9725	CIDm00000857|leucine-d3|0.9978	CIDm00005590|4-tert-Octylphenol-3,5-d2 monoethoxylate solution|0.9994	CIDm00001115|CID9907067|0.9992	CIDm00002349|CID9885301|0.9946	CIDm00000232|CID9815369|0.9994	CIDm00000679|trideuterio(methylsulfinyl)methane|0.9996	CIDm00000681|72535-00-3|0.9973	CIDm00023985|gold-198|0.9959	CIDm00023925|iron-58(2+)|1.0000	CIDm00000304|CID9909206|0.9997	CIDm00008117|zinc bis-glycol|0.9954	CIDm00005297|CID9876413|0.9988	CIDm00011009|copper-67(2+);dichloride|1.0000	CIDm00000187|ACETYLCHOLINE-D16BROMIDE|0.9960	CIDm00001690|CID9893548|1.0000	CIDm00000876|methionine-d4|0.9984	CIDm00000612|sodium l-lactate-(13)c(3)|0.9909	CIDm00248893|{1-[(1-phenylethyl)sulfanyl]ethyl}benzene|0.9936	CIDm00001134|[3'-13C]THYMIDINE|0.9978	CIDm00004666|CID9897470|1.0000	CIDm00008172|tris-tri-ethyleneglycolphosphate|0.9993	CIDm53629505|AGN-PC-09X1LX|1.0000	CIDm00000801|INDOLE-3-ACETICACID,[5-3H]|0.9995	CIDm00004609|CID9947360|0.9999	CIDm00002900|ZINC03872172|0.9998	CIDm00000994|CID9989619|0.9963	CIDm00001099|hydron;sulfite|1.0000	CIDm00004140|NCGC00016363-01|0.9967	CIDm00024586|sulphuric acid nickel sulphate|0.9848	CIDm00005691|SCHEMBL14233191|0.9975	CIDm00014012|CID522275|0.9907	CIDm00001148|CID9990558|0.9976	CIDm00002735|SCHEMBL267918|0.9997	CIDm00016850|fluorescein--2'-d|0.9924	CIDm00102399|alpha-D-Galp-(1->6)-alpha-D-Galp-(1->6)-D-Glu|0.9996
MATK|P42679	CIDm00003121|valproic acid-d|1.0000	CIDm00001003|Phosphoric acid-18O4 solution|0.9861	CIDm00000238|CID9827664|1.0000	CIDm00023994|zinc-64|0.8683	CIDm00000175|perdeuterioacetoxy|0.9999	CIDm00000888|mg++|0.9987	CIDm00015103|SCHEMBL16062159|0.9856	CIDm00000450|CID9993501|0.8707	CIDm00000197|SCHEMBL14613190|1.0000	CIDm05280343|quercetin-3-beta-d|0.9936	CIDm00002524|SCHEMBL10034115|1.0000	CIDm00002514|cadmium-110|1.0000	CIDm00000702|(1S)-1-deuterioethanol|0.8338	CIDm00014888|white arsenic|1.0000	CIDm00000206|CID9899007|0.9999	CIDm00000280|CID9920366|1.0000	CIDm00000784|superoxol|0.9975	CIDm04604180|CID4604180|0.8983	CIDm00006049|ETHYLENEDIAMINETETRAACETICACID-D16|0.9714	CIDm00000783|p-Hydrogen|1.0000	CIDm00000899|478529-44-1|1.0000	CIDm00004920|CID9948776|1.0000	CIDm05280961|genistein-d(4)|0.8744	CIDm00024934|sodiumhydrogen selenite,sodium biselenite|0.8650	CIDm00000224|Spectrum_000075|0.9870	CIDm00000681|72535-00-3|1.0000	CIDm00023985|gold-198|1.0000	CIDm00005297|CID9876413|0.9580	CIDm00000259|SCHEMBL13620354|0.9999	CIDm00000222|deuterio(tritio)amine|0.9992	CIDm00000985|SCHEMBL1332805|1.0000	CIDm00145068|14706-82-2|1.0000	CIDm00002826|SCHEMBL26609|1.0000	CIDm00077998|rosiglizole|0.9463	CIDm00004795|CID9543492|0.9999	CIDm00078165|{2-[n-morpholino]ethanesulfonic acid}hydrate|1.0000	CIDm00005279|Stauosporin|1.0000	CIDm00024502|sodium dichromate(VI)|0.9995	CIDm00000801|INDOLE-3-ACETICACID,[5-3H]|0.9992	CIDm00003987|SCHEMBL3672549|1.0000	CIDm00025670|terbufos|0.8948	CIDm00000991|vitrex|0.9460	CIDm00000453|CID9920559|0.9993	CIDm00002891|CID9963853|0.9997	CIDm00000943|trioxonitrate(V)|1.0000	CIDm00028486|lithium-12|1.0000	CIDm00008083|morpholin-4-yl-d|0.9998	CIDm03062316|SCHEMBL4236003|1.0000	CIDm00072466|CID9920268|1.0000
MMP24|Q9Y5R2	CIDm00001003|Phosphoric acid-18O4 solution|0.9930	CIDm00000702|(1S)-1-deuterioethanol|0.9730	CIDm00000784|superoxol|0.9699	CIDm00002116|SCHEMBL14297170|0.9681	CIDm00000899|478529-44-1|0.9990	CIDm06326970|selenium-72|0.9910	CIDm00000544|tris(oxidanidyl)arsane|0.9910	CIDm00077998|rosiglizole|0.9603	CIDm00003715|Indomod-d4|0.9601	CIDm00004666|CID9897470|0.9816	CIDm00000158|CID9950404|0.9849	CIDm00003779|UNII-DIA2A74855|0.9435	CIDm53629505|AGN-PC-09X1LX|0.9743	CIDm00000241|perdeuterobenzene|0.9255	CIDm25880656|EINECS 255-353-5|0.9715	CIDm00004624|Topamine-d3 Hydrochloride|0.9929	CIDm00012547|5beta-pregnane-3alpha,11beta,17alpha|0.9842	CIDm00003367|ZINC03875977|0.9907
HRAS|P01112	CIDm00003121|valproic acid-d|0.9987	CIDm00024462|copper-64(2+);sulfate|0.9998	CIDm00000753|glycerol-d|0.9995	CIDm00005538|SCHEMBL12494512|1.0000	CIDm00001003|Phosphoric acid-18O4 solution|1.0000	CIDm00000712|Formaldehyde-13C,d2solution|1.0000	CIDm00000238|CID9827664|0.9848	CIDm00023994|zinc-64|1.0000	CIDm00001117|hydron;methyl carbamimidothioate;sulfate|0.9970	CIDm00002336|CID6911868|1.0000	CIDm00000271|calcium-41|1.0000	CIDm00000175|perdeuterioacetoxy|0.9800	CIDm00000888|mg++|1.0000	CIDm00004156|trideuteriomethyl methanesulfonate|0.9825	CIDm00000312|SCHEMBL15314976|0.9983	CIDm00000934|pi-Cyclopentadienyl compd. with nickel|0.9939	CIDm00015103|SCHEMBL16062159|0.9993	CIDm00005562|Trichostatin A, Streptomyces sp.|0.9995	CIDm00000450|CID9993501|1.0000	CIDm00000197|SCHEMBL14613190|0.9792	CIDm05280343|quercetin-3-beta-d|1.0000	CIDm00000923|zlchem 216|0.9949	CIDm00000961||I-Oxido dihydrogen|0.9960	CIDm00002256|zeapos|0.9999	CIDm00041322|64396-10-7|1.0000	CIDm00000283|oxidanylformaldehyde|0.9971	CIDm00000977|triplet molecular oxygen|1.0000	CIDm00000762|XKMLYUALXHKNFT-DTUHVUQASA-N|0.9906	CIDm00000866|lysine (12c/13c)|1.0000	CIDm00000702|(1S)-1-deuterioethanol|1.0000	CIDm00005234|sodium;chlorine-35(1-)|0.9998	CIDm00006113|methylsulfonic acid, ethyl ester|0.9576	CIDm00000206|CID9899007|0.9759	CIDm00000280|CID9920366|1.0000	CIDm00006503|SCHEMBL9633903|0.9998	CIDm00000784|superoxol|0.9850	CIDm04604180|CID4604180|1.0000	CIDm00006049|ETHYLENEDIAMINETETRAACETICACID-D16|1.0000	CIDm00002116|SCHEMBL14297170|0.9907	CIDm00007870|SCHEMBL1331651|0.9963	CIDm00000813|potassium;hydron|0.9925	CIDm00023930|manganum|0.9910	CIDm00004920|CID9948776|0.9524	CIDm06326970|selenium-72|0.9855	CIDm00000738|glutamine (14n glutamine)|0.9971	CIDm00000730|QGWNDRXFNXRZMB-DTUHVUQASA-N|0.9909	CIDm00005056|CTK8G2938|1.0000	CIDm00023830|hepes-t|1.0000	CIDm00002767|azane;platinum-195(2+);dichloride|1.0000
DGAT2|Q96PD7	CIDm00003121|valproic acid-d|0.9996	CIDm00024462|copper-64(2+);sulfate|0.9998	CIDm00000753|glycerol-d|0.9826	CIDm00002909|CID9988947|1.0000	CIDm00005538|SCHEMBL12494512|0.9949	CIDm00001003|Phosphoric acid-18O4 solution|0.9956	CIDm00001983|SCHEMBL887976|1.0000	CIDm00002336|CID6911868|0.9816	CIDm00004156|trideuteriomethyl methanesulfonate|0.9734	CIDm00000934|pi-Cyclopentadienyl compd. with nickel|0.9852	CIDm00005562|Trichostatin A, Streptomyces sp.|0.9818	CIDm00000450|CID9993501|0.9659	CIDm05280343|quercetin-3-beta-d|0.9828	CIDm00015625|CID158816|0.9996	CIDm00000961||I-Oxido dihydrogen|0.9999	CIDm00000283|oxidanylformaldehyde|0.9898	CIDm00002524|SCHEMBL10034115|0.9827	CIDm00000702|(1S)-1-deuterioethanol|0.9964	CIDm00000206|CID9899007|0.9954	CIDm00000177|2-deuterio-1-tritioethanone|0.9954	CIDm00000857|leucine-d3|0.9921	CIDm05280961|genistein-d(4)|0.9863	CIDm00000602|DL-Alanine-13C3|0.9858	CIDm00000304|CID9909206|0.9999	CIDm00006623|bisphenol a-(13)c(12)|0.9963	CIDm00000985|SCHEMBL1332805|0.9934	CIDm00000764|s:guanine|0.9932	CIDm00001912|SCHEMBL16079734|0.9920	CIDm00000965|zirconyl oleate|0.9952	CIDm00000241|perdeuterobenzene|0.9926	CIDm00003987|SCHEMBL3672549|1.0000	CIDm00004112|SCHEMBL9246378|0.9989	CIDm25880664|SCHEMBL12356690|0.9977	CIDm00000181|ZSLZBFCDCINBPY-LKJKNSTQSA-N|0.9988	CIDm00123638|AGN-PC-04Y3WW|0.9790	CIDm00000597|cytosine-1-beta-d|0.9969	CIDm00000317|RGJOEKWQDUBAIZ-FTAFPTFXSA-N|1.0000	CIDm00735863|Zinc00153754|0.9962	CIDm05460048|triglycerides|0.9980	CIDm00102615|UNII-T9379Q535O|0.9428	CIDm00014012|CID522275|0.9989	CIDm00024261|silicon(IV) oxide|1.0000	CIDm00003931|2,2,3,3-tetradeuteriooctadeca-9,12-dienoic acid|0.9973	CIDm00005637|U-120|0.9971	CIDm00000937|zinc dinicotinate|0.9997	CIDm00000263|Butyl-13C4 alcohol|0.9984	CIDm00001107|gonol|0.9999	CIDm00000305|SCHEMBL1332010|0.9980	CIDm00000860|alpha-linolenate (d5-18:3n-3 ethyl ester)|0.9992
CA9|Q16790	CIDm00024462|copper-64(2+);sulfate|1.0000	CIDm00000753|glycerol-d|0.9838	CIDm00002909|CID9988947|0.9999	CIDm00001003|Phosphoric acid-18O4 solution|0.9746	CIDm00000712|Formaldehyde-13C,d2solution|0.9434	CIDm00000238|CID9827664|0.9985	CIDm00023994|zinc-64|1.0000	CIDm00002336|CID6911868|0.9918	CIDm00000271|calcium-41|0.9874	CIDm00000450|CID9993501|1.0000	CIDm00000961||I-Oxido dihydrogen|0.9959	CIDm00000977|triplet molecular oxygen|0.9854	CIDm00014888|white arsenic|0.9998	CIDm00000206|CID9899007|0.9268	CIDm00000280|CID9920366|1.0000	CIDm00006503|SCHEMBL9633903|0.8938	CIDm00000784|superoxol|0.9685	CIDm00006049|ETHYLENEDIAMINETETRAACETICACID-D16|0.9881	CIDm00000177|2-deuterio-1-tritioethanone|0.9875	CIDm00000783|p-Hydrogen|1.0000	CIDm00000813|potassium;hydron|0.9997	CIDm00000899|478529-44-1|0.9961	CIDm00000942||-nicotine|0.9991	CIDm06326970|selenium-72|0.9704	CIDm00000738|glutamine (14n glutamine)|1.0000	CIDm00002767|azane;platinum-195(2+);dichloride|0.9997	CIDm00093860|SCHEMBL685473|0.9764	CIDm00001690|CID9893548|0.9997	CIDm00000612|sodium l-lactate-(13)c(3)|0.9784	CIDm00001567|203645-37-8|0.9987	CIDm05359596|arsenic-71|0.9973	CIDm00000801|INDOLE-3-ACETICACID,[5-3H]|0.9999	CIDm00004609|CID9947360|0.9984	CIDm00000773|CID9815258|0.9984	CIDm00000795|imidazolyl-d|0.9946	CIDm00010603|ZINC00155807|0.9535	CIDm00000943|trioxonitrate(V)|1.0000	CIDm00000994|CID9989619|0.9877	CIDm00001099|hydron;sulfite|0.9979	CIDm00000236|asparagine (d79n-beta2ar-rluc)|0.9967	CIDm00061672|vanadate|0.9931	CIDm00024586|sulphuric acid nickel sulphate|0.9999	CIDm00005291|SCHEMBL4380735|0.9999	CIDm00000767|sodium bicarbonate -13c|1.0000	CIDm00005691|SCHEMBL14233191|0.9966	CIDm00000745|ZINC03830892|1.0000	CIDm00000338|2-deuteriooxybenzoic acid|1.0000	CIDm11020241|SCHEMBL11555670|0.9999	CIDm00030583|SCHEMBL33613|0.9997
CHSY1|Q86X52	CIDm00003121|valproic acid-d|0.9987	CIDm00002909|CID9988947|0.9616	CIDm00005538|SCHEMBL12494512|0.9671	CIDm00001003|Phosphoric acid-18O4 solution|0.9163	CIDm00000712|Formaldehyde-13C,d2solution|0.9426	CIDm00005562|Trichostatin A, Streptomyces sp.|0.9947	CIDm00000450|CID9993501|0.9320	CIDm00041322|64396-10-7|0.8934	CIDm00005234|sodium;chlorine-35(1-)|0.9430	CIDm00000280|CID9920366|0.9670	CIDm00006503|SCHEMBL9633903|0.9448	CIDm00006049|ETHYLENEDIAMINETETRAACETICACID-D16|0.9821	CIDm00000783|p-Hydrogen|0.9992	CIDm00005590|4-tert-Octylphenol-3,5-d2 monoethoxylate solution|0.9572	CIDm05280961|genistein-d(4)|0.9639	CIDm00024934|sodiumhydrogen selenite,sodium biselenite|0.9887	CIDm00006623|bisphenol a-(13)c(12)|0.9895	CIDm44263835|AGN-PC-0743G4|0.9643	CIDm00443314|SCHEMBL15760665|0.9995	CIDm00002891|CID9963853|0.9956	CIDm00001158|XCCTYIAWTASOJW-OPMSUHOOSA-N|1.0000	CIDm24978514|Phosphate-Buffered Saline|0.9975	CIDm00001166|Uridine-5'-diphosphogalactose|0.9922	CIDm00135074|n-Heptyl |A-D-Thioglucoside|0.9974	CIDm00023982|gadolinium-148|0.9891	CIDm00024766|SCHEMBL15263434|1.0000	CIDm00003954|[11C]Loperamide|0.9973	CIDm00001167|CID9851795|1.0000	CIDm00004053|UNII-A960M0G5TP|0.9956	CIDm00000983|tripolyphosphoric acid|0.9971
PCSK4|Q6UW60	CIDm00003121|valproic acid-d|0.9950	CIDm00024462|copper-64(2+);sulfate|0.9545	CIDm00000753|glycerol-d|0.8227	CIDm00002909|CID9988947|0.9125	CIDm00001003|Phosphoric acid-18O4 solution|0.8456	CIDm00023994|zinc-64|0.9309	CIDm00001117|hydron;methyl carbamimidothioate;sulfate|0.6917	CIDm00000271|calcium-41|0.9185	CIDm00000175|perdeuterioacetoxy|1.0000	CIDm00000312|SCHEMBL15314976|0.9550	CIDm00000934|pi-Cyclopentadienyl compd. with nickel|0.9324	CIDm00015103|SCHEMBL16062159|0.8017	CIDm00000923|zlchem 216|0.9365	CIDm00002524|SCHEMBL10034115|0.8833	CIDm00000174|methanol/methanol-d1|0.8491	CIDm00014888|white arsenic|0.9949	CIDm00000206|CID9899007|0.8851	CIDm00000177|2-deuterio-1-tritioethanone|0.9412	CIDm00000813|potassium;hydron|0.9112	CIDm00000899|478529-44-1|0.8727	CIDm00023930|manganum|0.8764	CIDm00000738|glutamine (14n glutamine)|0.9525	CIDm00023830|hepes-t|0.9405	CIDm00008117|zinc bis-glycol|0.9258	CIDm00003017|AGN-PC-0CX9FP|0.9899	CIDm00005238|CID9833957|0.9774	CIDm00000311|CID9990172|0.9485	CIDm00001153|tyrosine t23g7|0.9787	CIDm00000840|(2R,3S,4S,5R)-6-methyloxane-2,3,4,5-tetrol|0.9731	CIDm00003776|1-deuteriopropan-2-ol|0.9979	CIDm00518605|tricyclo[3.3.1.1(3,7)]tetraarsoxane|0.9490	CIDm25880664|SCHEMBL12356690|0.9933	CIDm00000597|cytosine-1-beta-d|0.9337	CIDm00002900|ZINC03872172|0.9692	CIDm00000303|CID9866174|0.9655	CIDm00002513|sodium;dimethylarsinic acid;trihydrate|0.9891	CIDm00003310|SCHEMBL2514265|0.9739	CIDm00001099|hydron;sulfite|0.9640	CIDm00000867|zirconiummalonat|0.9706	CIDm00000236|asparagine (d79n-beta2ar-rluc)|0.9921	CIDm00062551|pentethyleneglycol|0.9602	CIDm25271560|AGN-PC-0510NE|0.9876	CIDm00439177|O641|0.9971	CIDm71563398|CHEMBL2403340|0.9916	CIDm00000297|protiomethane|0.9820	CIDm00004894|CID9906908|0.9805	CIDm00000295|ZOOGRGPOEVQQDX-BDXYJKHTSA-N|0.9693	CIDm00009711|isopropylthio-alpha-galactoside|0.9948	CIDm00005372|SCHEMBL10241645|0.9881
GAL3ST3|Q96A11	CIDm00001003|Phosphoric acid-18O4 solution|0.9849	CIDm00000191|ZINC03201876|0.9951	CIDm00000871|CID9957787|1.0000	CIDm00002156|MOLI000923|0.9944	CIDm00000245|alpha-D-Gal-(1->4)-beta-D-GlcNAc|0.9964
CLPP|Q16740	CIDm00000753|glycerol-d|0.9261	CIDm00001003|Phosphoric acid-18O4 solution|0.8173	CIDm00000712|Formaldehyde-13C,d2solution|0.9809	CIDm00000238|CID9827664|0.7580	CIDm00023994|zinc-64|0.9422	CIDm00001117|hydron;methyl carbamimidothioate;sulfate|0.9998	CIDm00000271|calcium-41|1.0000	CIDm00000175|perdeuterioacetoxy|0.9816	CIDm00000888|mg++|1.0000	CIDm00000312|SCHEMBL15314976|0.8531	CIDm00015103|SCHEMBL16062159|0.8716	CIDm00000961||I-Oxido dihydrogen|0.8346	CIDm00000283|oxidanylformaldehyde|0.7763	CIDm00000174|methanol/methanol-d1|0.9533	CIDm00000977|triplet molecular oxygen|0.8861	CIDm00000702|(1S)-1-deuterioethanol|0.9985	CIDm00006503|SCHEMBL9633903|0.9999	CIDm00000784|superoxol|0.8911	CIDm04604180|CID4604180|0.9161	CIDm00006049|ETHYLENEDIAMINETETRAACETICACID-D16|0.9094	CIDm00007870|SCHEMBL1331651|0.9236	CIDm00002767|azane;platinum-195(2+);dichloride|0.9386	CIDm00000857|leucine-d3|0.9648	CIDm00005590|4-tert-Octylphenol-3,5-d2 monoethoxylate solution|0.9812	CIDm00001115|CID9907067|0.9589	CIDm00000232|CID9815369|0.9988	CIDm00000750|glycine-t2|0.9278	CIDm00000602|DL-Alanine-13C3|1.0000	CIDm00000679|trideuterio(methylsulfinyl)methane|0.9561	CIDm00024934|sodiumhydrogen selenite,sodium biselenite|0.9449	CIDm00023925|iron-58(2+)|0.9804	CIDm00008117|zinc bis-glycol|0.9879	CIDm00005428|CID9830965|0.9565	CIDm00024584|magnesium;trichloride|0.8749	CIDm00004873|potassium-43(1+);chloride|0.9587	CIDm00000612|sodium l-lactate-(13)c(3)|0.9773	CIDm00248893|{1-[(1-phenylethyl)sulfanyl]ethyl}benzene|0.8568	CIDm00008172|tris-tri-ethyleneglycolphosphate|0.9571	CIDm00000965|zirconyl oleate|0.9548	CIDm00001153|tyrosine t23g7|0.9727	CIDm00443314|SCHEMBL15760665|0.9991	CIDm00000772|enoxaparin|0.9770	CIDm00003776|1-deuteriopropan-2-ol|0.9998	CIDm25880664|SCHEMBL12356690|0.9838	CIDm00000317|RGJOEKWQDUBAIZ-FTAFPTFXSA-N|0.9875	CIDm00000402|sulphur-33|0.9593	CIDm00000298|threo-Chloramphenicol, l-|0.9683	CIDm00001071|Zuretinol|0.9965	CIDm00169533|CID7031899|0.9568
ALDH9A1|P49189	CIDm00003121|valproic acid-d|0.9984	CIDm00024462|copper-64(2+);sulfate|1.0000	CIDm00000753|glycerol-d|1.0000	CIDm00002909|CID9988947|1.0000	CIDm00000712|Formaldehyde-13C,d2solution|0.9831	CIDm00000238|CID9827664|0.9993	CIDm00023994|zinc-64|1.0000	CIDm00001117|hydron;methyl carbamimidothioate;sulfate|1.0000	CIDm00000271|calcium-41|1.0000	CIDm00000175|perdeuterioacetoxy|0.9999	CIDm00000888|mg++|1.0000	CIDm00000312|SCHEMBL15314976|1.0000	CIDm00015103|SCHEMBL16062159|1.0000	CIDm00000923|zlchem 216|1.0000	CIDm00000961||I-Oxido dihydrogen|1.0000	CIDm00000174|methanol/methanol-d1|1.0000	CIDm00000977|triplet molecular oxygen|0.9967	CIDm00002514|cadmium-110|1.0000	CIDm00000702|(1S)-1-deuterioethanol|1.0000	CIDm00014888|white arsenic|1.0000	CIDm00000280|CID9920366|0.9999	CIDm00006503|SCHEMBL9633903|1.0000	CIDm00000177|2-deuterio-1-tritioethanone|1.0000	CIDm00000783|p-Hydrogen|1.0000	CIDm00007870|SCHEMBL1331651|0.9992	CIDm00000813|potassium;hydron|1.0000	CIDm00000750|glycine-t2|1.0000	CIDm00000602|DL-Alanine-13C3|0.9996	CIDm00000224|Spectrum_000075|1.0000	CIDm00000611|d-glutamate-meso-d|1.0000	CIDm00023925|iron-58(2+)|0.9946	CIDm00000051|SCHEMBL6887701|0.9996	CIDm00008117|zinc bis-glycol|1.0000	CIDm00000774|dideuterio-[2-(1H-imidazol-5-yl)ethyl]amine|1.0000	CIDm00077998|rosiglizole|1.0000	CIDm00000876|methionine-d4|0.9982	CIDm00000612|sodium l-lactate-(13)c(3)|1.0000	CIDm00073212|Diplumbene|0.9996	CIDm00000311|CID9990172|1.0000	CIDm00001567|203645-37-8|0.9999	CIDm00078165|{2-[n-morpholino]ethanesulfonic acid}hydrate|1.0000	CIDm00004666|CID9897470|0.9972	CIDm00005040|Rapamycin C-7, analog 1|1.0000	CIDm00008172|tris-tri-ethyleneglycolphosphate|1.0000	CIDm00005591|ZINC00968278|1.0000	CIDm00008200|tris(tetraethyleneglycol)phosphite|1.0000	CIDm00000965|zirconyl oleate|0.9965	CIDm00001110|2,3-dideuterosuccinate-1-13c|1.0000	CIDm00000801|INDOLE-3-ACETICACID,[5-3H]|0.9981
MMP17|Q9ULZ9	CIDm00003121|valproic acid-d|0.9983	CIDm00001003|Phosphoric acid-18O4 solution|0.9436	CIDm00001983|SCHEMBL887976|0.8956	CIDm00000450|CID9993501|0.9934	CIDm00002514|cadmium-110|0.9948	CIDm00000702|(1S)-1-deuterioethanol|1.0000	CIDm00000784|superoxol|0.9534	CIDm00000899|478529-44-1|0.9939	CIDm05280961|genistein-d(4)|0.9388	CIDm00000544|tris(oxidanidyl)arsane|0.9998	CIDm00024934|sodiumhydrogen selenite,sodium biselenite|0.9609	CIDm00006623|bisphenol a-(13)c(12)|0.9858	CIDm00077998|rosiglizole|0.9535	CIDm00003715|Indomod-d4|0.9997	CIDm00004666|CID9897470|0.9932	CIDm00000158|CID9950404|0.9883	CIDm00003779|UNII-DIA2A74855|0.9963	CIDm53629505|AGN-PC-09X1LX|0.9974	CIDm25880656|EINECS 255-353-5|0.9804	CIDm00004140|NCGC00016363-01|0.9947	CIDm00004624|Topamine-d3 Hydrochloride|0.9999	CIDm00003367|ZINC03875977|0.9800
KCNJ15|Q99712	CIDm00005538|SCHEMBL12494512|0.8764	CIDm00000712|Formaldehyde-13C,d2solution|0.6695	CIDm00000238|CID9827664|0.5552	CIDm00000888|mg++|1.0000	CIDm00015103|SCHEMBL16062159|1.0000	CIDm00000923|zlchem 216|0.9996	CIDm00002524|SCHEMBL10034115|0.5452	CIDm00000174|methanol/methanol-d1|0.9111	CIDm00002514|cadmium-110|1.0000	CIDm00000702|(1S)-1-deuterioethanol|0.9988	CIDm00007870|SCHEMBL1331651|0.9979	CIDm00000813|potassium;hydron|0.9976	CIDm06326970|selenium-72|0.5821	CIDm00000544|tris(oxidanidyl)arsane|0.8365	CIDm00000681|72535-00-3|0.9729	CIDm00003017|AGN-PC-0CX9FP|0.9570	CIDm00000187|ACETYLCHOLINE-D16BROMIDE|0.9982	CIDm00002826|SCHEMBL26609|0.9978	CIDm00001134|[3'-13C]THYMIDINE|0.9873	CIDm00001567|203645-37-8|0.9997	CIDm00003779|UNII-DIA2A74855|0.9961	CIDm00004253|SMR001338872|0.9408	CIDm00005202|SEROTONINBINOXALATE,5-[2-14C]|0.9994	CIDm00003386|01K63SUP8D|0.9986	CIDm00159612|cobaltous;stannic;oxygen(2-)|1.0000	CIDm00024293|cesium-143|0.9999	CIDm00023982|gadolinium-148|1.0000	CIDm00004580|CID9344|0.9519	CIDm00015433|n.n-dimethyldodecylamine-n-oxide|0.9289	CIDm00002803|ST 155-d4|0.9841	CIDm00003903|SCHEMBL11399380|0.9784	CIDm00004737|ZINC13545634|0.9938
HBZ|P02008	CIDm00000753|glycerol-d|0.9829	CIDm00023994|zinc-64|0.9703	CIDm00001117|hydron;methyl carbamimidothioate;sulfate|0.9974	CIDm00000271|calcium-41|0.9991	CIDm00000175|perdeuterioacetoxy|0.9889	CIDm00000888|mg++|1.0000	CIDm00000312|SCHEMBL15314976|0.9991	CIDm00000923|zlchem 216|0.9871	CIDm00000961||I-Oxido dihydrogen|0.6966	CIDm00000977|triplet molecular oxygen|0.7916	CIDm00002514|cadmium-110|1.0000	CIDm00000280|CID9920366|0.9988	CIDm00006503|SCHEMBL9633903|0.9851	CIDm00000784|superoxol|0.9973	CIDm00000177|2-deuterio-1-tritioethanone|0.9996	CIDm00000813|potassium;hydron|0.9992	CIDm00000899|478529-44-1|1.0000	CIDm00023930|manganum|1.0000	CIDm00000857|leucine-d3|0.9534	CIDm00002349|CID9885301|0.8777	CIDm00006410|zinc t-butyl peroxide|0.9738	CIDm00006623|bisphenol a-(13)c(12)|0.7929	CIDm00000887|wood spirit|0.9926	CIDm00000965|zirconyl oleate|1.0000	CIDm00000241|perdeuterobenzene|0.7802	CIDm66545744|AGN-PC-0H0HQD|0.9985	CIDm00000840|(2R,3S,4S,5R)-6-methyloxane-2,3,4,5-tetrol|0.9989	CIDm00000943|trioxonitrate(V)|0.9997	CIDm00008083|morpholin-4-yl-d|0.9195	CIDm00015938|Paraquat-d8 Dichloride|1.0000	CIDm00003657|SQ 1089-13C,15N2|0.8426	CIDm00001166|Uridine-5'-diphosphogalactose|1.0000	CIDm00000314|FT-0665428|1.0000	CIDm00000703|SCHEMBL15945863|0.9998	CIDm00000929|beta-NADP|0.9988	CIDm00005726|Zidovudine-d3|0.9775	CIDm00068740|zoledronic acid [100 microm]|1.0000	CIDm00012967|CID187425|0.8628	CIDm00000937|zinc dinicotinate|1.0000	CIDm00135074|n-Heptyl |A-D-Thioglucoside|0.9994	CIDm00000946|nitrous acid, ion(1-)|0.9949	CIDm00439317|tri-mu-sulfido-mu3-sulfido-triiron(III)|0.9883	CIDm54451667|arginine (r)-serine|0.9999	CIDm00000768|prussic acid|0.9998
NLN|Q9BYT8	CIDm00003121|valproic acid-d|1.0000	CIDm00000753|glycerol-d|0.9984	CIDm00000712|Formaldehyde-13C,d2solution|0.9348	CIDm00001983|SCHEMBL887976|0.9097	CIDm00023994|zinc-64|0.9689	CIDm00004156|trideuteriomethyl methanesulfonate|0.8760	CIDm00000312|SCHEMBL15314976|0.9851	CIDm00000934|pi-Cyclopentadienyl compd. with nickel|0.9802	CIDm00005562|Trichostatin A, Streptomyces sp.|0.9181	CIDm05280343|quercetin-3-beta-d|0.9947	CIDm00000923|zlchem 216|0.9695	CIDm00000866|lysine (12c/13c)|0.9636	CIDm00006113|methylsulfonic acid, ethyl ester|0.9654	CIDm05280961|genistein-d(4)|0.9313	CIDm00000750|glycine-t2|0.9198	CIDm00006859|methyl(quinolin-8-yloxy)mercury|0.9658	CIDm00000424|aspartic acid-d|0.9789	CIDm00000231|SCHEMBL5720005|0.9948	CIDm00000160|CID9884956|0.9998	CIDm00002891|CID9963853|0.9465	CIDm00004253|SMR001338872|0.9881	CIDm26087388|JTT|0.9552	CIDm00001148|CID9990558|0.9924	CIDm00005035|d, raloxifene|0.9403	CIDm06439874|SCHEMBL10970216|0.9914	CIDm00007847|zinc acryl|0.9763	CIDm00439317|tri-mu-sulfido-mu3-sulfido-triiron(III)|0.9962	CIDm00011740|CID9907506|0.9971	CIDm70680603|CHEMBL2316893|0.9876	CIDm00013766|SCHEMBL13151127|0.9821
SLC13A3|Q8WWT9	CIDm00003121|valproic acid-d|0.9999	CIDm00024462|copper-64(2+);sulfate|0.9862	CIDm00002909|CID9988947|0.9882	CIDm00001003|Phosphoric acid-18O4 solution|0.9866	CIDm00002336|CID6911868|0.9855	CIDm00000312|SCHEMBL15314976|0.9777	CIDm00015103|SCHEMBL16062159|0.9771	CIDm00000923|zlchem 216|0.9948	CIDm00014888|white arsenic|0.9974	CIDm00000280|CID9920366|0.9886	CIDm00000813|potassium;hydron|0.9964	CIDm00000051|SCHEMBL6887701|0.9747	CIDm00000304|CID9909206|0.9866	CIDm00011009|copper-67(2+);dichloride|0.9939	CIDm00000612|sodium l-lactate-(13)c(3)|0.9912	CIDm00000311|CID9990172|0.9950	CIDm00001110|2,3-dideuterosuccinate-1-13c|0.9987	CIDm24755486|AGN-PC-07C38H|0.9983	CIDm00000871|CID9957787|0.9947	CIDm00000867|zirconiummalonat|0.9979	CIDm00002676|SCHEMBL6241950|0.9838	CIDm00250653|sodium;4-(methylsulfonylamino)benzoate|0.9938	CIDm00439177|O641|0.9997	CIDm00161491|monomethylarsonous acid|0.9992	CIDm00005726|Zidovudine-d3|0.9984	CIDm00003405|FT-0668797|0.9965	CIDm00001794|hexamethyleneamiloride|0.9791	CIDm00000723|dimethyl-[(3R)-3-phenyl-3-(2-pyridyl)propyl]amine|0.9961	CIDm00000983|tripolyphosphoric acid|0.9960
IFNK|Q9P0W0	CIDm00015625|CID158816|0.5829	CIDm00442783|SCHEMBL6727006|0.9092	CIDm00004666|CID9897470|0.9740	CIDm00161491|monomethylarsonous acid|0.9721
UGT2B28|Q9BY64	CIDm00003121|valproic acid-d|0.9687	CIDm00024462|copper-64(2+);sulfate|0.5928	CIDm00005538|SCHEMBL12494512|0.9988	CIDm00005562|Trichostatin A, Streptomyces sp.|0.5473	CIDm05280343|quercetin-3-beta-d|0.9989	CIDm00015625|CID158816|0.5552	CIDm00000961||I-Oxido dihydrogen|0.6223	CIDm00000174|methanol/methanol-d1|0.9899	CIDm00006503|SCHEMBL9633903|0.9941	CIDm00005408|UNII-P57HP4MCQZ|0.5132	CIDm00000783|p-Hydrogen|0.6622	CIDm00004920|CID9948776|0.9998	CIDm00005238|CID9833957|0.9999	CIDm00006859|methyl(quinolin-8-yloxy)mercury|0.7852	CIDm00002900|ZINC03872172|0.9996	CIDm00656550|but-3-enylglucosinolate|0.9999	CIDm00001158|XCCTYIAWTASOJW-OPMSUHOOSA-N|0.9991	CIDm00001166|Uridine-5'-diphosphogalactose|1.0000	CIDm71563398|CHEMBL2403340|1.0000	CIDm00003559|[19F]-HALOPERIDOL|1.0000	CIDm00004763|zadonal|1.0000	CIDm00003750|Irinotecan-d10 Hydrochloride|0.9994	CIDm00001107|gonol|0.9996	CIDm00005311|zolinza|0.9976	CIDm09804991|givinostat|0.9956	CIDm00002353|SCHEMBL13799662|0.9923	CIDm54451667|arginine (r)-serine|0.9980	CIDm00125643|CID9915977|0.9999	CIDm00007504|benzylamine -t|0.9988
ESCO1|Q5FWF5	CIDm00002909|CID9988947|1.0000	CIDm00000712|Formaldehyde-13C,d2solution|0.9696	CIDm00000238|CID9827664|1.0000	CIDm00005562|Trichostatin A, Streptomyces sp.|0.9978	CIDm00041322|64396-10-7|0.9903	CIDm00000866|lysine (12c/13c)|0.9848	CIDm00000177|2-deuterio-1-tritioethanone|0.9977	CIDm00006859|methyl(quinolin-8-yloxy)mercury|0.9934	CIDm00004122|oncodazole|0.9999	CIDm00024524|CID9920365|0.9900	CIDm00000181|ZSLZBFCDCINBPY-LKJKNSTQSA-N|1.0000	CIDm00000317|RGJOEKWQDUBAIZ-FTAFPTFXSA-N|1.0000	CIDm00003657|SQ 1089-13C,15N2|0.9699	CIDm00000622|BC631334|0.9922	CIDm00002028|SCHEMBL15082690|0.9768
CPA1|P15085	CIDm00000753|glycerol-d|0.9987	CIDm00002909|CID9988947|0.9660	CIDm00023994|zinc-64|0.9953	CIDm00001117|hydron;methyl carbamimidothioate;sulfate|0.9894	CIDm00000271|calcium-41|0.9976	CIDm00000175|perdeuterioacetoxy|0.9927	CIDm00000312|SCHEMBL15314976|0.9824	CIDm00015103|SCHEMBL16062159|0.9908	CIDm00000923|zlchem 216|0.9974	CIDm00000961||I-Oxido dihydrogen|0.9914	CIDm00000283|oxidanylformaldehyde|0.9962	CIDm00000174|methanol/methanol-d1|0.9988	CIDm00002514|cadmium-110|0.9983	CIDm00000206|CID9899007|0.9920	CIDm00006503|SCHEMBL9633903|0.9990	CIDm00024425|disodium;dioxido(dioxo)chromium-51|0.9781	CIDm00007870|SCHEMBL1331651|0.9892	CIDm00000899|478529-44-1|0.9984	CIDm00000738|glutamine (14n glutamine)|0.9995	CIDm00023830|hepes-t|0.9822	CIDm05280961|genistein-d(4)|0.9391	CIDm00000232|CID9815369|0.9900	CIDm00000750|glycine-t2|0.9626	CIDm00023931|bis(chloranyl)mercury-201|0.9999	CIDm00008117|zinc bis-glycol|0.9994	CIDm00011009|copper-67(2+);dichloride|1.0000	CIDm00000259|SCHEMBL13620354|0.9932	CIDm00000311|CID9990172|0.9989	CIDm00005040|Rapamycin C-7, analog 1|0.9855	CIDm00001153|tyrosine t23g7|0.9995	CIDm00000840|(2R,3S,4S,5R)-6-methyloxane-2,3,4,5-tetrol|0.9987	CIDm00002513|sodium;dimethylarsinic acid;trihydrate|0.9997	CIDm00000867|zirconiummalonat|0.9811	CIDm00000594|s/cysteine|0.9975	CIDm00005372|SCHEMBL10241645|0.9839	CIDm00005746|SCHEMBL13078824|0.9984	CIDm00002185|n-arachidonoyl-[14c]-ethanolamine|0.9195	CIDm00265546|ZINC01668115|0.9988	CIDm00001182|valine-d8|0.9813	CIDm00032800|[125I]CCK-8|0.9581	CIDm00000869|SCHEMBL13461519|0.9867	CIDm00171147|SCHEMBL2239479|0.9933
KCNN2|Q9H2S1	CIDm00003121|valproic acid-d|0.9923	CIDm00000753|glycerol-d|0.9999	CIDm00001117|hydron;methyl carbamimidothioate;sulfate|0.9998	CIDm00002336|CID6911868|0.9901	CIDm00000271|calcium-41|0.9793	CIDm00015103|SCHEMBL16062159|0.9665	CIDm00015625|CID158816|0.9605	CIDm00002524|SCHEMBL10034115|0.8940	CIDm00005234|sodium;chlorine-35(1-)|1.0000	CIDm00005408|UNII-P57HP4MCQZ|0.9776	CIDm00000813|potassium;hydron|0.9981	CIDm00001115|CID9907067|0.9872	CIDm00000544|tris(oxidanidyl)arsane|0.9769	CIDm00005978|SCHEMBL15474330|0.9563	CIDm00002832|ZINC03872131|0.9836	CIDm00000596|3'-deuterio cytidine|0.9900	CIDm00000840|(2R,3S,4S,5R)-6-methyloxane-2,3,4,5-tetrol|1.0000	CIDm00002156|MOLI000923|0.9715	CIDm00000622|BC631334|0.9872	CIDm00003676|CHEMBL3278065|0.9990	CIDm00445997|deuterio-[(2S)-pyrrolidin-2-yl]methanone|0.9971
PSMC4|P43686	CIDm00003121|valproic acid-d|0.9972	CIDm00024462|copper-64(2+);sulfate|0.9003	CIDm00002909|CID9988947|0.9649	CIDm00001003|Phosphoric acid-18O4 solution|0.9937	CIDm00000238|CID9827664|1.0000	CIDm00001983|SCHEMBL887976|0.8491	CIDm00002336|CID6911868|0.9870	CIDm00000197|SCHEMBL14613190|1.0000	CIDm00000961||I-Oxido dihydrogen|0.9927	CIDm00002256|zeapos|0.9446	CIDm00000866|lysine (12c/13c)|0.9945	CIDm00000280|CID9920366|0.9772	CIDm04604180|CID4604180|0.9270	CIDm00000783|p-Hydrogen|0.9982	CIDm00024425|disodium;dioxido(dioxo)chromium-51|0.9284	CIDm00002116|SCHEMBL14297170|0.8565	CIDm06326970|selenium-72|0.9208	CIDm00000738|glutamine (14n glutamine)|1.0000	CIDm00023830|hepes-t|0.9902	CIDm00000857|leucine-d3|1.0000	CIDm00000232|CID9815369|0.9996	CIDm00000750|glycine-t2|0.9994	CIDm00000602|DL-Alanine-13C3|0.9979	CIDm00024934|sodiumhydrogen selenite,sodium biselenite|0.8366	CIDm00000611|d-glutamate-meso-d|1.0000	CIDm00011009|copper-67(2+);dichloride|0.9814	CIDm00003017|AGN-PC-0CX9FP|0.9822	CIDm00093860|SCHEMBL685473|0.9431	CIDm00000876|methionine-d4|1.0000	CIDm00073212|Diplumbene|0.9560	CIDm00000424|aspartic acid-d|1.0000	CIDm00001153|tyrosine t23g7|1.0000	CIDm00000773|CID9815258|1.0000	CIDm00000795|imidazolyl-d|1.0000	CIDm00000943|trioxonitrate(V)|0.9417	CIDm00000994|CID9989619|1.0000	CIDm00000119|AMINOBUTYRICACID,GAMMA,[4-14C]|0.9886	CIDm00000236|asparagine (d79n-beta2ar-rluc)|0.9997	CIDm00000594|s/cysteine|1.0000	CIDm00008778|{sodium dodecyl sulphate|0.9885	CIDm00001148|CID9990558|1.0000	CIDm00000617|serine-t|1.0000	CIDm00002028|SCHEMBL15082690|1.0000	CIDm00000791|CID9989320|0.9993	CIDm00004984|X 185 (Salt/Mix)|0.9683	CIDm00000614|(2S,3S,4S)-3,4,5,5-tetradeuterioproline|1.0000	CIDm71819722|21C|0.9999	CIDm00000205|s-allo-threonine|1.0000	CIDm00001182|valine-d8|1.0000
ENPP3|O14638	CIDm00024462|copper-64(2+);sulfate|0.9283	CIDm00002909|CID9988947|0.9999	CIDm00001003|Phosphoric acid-18O4 solution|0.9926	CIDm00001983|SCHEMBL887976|0.9223	CIDm00023994|zinc-64|0.9085	CIDm00001117|hydron;methyl carbamimidothioate;sulfate|0.9418	CIDm00002336|CID6911868|0.9584	CIDm00000271|calcium-41|0.9883	CIDm00015103|SCHEMBL16062159|0.9723	CIDm05280343|quercetin-3-beta-d|0.9904	CIDm00000923|zlchem 216|0.9931	CIDm00000961||I-Oxido dihydrogen|0.9420	CIDm00000174|methanol/methanol-d1|0.9824	CIDm00000206|CID9899007|0.9512	CIDm00000783|p-Hydrogen|0.9839	CIDm00000813|potassium;hydron|0.9463	CIDm00000899|478529-44-1|0.9990	CIDm00023830|hepes-t|0.9664	CIDm00000224|Spectrum_000075|0.9520	CIDm00000191|ZINC03201876|0.9733	CIDm00000774|dideuterio-[2-(1H-imidazol-5-yl)ethyl]amine|0.9665	CIDm00002244|deuterio 2-acetyloxybenzoate|0.9754	CIDm00001287|SCHEMBL14423426|0.9976	CIDm00019920|ZINC02038187|0.9829	CIDm00003987|SCHEMBL3672549|0.9750	CIDm00000597|cytosine-1-beta-d|0.9922	CIDm03062316|SCHEMBL4236003|0.9539	CIDm86306051|3N9|0.9667	CIDm00001989|U 14812-d6|0.9947	CIDm00000925||A-Nicotinamide adenine dinucleotide sodium salt|0.9909	CIDm70789288|CHEMBL2333434|0.6798	CIDm04570951|ethyl 4-azanylquinoline-3-carboxylate|0.9958	CIDm00061672|vanadate|0.9870	CIDm09874904|SCHEMBL37451|0.9967	CIDm00001166|Uridine-5'-diphosphogalactose|0.9962	CIDm00000314|FT-0665428|0.9877	CIDm00433580|peptidoglycan|0.9702	CIDm00000703|SCHEMBL15945863|0.9719	CIDm00000781|zirconium thiocyanate|0.9940	CIDm00000928||A-NADH|0.9990	CIDm00001103|Spermine-[2H8].4HCl|0.9959	CIDm00006342|2-tritioethanenitrile|0.9969	CIDm06439874|SCHEMBL10970216|0.9699	CIDm00000761|ZINC19418783|0.9849	CIDm70680603|CHEMBL2316893|0.9915	CIDm00000710|sodium riboflavin5'-phosphate|0.9952
SLC3A1|Q07837	CIDm00000753|glycerol-d|0.9409	CIDm00002909|CID9988947|0.9818	CIDm00001003|Phosphoric acid-18O4 solution|0.9568	CIDm00001983|SCHEMBL887976|0.8762	CIDm00001117|hydron;methyl carbamimidothioate;sulfate|0.9619	CIDm00000271|calcium-41|0.9761	CIDm00000888|mg++|0.9772	CIDm00015103|SCHEMBL16062159|0.9658	CIDm00000450|CID9993501|0.9740	CIDm00015625|CID158816|0.9217	CIDm00000174|methanol/methanol-d1|0.9798	CIDm00000866|lysine (12c/13c)|0.9998	CIDm00002514|cadmium-110|0.9903	CIDm00000206|CID9899007|0.9948	CIDm00006503|SCHEMBL9633903|0.9457	CIDm00024425|disodium;dioxido(dioxo)chromium-51|0.9912	CIDm00000899|478529-44-1|0.9818	CIDm00000942||-nicotine|0.8560	CIDm00004920|CID9948776|0.9706	CIDm00023830|hepes-t|0.9958	CIDm00000857|leucine-d3|0.9898	CIDm00001115|CID9907067|0.9947	CIDm00000232|CID9815369|0.9982	CIDm00000750|glycine-t2|0.9624	CIDm00023931|bis(chloranyl)mercury-201|0.9502	CIDm00008117|zinc bis-glycol|0.9714	CIDm00000222|deuterio(tritio)amine|0.9559	CIDm00005238|CID9833957|0.9856	CIDm00248893|{1-[(1-phenylethyl)sulfanyl]ethyl}benzene|0.9499	CIDm00078165|{2-[n-morpholino]ethanesulfonic acid}hydrate|0.9992	CIDm00002244|deuterio 2-acetyloxybenzoate|0.9931	CIDm00008172|tris-tri-ethyleneglycolphosphate|0.9458	CIDm00008200|tris(tetraethyleneglycol)phosphite|0.9954	CIDm00025476|HY-13948|0.9809	CIDm00009330|beta-Diethylaminoethyl benzilate hydrochloride|0.9379	CIDm00002900|ZINC03872172|0.9876	CIDm00000303|CID9866174|0.9824	CIDm00000871|CID9957787|0.9836	CIDm00000119|AMINOBUTYRICACID,GAMMA,[4-14C]|0.9990	CIDm00000294|SCHEMBL4176008|0.9997	CIDm00062551|pentethyleneglycol|0.9810	CIDm00005300|SCHEMBL15012795|0.9993	CIDm00002676|SCHEMBL6241950|0.9594	CIDm26087388|JTT|0.9345	CIDm00250653|sodium;4-(methylsulfonylamino)benzoate|0.9879	CIDm00001123|342611-14-7|0.9839	CIDm00439177|O641|0.9948	CIDm00001148|CID9990558|0.9572	CIDm00009711|isopropylthio-alpha-galactoside|0.9946
GOT2|P00505	CIDm00003121|valproic acid-d|0.9994	CIDm00000753|glycerol-d|0.9999	CIDm00002909|CID9988947|1.0000	CIDm00001003|Phosphoric acid-18O4 solution|1.0000	CIDm00000712|Formaldehyde-13C,d2solution|1.0000	CIDm00000238|CID9827664|0.9933	CIDm00001983|SCHEMBL887976|0.9844	CIDm00023994|zinc-64|0.9982	CIDm00001117|hydron;methyl carbamimidothioate;sulfate|1.0000	CIDm00000175|perdeuterioacetoxy|0.9998	CIDm00000888|mg++|1.0000	CIDm00000312|SCHEMBL15314976|1.0000	CIDm00015103|SCHEMBL16062159|1.0000	CIDm00000197|SCHEMBL14613190|0.9342	CIDm05280343|quercetin-3-beta-d|0.9993	CIDm00000923|zlchem 216|0.9963	CIDm00015625|CID158816|0.9958	CIDm00000961||I-Oxido dihydrogen|1.0000	CIDm00002256|zeapos|0.9912	CIDm00000283|oxidanylformaldehyde|0.9974	CIDm00000174|methanol/methanol-d1|0.9954	CIDm00000977|triplet molecular oxygen|0.9998	CIDm00000866|lysine (12c/13c)|1.0000	CIDm00002514|cadmium-110|0.9983	CIDm00000702|(1S)-1-deuterioethanol|1.0000	CIDm00014888|white arsenic|0.9950	CIDm00005234|sodium;chlorine-35(1-)|0.9996	CIDm00000206|CID9899007|0.9873	CIDm00000280|CID9920366|0.9979	CIDm00006503|SCHEMBL9633903|0.9994	CIDm00000784|superoxol|0.9979	CIDm04604180|CID4604180|0.9987	CIDm00006049|ETHYLENEDIAMINETETRAACETICACID-D16|0.9999	CIDm00005408|UNII-P57HP4MCQZ|0.9969	CIDm00002116|SCHEMBL14297170|0.9977	CIDm00007870|SCHEMBL1331651|0.9994	CIDm00000813|potassium;hydron|0.9835	CIDm00023930|manganum|0.9985	CIDm06326970|selenium-72|0.9999	CIDm00000738|glutamine (14n glutamine)|1.0000	CIDm00000730|QGWNDRXFNXRZMB-DTUHVUQASA-N|1.0000	CIDm00002767|azane;platinum-195(2+);dichloride|0.9989	CIDm00000857|leucine-d3|0.9997	CIDm00005590|4-tert-Octylphenol-3,5-d2 monoethoxylate solution|0.9993	CIDm05280961|genistein-d(4)|0.9743	CIDm00001115|CID9907067|1.0000	CIDm00002349|CID9885301|0.9942	CIDm00000232|CID9815369|1.0000	CIDm00000750|glycine-t2|1.0000
SLC1A3|P43003	CIDm00003121|valproic acid-d|1.0000	CIDm00005538|SCHEMBL12494512|1.0000	CIDm00001003|Phosphoric acid-18O4 solution|1.0000	CIDm00000238|CID9827664|1.0000	CIDm00002336|CID6911868|1.0000	CIDm00000312|SCHEMBL15314976|1.0000	CIDm00005562|Trichostatin A, Streptomyces sp.|1.0000	CIDm00000923|zlchem 216|1.0000	CIDm00000961||I-Oxido dihydrogen|0.9945	CIDm00000977|triplet molecular oxygen|0.9953	CIDm00005234|sodium;chlorine-35(1-)|1.0000	CIDm00000784|superoxol|0.9932	CIDm00000783|p-Hydrogen|0.9994	CIDm00000813|potassium;hydron|1.0000	CIDm00023930|manganum|0.9858	CIDm00000738|glutamine (14n glutamine)|1.0000	CIDm00023830|hepes-t|1.0000	CIDm00005590|4-tert-Octylphenol-3,5-d2 monoethoxylate solution|1.0000	CIDm00001115|CID9907067|1.0000	CIDm00000750|glycine-t2|1.0000	CIDm00000602|DL-Alanine-13C3|1.0000	CIDm00000681|72535-00-3|1.0000	CIDm00023931|bis(chloranyl)mercury-201|0.9997	CIDm00000611|d-glutamate-meso-d|1.0000	CIDm00000051|SCHEMBL6887701|1.0000	CIDm00004873|potassium-43(1+);chloride|1.0000	CIDm00000222|deuterio(tritio)amine|0.9975	CIDm00000985|SCHEMBL1332805|1.0000	CIDm00000191|ZINC03201876|0.9960	CIDm00000187|ACETYLCHOLINE-D16BROMIDE|0.9997	CIDm00002826|SCHEMBL26609|1.0000	CIDm00006859|methyl(quinolin-8-yloxy)mercury|0.9941	CIDm00000612|sodium l-lactate-(13)c(3)|1.0000	CIDm00000424|aspartic acid-d|1.0000	CIDm00001567|203645-37-8|1.0000	CIDm00000231|SCHEMBL5720005|0.9975	CIDm00008200|tris(tetraethyleneglycol)phosphite|0.9996	CIDm00001110|2,3-dideuterosuccinate-1-13c|1.0000	CIDm00004122|oncodazole|1.0000	CIDm00000181|ZSLZBFCDCINBPY-LKJKNSTQSA-N|1.0000	CIDm00004253|SMR001338872|1.0000	CIDm00024854|calcium-45(2+);dichloride|1.0000	CIDm00000867|zirconiummalonat|0.9995	CIDm00000119|AMINOBUTYRICACID,GAMMA,[4-14C]|1.0000	CIDm00002676|SCHEMBL6241950|1.0000	CIDm00001123|342611-14-7|1.0000	CIDm00010461|CID10702120|0.9967	CIDm00001143|CID9840965|0.9988	CIDm00000617|serine-t|1.0000
NPC1L1|Q9UHC9	CIDm00001983|SCHEMBL887976|0.9681	CIDm05280343|quercetin-3-beta-d|0.9813	CIDm00000283|oxidanylformaldehyde|0.9604	CIDm00000899|478529-44-1|0.9998	CIDm00000304|CID9909206|1.0000	CIDm00442783|SCHEMBL6727006|0.9999	CIDm00000965|zirconyl oleate|1.0000	CIDm00000303|CID9866174|0.9904	CIDm05460048|triglycerides|0.9997	CIDm00005300|SCHEMBL15012795|0.9986	CIDm00002676|SCHEMBL6241950|0.9943	CIDm00054454|CID941617|0.9948	CIDm00003931|2,2,3,3-tetradeuteriooctadeca-9,12-dienoic acid|0.9983	CIDm00005645|CID9963685|1.0000	CIDm00001107|gonol|1.0000	CIDm00001104|(2R,3S)-1,3-ditritiooxyoctadec-4-en-2-amine|1.0000	CIDm00000869|SCHEMBL13461519|0.9985	CIDm00065999|Telmisartan-d7|0.9984	CIDm00445997|deuterio-[(2S)-pyrrolidin-2-yl]methanone|0.9971	CIDm00004332|d,n-acetyl-leucyl leucyl-norleucinal|0.9999
KLK10|O43240	CIDm00003121|valproic acid-d|0.9893	CIDm00005538|SCHEMBL12494512|0.9609	CIDm00000712|Formaldehyde-13C,d2solution|0.9873	CIDm00001117|hydron;methyl carbamimidothioate;sulfate|0.9890	CIDm00000271|calcium-41|0.9884	CIDm00000175|perdeuterioacetoxy|0.9932	CIDm00000888|mg++|0.9959	CIDm00000934|pi-Cyclopentadienyl compd. with nickel|0.9993	CIDm00000450|CID9993501|0.9631	CIDm00000197|SCHEMBL14613190|0.9984	CIDm00000923|zlchem 216|0.9779	CIDm00002524|SCHEMBL10034115|0.9881	CIDm00000977|triplet molecular oxygen|0.9769	CIDm00000866|lysine (12c/13c)|0.9930	CIDm00002514|cadmium-110|0.9996	CIDm00000702|(1S)-1-deuterioethanol|0.9933	CIDm00014888|white arsenic|0.9625	CIDm00000280|CID9920366|0.9948	CIDm00006503|SCHEMBL9633903|0.9913	CIDm00000784|superoxol|0.9876	CIDm00000177|2-deuterio-1-tritioethanone|1.0000	CIDm00005408|UNII-P57HP4MCQZ|0.9978	CIDm00002116|SCHEMBL14297170|0.9594	CIDm00007870|SCHEMBL1331651|0.9971	CIDm00000813|potassium;hydron|0.9947	CIDm00004920|CID9948776|0.9873	CIDm00000857|leucine-d3|0.9983	CIDm00002349|CID9885301|0.9968	CIDm00000232|CID9815369|0.9983	CIDm00000602|DL-Alanine-13C3|0.9999	CIDm00000681|72535-00-3|1.0000	CIDm00023931|bis(chloranyl)mercury-201|0.9993	CIDm00023925|iron-58(2+)|0.9999	CIDm00008117|zinc bis-glycol|0.9999	CIDm00011009|copper-67(2+);dichloride|0.9925	CIDm00003054|d, diethylstilbestrol|1.0000	CIDm00000259|SCHEMBL13620354|0.9967	CIDm00000887|wood spirit|0.9998	CIDm00000274|2oz6|1.0000	CIDm00003385|FT-0695667|0.9999	CIDm00000222|deuterio(tritio)amine|0.9961	CIDm00145068|14706-82-2|0.9997	CIDm00000187|ACETYLCHOLINE-D16BROMIDE|0.9998	CIDm00000774|dideuterio-[2-(1H-imidazol-5-yl)ethyl]amine|0.9998	CIDm00002215|apomorphine, nasal, Britannia;|1.0000	CIDm00002826|SCHEMBL26609|0.9994	CIDm00005376|SCHEMBL4939312|0.9992	CIDm00442783|SCHEMBL6727006|0.9989	CIDm00003715|Indomod-d4|1.0000
KCNV2|Q8TDN2	CIDm00001003|Phosphoric acid-18O4 solution|0.9776	CIDm00023994|zinc-64|0.9963	CIDm00001117|hydron;methyl carbamimidothioate;sulfate|0.9841	CIDm00000271|calcium-41|0.9992	CIDm00000888|mg++|0.9581	CIDm00000312|SCHEMBL15314976|0.9839	CIDm00015103|SCHEMBL16062159|0.9907	CIDm00000197|SCHEMBL14613190|0.9787	CIDm00000923|zlchem 216|0.9976	CIDm00002256|zeapos|0.9837	CIDm00002514|cadmium-110|0.9988	CIDm00000206|CID9899007|0.9066	CIDm00007870|SCHEMBL1331651|0.9927	CIDm00000813|potassium;hydron|1.0000	CIDm00023930|manganum|0.9609	CIDm06326970|selenium-72|0.9698	CIDm00000224|Spectrum_000075|0.9990	CIDm00000611|d-glutamate-meso-d|0.9819	CIDm00003054|d, diethylstilbestrol|0.7738	CIDm00000259|SCHEMBL13620354|0.9941	CIDm00006623|bisphenol a-(13)c(12)|0.8363	CIDm00000274|2oz6|0.9998	CIDm00005238|CID9833957|0.9898	CIDm00442783|SCHEMBL6727006|0.9710	CIDm00000424|aspartic acid-d|0.5936	CIDm00000925||A-Nicotinamide adenine dinucleotide sodium salt|0.9975	CIDm00000294|SCHEMBL4176008|0.9999	CIDm00098487|m-methoxybenzoylamino|0.7771	CIDm00000295|ZOOGRGPOEVQQDX-BDXYJKHTSA-N|0.9934	CIDm00000929|beta-NADP|0.9977	CIDm00000930||A-NADPH|1.0000	CIDm00000745|ZINC03830892|0.9991	CIDm00002249|atenolol-d(7)|1.0000	CIDm00028780|methyl1-(butylcarbamoyl)benzimidazole-2-carbamate|1.0000	CIDm00024293|cesium-143|0.9997	CIDm00000586|{[imino(amino)methyl](methyl)amino}acetate|0.9976	CIDm00015433|n.n-dimethyldodecylamine-n-oxide|0.9999	CIDm00000710|sodium riboflavin5'-phosphate|1.0000	CIDm00008058|hex-2,4-ylen|0.9946
IL2RA|P01589	CIDm00002909|CID9988947|0.9995	CIDm00001003|Phosphoric acid-18O4 solution|0.9864	CIDm00000712|Formaldehyde-13C,d2solution|0.9665	CIDm00000238|CID9827664|1.0000	CIDm00023994|zinc-64|0.9870	CIDm00000934|pi-Cyclopentadienyl compd. with nickel|0.9931	CIDm00000197|SCHEMBL14613190|1.0000	CIDm00015625|CID158816|0.9928	CIDm00002524|SCHEMBL10034115|0.9938	CIDm00000977|triplet molecular oxygen|0.9912	CIDm00000866|lysine (12c/13c)|0.9926	CIDm00005234|sodium;chlorine-35(1-)|0.9973	CIDm00000206|CID9899007|1.0000	CIDm00000280|CID9920366|0.9999	CIDm04604180|CID4604180|1.0000	CIDm00006049|ETHYLENEDIAMINETETRAACETICACID-D16|0.9996	CIDm00000899|478529-44-1|0.9950	CIDm00000738|glutamine (14n glutamine)|0.9997	CIDm00002349|CID9885301|0.9998	CIDm00005297|CID9876413|1.0000	CIDm00003017|AGN-PC-0CX9FP|0.9915	CIDm00003715|Indomod-d4|0.9976	CIDm00001134|[3'-13C]THYMIDINE|0.9906	CIDm00001567|203645-37-8|0.9998	CIDm00000158|CID9950404|1.0000	CIDm00005040|Rapamycin C-7, analog 1|0.9787	CIDm00001287|SCHEMBL14423426|0.9592	CIDm00010603|ZINC00155807|0.9977	CIDm00019920|ZINC02038187|1.0000	CIDm00000840|(2R,3S,4S,5R)-6-methyloxane-2,3,4,5-tetrol|1.0000	CIDm00002513|sodium;dimethylarsinic acid;trihydrate|0.9980	CIDm00000806|ZINC13557565|0.9962	CIDm00002907|ZINC00155694|1.0000	CIDm00004939|CID9931511|0.9990	CIDm00014012|CID522275|1.0000	CIDm00054454|CID941617|0.9976	CIDm00003003|SCHEMBL1697158|0.9979	CIDm00005726|Zidovudine-d3|0.9990	CIDm00005372|SCHEMBL10241645|0.9996	CIDm00002818|SCHEMBL7797033|0.9942	CIDm00002430|CHEMBL2373671|1.0000	CIDm00003733|3B3-055525|1.0000	CIDm00003910|n-acetyl-l-leucyl-l-leucyl-d -argininaldehyde|0.9972	CIDm00002153|SCHEMBL13384600|0.9943	CIDm00002460|sodium n,2'-o-dibutyryladenosine-3',5'-phosphate|0.9991	CIDm86583374|polyinosinic:polycytidylic acid|1.0000	CIDm00001959|CID9914738|0.9950	CIDm05359264|ZBNARPCCDMHDDV-UHFFFAOYSA-N|0.9985	CIDm00004943|Vetofol-d17|0.9990
BDKRB1|P46663	CIDm00000712|Formaldehyde-13C,d2solution|0.9999	CIDm00000238|CID9827664|1.0000	CIDm00001983|SCHEMBL887976|0.9887	CIDm00023994|zinc-64|0.9182	CIDm00000271|calcium-41|0.9950	CIDm00000175|perdeuterioacetoxy|0.9511	CIDm00000888|mg++|0.9989	CIDm00000312|SCHEMBL15314976|0.9942	CIDm00000197|SCHEMBL14613190|0.9994	CIDm00000923|zlchem 216|0.9948	CIDm00000283|oxidanylformaldehyde|0.9954	CIDm00002524|SCHEMBL10034115|0.9981	CIDm00000977|triplet molecular oxygen|0.9813	CIDm00000762|XKMLYUALXHKNFT-DTUHVUQASA-N|0.9992	CIDm00000866|lysine (12c/13c)|1.0000	CIDm00000206|CID9899007|0.9463	CIDm00000280|CID9920366|1.0000	CIDm00000784|superoxol|0.9919	CIDm00000177|2-deuterio-1-tritioethanone|0.9912	CIDm00005408|UNII-P57HP4MCQZ|0.9994	CIDm00000783|p-Hydrogen|0.9942	CIDm00024425|disodium;dioxido(dioxo)chromium-51|0.9562	CIDm00000899|478529-44-1|1.0000	CIDm00004920|CID9948776|1.0000	CIDm00000730|QGWNDRXFNXRZMB-DTUHVUQASA-N|0.9847	CIDm00000232|CID9815369|1.0000	CIDm00000750|glycine-t2|0.9981	CIDm00000544|tris(oxidanidyl)arsane|0.9892	CIDm00000224|Spectrum_000075|0.9791	CIDm00000681|72535-00-3|1.0000	CIDm00023931|bis(chloranyl)mercury-201|0.9901	CIDm00000611|d-glutamate-meso-d|0.9936	CIDm00000051|SCHEMBL6887701|0.9735	CIDm00000274|2oz6|0.9986	CIDm00000985|SCHEMBL1332805|0.9963	CIDm00000764|s:guanine|0.9952	CIDm00000191|ZINC03201876|0.9990	CIDm00145068|14706-82-2|1.0000	CIDm00000187|ACETYLCHOLINE-D16BROMIDE|0.9991	CIDm00000774|dideuterio-[2-(1H-imidazol-5-yl)ethyl]amine|0.9975	CIDm00002215|apomorphine, nasal, Britannia;|0.9989	CIDm00077998|rosiglizole|0.9878	CIDm00000612|sodium l-lactate-(13)c(3)|0.9981	CIDm00248893|{1-[(1-phenylethyl)sulfanyl]ethyl}benzene|0.9878	CIDm00003715|Indomod-d4|0.9954	CIDm00001134|[3'-13C]THYMIDINE|1.0000	CIDm00000158|CID9950404|1.0000	CIDm00002978|SCHEMBL13308730|0.9978	CIDm00003779|UNII-DIA2A74855|0.9919
STS|P08842	CIDm00003121|valproic acid-d|1.0000	CIDm00024462|copper-64(2+);sulfate|0.9928	CIDm00000753|glycerol-d|0.9950	CIDm00002909|CID9988947|0.9708	CIDm00005538|SCHEMBL12494512|0.9751	CIDm00001003|Phosphoric acid-18O4 solution|0.9224	CIDm00000712|Formaldehyde-13C,d2solution|0.9914	CIDm00000238|CID9827664|0.8400	CIDm00001983|SCHEMBL887976|0.9462	CIDm00023994|zinc-64|0.9934	CIDm00001117|hydron;methyl carbamimidothioate;sulfate|0.9931	CIDm00000271|calcium-41|0.9997	CIDm00004156|trideuteriomethyl methanesulfonate|0.9653	CIDm00015103|SCHEMBL16062159|0.9826	CIDm00005562|Trichostatin A, Streptomyces sp.|0.9888	CIDm00000450|CID9993501|0.9810	CIDm00000923|zlchem 216|0.9983	CIDm00000961||I-Oxido dihydrogen|0.9559	CIDm00000174|methanol/methanol-d1|1.0000	CIDm00000866|lysine (12c/13c)|0.8918	CIDm00005234|sodium;chlorine-35(1-)|0.9226	CIDm00006113|methylsulfonic acid, ethyl ester|0.9882	CIDm00006503|SCHEMBL9633903|0.9091	CIDm04604180|CID4604180|0.9713	CIDm00006049|ETHYLENEDIAMINETETRAACETICACID-D16|0.9752	CIDm00005408|UNII-P57HP4MCQZ|0.9685	CIDm00000783|p-Hydrogen|0.9727	CIDm00000899|478529-44-1|0.9589	CIDm00023830|hepes-t|0.9966	CIDm00000544|tris(oxidanidyl)arsane|0.9645	CIDm00005978|SCHEMBL15474330|0.9806	CIDm00000611|d-glutamate-meso-d|0.9761	CIDm00000304|CID9909206|0.9843	CIDm00003054|d, diethylstilbestrol|0.9649	CIDm00024584|magnesium;trichloride|0.9843	CIDm00093860|SCHEMBL685473|0.9587	CIDm00000876|methionine-d4|0.9426	CIDm00005376|SCHEMBL4939312|0.9416	CIDm00442783|SCHEMBL6727006|0.9140	CIDm00002832|ZINC03872131|0.9575	CIDm44263835|AGN-PC-0743G4|0.9934	CIDm05359596|arsenic-71|0.9692	CIDm53629505|AGN-PC-09X1LX|0.9796	CIDm00000773|CID9815258|0.9782	CIDm00000795|imidazolyl-d|0.9727	CIDm00000772|enoxaparin|0.9290	CIDm00002900|ZINC03872172|0.9719	CIDm00000402|sulphur-33|0.9933	CIDm00445615|Xim|0.9672
CYP4F3|Q08477	CIDm00024462|copper-64(2+);sulfate|0.9957	CIDm00000753|glycerol-d|1.0000	CIDm00005538|SCHEMBL12494512|0.9979	CIDm00000712|Formaldehyde-13C,d2solution|0.9960	CIDm00001983|SCHEMBL887976|1.0000	CIDm00023994|zinc-64|0.9982	CIDm00001117|hydron;methyl carbamimidothioate;sulfate|0.9993	CIDm00000271|calcium-41|1.0000	CIDm00000888|mg++|0.9996	CIDm00004156|trideuteriomethyl methanesulfonate|0.9974	CIDm00000312|SCHEMBL15314976|1.0000	CIDm00000450|CID9993501|0.9855	CIDm05280343|quercetin-3-beta-d|0.9999	CIDm00000923|zlchem 216|0.9998	CIDm00000961||I-Oxido dihydrogen|0.9944	CIDm00000283|oxidanylformaldehyde|0.9998	CIDm00002524|SCHEMBL10034115|0.9982	CIDm00000174|methanol/methanol-d1|1.0000	CIDm00000977|triplet molecular oxygen|1.0000	CIDm00002514|cadmium-110|1.0000	CIDm00006113|methylsulfonic acid, ethyl ester|0.9978	CIDm00000784|superoxol|0.9982	CIDm00005408|UNII-P57HP4MCQZ|0.9999	CIDm00000783|p-Hydrogen|0.9981	CIDm00002116|SCHEMBL14297170|0.9942	CIDm00000813|potassium;hydron|1.0000	CIDm00000942||-nicotine|0.9767	CIDm00002767|azane;platinum-195(2+);dichloride|1.0000	CIDm00005978|SCHEMBL15474330|0.9893	CIDm00023931|bis(chloranyl)mercury-201|0.9998	CIDm00023925|iron-58(2+)|1.0000	CIDm00008117|zinc bis-glycol|1.0000	CIDm00005428|CID9830965|0.9937	CIDm00003017|AGN-PC-0CX9FP|0.9989	CIDm00093860|SCHEMBL685473|1.0000	CIDm00006859|methyl(quinolin-8-yloxy)mercury|0.9999	CIDm00002832|ZINC03872131|0.9934	CIDm00078165|{2-[n-morpholino]ethanesulfonic acid}hydrate|1.0000	CIDm00000231|SCHEMBL5720005|0.9997	CIDm53629505|AGN-PC-09X1LX|0.9997	CIDm00000241|perdeuterobenzene|0.9838	CIDm00000801|INDOLE-3-ACETICACID,[5-3H]|0.9969	CIDm00000795|imidazolyl-d|1.0000	CIDm00000160|CID9884956|0.9995	CIDm00000991|vitrex|0.9974	CIDm00004112|SCHEMBL9246378|0.9990	CIDm00000772|enoxaparin|1.0000	CIDm00003776|1-deuteriopropan-2-ol|1.0000	CIDm00000943|trioxonitrate(V)|1.0000
GPR37L1|O60883	CIDm00001983|SCHEMBL887976|0.9727	CIDm00023994|zinc-64|0.9995	CIDm00000175|perdeuterioacetoxy|0.9898	CIDm00000312|SCHEMBL15314976|1.0000	CIDm00000923|zlchem 216|0.9991	CIDm00002524|SCHEMBL10034115|0.9775	CIDm00000206|CID9899007|0.9954	CIDm00000177|2-deuterio-1-tritioethanone|0.9964	CIDm00005408|UNII-P57HP4MCQZ|0.9931	CIDm00000899|478529-44-1|1.0000	CIDm00000750|glycine-t2|0.9988	CIDm00000224|Spectrum_000075|0.9998	CIDm00000681|72535-00-3|1.0000	CIDm00023931|bis(chloranyl)mercury-201|0.9992	CIDm00000274|2oz6|1.0000	CIDm00000985|SCHEMBL1332805|0.9923	CIDm00000764|s:guanine|1.0000	CIDm00000191|ZINC03201876|1.0000	CIDm00000187|ACETYLCHOLINE-D16BROMIDE|0.9992	CIDm00000774|dideuterio-[2-(1H-imidazol-5-yl)ethyl]amine|1.0000	CIDm00002215|apomorphine, nasal, Britannia;|1.0000	CIDm00077998|rosiglizole|0.9996	CIDm00003715|Indomod-d4|0.9996	CIDm00001134|[3'-13C]THYMIDINE|1.0000	CIDm00000158|CID9950404|1.0000	CIDm00002978|SCHEMBL13308730|0.9879	CIDm00003779|UNII-DIA2A74855|1.0000	CIDm00000951|xv) norepinephrine|1.0000	CIDm00000838|UNII-336096P2WE|1.0000	CIDm00002519|Caffeine-1-methyl-14C|1.0000	CIDm00000160|CID9884956|1.0000	CIDm00004122|oncodazole|1.0000	CIDm00025476|HY-13948|0.9995	CIDm00004253|SMR001338872|0.9996	CIDm00000298|threo-Chloramphenicol, l-|1.0000	CIDm00004140|NCGC00016363-01|1.0000	CIDm00001158|XCCTYIAWTASOJW-OPMSUHOOSA-N|1.0000	CIDm00005202|SEROTONINBINOXALATE,5-[2-14C]|1.0000	CIDm00001065|ZINC04289113|1.0000	CIDm00001123|342611-14-7|0.9997	CIDm00003007|CHEMBL3250775|1.0000	CIDm00036523|XLXSAKCOAKORKW-AQJXLSMYSA-N|1.0000	CIDm00003559|[19F]-HALOPERIDOL|0.9998	CIDm00001143|CID9840965|0.9999	CIDm00001206|methamphetamine-d4|1.0000	CIDm00003386|01K63SUP8D|1.0000	CIDm00004946|s-propranolol|1.0000	CIDm00002764|zinc-ciprofloxacin|1.0000	CIDm00002818|SCHEMBL7797033|1.0000
UGT2B15|P54855	CIDm00005538|SCHEMBL12494512|1.0000	CIDm00000712|Formaldehyde-13C,d2solution|0.9727	CIDm00001983|SCHEMBL887976|0.6710	CIDm00000312|SCHEMBL15314976|0.9962	CIDm00000450|CID9993501|0.9963	CIDm05280343|quercetin-3-beta-d|0.9998	CIDm00015625|CID158816|0.9870	CIDm00000961||I-Oxido dihydrogen|0.9999	CIDm00002524|SCHEMBL10034115|0.8247	CIDm00000174|methanol/methanol-d1|1.0000	CIDm00006503|SCHEMBL9633903|0.9998	CIDm00005408|UNII-P57HP4MCQZ|0.9994	CIDm00004920|CID9948776|1.0000	CIDm05280961|genistein-d(4)|0.9316	CIDm00003054|d, diethylstilbestrol|0.8806	CIDm00006623|bisphenol a-(13)c(12)|0.7007	CIDm00005238|CID9833957|1.0000	CIDm00005376|SCHEMBL4939312|0.7487	CIDm00442783|SCHEMBL6727006|0.8670	CIDm53629505|AGN-PC-09X1LX|0.9601	CIDm00002900|ZINC03872172|1.0000	CIDm00004253|SMR001338872|0.9988	CIDm00656550|but-3-enylglucosinolate|1.0000	CIDm00001158|XCCTYIAWTASOJW-OPMSUHOOSA-N|1.0000	CIDm00001166|Uridine-5'-diphosphogalactose|1.0000	CIDm71563398|CHEMBL2403340|1.0000	CIDm00003559|[19F]-HALOPERIDOL|1.0000	CIDm00016850|fluorescein--2'-d|0.8114	CIDm00003672|SCHEMBL12496413|0.7961	CIDm00004763|zadonal|1.0000	CIDm00003750|Irinotecan-d10 Hydrochloride|1.0000	CIDm00063062|CTK8F2185|0.9908	CIDm00002153|SCHEMBL13384600|0.9375	CIDm00000250|CID5799469|0.9998	CIDm00001107|gonol|1.0000	CIDm00005311|zolinza|1.0000	CIDm09804991|givinostat|1.0000	CIDm00002353|SCHEMBL13799662|1.0000	CIDm00000015|CID9965809|0.9797	CIDm54451667|arginine (r)-serine|0.9987	CIDm00003314|zinc eugenolate|0.9996	CIDm00125643|CID9915977|1.0000	CIDm00001923|SCHEMBL3119726|0.9646	CIDm00007504|benzylamine -t|1.0000
MYL7|Q01449	CIDm00000753|glycerol-d|0.9371	CIDm00023994|zinc-64|0.9459	CIDm00001117|hydron;methyl carbamimidothioate;sulfate|0.9956	CIDm00000271|calcium-41|1.0000	CIDm00000175|perdeuterioacetoxy|0.9997	CIDm00002524|SCHEMBL10034115|0.7101	CIDm00005234|sodium;chlorine-35(1-)|0.8727	CIDm04604180|CID4604180|0.7897	CIDm00000177|2-deuterio-1-tritioethanone|0.9999	CIDm00005408|UNII-P57HP4MCQZ|0.9138	CIDm00007870|SCHEMBL1331651|0.9977	CIDm00000813|potassium;hydron|0.9990	CIDm00023930|manganum|0.9938	CIDm00000679|trideuterio(methylsulfinyl)methane|0.7605	CIDm00193344|SCHEMBL1527409|0.9750	CIDm00000222|deuterio(tritio)amine|0.9660	CIDm00016886|ZB000289|0.9650	CIDm00005238|CID9833957|0.9985	CIDm00006859|methyl(quinolin-8-yloxy)mercury|0.8570	CIDm00073212|Diplumbene|1.0000	CIDm00001567|203645-37-8|0.9952	CIDm00004795|CID9543492|0.9981	CIDm00000596|3'-deuterio cytidine|0.9580	CIDm00000838|UNII-336096P2WE|0.9403	CIDm00008200|tris(tetraethyleneglycol)phosphite|0.9991	CIDm00003776|1-deuteriopropan-2-ol|0.9839	CIDm00002513|sodium;dimethylarsinic acid;trihydrate|0.9820	CIDm00008083|morpholin-4-yl-d|0.9892	CIDm00000119|AMINOBUTYRICACID,GAMMA,[4-14C]|0.9997	CIDm00005691|SCHEMBL14233191|0.9542	CIDm00005372|SCHEMBL10241645|0.9999	CIDm00083606|strontium;hydron|1.0000	CIDm00086367|n-[4-methyl-6-cyclopropylpyrimidin-2-yl]aniline|0.9881	CIDm00001107|gonol|0.9999	CIDm86583374|polyinosinic:polycytidylic acid|1.0000	CIDm00004584|CID9918816|0.9991	CIDm00004782|Zinc00113359|0.9957	CIDm05311325|tetrakis(fluoranyl)alumanuide|1.0000	CIDm00011005|TETRADECANOIC-6,6-D2ACID|0.9999
ADRA2A|P08913	CIDm00003121|valproic acid-d|0.9925	CIDm00002909|CID9988947|0.9976	CIDm00005538|SCHEMBL12494512|0.9961	CIDm00001983|SCHEMBL887976|0.9999	CIDm00023994|zinc-64|1.0000	CIDm00000271|calcium-41|1.0000	CIDm00000175|perdeuterioacetoxy|0.9985	CIDm00000888|mg++|1.0000	CIDm00000312|SCHEMBL15314976|1.0000	CIDm00005562|Trichostatin A, Streptomyces sp.|0.9815	CIDm00000197|SCHEMBL14613190|1.0000	CIDm00000923|zlchem 216|1.0000	CIDm00002256|zeapos|0.9960	CIDm00000762|XKMLYUALXHKNFT-DTUHVUQASA-N|1.0000	CIDm00000702|(1S)-1-deuterioethanol|1.0000	CIDm00000206|CID9899007|1.0000	CIDm00000177|2-deuterio-1-tritioethanone|1.0000	CIDm00005408|UNII-P57HP4MCQZ|1.0000	CIDm00000899|478529-44-1|1.0000	CIDm00004920|CID9948776|1.0000	CIDm00000730|QGWNDRXFNXRZMB-DTUHVUQASA-N|1.0000	CIDm00000750|glycine-t2|1.0000	CIDm00000224|Spectrum_000075|1.0000	CIDm00000681|72535-00-3|1.0000	CIDm00023931|bis(chloranyl)mercury-201|1.0000	CIDm00000611|d-glutamate-meso-d|0.9980	CIDm00000051|SCHEMBL6887701|0.9983	CIDm00000274|2oz6|1.0000	CIDm00000985|SCHEMBL1332805|0.9999	CIDm00016886|ZB000289|0.9950	CIDm00000764|s:guanine|1.0000	CIDm00000191|ZINC03201876|1.0000	CIDm00000187|ACETYLCHOLINE-D16BROMIDE|1.0000	CIDm00000774|dideuterio-[2-(1H-imidazol-5-yl)ethyl]amine|1.0000	CIDm00002215|apomorphine, nasal, Britannia;|1.0000	CIDm00002826|SCHEMBL26609|0.9962	CIDm00077998|rosiglizole|0.9999	CIDm00005376|SCHEMBL4939312|0.9967	CIDm00000612|sodium l-lactate-(13)c(3)|1.0000	CIDm00003715|Indomod-d4|1.0000	CIDm00001134|[3'-13C]THYMIDINE|1.0000	CIDm00000158|CID9950404|1.0000	CIDm00002978|SCHEMBL13308730|1.0000	CIDm00003779|UNII-DIA2A74855|1.0000	CIDm00000951|xv) norepinephrine|1.0000	CIDm00001912|SCHEMBL16079734|0.9938	CIDm00000838|UNII-336096P2WE|1.0000	CIDm00001110|2,3-dideuterosuccinate-1-13c|0.9988	CIDm00002519|Caffeine-1-methyl-14C|1.0000
BCL2L11|O43521	CIDm00003121|valproic acid-d|1.0000	CIDm00000753|glycerol-d|0.9741	CIDm00005538|SCHEMBL12494512|0.9997	CIDm00001003|Phosphoric acid-18O4 solution|0.9654	CIDm00000712|Formaldehyde-13C,d2solution|0.9756	CIDm00000238|CID9827664|0.9871	CIDm00001983|SCHEMBL887976|0.9693	CIDm00023994|zinc-64|0.9999	CIDm00002336|CID6911868|0.9954	CIDm00000271|calcium-41|0.9937	CIDm00004156|trideuteriomethyl methanesulfonate|0.9821	CIDm00005562|Trichostatin A, Streptomyces sp.|0.9727	CIDm00000450|CID9993501|1.0000	CIDm00000197|SCHEMBL14613190|0.9887	CIDm00000283|oxidanylformaldehyde|0.9830	CIDm00002524|SCHEMBL10034115|0.9993	CIDm00000977|triplet molecular oxygen|0.9959	CIDm00000762|XKMLYUALXHKNFT-DTUHVUQASA-N|1.0000	CIDm00000866|lysine (12c/13c)|0.9840	CIDm00000702|(1S)-1-deuterioethanol|0.9932	CIDm00014888|white arsenic|1.0000	CIDm00005234|sodium;chlorine-35(1-)|0.9798	CIDm00006113|methylsulfonic acid, ethyl ester|0.9855	CIDm00000280|CID9920366|0.9942	CIDm00006503|SCHEMBL9633903|0.9776	CIDm00000784|superoxol|0.9876	CIDm04604180|CID4604180|0.9972	CIDm00006049|ETHYLENEDIAMINETETRAACETICACID-D16|0.9958	CIDm00000177|2-deuterio-1-tritioethanone|0.9973	CIDm00024425|disodium;dioxido(dioxo)chromium-51|1.0000	CIDm06326970|selenium-72|0.9980	CIDm00000738|glutamine (14n glutamine)|0.9816	CIDm00005056|CTK8G2938|1.0000	CIDm00023830|hepes-t|0.9907	CIDm00002767|azane;platinum-195(2+);dichloride|1.0000	CIDm00005590|4-tert-Octylphenol-3,5-d2 monoethoxylate solution|0.9937	CIDm00001115|CID9907067|0.9964	CIDm00002349|CID9885301|0.9787	CIDm00000679|trideuterio(methylsulfinyl)methane|0.9959	CIDm00023931|bis(chloranyl)mercury-201|0.9917	CIDm00023925|iron-58(2+)|0.9998	CIDm00005297|CID9876413|0.9903	CIDm00005428|CID9830965|0.9984	CIDm00024584|magnesium;trichloride|0.9918	CIDm00006623|bisphenol a-(13)c(12)|1.0000	CIDm00000887|wood spirit|0.9976	CIDm00004873|potassium-43(1+);chloride|0.9865	CIDm00000274|2oz6|0.9992	CIDm00003385|FT-0695667|0.9995
[truncated: 1,404 more rows]
[truncated: 370 more columns]
