# Supplementary material for: A Multi-Label Learning Framework for Drug Repurposing
Source: Pharmaceutics. 2019 Sep 9;11(9):466. doi: 10.3390/pharmaceutics11090466 (PMC6781509; doi:10.3390/pharmaceutics11090466)
Supplement: Supplementary file 1 [file pharmaceutics-11-00466-s001.zip › supplementary files/S3.csv]

SGPL1|O95470	CIDm00024462|copper-64(2+);sulfate|1.0000	CIDm00000753|glycerol-d|0.9999	CIDm00001003|Phosphoric acid-18O4 solution|0.9330	CIDm00001983|SCHEMBL887976|1.0000	CIDm00001117|hydron;methyl carbamimidothioate;sulfate|0.9825	CIDm00000271|calcium-41|0.9781	CIDm00000175|perdeuterioacetoxy|0.9937	CIDm00000312|SCHEMBL15314976|0.9783	CIDm00015103|SCHEMBL16062159|0.9701	CIDm00000923|zlchem 216|0.9958	CIDm00000283|oxidanylformaldehyde|0.9567	CIDm00000174|methanol/methanol-d1|0.9637	CIDm00000977|triplet molecular oxygen|0.9975	CIDm00000206|CID9899007|0.9977	CIDm00006503|SCHEMBL9633903|0.9872	CIDm04604180|CID4604180|0.9981	CIDm00000783|p-Hydrogen|0.9994	CIDm00007870|SCHEMBL1331651|0.9748	CIDm00008117|zinc bis-glycol|0.9948	CIDm00000259|SCHEMBL13620354|0.9946	CIDm00005238|CID9833957|0.9969	CIDm00077998|rosiglizole|0.9954	CIDm00024502|sodium dichromate(VI)|0.9880	CIDm00001110|2,3-dideuterosuccinate-1-13c|0.9923	CIDm00019920|ZINC02038187|0.9812	CIDm00146807|AGN-PC-0JMVAI|0.9974	CIDm00003310|SCHEMBL2514265|0.9880	CIDm00001099|hydron;sulfite|0.9812	CIDm00000594|s/cysteine|0.9915	CIDm26087388|JTT|0.9847	CIDm00004894|CID9906908|0.9914	CIDm00014012|CID522275|0.9965	CIDm00104741|SCHEMBL15263309|0.9969	CIDm00005262|2b, sphingosine-1-phosphate|0.9982	CIDm00001174|uracil-13c4,15n2|0.9999	CIDm00000009|phosphorothioate inositol phosphate|0.9957	CIDm00003367|ZINC03875977|0.9981	CIDm00447348|SCHEMBL13151760|0.9940	CIDm00001104|(2R,3S)-1,3-ditritiooxyoctadec-4-en-2-amine|1.0000	CIDm00023991|xenon-134|0.9929	CIDm00001051|Vitazechs-d5|0.9985	CIDm00081462|bistris|0.9990	CIDm00006575|Trichloroethylene-13C2|0.9919	CIDm00000936|zinc nicotinamide|0.9989
IDH1|O75874	CIDm00024462|copper-64(2+);sulfate|0.9997	CIDm00000753|glycerol-d|0.9999	CIDm00002909|CID9988947|0.9990	CIDm00005538|SCHEMBL12494512|0.9923	CIDm00001003|Phosphoric acid-18O4 solution|0.9467	CIDm00000712|Formaldehyde-13C,d2solution|0.9893	CIDm00000238|CID9827664|0.9851	CIDm00001983|SCHEMBL887976|0.9714	CIDm00023994|zinc-64|0.9790	CIDm00001117|hydron;methyl carbamimidothioate;sulfate|0.9988	CIDm00002336|CID6911868|0.9730	CIDm00000271|calcium-41|1.0000	CIDm00000175|perdeuterioacetoxy|0.9952	CIDm00000888|mg++|0.9897	CIDm00004156|trideuteriomethyl methanesulfonate|0.9759	CIDm00000312|SCHEMBL15314976|0.9986	CIDm00000934|pi-Cyclopentadienyl compd. with nickel|0.9980	CIDm00015103|SCHEMBL16062159|0.9998	CIDm05280343|quercetin-3-beta-d|0.9812	CIDm00000923|zlchem 216|0.9734	CIDm00000961||I-Oxido dihydrogen|0.9708	CIDm00000283|oxidanylformaldehyde|0.9856	CIDm00000174|methanol/methanol-d1|0.9940	CIDm00000977|triplet molecular oxygen|0.9914	CIDm00000866|lysine (12c/13c)|0.9997	CIDm00002514|cadmium-110|0.9995	CIDm00000702|(1S)-1-deuterioethanol|1.0000	CIDm00005234|sodium;chlorine-35(1-)|0.9824	CIDm00006113|methylsulfonic acid, ethyl ester|0.9624	CIDm00000206|CID9899007|0.9841	CIDm00000280|CID9920366|0.9981	CIDm04604180|CID4604180|0.9966	CIDm00006049|ETHYLENEDIAMINETETRAACETICACID-D16|0.9960	CIDm00000177|2-deuterio-1-tritioethanone|0.9956	CIDm00000783|p-Hydrogen|0.9845	CIDm00023930|manganum|0.9881	CIDm00004920|CID9948776|0.9908	CIDm06326970|selenium-72|0.9990	CIDm00000738|glutamine (14n glutamine)|1.0000	CIDm00023830|hepes-t|0.9900	CIDm00000857|leucine-d3|0.9917	CIDm05280961|genistein-d(4)|0.9788	CIDm00001115|CID9907067|0.9972	CIDm00002349|CID9885301|0.9994	CIDm00000232|CID9815369|0.9996	CIDm00000224|Spectrum_000075|0.9924	CIDm00000611|d-glutamate-meso-d|0.9799	CIDm00000051|SCHEMBL6887701|0.9999	CIDm00008117|zinc bis-glycol|0.9961
TRAPPC1|Q9Y5R8	CIDm00003121|valproic acid-d|1.0000	CIDm00024462|copper-64(2+);sulfate|0.5134	CIDm00000206|CID9899007|0.6098	CIDm00000985|SCHEMBL1332805|0.9736	CIDm00000764|s:guanine|0.8486	CIDm00000943|trioxonitrate(V)|0.8816	CIDm00000294|SCHEMBL4176008|0.9696	CIDm00004894|CID9906908|0.9959
NPR2|P20594	CIDm00003121|valproic acid-d|1.0000	CIDm00000753|glycerol-d|0.9999	CIDm00001003|Phosphoric acid-18O4 solution|1.0000	CIDm00000238|CID9827664|1.0000	CIDm00023994|zinc-64|1.0000	CIDm00001117|hydron;methyl carbamimidothioate;sulfate|0.9997	CIDm00000271|calcium-41|1.0000	CIDm00000888|mg++|1.0000	CIDm00000312|SCHEMBL15314976|1.0000	CIDm00000934|pi-Cyclopentadienyl compd. with nickel|0.9730	CIDm00015103|SCHEMBL16062159|1.0000	CIDm00005562|Trichostatin A, Streptomyces sp.|0.9962	CIDm00000923|zlchem 216|1.0000	CIDm00000283|oxidanylformaldehyde|0.9517	CIDm00000762|XKMLYUALXHKNFT-DTUHVUQASA-N|0.9897	CIDm00000177|2-deuterio-1-tritioethanone|0.9984	CIDm00000899|478529-44-1|1.0000	CIDm00023930|manganum|1.0000	CIDm00000611|d-glutamate-meso-d|1.0000	CIDm00000304|CID9909206|1.0000	CIDm00003054|d, diethylstilbestrol|0.9975	CIDm00000259|SCHEMBL13620354|0.9998	CIDm00003017|AGN-PC-0CX9FP|0.9998	CIDm00000764|s:guanine|0.9900	CIDm00145068|14706-82-2|0.9987	CIDm00001023|dihydroxyphosphoryl hydrogen phosphate|0.9975	CIDm00005238|CID9833957|1.0000	CIDm00078165|{2-[n-morpholino]ethanesulfonic acid}hydrate|1.0000	CIDm00000965|zirconyl oleate|1.0000	CIDm00000772|enoxaparin|0.9911	CIDm00000943|trioxonitrate(V)|0.9999	CIDm00003413|SCHEMBL10409866|0.9871	CIDm00062551|pentethyleneglycol|1.0000	CIDm00000297|protiomethane|1.0000	CIDm00000295|ZOOGRGPOEVQQDX-BDXYJKHTSA-N|0.9998	CIDm00002735|SCHEMBL267918|0.9975	CIDm00003763|CYS9AKD70P|0.9992	CIDm00433580|peptidoglycan|1.0000	CIDm00000875|tartaric-d acid|1.0000	CIDm00000892|inositol-d(6)|0.9952	CIDm00024775|4-tert-Octylphenol-3,5-d2 diethoxylate solution|0.9999	CIDm00063062|CTK8F2185|0.9996	CIDm00005839|s(aldosterone)|0.9936	CIDm00005262|2b, sphingosine-1-phosphate|0.9786	CIDm00019001|1,4-DITHIOTHREITOL-D10|1.0000	CIDm00520535|superoxyde|0.9956	CIDm00012547|5beta-pregnane-3alpha,11beta,17alpha|1.0000	CIDm00002551||A-Carbamoyl Choline Chloride|0.9985	CIDm00114944|Z37OX1ASNK|0.9996
MMAA|Q8IVH4	CIDm00003121|valproic acid-d|1.0000	CIDm00024462|copper-64(2+);sulfate|0.9706	CIDm00000753|glycerol-d|0.9731	CIDm00001003|Phosphoric acid-18O4 solution|0.9990	CIDm00000712|Formaldehyde-13C,d2solution|0.9743	CIDm00000238|CID9827664|0.9592	CIDm00001983|SCHEMBL887976|0.9355	CIDm00004156|trideuteriomethyl methanesulfonate|0.9970	CIDm00000312|SCHEMBL15314976|0.9912	CIDm00000934|pi-Cyclopentadienyl compd. with nickel|0.9964	CIDm00015103|SCHEMBL16062159|0.9954	CIDm00005562|Trichostatin A, Streptomyces sp.|0.9375	CIDm00000923|zlchem 216|0.9725	CIDm00006113|methylsulfonic acid, ethyl ester|0.9972	CIDm00000730|QGWNDRXFNXRZMB-DTUHVUQASA-N|0.9903	CIDm00023830|hepes-t|0.9903	CIDm00000750|glycine-t2|0.9873	CIDm00000544|tris(oxidanidyl)arsane|0.9419	CIDm00000764|s:guanine|0.9460	CIDm00001023|dihydroxyphosphoryl hydrogen phosphate|0.9325	CIDm00008172|tris-tri-ethyleneglycolphosphate|0.9767	CIDm05359596|arsenic-71|0.9617	CIDm00000772|enoxaparin|0.9664	CIDm00002891|CID9963853|0.9974	CIDm00000597|cytosine-1-beta-d|0.9892	CIDm00002513|sodium;dimethylarsinic acid;trihydrate|0.9958	CIDm00000190|Adenine-2,8-3H|0.9870	CIDm00000622|BC631334|0.9882	CIDm00001822|DB02082|0.9931	CIDm00000765|ZINC06119283|0.9959	CIDm11020241|SCHEMBL11555670|0.9519	CIDm00001032|CID9989212|0.9256	CIDm00001959|CID9914738|0.9696	CIDm00000213|CID9819901|0.9625	CIDm00003224|RDYMFSUJUZBWLH-JAGSBRHWSA-N|0.9831	CIDm00171147|SCHEMBL2239479|0.9227
IL1A|P01583	CIDm00000753|glycerol-d|0.9980	CIDm00005538|SCHEMBL12494512|0.9818	CIDm00001003|Phosphoric acid-18O4 solution|0.9759	CIDm00000712|Formaldehyde-13C,d2solution|1.0000	CIDm00000238|CID9827664|0.9997	CIDm00023994|zinc-64|0.9999	CIDm00001117|hydron;methyl carbamimidothioate;sulfate|0.9963	CIDm00002336|CID6911868|0.9833	CIDm00000271|calcium-41|0.9627	CIDm00000175|perdeuterioacetoxy|0.9836	CIDm00000934|pi-Cyclopentadienyl compd. with nickel|0.9983	CIDm00005562|Trichostatin A, Streptomyces sp.|0.9844	CIDm00000450|CID9993501|0.9730	CIDm00000197|SCHEMBL14613190|0.9997	CIDm00000923|zlchem 216|0.9957	CIDm00015625|CID158816|1.0000	CIDm00000961||I-Oxido dihydrogen|0.9838	CIDm00041322|64396-10-7|0.9931	CIDm00000283|oxidanylformaldehyde|0.9978	CIDm00002524|SCHEMBL10034115|0.9963	CIDm00000977|triplet molecular oxygen|1.0000	CIDm00000866|lysine (12c/13c)|0.9882	CIDm00002514|cadmium-110|0.9903	CIDm00000702|(1S)-1-deuterioethanol|0.9712	CIDm00014888|white arsenic|0.9983	CIDm00005234|sodium;chlorine-35(1-)|0.9945	CIDm00000206|CID9899007|0.9829	CIDm00000280|CID9920366|0.9993	CIDm00006503|SCHEMBL9633903|0.9870	CIDm00000784|superoxol|0.9982	CIDm04604180|CID4604180|0.9841	CIDm00006049|ETHYLENEDIAMINETETRAACETICACID-D16|0.9755	CIDm00024425|disodium;dioxido(dioxo)chromium-51|0.9890	CIDm00002116|SCHEMBL14297170|0.9776	CIDm00000942||-nicotine|0.9508	CIDm00004920|CID9948776|0.9983	CIDm00000738|glutamine (14n glutamine)|0.9894	CIDm00005056|CTK8G2938|0.9999	CIDm00023830|hepes-t|0.9913	CIDm00005590|4-tert-Octylphenol-3,5-d2 monoethoxylate solution|0.9999	CIDm05280961|genistein-d(4)|0.9874	CIDm00001115|CID9907067|0.9953	CIDm00002349|CID9885301|0.9961	CIDm00000232|CID9815369|0.9868	CIDm00000750|glycine-t2|0.9844	CIDm00000544|tris(oxidanidyl)arsane|0.9893	CIDm00000602|DL-Alanine-13C3|0.9822	CIDm00000679|trideuterio(methylsulfinyl)methane|0.9967	CIDm00000681|72535-00-3|0.9991
PDE7B|Q9NP56	CIDm00003121|valproic acid-d|1.0000	CIDm00000238|CID9827664|0.9996	CIDm00023994|zinc-64|0.6836	CIDm00000888|mg++|1.0000	CIDm05280343|quercetin-3-beta-d|0.5060	CIDm00015625|CID158816|0.7454	CIDm00000961||I-Oxido dihydrogen|1.0000	CIDm00041322|64396-10-7|0.6967	CIDm00000762|XKMLYUALXHKNFT-DTUHVUQASA-N|1.0000	CIDm00000783|p-Hydrogen|1.0000	CIDm00024425|disodium;dioxido(dioxo)chromium-51|0.5234	CIDm00000544|tris(oxidanidyl)arsane|0.7856	CIDm00000224|Spectrum_000075|1.0000	CIDm00000274|2oz6|1.0000	CIDm00001023|dihydroxyphosphoryl hydrogen phosphate|1.0000	CIDm00073212|Diplumbene|0.7508	CIDm00000241|perdeuterobenzene|0.7148	CIDm00000896|melatonin-d3|1.0000	CIDm00002156|MOLI000923|0.9201	CIDm00005202|SEROTONINBINOXALATE,5-[2-14C]|1.0000
FGA|P02671	CIDm00003121|valproic acid-d|1.0000	CIDm00024462|copper-64(2+);sulfate|0.9914	CIDm00002909|CID9988947|0.9994	CIDm00000712|Formaldehyde-13C,d2solution|1.0000	CIDm00002336|CID6911868|0.9997	CIDm00000271|calcium-41|1.0000	CIDm00000888|mg++|0.9999	CIDm00000450|CID9993501|0.9884	CIDm00000197|SCHEMBL14613190|0.9993	CIDm05280343|quercetin-3-beta-d|1.0000	CIDm00015625|CID158816|0.9988	CIDm00000206|CID9899007|1.0000	CIDm00000784|superoxol|0.9963	CIDm00000899|478529-44-1|0.8504	CIDm00000222|deuterio(tritio)amine|0.9859	CIDm00006859|methyl(quinolin-8-yloxy)mercury|1.0000	CIDm00248893|{1-[(1-phenylethyl)sulfanyl]ethyl}benzene|1.0000	CIDm00002244|deuterio 2-acetyloxybenzoate|0.9987	CIDm00000838|UNII-336096P2WE|0.9981	CIDm00000772|enoxaparin|0.9723	CIDm00098487|m-methoxybenzoylamino|0.9869	CIDm00000906|n-acetyl-d neuraminic acid|0.9981	CIDm00003559|[19F]-HALOPERIDOL|0.9991	CIDm00003003|SCHEMBL1697158|0.9932	CIDm00002818|SCHEMBL7797033|0.9697	CIDm00002726|CHLORPROMAZINE-D3|0.9911	CIDm00003405|FT-0668797|0.9995	CIDm00012547|5beta-pregnane-3alpha,11beta,17alpha|0.9931	CIDm00004053|UNII-A960M0G5TP|0.9935	CIDm00003468|Violet XXIII-d6|0.9997
ETFDH|Q16134	CIDm00003121|valproic acid-d|0.9977	CIDm00024462|copper-64(2+);sulfate|1.0000	CIDm00000753|glycerol-d|0.9543	CIDm00002909|CID9988947|1.0000	CIDm00005538|SCHEMBL12494512|0.9974	CIDm00001117|hydron;methyl carbamimidothioate;sulfate|0.9420	CIDm00015103|SCHEMBL16062159|0.9510	CIDm00000197|SCHEMBL14613190|0.9956	CIDm00000923|zlchem 216|0.9935	CIDm00002256|zeapos|0.9822	CIDm00000174|methanol/methanol-d1|0.9689	CIDm04604180|CID4604180|0.9975	CIDm00000783|p-Hydrogen|0.9970	CIDm00005590|4-tert-Octylphenol-3,5-d2 monoethoxylate solution|0.9828	CIDm00024934|sodiumhydrogen selenite,sodium biselenite|0.9814	CIDm00000224|Spectrum_000075|0.9927	CIDm00003054|d, diethylstilbestrol|0.9845	CIDm00006623|bisphenol a-(13)c(12)|0.9886	CIDm00000985|SCHEMBL1332805|0.9801	CIDm00000191|ZINC03201876|0.9877	CIDm00001023|dihydroxyphosphoryl hydrogen phosphate|0.9865	CIDm00073212|Diplumbene|0.9937	CIDm44263835|AGN-PC-0743G4|0.9980	CIDm00000106|triammonium bis(o-phospho-l-serinate) trihydrate|0.9989	CIDm00002978|SCHEMBL13308730|0.9700	CIDm00000231|SCHEMBL5720005|0.9808	CIDm00001153|tyrosine t23g7|0.9952	CIDm00443314|SCHEMBL15760665|0.9988	CIDm00003776|1-deuteriopropan-2-ol|0.9956	CIDm00000264|CID9812753|0.9922	CIDm00000317|RGJOEKWQDUBAIZ-FTAFPTFXSA-N|0.9947	CIDm00001071|Zuretinol|0.9942	CIDm00000119|AMINOBUTYRICACID,GAMMA,[4-14C]|0.9969	CIDm00001166|Uridine-5'-diphosphogalactose|1.0000	CIDm00002735|SCHEMBL267918|0.9799	CIDm00000314|FT-0665428|0.9862	CIDm00009711|isopropylthio-alpha-galactoside|0.9786	CIDm00433580|peptidoglycan|0.9802	CIDm00001079|Transmetil (TN)|0.9830	CIDm00000703|SCHEMBL15945863|1.0000	CIDm00000929|beta-NADP|0.9834	CIDm00006325|olefiant gas|0.9991	CIDm00014917|CID9898791|0.9949	CIDm00000791|CID9989320|0.9946	CIDm00001822|DB02082|0.9925	CIDm00000009|phosphorothioate inositol phosphate|0.9820	CIDm00025465|SCHEMBL13210232|0.9907	CIDm00006694|tetraethylrhodamine|0.9925	CIDm00004784|sodium;phenylmethanesulfonyl fluoride|0.9973
IGF2R|P11717	CIDm00003121|valproic acid-d|0.9602	CIDm00024462|copper-64(2+);sulfate|0.9997	CIDm00000753|glycerol-d|0.9588	CIDm00002909|CID9988947|0.9630	CIDm00005538|SCHEMBL12494512|0.9921	CIDm00001003|Phosphoric acid-18O4 solution|0.9571	CIDm00000712|Formaldehyde-13C,d2solution|0.9719	CIDm00001983|SCHEMBL887976|0.9154	CIDm00001117|hydron;methyl carbamimidothioate;sulfate|0.9441	CIDm00002336|CID6911868|0.9501	CIDm00000312|SCHEMBL15314976|0.9993	CIDm00015103|SCHEMBL16062159|0.9492	CIDm00002256|zeapos|0.9798	CIDm00000283|oxidanylformaldehyde|0.9316	CIDm00000866|lysine (12c/13c)|0.9698	CIDm00005234|sodium;chlorine-35(1-)|0.9928	CIDm00000206|CID9899007|0.9775	CIDm00000280|CID9920366|0.9892	CIDm04604180|CID4604180|0.9805	CIDm00006049|ETHYLENEDIAMINETETRAACETICACID-D16|0.9941	CIDm00002116|SCHEMBL14297170|0.9946	CIDm00000899|478529-44-1|0.9719	CIDm06326970|selenium-72|0.9840	CIDm00005056|CTK8G2938|0.9892	CIDm00005590|4-tert-Octylphenol-3,5-d2 monoethoxylate solution|0.9948	CIDm05280961|genistein-d(4)|0.9353	CIDm00023985|gold-198|0.9811	CIDm00000051|SCHEMBL6887701|0.9618	CIDm00000304|CID9909206|0.9980	CIDm00000259|SCHEMBL13620354|0.9392	CIDm00005376|SCHEMBL4939312|0.9889	CIDm00248893|{1-[(1-phenylethyl)sulfanyl]ethyl}benzene|0.9591	CIDm00002244|deuterio 2-acetyloxybenzoate|0.9902	CIDm05359596|arsenic-71|0.9689	CIDm00000597|cytosine-1-beta-d|0.9901	CIDm00000994|CID9989619|0.9948	CIDm00001099|hydron;sulfite|0.9246	CIDm00000236|asparagine (d79n-beta2ar-rluc)|0.9877	CIDm00439177|O641|0.9981	CIDm00102399|alpha-D-Galp-(1->6)-alpha-D-Galp-(1->6)-D-Glu|0.9965	CIDm00000892|inositol-d(6)|0.9878	CIDm00003405|FT-0668797|0.9919	CIDm00001107|gonol|0.9966	CIDm00005921|Nitrosodiethylamin-d4|0.9878	CIDm59436195|SCHEMBL518864|0.9131	CIDm11524144|AGN-PC-0682DN|0.9946
CEPT1|Q9Y6K0	CIDm00003121|valproic acid-d|1.0000	CIDm00024462|copper-64(2+);sulfate|0.9942	CIDm00000753|glycerol-d|1.0000	CIDm00001003|Phosphoric acid-18O4 solution|0.8368	CIDm00000888|mg++|0.9975	CIDm00005562|Trichostatin A, Streptomyces sp.|0.9785	CIDm00000961||I-Oxido dihydrogen|0.8516	CIDm00000283|oxidanylformaldehyde|0.9112	CIDm00000977|triplet molecular oxygen|0.9400	CIDm00000783|p-Hydrogen|0.9992	CIDm00024425|disodium;dioxido(dioxo)chromium-51|0.9223	CIDm00023930|manganum|0.9712	CIDm00000985|SCHEMBL1332805|0.9538	CIDm00001023|dihydroxyphosphoryl hydrogen phosphate|0.9820	CIDm00000106|triammonium bis(o-phospho-l-serinate) trihydrate|1.0000	CIDm00003987|SCHEMBL3672549|0.9976	CIDm00024586|sulphuric acid nickel sulphate|0.9607	CIDm00102615|UNII-T9379Q535O|0.9932	CIDm00054454|CID941617|0.9783	CIDm00000314|FT-0665428|0.9998	CIDm00006325|olefiant gas|1.0000	CIDm00003733|3B3-055525|0.9968	CIDm00000009|phosphorothioate inositol phosphate|1.0000	CIDm00000305|SCHEMBL1332010|1.0000	CIDm00114944|Z37OX1ASNK|1.0000	CIDm00004510|trinitroglycerol|0.9992	CIDm00001167|CID9851795|0.9999
TYR|P14679	CIDm00024462|copper-64(2+);sulfate|0.9935	CIDm00000753|glycerol-d|0.9951	CIDm00005538|SCHEMBL12494512|0.9992	CIDm00001003|Phosphoric acid-18O4 solution|0.9767	CIDm00000712|Formaldehyde-13C,d2solution|1.0000	CIDm00001983|SCHEMBL887976|0.9695	CIDm00023994|zinc-64|0.9901	CIDm00001117|hydron;methyl carbamimidothioate;sulfate|0.9919	CIDm00000271|calcium-41|0.9911	CIDm00000175|perdeuterioacetoxy|0.9964	CIDm00000312|SCHEMBL15314976|0.9887	CIDm00000934|pi-Cyclopentadienyl compd. with nickel|0.9997	CIDm00000450|CID9993501|0.9739	CIDm05280343|quercetin-3-beta-d|0.9911	CIDm00015625|CID158816|0.9993	CIDm00000961||I-Oxido dihydrogen|0.9957	CIDm00000283|oxidanylformaldehyde|0.9904	CIDm00000174|methanol/methanol-d1|0.9914	CIDm00000977|triplet molecular oxygen|1.0000	CIDm00000866|lysine (12c/13c)|0.9967	CIDm00002514|cadmium-110|0.9826	CIDm00000702|(1S)-1-deuterioethanol|0.9999	CIDm00005234|sodium;chlorine-35(1-)|0.9997	CIDm00000206|CID9899007|0.9829	CIDm00000280|CID9920366|1.0000	CIDm00006503|SCHEMBL9633903|0.9708	CIDm00000784|superoxol|0.9985	CIDm04604180|CID4604180|1.0000	CIDm00006049|ETHYLENEDIAMINETETRAACETICACID-D16|1.0000	CIDm00000783|p-Hydrogen|0.9792	CIDm00002116|SCHEMBL14297170|1.0000	CIDm00000813|potassium;hydron|1.0000	CIDm00000899|478529-44-1|0.9914	CIDm00023930|manganum|0.9739	CIDm00004920|CID9948776|0.9953	CIDm00000738|glutamine (14n glutamine)|0.9844	CIDm00005056|CTK8G2938|0.9962	CIDm00000857|leucine-d3|0.9927	CIDm00005590|4-tert-Octylphenol-3,5-d2 monoethoxylate solution|1.0000	CIDm00001115|CID9907067|0.9996	CIDm00002349|CID9885301|1.0000	CIDm00000232|CID9815369|0.9955	CIDm00000750|glycine-t2|0.9958	CIDm00000602|DL-Alanine-13C3|0.9954	CIDm00000679|trideuterio(methylsulfinyl)methane|0.9883	CIDm00000681|72535-00-3|0.9974	CIDm00023931|bis(chloranyl)mercury-201|1.0000	CIDm00023985|gold-198|0.9998	CIDm00023925|iron-58(2+)|1.0000
NPR3|P17342	CIDm00003121|valproic acid-d|0.9989	CIDm00000753|glycerol-d|0.9980	CIDm00002909|CID9988947|1.0000	CIDm00001003|Phosphoric acid-18O4 solution|0.9919	CIDm00000238|CID9827664|0.9930	CIDm00023994|zinc-64|1.0000	CIDm00001117|hydron;methyl carbamimidothioate;sulfate|0.9822	CIDm00000271|calcium-41|1.0000	CIDm00000888|mg++|0.9997	CIDm00000312|SCHEMBL15314976|1.0000	CIDm00015103|SCHEMBL16062159|0.9973	CIDm00005562|Trichostatin A, Streptomyces sp.|0.9933	CIDm00000450|CID9993501|0.9891	CIDm05280343|quercetin-3-beta-d|0.9823	CIDm00000923|zlchem 216|1.0000	CIDm00041322|64396-10-7|0.9836	CIDm00000762|XKMLYUALXHKNFT-DTUHVUQASA-N|0.9998	CIDm00000206|CID9899007|1.0000	CIDm00000177|2-deuterio-1-tritioethanone|0.9993	CIDm00000813|potassium;hydron|1.0000	CIDm00000899|478529-44-1|1.0000	CIDm00023930|manganum|0.9949	CIDm00004920|CID9948776|1.0000	CIDm00000544|tris(oxidanidyl)arsane|0.9949	CIDm00000304|CID9909206|0.9978	CIDm00000259|SCHEMBL13620354|0.9988	CIDm00000274|2oz6|1.0000	CIDm00000764|s:guanine|1.0000	CIDm00001023|dihydroxyphosphoryl hydrogen phosphate|1.0000	CIDm00005238|CID9833957|0.9996	CIDm00078165|{2-[n-morpholino]ethanesulfonic acid}hydrate|0.9915	CIDm00000965|zirconyl oleate|0.9998	CIDm00000840|(2R,3S,4S,5R)-6-methyloxane-2,3,4,5-tetrol|0.9929	CIDm00025670|terbufos|0.9999	CIDm00000991|vitrex|0.9999	CIDm00002900|ZINC03872172|0.9894	CIDm00000806|ZINC13557565|1.0000	CIDm00003413|SCHEMBL10409866|0.9845	CIDm00062551|pentethyleneglycol|0.9856	CIDm00013676|ZINC02040143|0.9987	CIDm00000297|protiomethane|1.0000	CIDm00000295|ZOOGRGPOEVQQDX-BDXYJKHTSA-N|0.9856	CIDm00014012|CID522275|0.9976	CIDm00433580|peptidoglycan|0.9987	CIDm00000875|tartaric-d acid|0.9940	CIDm00006468|sernylan|0.9973	CIDm00024775|4-tert-Octylphenol-3,5-d2 diethoxylate solution|0.9993	CIDm00005839|s(aldosterone)|0.9966	CIDm00012967|CID187425|0.9926
HSD17B4|P51659	CIDm00024462|copper-64(2+);sulfate|1.0000	CIDm00000753|glycerol-d|1.0000	CIDm00002909|CID9988947|0.9995	CIDm00001003|Phosphoric acid-18O4 solution|0.9999	CIDm00001117|hydron;methyl carbamimidothioate;sulfate|0.9996	CIDm00000888|mg++|0.9989	CIDm00000312|SCHEMBL15314976|1.0000	CIDm00000934|pi-Cyclopentadienyl compd. with nickel|0.9971	CIDm00015103|SCHEMBL16062159|1.0000	CIDm00000450|CID9993501|0.9997	CIDm05280343|quercetin-3-beta-d|0.9924	CIDm00000961||I-Oxido dihydrogen|0.9999	CIDm00002256|zeapos|0.9960	CIDm00000283|oxidanylformaldehyde|0.9995	CIDm00000174|methanol/methanol-d1|0.9973	CIDm00000977|triplet molecular oxygen|0.9997	CIDm00000784|superoxol|0.9900	CIDm00005408|UNII-P57HP4MCQZ|0.9999	CIDm00000783|p-Hydrogen|0.9765	CIDm00002116|SCHEMBL14297170|0.9881	CIDm00004920|CID9948776|0.9829	CIDm00000051|SCHEMBL6887701|0.9784	CIDm00000304|CID9909206|1.0000	CIDm00011009|copper-67(2+);dichloride|0.9949	CIDm00003054|d, diethylstilbestrol|0.9982	CIDm00073212|Diplumbene|0.9935	CIDm00000965|zirconyl oleate|0.9954	CIDm00004112|SCHEMBL9246378|0.9980	CIDm00003776|1-deuteriopropan-2-ol|1.0000	CIDm00000181|ZSLZBFCDCINBPY-LKJKNSTQSA-N|1.0000	CIDm00000317|RGJOEKWQDUBAIZ-FTAFPTFXSA-N|1.0000	CIDm00000303|CID9866174|0.9993	CIDm00000871|CID9957787|0.9917	CIDm00000925||A-Nicotinamide adenine dinucleotide sodium salt|1.0000	CIDm00000236|asparagine (d79n-beta2ar-rluc)|0.9970	CIDm00000875|tartaric-d acid|0.9964	CIDm00000703|SCHEMBL15945863|0.9942	CIDm00000929|beta-NADP|1.0000	CIDm00000892|inositol-d(6)|0.9922	CIDm00000930||A-NADPH|1.0000	CIDm00000928||A-NADH|1.0000	CIDm00001001||A-Phenylethylamine-15N|0.9759	CIDm00000015|CID9965809|0.9959	CIDm00072385|nonoxynol-9 [nonylphenoxy polyethoxy ethanol]|0.9951	CIDm00005143|SCHEMBL1395489|0.9479	CIDm00000710|sodium riboflavin5'-phosphate|0.9961
RPL23|P62829	CIDm00003121|valproic acid-d|1.0000	CIDm00002909|CID9988947|0.9876	CIDm00005538|SCHEMBL12494512|0.9994	CIDm00001003|Phosphoric acid-18O4 solution|0.9994	CIDm00000712|Formaldehyde-13C,d2solution|0.9889	CIDm00000238|CID9827664|0.9994	CIDm00023994|zinc-64|0.9858	CIDm00000175|perdeuterioacetoxy|0.9960	CIDm00000888|mg++|0.9997	CIDm00004156|trideuteriomethyl methanesulfonate|0.9431	CIDm00000312|SCHEMBL15314976|0.9997	CIDm00000934|pi-Cyclopentadienyl compd. with nickel|1.0000	CIDm00005562|Trichostatin A, Streptomyces sp.|0.9926	CIDm00000450|CID9993501|0.9675	CIDm00000197|SCHEMBL14613190|0.9961	CIDm00000923|zlchem 216|0.9994	CIDm00000762|XKMLYUALXHKNFT-DTUHVUQASA-N|1.0000	CIDm00002514|cadmium-110|0.9959	CIDm00014888|white arsenic|0.9975	CIDm00006113|methylsulfonic acid, ethyl ester|0.9949	CIDm00000177|2-deuterio-1-tritioethanone|1.0000	CIDm00002116|SCHEMBL14297170|0.9887	CIDm00000813|potassium;hydron|1.0000	CIDm06326970|selenium-72|0.9919	CIDm00000730|QGWNDRXFNXRZMB-DTUHVUQASA-N|1.0000	CIDm00000544|tris(oxidanidyl)arsane|0.9842	CIDm00193344|SCHEMBL1527409|0.9878	CIDm00000274|2oz6|0.9948	CIDm00003385|FT-0695667|0.9983	CIDm00000222|deuterio(tritio)amine|1.0000	CIDm00000191|ZINC03201876|0.9855	CIDm00000612|sodium l-lactate-(13)c(3)|1.0000	CIDm00019920|ZINC02038187|0.9974	CIDm57120921|VC-13|0.9993	CIDm00000994|CID9989619|0.9992	CIDm00002907|ZINC00155694|0.9993	CIDm05460048|triglycerides|0.9840	CIDm00024586|sulphuric acid nickel sulphate|0.9787	CIDm00000594|s/cysteine|0.9866	CIDm00001166|Uridine-5'-diphosphogalactose|0.9793	CIDm00000906|n-acetyl-d neuraminic acid|0.9847	CIDm00000314|FT-0665428|0.9969	CIDm00001143|CID9840965|0.9958	CIDm00433580|peptidoglycan|0.9821	CIDm00098527|bdmpea|0.9659	CIDm00004984|X 185 (Salt/Mix)|0.9982	CIDm00083606|strontium;hydron|0.9940	CIDm00002019|CID9855147|1.0000	CIDm00003405|FT-0668797|0.9964
QPRT|Q15274	CIDm00024462|copper-64(2+);sulfate|0.9874	CIDm00002909|CID9988947|0.9872	CIDm00001003|Phosphoric acid-18O4 solution|0.9937	CIDm00000712|Formaldehyde-13C,d2solution|0.9919	CIDm00000238|CID9827664|0.9879	CIDm00023994|zinc-64|0.9997	CIDm00001117|hydron;methyl carbamimidothioate;sulfate|0.9956	CIDm00000888|mg++|0.9981	CIDm00000934|pi-Cyclopentadienyl compd. with nickel|0.9883	CIDm00015103|SCHEMBL16062159|0.9940	CIDm00000961||I-Oxido dihydrogen|0.9918	CIDm00000283|oxidanylformaldehyde|0.9818	CIDm00000174|methanol/methanol-d1|0.9999	CIDm00000280|CID9920366|0.9902	CIDm00000783|p-Hydrogen|1.0000	CIDm00023930|manganum|0.9856	CIDm00000942||-nicotine|0.9752	CIDm00008117|zinc bis-glycol|0.9848	CIDm00000274|2oz6|0.9935	CIDm00001023|dihydroxyphosphoryl hydrogen phosphate|0.9840	CIDm00077998|rosiglizole|0.9860	CIDm00006859|methyl(quinolin-8-yloxy)mercury|0.9853	CIDm00073212|Diplumbene|0.9964	CIDm00000596|3'-deuterio cytidine|0.9954	CIDm00000951|xv) norepinephrine|0.9968	CIDm05359596|arsenic-71|0.9736	CIDm00005279|Stauosporin|0.9957	CIDm00000264|CID9812753|0.9940	CIDm00004939|CID9931511|0.9974	CIDm00098487|m-methoxybenzoylamino|0.9994	CIDm00001148|CID9990558|0.9955	CIDm00002735|SCHEMBL267918|0.9916	CIDm00000875|tartaric-d acid|0.9891	CIDm00000929|beta-NADP|0.9886	CIDm00000937|zinc dinicotinate|0.9998	CIDm00001794|hexamethyleneamiloride|0.9860	CIDm00006329|methylamine-d3|0.9893	CIDm00004784|sodium;phenylmethanesulfonyl fluoride|0.9909	CIDm00001373|SCHEMBL13820095|0.9968	CIDm00001032|CID9989212|0.9935	CIDm00004376|n-methylaspartic acid sulfate|0.9989	CIDm00000245|alpha-D-Gal-(1->4)-beta-D-GlcNAc|0.9949	CIDm00008505|fluorochrome|0.9924
RBP3|P10745	CIDm00005538|SCHEMBL12494512|0.9881	CIDm00000206|CID9899007|0.9484	CIDm04604180|CID4604180|0.9810	CIDm00000259|SCHEMBL13620354|0.9501	CIDm00000264|CID9812753|0.9967	CIDm00001071|Zuretinol|1.0000	CIDm00001070|retinal d2/d4|0.9974	CIDm00003633|CID3633|0.9719
PTPN1|P18031	CIDm00003121|valproic acid-d|0.9999	CIDm00000753|glycerol-d|0.9644	CIDm00001003|Phosphoric acid-18O4 solution|1.0000	CIDm00000238|CID9827664|0.9853	CIDm00001983|SCHEMBL887976|0.9970	CIDm00023994|zinc-64|0.9836	CIDm00001117|hydron;methyl carbamimidothioate;sulfate|0.9591	CIDm00000271|calcium-41|0.9942	CIDm00000175|perdeuterioacetoxy|0.9707	CIDm00000888|mg++|0.9928	CIDm00000312|SCHEMBL15314976|0.9748	CIDm00000197|SCHEMBL14613190|0.9970	CIDm00000923|zlchem 216|0.9729	CIDm00015625|CID158816|0.9862	CIDm00000961||I-Oxido dihydrogen|0.9799	CIDm00041322|64396-10-7|0.9763	CIDm00000283|oxidanylformaldehyde|0.9719	CIDm00002524|SCHEMBL10034115|0.9655	CIDm00000174|methanol/methanol-d1|0.9911	CIDm00000977|triplet molecular oxygen|0.9746	CIDm00000762|XKMLYUALXHKNFT-DTUHVUQASA-N|0.9865	CIDm00000702|(1S)-1-deuterioethanol|0.9511	CIDm00014888|white arsenic|0.9719	CIDm00005234|sodium;chlorine-35(1-)|0.9560	CIDm00000206|CID9899007|0.9808	CIDm00000280|CID9920366|0.9849	CIDm00006503|SCHEMBL9633903|0.9589	CIDm00000784|superoxol|0.9438	CIDm00006049|ETHYLENEDIAMINETETRAACETICACID-D16|0.9850	CIDm00000177|2-deuterio-1-tritioethanone|0.9542	CIDm00007870|SCHEMBL1331651|0.9820	CIDm00000899|478529-44-1|0.9613	CIDm00023930|manganum|0.9745	CIDm00000738|glutamine (14n glutamine)|0.9937	CIDm00005056|CTK8G2938|0.9946	CIDm00005590|4-tert-Octylphenol-3,5-d2 monoethoxylate solution|0.9924	CIDm00006410|zinc t-butyl peroxide|0.9896	CIDm00000750|glycine-t2|0.9869	CIDm00000602|DL-Alanine-13C3|0.9996	CIDm00000679|trideuterio(methylsulfinyl)methane|0.9862	CIDm00024934|sodiumhydrogen selenite,sodium biselenite|0.9907	CIDm05281707|cumestrol|0.9888	CIDm00000304|CID9909206|0.9696	CIDm00008117|zinc bis-glycol|0.9834	CIDm00011009|copper-67(2+);dichloride|0.9925	CIDm00000887|wood spirit|0.9762	CIDm00000222|deuterio(tritio)amine|0.9432	CIDm00000985|SCHEMBL1332805|0.9755	CIDm00145068|14706-82-2|0.9930
CHRNA9|Q9UGM1	CIDm00003121|valproic acid-d|0.9962	CIDm00001983|SCHEMBL887976|0.9680	CIDm00001117|hydron;methyl carbamimidothioate;sulfate|0.9674	CIDm00000312|SCHEMBL15314976|0.9998	CIDm00005562|Trichostatin A, Streptomyces sp.|0.7021	CIDm00015625|CID158816|0.8035	CIDm00000702|(1S)-1-deuterioethanol|0.9714	CIDm00000206|CID9899007|0.9999	CIDm00000899|478529-44-1|0.9676	CIDm00000942||-nicotine|0.9964	CIDm00000187|ACETYLCHOLINE-D16BROMIDE|0.9923	CIDm00002826|SCHEMBL26609|0.9837	CIDm00000801|INDOLE-3-ACETICACID,[5-3H]|0.9570	CIDm00004122|oncodazole|0.9849	CIDm00005202|SEROTONINBINOXALATE,5-[2-14C]|0.9858	CIDm00002818|SCHEMBL7797033|0.9829	CIDm00002185|n-arachidonoyl-[14c]-ethanolamine|0.9974	CIDm00002551||A-Carbamoyl Choline Chloride|0.9936	CIDm00003954|[11C]Loperamide|0.9764
TRPA1|O75762	CIDm00003121|valproic acid-d|0.9994	CIDm00001003|Phosphoric acid-18O4 solution|0.9952	CIDm00000712|Formaldehyde-13C,d2solution|0.9999	CIDm00000238|CID9827664|1.0000	CIDm00000271|calcium-41|0.9990	CIDm00000175|perdeuterioacetoxy|0.9586	CIDm00000888|mg++|0.9972	CIDm00000312|SCHEMBL15314976|0.9950	CIDm00005562|Trichostatin A, Streptomyces sp.|0.9952	CIDm00041322|64396-10-7|0.9930	CIDm00000702|(1S)-1-deuterioethanol|1.0000	CIDm00005234|sodium;chlorine-35(1-)|1.0000	CIDm00000280|CID9920366|0.9959	CIDm00000784|superoxol|0.9857	CIDm00000177|2-deuterio-1-tritioethanone|0.9935	CIDm00023930|manganum|0.9929	CIDm00000942||-nicotine|0.9999	CIDm00005056|CTK8G2938|0.9997	CIDm00023830|hepes-t|1.0000	CIDm00002767|azane;platinum-195(2+);dichloride|1.0000	CIDm00000679|trideuterio(methylsulfinyl)methane|0.9940	CIDm00000681|72535-00-3|0.9909	CIDm00024584|magnesium;trichloride|1.0000	CIDm00000259|SCHEMBL13620354|0.9911	CIDm00004873|potassium-43(1+);chloride|1.0000	CIDm00000774|dideuterio-[2-(1H-imidazol-5-yl)ethyl]amine|0.9793	CIDm00442783|SCHEMBL6727006|0.9881	CIDm00008172|tris-tri-ethyleneglycolphosphate|0.9977	CIDm00002978|SCHEMBL13308730|0.9965	CIDm00001912|SCHEMBL16079734|0.9889	CIDm00000231|SCHEMBL5720005|0.9992	CIDm00000241|perdeuterobenzene|0.9851	CIDm00001287|SCHEMBL14423426|0.9992	CIDm00004609|CID9947360|0.9995	CIDm00000160|CID9884956|0.9915	CIDm00025476|HY-13948|0.9969	CIDm00002513|sodium;dimethylarsinic acid;trihydrate|0.9997	CIDm00004253|SMR001338872|0.9967	CIDm00000402|sulphur-33|0.9964	CIDm03062316|SCHEMBL4236003|0.9932	CIDm00024854|calcium-45(2+);dichloride|1.0000	CIDm24755486|AGN-PC-07C38H|1.0000	CIDm00001065|ZINC04289113|0.9930	CIDm00102615|UNII-T9379Q535O|0.9995	CIDm00010461|CID10702120|0.9923	CIDm00000314|FT-0665428|0.9935	CIDm00005971|volatile oil of mustard|1.0000	CIDm00000996|{phenol|0.9980	CIDm00003931|2,2,3,3-tetradeuteriooctadeca-9,12-dienoic acid|0.9954
SCARB1|Q8WTV0	CIDm00024462|copper-64(2+);sulfate|0.9996	CIDm00000753|glycerol-d|0.9991	CIDm00002909|CID9988947|0.9991	CIDm00005538|SCHEMBL12494512|1.0000	CIDm00001003|Phosphoric acid-18O4 solution|0.9873	CIDm00000712|Formaldehyde-13C,d2solution|0.9914	CIDm00000238|CID9827664|0.9716	CIDm00001983|SCHEMBL887976|0.9965	CIDm00000175|perdeuterioacetoxy|0.9872	CIDm00004156|trideuteriomethyl methanesulfonate|0.9926	CIDm00000934|pi-Cyclopentadienyl compd. with nickel|0.9969	CIDm00000450|CID9993501|0.9974	CIDm00000961||I-Oxido dihydrogen|1.0000	CIDm00000283|oxidanylformaldehyde|0.9923	CIDm00000977|triplet molecular oxygen|0.9946	CIDm00000866|lysine (12c/13c)|0.9864	CIDm00000702|(1S)-1-deuterioethanol|0.9999	CIDm00005234|sodium;chlorine-35(1-)|0.9906	CIDm00000206|CID9899007|0.9978	CIDm00000280|CID9920366|0.9996	CIDm00006503|SCHEMBL9633903|0.9963	CIDm00000784|superoxol|0.9999	CIDm04604180|CID4604180|0.9962	CIDm00006049|ETHYLENEDIAMINETETRAACETICACID-D16|0.9983	CIDm00002116|SCHEMBL14297170|0.9929	CIDm00000738|glutamine (14n glutamine)|1.0000	CIDm00005056|CTK8G2938|0.9994	CIDm00023830|hepes-t|0.9973	CIDm00000857|leucine-d3|0.9971	CIDm00005590|4-tert-Octylphenol-3,5-d2 monoethoxylate solution|0.9994	CIDm00001115|CID9907067|1.0000	CIDm00002349|CID9885301|0.9996	CIDm00000232|CID9815369|0.9968	CIDm00000602|DL-Alanine-13C3|1.0000	CIDm00000679|trideuterio(methylsulfinyl)methane|0.9978	CIDm00005978|SCHEMBL15474330|0.9853	CIDm00024934|sodiumhydrogen selenite,sodium biselenite|0.9657	CIDm00023931|bis(chloranyl)mercury-201|0.9935	CIDm00023985|gold-198|0.9986	CIDm00023925|iron-58(2+)|0.9935	CIDm00000304|CID9909206|1.0000	CIDm00005297|CID9876413|0.9994	CIDm00003054|d, diethylstilbestrol|1.0000	CIDm00024584|magnesium;trichloride|0.9970	CIDm00000887|wood spirit|1.0000	CIDm00004873|potassium-43(1+);chloride|0.9993	CIDm00003017|AGN-PC-0CX9FP|0.9992	CIDm00000985|SCHEMBL1332805|0.9938	CIDm00145068|14706-82-2|0.9986
NDUFA13|Q9P0J0	CIDm00005538|SCHEMBL12494512|0.9945	CIDm00000450|CID9993501|0.9549	CIDm00002256|zeapos|0.9591	CIDm00041322|64396-10-7|0.9590	CIDm00000783|p-Hydrogen|0.9801	CIDm00005428|CID9830965|0.9642	CIDm00001071|Zuretinol|0.9796	CIDm00000925||A-Nicotinamide adenine dinucleotide sodium salt|0.9930	CIDm00000703|SCHEMBL15945863|0.9949	CIDm00000928||A-NADH|0.9918	CIDm05326878|CID5326878|0.9914	CIDm00001373|SCHEMBL13820095|0.9979	CIDm00003562|CHEMBL3250431|0.9979	CIDm00000710|sodium riboflavin5'-phosphate|0.9976
UQCRB|P14927	CIDm00003121|valproic acid-d|0.9936	CIDm00000753|glycerol-d|0.9981	CIDm00001003|Phosphoric acid-18O4 solution|0.9018	CIDm00023994|zinc-64|0.9999	CIDm00000271|calcium-41|1.0000	CIDm00000888|mg++|0.9997	CIDm00015625|CID158816|0.9155	CIDm00000961||I-Oxido dihydrogen|0.9660	CIDm00002256|zeapos|0.8372	CIDm00000977|triplet molecular oxygen|0.9959	CIDm00000702|(1S)-1-deuterioethanol|0.6847	CIDm00005234|sodium;chlorine-35(1-)|0.6185	CIDm00000206|CID9899007|0.7751	CIDm00000280|CID9920366|0.7365	CIDm00006503|SCHEMBL9633903|0.6373	CIDm04604180|CID4604180|0.7804	CIDm00000783|p-Hydrogen|0.9963	CIDm06326970|selenium-72|0.9998	CIDm00001115|CID9907067|0.8721	CIDm00000224|Spectrum_000075|0.9916	CIDm00023931|bis(chloranyl)mercury-201|0.8845	CIDm00011009|copper-67(2+);dichloride|0.9999	CIDm00005428|CID9830965|0.9495	CIDm00004873|potassium-43(1+);chloride|0.7470	CIDm00093860|SCHEMBL685473|0.8154	CIDm00000876|methionine-d4|0.7609	CIDm00000612|sodium l-lactate-(13)c(3)|0.5997	CIDm00001110|2,3-dideuterosuccinate-1-13c|0.9316	CIDm00000795|imidazolyl-d|0.9476	CIDm00000925||A-Nicotinamide adenine dinucleotide sodium salt|0.9982	CIDm26087388|JTT|0.8436	CIDm00000297|protiomethane|0.8991	CIDm00009711|isopropylthio-alpha-galactoside|0.9494	CIDm00000703|SCHEMBL15945863|0.9957	CIDm00004196|SCHEMBL15780915|0.9235	CIDm00001174|uracil-13c4,15n2|0.9638	CIDm00062080||A-D-galactopyranoside, octyl|0.9874	CIDm00000928||A-NADH|0.9860	CIDm00000250|CID5799469|0.9979	CIDm00005102|ZINC01705443|0.8717	CIDm03027721|dithiothreitol-d6|0.8917	CIDm00439317|tri-mu-sulfido-mu3-sulfido-triiron(III)|0.9577	CIDm00004376|n-methylaspartic acid sulfate|0.9682	CIDm00005143|SCHEMBL1395489|0.9734	CIDm00000710|sodium riboflavin5'-phosphate|0.9942
FRK|P42685	CIDm00003121|valproic acid-d|0.9995	CIDm00000753|glycerol-d|0.6748	CIDm00001003|Phosphoric acid-18O4 solution|0.5838	CIDm00000238|CID9827664|0.9999	CIDm00023994|zinc-64|0.9416	CIDm00001117|hydron;methyl carbamimidothioate;sulfate|0.7102	CIDm00000175|perdeuterioacetoxy|0.9573	CIDm00000888|mg++|0.8785	CIDm00015103|SCHEMBL16062159|0.6093	CIDm00000450|CID9993501|0.5860	CIDm00000197|SCHEMBL14613190|1.0000	CIDm05280343|quercetin-3-beta-d|0.7221	CIDm00000923|zlchem 216|0.5289	CIDm00002524|SCHEMBL10034115|0.5485	CIDm00002514|cadmium-110|0.8859	CIDm00014888|white arsenic|0.7266	CIDm00000206|CID9899007|0.6852	CIDm00000280|CID9920366|0.8329	CIDm00000784|superoxol|0.6573	CIDm00000783|p-Hydrogen|0.9826	CIDm00000899|478529-44-1|0.9746	CIDm00000224|Spectrum_000075|0.9318	CIDm00000681|72535-00-3|0.8791	CIDm00023985|gold-198|0.9277	CIDm00000259|SCHEMBL13620354|0.8626	CIDm00000222|deuterio(tritio)amine|0.9822	CIDm00000985|SCHEMBL1332805|0.7677	CIDm00145068|14706-82-2|0.7896	CIDm00001690|CID9893548|0.8308	CIDm00002826|SCHEMBL26609|0.9492	CIDm00004795|CID9543492|0.8694	CIDm00078165|{2-[n-morpholino]ethanesulfonic acid}hydrate|0.9637	CIDm00005279|Stauosporin|0.9883	CIDm00000801|INDOLE-3-ACETICACID,[5-3H]|0.9325	CIDm00004609|CID9947360|0.8774	CIDm00003987|SCHEMBL3672549|0.7245	CIDm00000453|CID9920559|0.9188	CIDm00002891|CID9963853|0.8180	CIDm00000943|trioxonitrate(V)|0.9223	CIDm00028486|lithium-12|0.9360	CIDm00008083|morpholin-4-yl-d|0.9172	CIDm03062316|SCHEMBL4236003|0.8059	CIDm00072466|CID9920268|0.9578	CIDm00061672|vanadate|0.9513	CIDm00005291|SCHEMBL4380735|0.8725	CIDm00005691|SCHEMBL14233191|0.9472	CIDm00003559|[19F]-HALOPERIDOL|0.9992	CIDm00003003|SCHEMBL1697158|0.9715	CIDm00002506|UNII-81HH79X39W|0.8607
CACNA1A|O00555	CIDm00003121|valproic acid-d|0.9998	CIDm00000753|glycerol-d|0.9617	CIDm00002909|CID9988947|0.9374	CIDm00005538|SCHEMBL12494512|0.9942	CIDm00000712|Formaldehyde-13C,d2solution|0.9667	CIDm00000238|CID9827664|0.9299	CIDm00001117|hydron;methyl carbamimidothioate;sulfate|0.9469	CIDm00000271|calcium-41|1.0000	CIDm00005562|Trichostatin A, Streptomyces sp.|0.9401	CIDm00000923|zlchem 216|0.9696	CIDm00002514|cadmium-110|0.9761	CIDm00005234|sodium;chlorine-35(1-)|0.9780	CIDm00002116|SCHEMBL14297170|0.9779	CIDm00000813|potassium;hydron|0.9684	CIDm00000738|glutamine (14n glutamine)|0.9961	CIDm00023830|hepes-t|0.9881	CIDm00005590|4-tert-Octylphenol-3,5-d2 monoethoxylate solution|0.9859	CIDm00002349|CID9885301|0.9560	CIDm00000750|glycine-t2|0.9624	CIDm00000611|d-glutamate-meso-d|0.9864	CIDm00000304|CID9909206|0.9898	CIDm00005297|CID9876413|0.9736	CIDm00005428|CID9830965|0.9750	CIDm00024584|magnesium;trichloride|0.9972	CIDm00000887|wood spirit|0.9954	CIDm00004873|potassium-43(1+);chloride|0.9858	CIDm44263835|AGN-PC-0743G4|0.9983	CIDm00000424|aspartic acid-d|0.9723	CIDm00000951|xv) norepinephrine|0.9900	CIDm00000965|zirconyl oleate|0.9818	CIDm00024524|CID9920365|0.9849	CIDm00443314|SCHEMBL15760665|0.9970	CIDm00114943|protoberberine iodide|0.9850	CIDm00024854|calcium-45(2+);dichloride|0.9954	CIDm00002156|MOLI000923|0.9874	CIDm00000190|Adenine-2,8-3H|0.9982	CIDm00000119|AMINOBUTYRICACID,GAMMA,[4-14C]|0.9985	CIDm24978514|Phosphate-Buffered Saline|0.9901	CIDm00003763|CYS9AKD70P|0.9774	CIDm00004946|s-propranolol|0.9872	CIDm00000892|inositol-d(6)|0.9695	CIDm00003467|NCGC00263824-02|0.9917	CIDm00002866|AC1LKDCY|0.9907	CIDm00003816|beta-Kainic acid|0.9945	CIDm00002185|n-arachidonoyl-[14c]-ethanolamine|0.9911	CIDm00002520|verapamil-s|0.9738	CIDm00024293|cesium-143|0.9787	CIDm00000836|CID9837066|0.9977	CIDm00002719|886U3H6UFF|0.9999
SLC14A1|Q13336	CIDm00002909|CID9988947|0.9717	CIDm00002336|CID6911868|0.9417	CIDm00000312|SCHEMBL15314976|0.9956	CIDm00000934|pi-Cyclopentadienyl compd. with nickel|0.9889	CIDm00000450|CID9993501|0.9672	CIDm00015625|CID158816|0.9630	CIDm00000283|oxidanylformaldehyde|0.9672	CIDm00000977|triplet molecular oxygen|0.9773	CIDm00000206|CID9899007|0.9810	CIDm04604180|CID4604180|0.9991	CIDm00000177|2-deuterio-1-tritioethanone|0.9949	CIDm00004920|CID9948776|0.9922	CIDm00024934|sodiumhydrogen selenite,sodium biselenite|0.9863	CIDm00023985|gold-198|1.0000	CIDm00000311|CID9990172|0.9978	CIDm00001110|2,3-dideuterosuccinate-1-13c|0.9950	CIDm00001099|hydron;sulfite|0.9996	CIDm00003657|SQ 1089-13C,15N2|0.9999	CIDm00003003|SCHEMBL1697158|0.9979	CIDm00009711|isopropylthio-alpha-galactoside|0.9958	CIDm00000703|SCHEMBL15945863|0.9805	CIDm00004763|zadonal|0.9978	CIDm00062080||A-D-galactopyranoside, octyl|0.9984	CIDm00001032|CID9989212|0.9943	CIDm00000710|sodium riboflavin5'-phosphate|0.9902	CIDm00004053|UNII-A960M0G5TP|0.9652
CACNB2|Q08289	CIDm00002909|CID9988947|0.9857	CIDm00001117|hydron;methyl carbamimidothioate;sulfate|0.9577	CIDm00000271|calcium-41|1.0000	CIDm00000312|SCHEMBL15314976|0.9983	CIDm00015103|SCHEMBL16062159|0.9756	CIDm00000450|CID9993501|0.9849	CIDm00015625|CID158816|0.9939	CIDm00014888|white arsenic|0.9830	CIDm00000544|tris(oxidanidyl)arsane|0.9867	CIDm00005978|SCHEMBL15474330|0.9932	CIDm00023931|bis(chloranyl)mercury-201|0.9990	CIDm00000259|SCHEMBL13620354|0.9981	CIDm00002520|verapamil-s|0.9923	CIDm00001032|CID9989212|0.9985	CIDm54451667|arginine (r)-serine|0.9935	CIDm00001175|[11C]-Uric Acid|0.9978
MDH2|P40926	CIDm00003121|valproic acid-d|1.0000	CIDm00024462|copper-64(2+);sulfate|0.9896	CIDm00000753|glycerol-d|0.9993	CIDm00002909|CID9988947|1.0000	CIDm00001003|Phosphoric acid-18O4 solution|1.0000	CIDm00023994|zinc-64|0.9860	CIDm00001117|hydron;methyl carbamimidothioate;sulfate|1.0000	CIDm00000271|calcium-41|1.0000	CIDm00000888|mg++|0.9996	CIDm00004156|trideuteriomethyl methanesulfonate|0.9658	CIDm00000312|SCHEMBL15314976|1.0000	CIDm00015103|SCHEMBL16062159|0.9989	CIDm00000197|SCHEMBL14613190|0.9999	CIDm00000923|zlchem 216|0.9995	CIDm00002256|zeapos|0.9696	CIDm00000174|methanol/methanol-d1|1.0000	CIDm00000977|triplet molecular oxygen|0.9422	CIDm00000762|XKMLYUALXHKNFT-DTUHVUQASA-N|0.9473	CIDm00002514|cadmium-110|0.9990	CIDm00000280|CID9920366|0.9740	CIDm00006503|SCHEMBL9633903|1.0000	CIDm00000177|2-deuterio-1-tritioethanone|0.9997	CIDm00000783|p-Hydrogen|0.9552	CIDm00002116|SCHEMBL14297170|0.9661	CIDm00007870|SCHEMBL1331651|1.0000	CIDm00000813|potassium;hydron|0.9995	CIDm00002767|azane;platinum-195(2+);dichloride|0.9852	CIDm00000602|DL-Alanine-13C3|0.9888	CIDm00000679|trideuterio(methylsulfinyl)methane|1.0000	CIDm00000224|Spectrum_000075|0.9986	CIDm00000051|SCHEMBL6887701|0.9038	CIDm00008117|zinc bis-glycol|1.0000	CIDm00011009|copper-67(2+);dichloride|0.9936	CIDm00000985|SCHEMBL1332805|0.9437	CIDm00001690|CID9893548|0.9802	CIDm00000876|methionine-d4|0.9841	CIDm00000612|sodium l-lactate-(13)c(3)|0.9848	CIDm00000311|CID9990172|1.0000	CIDm00000424|aspartic acid-d|0.9709	CIDm00078165|{2-[n-morpholino]ethanesulfonic acid}hydrate|1.0000	CIDm00008172|tris-tri-ethyleneglycolphosphate|1.0000	CIDm00003779|UNII-DIA2A74855|0.9617	CIDm05359596|arsenic-71|0.9803	CIDm00000231|SCHEMBL5720005|0.9966	CIDm00008200|tris(tetraethyleneglycol)phosphite|1.0000	CIDm00001110|2,3-dideuterosuccinate-1-13c|0.9858	CIDm00000773|CID9815258|0.9893	CIDm00000160|CID9884956|0.9949	CIDm00000181|ZSLZBFCDCINBPY-LKJKNSTQSA-N|0.9986
CHRNG|P07510	CIDm00001983|SCHEMBL887976|0.9997	CIDm00001117|hydron;methyl carbamimidothioate;sulfate|1.0000	CIDm00002336|CID6911868|0.5352	CIDm00000312|SCHEMBL15314976|1.0000	CIDm00000206|CID9899007|0.9998	CIDm00000899|478529-44-1|1.0000	CIDm00000942||-nicotine|1.0000	CIDm00000187|ACETYLCHOLINE-D16BROMIDE|1.0000	CIDm00002826|SCHEMBL26609|0.9994	CIDm00004122|oncodazole|0.9995	CIDm00005202|SEROTONINBINOXALATE,5-[2-14C]|0.9993	CIDm00002818|SCHEMBL7797033|0.9992	CIDm00000928||A-NADH|0.9949	CIDm00002185|n-arachidonoyl-[14c]-ethanolamine|0.9991	CIDm00002578|MOLI001811|0.9954
SLC6A8|P48029	CIDm00003121|valproic acid-d|0.9978	CIDm00024462|copper-64(2+);sulfate|0.9753	CIDm00002909|CID9988947|0.9432	CIDm00005538|SCHEMBL12494512|0.9839	CIDm00000712|Formaldehyde-13C,d2solution|0.9451	CIDm00000238|CID9827664|0.9714	CIDm00001983|SCHEMBL887976|0.9146	CIDm00000175|perdeuterioacetoxy|0.9996	CIDm00000312|SCHEMBL15314976|0.9999	CIDm00015103|SCHEMBL16062159|0.9978	CIDm00005562|Trichostatin A, Streptomyces sp.|0.9309	CIDm00000197|SCHEMBL14613190|0.9916	CIDm05280343|quercetin-3-beta-d|0.9450	CIDm00000923|zlchem 216|1.0000	CIDm00041322|64396-10-7|0.9598	CIDm00000977|triplet molecular oxygen|0.9459	CIDm00014888|white arsenic|0.9908	CIDm00024425|disodium;dioxido(dioxo)chromium-51|0.9817	CIDm00002116|SCHEMBL14297170|0.9870	CIDm06326970|selenium-72|0.9997	CIDm00000857|leucine-d3|0.9999	CIDm00000750|glycine-t2|0.9986	CIDm00000602|DL-Alanine-13C3|0.9998	CIDm00000681|72535-00-3|0.9902	CIDm00000304|CID9909206|0.9989	CIDm00008117|zinc bis-glycol|0.9983	CIDm00000259|SCHEMBL13620354|0.9999	CIDm00016886|ZB000289|0.9926	CIDm00005238|CID9833957|1.0000	CIDm00002826|SCHEMBL26609|0.9992	CIDm00000876|methionine-d4|0.9958	CIDm00000951|xv) norepinephrine|0.9934	CIDm00005202|SEROTONINBINOXALATE,5-[2-14C]|0.9989	CIDm00003007|CHEMBL3250775|1.0000	CIDm00005691|SCHEMBL14233191|0.9949	CIDm00000622|BC631334|0.9968	CIDm00001148|CID9990558|0.9966	CIDm00001206|methamphetamine-d4|1.0000	CIDm00003386|01K63SUP8D|0.9991	CIDm00005726|Zidovudine-d3|0.9921	CIDm00002818|SCHEMBL7797033|0.9939	CIDm00000745|ZINC03830892|0.9990	CIDm00004624|Topamine-d3 Hydrochloride|0.9989	CIDm00000588|creatinine-d(3)|0.9992	CIDm00002249|atenolol-d(7)|0.9989	CIDm00062080||A-D-galactopyranoside, octyl|1.0000	CIDm00002771|UNII-I1E9D14F36|0.9983	CIDm00002173|STOCK1N-67158|0.9993	CIDm00003696|SS-4483|0.9996
MYC|P01106	CIDm00003121|valproic acid-d|1.0000	CIDm00000753|glycerol-d|0.9801	CIDm00002909|CID9988947|1.0000	CIDm00005538|SCHEMBL12494512|0.9962	CIDm00001003|Phosphoric acid-18O4 solution|0.9999	CIDm00000712|Formaldehyde-13C,d2solution|1.0000	CIDm00000238|CID9827664|0.9903	CIDm00001983|SCHEMBL887976|0.9986	CIDm00023994|zinc-64|0.9999	CIDm00001117|hydron;methyl carbamimidothioate;sulfate|0.9998	CIDm00002336|CID6911868|1.0000	CIDm00000271|calcium-41|1.0000	CIDm00000175|perdeuterioacetoxy|0.9902	CIDm00004156|trideuteriomethyl methanesulfonate|0.9897	CIDm00000312|SCHEMBL15314976|0.9470	CIDm00000934|pi-Cyclopentadienyl compd. with nickel|0.9981	CIDm00005562|Trichostatin A, Streptomyces sp.|0.9941	CIDm00000450|CID9993501|1.0000	CIDm05280343|quercetin-3-beta-d|1.0000	CIDm00000923|zlchem 216|0.9935	CIDm00015625|CID158816|1.0000	CIDm00000961||I-Oxido dihydrogen|0.9999	CIDm00002256|zeapos|1.0000	CIDm00041322|64396-10-7|0.9992	CIDm00000283|oxidanylformaldehyde|0.9966	CIDm00002524|SCHEMBL10034115|0.9998	CIDm00000174|methanol/methanol-d1|0.9860	CIDm00000977|triplet molecular oxygen|1.0000	CIDm00000762|XKMLYUALXHKNFT-DTUHVUQASA-N|0.9868	CIDm00000866|lysine (12c/13c)|0.9928	CIDm00002514|cadmium-110|0.9999	CIDm00000702|(1S)-1-deuterioethanol|0.9875	CIDm00014888|white arsenic|0.9811	CIDm00005234|sodium;chlorine-35(1-)|0.9894	CIDm00006113|methylsulfonic acid, ethyl ester|0.9986	CIDm00000206|CID9899007|0.9984	CIDm00000280|CID9920366|1.0000	CIDm00006503|SCHEMBL9633903|1.0000	CIDm00000784|superoxol|0.9981	CIDm04604180|CID4604180|1.0000	CIDm00006049|ETHYLENEDIAMINETETRAACETICACID-D16|1.0000	CIDm00000177|2-deuterio-1-tritioethanone|0.9968	CIDm00005408|UNII-P57HP4MCQZ|0.9995	CIDm00024425|disodium;dioxido(dioxo)chromium-51|0.9908	CIDm00002116|SCHEMBL14297170|0.9937	CIDm00000813|potassium;hydron|0.9999	CIDm00000942||-nicotine|0.9907	CIDm00004920|CID9948776|0.9995	CIDm06326970|selenium-72|0.9908
DPEP1|P16444	CIDm00024462|copper-64(2+);sulfate|1.0000	CIDm00000753|glycerol-d|1.0000	CIDm00002909|CID9988947|1.0000	CIDm00001003|Phosphoric acid-18O4 solution|0.9885	CIDm00000238|CID9827664|0.9910	CIDm00023994|zinc-64|1.0000	CIDm00002336|CID6911868|0.9949	CIDm00000271|calcium-41|0.9998	CIDm00000888|mg++|1.0000	CIDm00000312|SCHEMBL15314976|0.9950	CIDm00015103|SCHEMBL16062159|0.9905	CIDm00000961||I-Oxido dihydrogen|0.9999	CIDm00002256|zeapos|0.9917	CIDm00002524|SCHEMBL10034115|0.9990	CIDm00000174|methanol/methanol-d1|0.9999	CIDm00000866|lysine (12c/13c)|0.9751	CIDm00002514|cadmium-110|0.9953	CIDm04604180|CID4604180|0.9821	CIDm00000899|478529-44-1|0.9831	CIDm00000750|glycine-t2|0.9971	CIDm00000611|d-glutamate-meso-d|0.9971	CIDm00016886|ZB000289|0.9698	CIDm00000311|CID9990172|0.9919	CIDm00001287|SCHEMBL14423426|0.9863	CIDm00002519|Caffeine-1-methyl-14C|0.9996	CIDm00000773|CID9815258|0.9994	CIDm00000597|cytosine-1-beta-d|0.9978	CIDm00000402|sulphur-33|1.0000	CIDm00001099|hydron;sulfite|0.9972	CIDm00002735|SCHEMBL267918|1.0000	CIDm00024261|silicon(IV) oxide|0.9970	CIDm00003907|AGN-PC-04Y4OZ|0.9953	CIDm00003910|n-acetyl-l-leucyl-l-leucyl-d -argininaldehyde|0.9997	CIDm00062080||A-D-galactopyranoside, octyl|0.9948	CIDm00003908|CHEMBL1742488|0.9998	CIDm00003461|ZINC11616075|0.9994
MAT2A|P31153	CIDm00003121|valproic acid-d|1.0000	CIDm00024462|copper-64(2+);sulfate|1.0000	CIDm00000753|glycerol-d|0.9590	CIDm00005538|SCHEMBL12494512|0.9727	CIDm00001003|Phosphoric acid-18O4 solution|1.0000	CIDm00000712|Formaldehyde-13C,d2solution|0.9859	CIDm00000238|CID9827664|1.0000	CIDm00002336|CID6911868|0.9715	CIDm00000271|calcium-41|0.9999	CIDm00000175|perdeuterioacetoxy|0.9912	CIDm00000888|mg++|1.0000	CIDm00004156|trideuteriomethyl methanesulfonate|0.9925	CIDm00000312|SCHEMBL15314976|0.9836	CIDm00000934|pi-Cyclopentadienyl compd. with nickel|1.0000	CIDm00015103|SCHEMBL16062159|0.9999	CIDm00000450|CID9993501|0.9936	CIDm00000197|SCHEMBL14613190|0.9809	CIDm00000923|zlchem 216|0.9879	CIDm00000961||I-Oxido dihydrogen|0.9999	CIDm00041322|64396-10-7|0.9787	CIDm00000174|methanol/methanol-d1|0.9990	CIDm00000762|XKMLYUALXHKNFT-DTUHVUQASA-N|0.9684	CIDm00002514|cadmium-110|0.9962	CIDm00000702|(1S)-1-deuterioethanol|0.9843	CIDm00006113|methylsulfonic acid, ethyl ester|0.9872	CIDm00000206|CID9899007|0.9844	CIDm00006503|SCHEMBL9633903|0.9838	CIDm00000784|superoxol|0.9803	CIDm00000177|2-deuterio-1-tritioethanone|0.9967	CIDm00000783|p-Hydrogen|0.9799	CIDm00024425|disodium;dioxido(dioxo)chromium-51|0.9717	CIDm00000813|potassium;hydron|0.9938	CIDm00000942||-nicotine|0.9980	CIDm00004920|CID9948776|0.9708	CIDm00005056|CTK8G2938|0.9981	CIDm00011009|copper-67(2+);dichloride|0.9953	CIDm00000887|wood spirit|1.0000	CIDm00000191|ZINC03201876|0.9997	CIDm00001023|dihydroxyphosphoryl hydrogen phosphate|1.0000	CIDm00000876|methionine-d4|1.0000	CIDm00000193|S-Adenosylhomocysteine-13C5|0.9976	CIDm00248893|{1-[(1-phenylethyl)sulfanyl]ethyl}benzene|0.9758	CIDm00004795|CID9543492|0.9948	CIDm05359596|arsenic-71|0.9784	CIDm00000241|perdeuterobenzene|0.9829	CIDm00024502|sodium dichromate(VI)|0.9968	CIDm00001287|SCHEMBL14423426|0.9982	CIDm46174157|KSS|1.0000	CIDm00000453|CID9920559|0.9941
FMO1|Q01740	CIDm00003121|valproic acid-d|0.9993	CIDm00000753|glycerol-d|0.9794	CIDm00001117|hydron;methyl carbamimidothioate;sulfate|0.9982	CIDm00002336|CID6911868|0.9998	CIDm00000175|perdeuterioacetoxy|0.9973	CIDm00000312|SCHEMBL15314976|0.9983	CIDm00000934|pi-Cyclopentadienyl compd. with nickel|1.0000	CIDm00015103|SCHEMBL16062159|0.9963	CIDm00005562|Trichostatin A, Streptomyces sp.|0.9705	CIDm00000961||I-Oxido dihydrogen|1.0000	CIDm00000977|triplet molecular oxygen|1.0000	CIDm00002514|cadmium-110|0.9995	CIDm00000784|superoxol|0.9983	CIDm00000783|p-Hydrogen|1.0000	CIDm00000942||-nicotine|0.9997	CIDm00023830|hepes-t|0.9984	CIDm00006410|zinc t-butyl peroxide|0.9805	CIDm00008117|zinc bis-glycol|1.0000	CIDm00002215|apomorphine, nasal, Britannia;|0.9365	CIDm00006859|methyl(quinolin-8-yloxy)mercury|0.9966	CIDm00005376|SCHEMBL4939312|1.0000	CIDm00078165|{2-[n-morpholino]ethanesulfonic acid}hydrate|1.0000	CIDm00008172|tris-tri-ethyleneglycolphosphate|0.9995	CIDm00000596|3'-deuterio cytidine|0.9631	CIDm05359596|arsenic-71|1.0000	CIDm00005591|ZINC00968278|0.9788	CIDm00008200|tris(tetraethyleneglycol)phosphite|1.0000	CIDm00002891|CID9963853|0.9986	CIDm00000943|trioxonitrate(V)|1.0000	CIDm00533669|SCHEMBL13770920|1.0000	CIDm00000402|sulphur-33|0.9983	CIDm56965946|SCHEMBL1851526|0.9994	CIDm00005202|SEROTONINBINOXALATE,5-[2-14C]|1.0000	CIDm00003007|CHEMBL3250775|0.9920	CIDm00000295|ZOOGRGPOEVQQDX-BDXYJKHTSA-N|0.9973	CIDm00003559|[19F]-HALOPERIDOL|0.9991	CIDm00001206|methamphetamine-d4|0.9999	CIDm00000703|SCHEMBL15945863|1.0000	CIDm00000929|beta-NADP|1.0000	CIDm00002818|SCHEMBL7797033|0.9620	CIDm00000930||A-NADPH|1.0000	CIDm00002726|CHLORPROMAZINE-D3|0.9962	CIDm00000338|2-deuteriooxybenzoic acid|1.0000	CIDm00003696|SS-4483|0.9957	CIDm00003640|ZINC00607920|0.9963	CIDm00024823|trioxygene|0.9998	CIDm00000768|prussic acid|1.0000	CIDm00001150|[2,2-dideuterio-2-(1H-indol-3-yl)ethyl]amine|0.9999	CIDm00008058|hex-2,4-ylen|0.9983
GDF5|P43026	CIDm00001003|Phosphoric acid-18O4 solution|1.0000	CIDm00000238|CID9827664|1.0000	CIDm00023994|zinc-64|0.9865	CIDm00002524|SCHEMBL10034115|0.9940	CIDm04604180|CID4604180|1.0000	CIDm00007870|SCHEMBL1331651|0.9844	CIDm00000899|478529-44-1|0.9965	CIDm00004920|CID9948776|1.0000	CIDm00005590|4-tert-Octylphenol-3,5-d2 monoethoxylate solution|1.0000	CIDm00000544|tris(oxidanidyl)arsane|0.9913	CIDm00000311|CID9990172|0.9997	CIDm44263835|AGN-PC-0743G4|1.0000	CIDm00003776|1-deuteriopropan-2-ol|0.9888	CIDm00002156|MOLI000923|0.9996	CIDm00003657|SQ 1089-13C,15N2|1.0000	CIDm00000295|ZOOGRGPOEVQQDX-BDXYJKHTSA-N|0.9999	CIDm00002735|SCHEMBL267918|1.0000	CIDm00102399|alpha-D-Galp-(1->6)-alpha-D-Galp-(1->6)-D-Glu|0.9954	CIDm00002578|MOLI001811|0.9998	CIDm00003633|CID3633|0.9922	CIDm11524144|AGN-PC-0682DN|0.9987	CIDm00039799|Sdm|0.9990	CIDm00023963|trichlorotitanium(1+) cyclopenta-2,4-dienide|0.9996
GABBR1|Q9UBS5	CIDm00005538|SCHEMBL12494512|0.9976	CIDm00014888|white arsenic|0.9859	CIDm00000206|CID9899007|0.9865	CIDm00000899|478529-44-1|0.9938	CIDm00000942||-nicotine|0.9647	CIDm00000857|leucine-d3|0.9888	CIDm00000840|(2R,3S,4S,5R)-6-methyloxane-2,3,4,5-tetrol|0.9981	CIDm00000806|ZINC13557565|0.9902	CIDm00000119|AMINOBUTYRICACID,GAMMA,[4-14C]|1.0000	CIDm00002866|AC1LKDCY|0.9924	CIDm00216239|SCHEMBL14481062|0.9962	CIDm00000305|SCHEMBL1332010|0.9840	CIDm00000723|dimethyl-[(3R)-3-phenyl-3-(2-pyridyl)propyl]amine|0.9959
SIK1|P57059	CIDm00003121|valproic acid-d|1.0000	CIDm00024462|copper-64(2+);sulfate|0.9968	CIDm00002909|CID9988947|0.9825	CIDm00000238|CID9827664|1.0000	CIDm00001983|SCHEMBL887976|0.9866	CIDm00002336|CID6911868|0.9994	CIDm00000888|mg++|0.9748	CIDm00000312|SCHEMBL15314976|0.9941	CIDm00000934|pi-Cyclopentadienyl compd. with nickel|0.9661	CIDm00015103|SCHEMBL16062159|0.9638	CIDm00005562|Trichostatin A, Streptomyces sp.|0.9709	CIDm00000197|SCHEMBL14613190|1.0000	CIDm00041322|64396-10-7|0.9994	CIDm00000977|triplet molecular oxygen|0.8667	CIDm00000762|XKMLYUALXHKNFT-DTUHVUQASA-N|0.9929	CIDm00000702|(1S)-1-deuterioethanol|0.9455	CIDm00000206|CID9899007|0.9838	CIDm00024425|disodium;dioxido(dioxo)chromium-51|0.9604	CIDm00000738|glutamine (14n glutamine)|0.9921	CIDm00006410|zinc t-butyl peroxide|0.9981	CIDm00000224|Spectrum_000075|0.9803	CIDm00023985|gold-198|0.9793	CIDm00023925|iron-58(2+)|0.9910	CIDm00011009|copper-67(2+);dichloride|0.9964	CIDm00004873|potassium-43(1+);chloride|0.9901	CIDm00000274|2oz6|0.9961	CIDm00002826|SCHEMBL26609|0.9991	CIDm00005376|SCHEMBL4939312|0.9748	CIDm00442783|SCHEMBL6727006|0.9425	CIDm00000311|CID9990172|0.9973	CIDm00001567|203645-37-8|0.9960	CIDm00003779|UNII-DIA2A74855|0.9833	CIDm00000951|xv) norepinephrine|0.9895	CIDm00005279|Stauosporin|1.0000	CIDm00024502|sodium dichromate(VI)|0.9523	CIDm00004609|CID9947360|0.9927	CIDm00000303|CID9866174|0.9855	CIDm00000402|sulphur-33|0.9991	CIDm03062316|SCHEMBL4236003|0.9977	CIDm00003413|SCHEMBL10409866|0.9758	CIDm00000767|sodium bicarbonate -13c|0.9990	CIDm00014012|CID522275|0.9963	CIDm00004091|metformin-d(6)|0.9922	CIDm00000996|{phenol|0.9951	CIDm00005753|corticosterone-d8|0.9864	CIDm00001016|VZ33528|0.9986	CIDm00000928||A-NADH|0.9987	CIDm00006342|2-tritioethanenitrile|0.9991	CIDm00003727|Iodoacetamide-13C2, 2-d2|0.9988
SLC19A2|O60779	CIDm00024462|copper-64(2+);sulfate|0.9686	CIDm00000238|CID9827664|0.9939	CIDm00001983|SCHEMBL887976|0.9102	CIDm00002336|CID6911868|0.9878	CIDm00000888|mg++|0.9924	CIDm00015625|CID158816|0.9603	CIDm00000961||I-Oxido dihydrogen|0.9838	CIDm00002256|zeapos|0.9745	CIDm00000702|(1S)-1-deuterioethanol|0.9944	CIDm00004920|CID9948776|0.9764	CIDm06326970|selenium-72|0.9820	CIDm00006410|zinc t-butyl peroxide|0.9917	CIDm00000224|Spectrum_000075|0.9827	CIDm00003715|Indomod-d4|0.9624	CIDm00004609|CID9947360|0.9713	CIDm00005726|Zidovudine-d3|0.9983	CIDm00083153|glycylphenylalanylphenylalanine|0.9675	CIDm00003405|FT-0668797|0.9999	CIDm00004042|CID941451|0.9950	CIDm00004053|UNII-A960M0G5TP|0.9874
PPARA|Q07869	CIDm00003121|valproic acid-d|0.9998	CIDm00024462|copper-64(2+);sulfate|0.9880	CIDm00000753|glycerol-d|1.0000	CIDm00002909|CID9988947|1.0000	CIDm00005538|SCHEMBL12494512|1.0000	CIDm00001003|Phosphoric acid-18O4 solution|0.9974	CIDm00000712|Formaldehyde-13C,d2solution|0.9985	CIDm00000238|CID9827664|0.9999	CIDm00001983|SCHEMBL887976|0.9962	CIDm00023994|zinc-64|0.9991	CIDm00000175|perdeuterioacetoxy|0.9900	CIDm00005562|Trichostatin A, Streptomyces sp.|0.9884	CIDm00000450|CID9993501|1.0000	CIDm05280343|quercetin-3-beta-d|0.9921	CIDm00000923|zlchem 216|0.9938	CIDm00015625|CID158816|0.9996	CIDm00000961||I-Oxido dihydrogen|0.9988	CIDm00002256|zeapos|0.9959	CIDm00000283|oxidanylformaldehyde|1.0000	CIDm00002524|SCHEMBL10034115|0.9979	CIDm00000174|methanol/methanol-d1|0.9992	CIDm00000977|triplet molecular oxygen|1.0000	CIDm00000866|lysine (12c/13c)|0.9983	CIDm00000702|(1S)-1-deuterioethanol|0.9999	CIDm00014888|white arsenic|0.9999	CIDm00005234|sodium;chlorine-35(1-)|0.9978	CIDm00000206|CID9899007|0.9959	CIDm00000280|CID9920366|1.0000	CIDm00006503|SCHEMBL9633903|0.9994	CIDm00000784|superoxol|0.9864	CIDm04604180|CID4604180|0.9900	CIDm00006049|ETHYLENEDIAMINETETRAACETICACID-D16|0.9953	CIDm00000177|2-deuterio-1-tritioethanone|0.9958	CIDm00005408|UNII-P57HP4MCQZ|0.9930	CIDm00000783|p-Hydrogen|0.9754	CIDm00002116|SCHEMBL14297170|0.9989	CIDm00000942||-nicotine|0.9888	CIDm00004920|CID9948776|1.0000	CIDm00000738|glutamine (14n glutamine)|0.9972	CIDm00005056|CTK8G2938|0.9932	CIDm00023830|hepes-t|0.9983	CIDm00002767|azane;platinum-195(2+);dichloride|1.0000	CIDm00000857|leucine-d3|0.9975	CIDm00005590|4-tert-Octylphenol-3,5-d2 monoethoxylate solution|0.9972	CIDm05280961|genistein-d(4)|0.9897	CIDm00001115|CID9907067|0.9990	CIDm00002349|CID9885301|0.9960	CIDm00000232|CID9815369|0.9945	CIDm00000750|glycine-t2|0.9978
CD2|P06729	CIDm00002909|CID9988947|0.9916	CIDm00005538|SCHEMBL12494512|0.9867	CIDm00001003|Phosphoric acid-18O4 solution|0.9662	CIDm00000712|Formaldehyde-13C,d2solution|0.9214	CIDm00000271|calcium-41|0.9980	CIDm00000923|zlchem 216|0.9521	CIDm00000961||I-Oxido dihydrogen|0.9695	CIDm00000866|lysine (12c/13c)|0.9669	CIDm00000702|(1S)-1-deuterioethanol|0.9515	CIDm00005234|sodium;chlorine-35(1-)|0.9406	CIDm00000206|CID9899007|0.9150	CIDm00000280|CID9920366|0.9654	CIDm04604180|CID4604180|0.9157	CIDm00006049|ETHYLENEDIAMINETETRAACETICACID-D16|0.9615	CIDm00000899|478529-44-1|0.9998	CIDm00000738|glutamine (14n glutamine)|0.9582	CIDm00005590|4-tert-Octylphenol-3,5-d2 monoethoxylate solution|0.9837	CIDm00002349|CID9885301|0.9699	CIDm00000232|CID9815369|0.9908	CIDm00005978|SCHEMBL15474330|0.9700	CIDm00024934|sodiumhydrogen selenite,sodium biselenite|0.9971	CIDm00023985|gold-198|0.9827	CIDm00000304|CID9909206|0.9915	CIDm00005297|CID9876413|0.9887	CIDm00093860|SCHEMBL685473|0.9987	CIDm00001690|CID9893548|0.9879	CIDm00248893|{1-[(1-phenylethyl)sulfanyl]ethyl}benzene|0.9647	CIDm00001134|[3'-13C]THYMIDINE|0.9771	CIDm00000596|3'-deuterio cytidine|0.9897	CIDm00019920|ZINC02038187|0.9961	CIDm00004122|oncodazole|0.9864	CIDm00004112|SCHEMBL9246378|0.9941	CIDm00000772|enoxaparin|0.9868	CIDm00003310|SCHEMBL2514265|0.9864	CIDm00000806|ZINC13557565|0.9935	CIDm00000871|CID9957787|0.9967	CIDm00002907|ZINC00155694|0.9704	CIDm00004939|CID9931511|0.9966	CIDm00250653|sodium;4-(methylsulfonylamino)benzoate|0.9869	CIDm00003624|Homidium-d5 Bromide|0.9986	CIDm00000906|n-acetyl-d neuraminic acid|0.9774	CIDm00000297|protiomethane|0.9942	CIDm00004894|CID9906908|0.9963	CIDm00014012|CID522275|0.9999	CIDm00005372|SCHEMBL10241645|0.9862	CIDm00003733|3B3-055525|0.9962	CIDm10282255|AGN-PC-0D9MQZ|0.9999	CIDm00004591|Spectrum3_001867|0.9368	CIDm00028683|FT-0638587|0.9935
PRKACA|P17612	CIDm00003121|valproic acid-d|0.9977	CIDm00000753|glycerol-d|1.0000	CIDm00001003|Phosphoric acid-18O4 solution|1.0000	CIDm00000712|Formaldehyde-13C,d2solution|0.9910	CIDm00000238|CID9827664|1.0000	CIDm00001117|hydron;methyl carbamimidothioate;sulfate|1.0000	CIDm00000271|calcium-41|0.9998	CIDm00000175|perdeuterioacetoxy|0.9878	CIDm00000888|mg++|0.9999	CIDm00000312|SCHEMBL15314976|0.9975	CIDm00000197|SCHEMBL14613190|1.0000	CIDm00000923|zlchem 216|1.0000	CIDm00000961||I-Oxido dihydrogen|0.9998	CIDm00000174|methanol/methanol-d1|1.0000	CIDm00000762|XKMLYUALXHKNFT-DTUHVUQASA-N|1.0000	CIDm00006113|methylsulfonic acid, ethyl ester|0.9945	CIDm00007870|SCHEMBL1331651|0.9827	CIDm00000813|potassium;hydron|1.0000	CIDm00023930|manganum|0.9673	CIDm00000232|CID9815369|0.9756	CIDm00000679|trideuterio(methylsulfinyl)methane|1.0000	CIDm00000224|Spectrum_000075|0.9955	CIDm00023925|iron-58(2+)|0.9929	CIDm00008117|zinc bis-glycol|0.9971	CIDm00000887|wood spirit|0.9960	CIDm00000274|2oz6|1.0000	CIDm00000222|deuterio(tritio)amine|0.9758	CIDm00000191|ZINC03201876|1.0000	CIDm00001023|dihydroxyphosphoryl hydrogen phosphate|0.9940	CIDm00001690|CID9893548|0.9874	CIDm00005238|CID9833957|0.9994	CIDm00000106|triammonium bis(o-phospho-l-serinate) trihydrate|0.9823	CIDm00004795|CID9543492|0.9929	CIDm00005040|Rapamycin C-7, analog 1|0.9998	CIDm00005279|Stauosporin|0.9817	CIDm00062551|pentethyleneglycol|0.9981	CIDm00439177|O641|1.0000	CIDm00000767|sodium bicarbonate -13c|0.9930	CIDm00001143|CID9840965|0.8907	CIDm00000617|serine-t|0.9655	CIDm00000996|{phenol|0.9869	CIDm00006325|olefiant gas|0.9939	CIDm00003931|2,2,3,3-tetradeuteriooctadeca-9,12-dienoic acid|0.9935	CIDm00001016|VZ33528|0.9810	CIDm00083606|strontium;hydron|0.9994	CIDm00001174|uracil-13c4,15n2|0.9991	CIDm00005711|SCHEMBL2834049|0.9987	CIDm00108143|tamibarotene|0.9971	CIDm00001373|SCHEMBL13820095|0.9975
MCFD2|Q8NI22	CIDm00003121|valproic acid-d|1.0000	CIDm00024462|copper-64(2+);sulfate|0.9899	CIDm00000753|glycerol-d|0.7630	CIDm00002909|CID9988947|0.9978	CIDm00005538|SCHEMBL12494512|0.7970	CIDm00001983|SCHEMBL887976|0.7300	CIDm00000271|calcium-41|0.9941	CIDm00004156|trideuteriomethyl methanesulfonate|0.8805	CIDm00000312|SCHEMBL15314976|0.8142	CIDm00000206|CID9899007|0.9195	CIDm00000871|CID9957787|0.9023	CIDm00000236|asparagine (d79n-beta2ar-rluc)|0.9562	CIDm00250653|sodium;4-(methylsulfonylamino)benzoate|0.9690	CIDm00012967|CID187425|0.9645	CIDm00000860|alpha-linolenate (d5-18:3n-3 ethyl ester)|0.9400
PTDSS2|Q9BVG9	CIDm00000283|oxidanylformaldehyde|0.9874	CIDm00000866|lysine (12c/13c)|0.9252	CIDm00003017|AGN-PC-0CX9FP|0.9985	CIDm00000106|triammonium bis(o-phospho-l-serinate) trihydrate|0.9971	CIDm24755486|AGN-PC-07C38H|0.9993	CIDm71563398|CHEMBL2403340|0.9998	CIDm00000617|serine-t|0.9911	CIDm00001079|Transmetil (TN)|0.9835	CIDm00028780|methyl1-(butylcarbamoyl)benzimidazole-2-carbamate|0.9988	CIDm00000305|SCHEMBL1332010|0.9999	CIDm00114944|Z37OX1ASNK|0.9999	CIDm00032800|[125I]CCK-8|0.9856	CIDm00026042|zopaque ldc|0.9809
SLC4A7|Q9Y6M7	CIDm00003121|valproic acid-d|0.9964	CIDm00024462|copper-64(2+);sulfate|0.9415	CIDm00002909|CID9988947|0.8928	CIDm00000712|Formaldehyde-13C,d2solution|0.8796	CIDm00002336|CID6911868|0.8354	CIDm00000175|perdeuterioacetoxy|0.9972	CIDm00004156|trideuteriomethyl methanesulfonate|0.9089	CIDm00000312|SCHEMBL15314976|0.9998	CIDm00005562|Trichostatin A, Streptomyces sp.|0.9160	CIDm05280343|quercetin-3-beta-d|0.8736	CIDm00000923|zlchem 216|1.0000	CIDm00015625|CID158816|0.9229	CIDm00002524|SCHEMBL10034115|0.8266	CIDm00006113|methylsulfonic acid, ethyl ester|0.9866	CIDm00000280|CID9920366|0.9633	CIDm00024425|disodium;dioxido(dioxo)chromium-51|0.9038	CIDm00002116|SCHEMBL14297170|0.9744	CIDm06326970|selenium-72|0.9893	CIDm00005978|SCHEMBL15474330|0.9653	CIDm00000611|d-glutamate-meso-d|1.0000	CIDm00023925|iron-58(2+)|0.9247	CIDm00000259|SCHEMBL13620354|0.9852	CIDm00004873|potassium-43(1+);chloride|0.9927	CIDm00000274|2oz6|0.9983	CIDm00000222|deuterio(tritio)amine|0.9938	CIDm00000191|ZINC03201876|0.9689	CIDm00002832|ZINC03872131|0.9844	CIDm00002978|SCHEMBL13308730|0.9282	CIDm00000838|UNII-336096P2WE|1.0000	CIDm00146807|AGN-PC-0JMVAI|0.9760	CIDm00115085|AGN-PC-0JLJVK|0.9798	CIDm00000767|sodium bicarbonate -13c|1.0000	CIDm00004894|CID9906908|0.9729	CIDm00005691|SCHEMBL14233191|0.9985	CIDm00102399|alpha-D-Galp-(1->6)-alpha-D-Galp-(1->6)-D-Glu|0.9648	CIDm00004763|zadonal|1.0000	CIDm00004984|X 185 (Salt/Mix)|1.0000	CIDm00083606|strontium;hydron|0.9995	CIDm00001032|CID9989212|0.9952	CIDm00000936|zinc nicotinamide|1.0000	CIDm00016230|Nilurid-15N3|0.9937	CIDm00003468|Violet XXIII-d6|0.9999	CIDm00010340|Sodium hydrogencarbonate-12C|0.9999
SLC44A1|Q8WWI5	CIDm00003121|valproic acid-d|1.0000	CIDm00024462|copper-64(2+);sulfate|0.9549	CIDm00002909|CID9988947|0.9818	CIDm00005538|SCHEMBL12494512|0.9764	CIDm00000238|CID9827664|0.9618	CIDm00000175|perdeuterioacetoxy|0.9961	CIDm00000312|SCHEMBL15314976|0.9055	CIDm00000197|SCHEMBL14613190|0.9784	CIDm00000923|zlchem 216|0.9514	CIDm00015625|CID158816|0.9604	CIDm00000961||I-Oxido dihydrogen|0.9999	CIDm00002256|zeapos|0.8407	CIDm00002524|SCHEMBL10034115|0.8839	CIDm00014888|white arsenic|0.9519	CIDm00005408|UNII-P57HP4MCQZ|0.9621	CIDm00000985|SCHEMBL1332805|0.8612	CIDm00000187|ACETYLCHOLINE-D16BROMIDE|0.9953	CIDm00006859|methyl(quinolin-8-yloxy)mercury|0.9596	CIDm00000181|ZSLZBFCDCINBPY-LKJKNSTQSA-N|1.0000	CIDm00000317|RGJOEKWQDUBAIZ-FTAFPTFXSA-N|0.9997	CIDm00000305|SCHEMBL1332010|1.0000	CIDm00000213|CID9819901|0.9688
PTGR1|Q14914	CIDm00003121|valproic acid-d|0.9979	CIDm00024462|copper-64(2+);sulfate|0.9841	CIDm00002909|CID9988947|0.9909	CIDm00005538|SCHEMBL12494512|0.9795	CIDm00000712|Formaldehyde-13C,d2solution|0.9936	CIDm00001983|SCHEMBL887976|0.9961	CIDm00023994|zinc-64|0.9711	CIDm00002336|CID6911868|0.9921	CIDm00000312|SCHEMBL15314976|0.9965	CIDm00015103|SCHEMBL16062159|0.9979	CIDm05280343|quercetin-3-beta-d|0.9999	CIDm00015625|CID158816|0.9796	CIDm00000961||I-Oxido dihydrogen|0.9734	CIDm00041322|64396-10-7|0.9657	CIDm00000174|methanol/methanol-d1|0.9780	CIDm00014888|white arsenic|1.0000	CIDm00000783|p-Hydrogen|0.9989	CIDm00005590|4-tert-Octylphenol-3,5-d2 monoethoxylate solution|0.9950	CIDm00006410|zinc t-butyl peroxide|0.9905	CIDm00003385|FT-0695667|0.9826	CIDm00442783|SCHEMBL6727006|1.0000	CIDm00000612|sodium l-lactate-(13)c(3)|0.9668	CIDm00003715|Indomod-d4|0.9975	CIDm00000158|CID9950404|0.9994	CIDm00000160|CID9884956|0.9989	CIDm00003776|1-deuteriopropan-2-ol|0.9983	CIDm00002156|MOLI000923|0.9973	CIDm00000867|zirconiummalonat|0.9581	CIDm00000925||A-Nicotinamide adenine dinucleotide sodium salt|0.9991	CIDm00024586|sulphuric acid nickel sulphate|0.9981	CIDm00001065|ZINC04289113|0.9713	CIDm00008778|{sodium dodecyl sulphate|0.9854	CIDm00000767|sodium bicarbonate -13c|0.9918	CIDm00000929|beta-NADP|0.9998	CIDm00000930||A-NADPH|0.9955	CIDm00001177|ZINC08613151|1.0000	CIDm00004956|CID9884872|0.9989	CIDm00000928||A-NADH|1.0000	CIDm00003934|aspirin-triggered lipoxin A4|0.9925	CIDm00005035|d, raloxifene|0.9959	CIDm00004055|Vitamin K3-d8|0.9906	CIDm00002173|STOCK1N-67158|0.9975	CIDm03027721|dithiothreitol-d6|0.9842	CIDm00003314|zinc eugenolate|0.9936	CIDm00008058|hex-2,4-ylen|0.9796	CIDm00003468|Violet XXIII-d6|0.9990
S100A12|P80511	CIDm00023994|zinc-64|0.9771	CIDm00000271|calcium-41|0.9921	CIDm00015103|SCHEMBL16062159|0.9764	CIDm00000923|zlchem 216|0.9622	CIDm00015625|CID158816|0.9785	CIDm04604180|CID4604180|0.9515	CIDm00024934|sodiumhydrogen selenite,sodium biselenite|0.9864	CIDm00011009|copper-67(2+);dichloride|0.9997	CIDm00000311|CID9990172|0.9926	CIDm00000871|CID9957787|0.9995	CIDm00004140|NCGC00016363-01|0.9929	CIDm00005300|SCHEMBL15012795|0.9524	CIDm00000581|sodium;(2S)-2-acetamido-3-sulfanylpropanoate|0.9989
UGDH|O60701	CIDm00003121|valproic acid-d|0.9993	CIDm00000753|glycerol-d|1.0000	CIDm00002909|CID9988947|0.9995	CIDm00001983|SCHEMBL887976|0.9746	CIDm00001117|hydron;methyl carbamimidothioate;sulfate|1.0000	CIDm00000175|perdeuterioacetoxy|1.0000	CIDm00000312|SCHEMBL15314976|1.0000	CIDm00015103|SCHEMBL16062159|1.0000	CIDm00000450|CID9993501|0.9580	CIDm00015625|CID158816|0.9881	CIDm00000961||I-Oxido dihydrogen|0.9859	CIDm00000174|methanol/methanol-d1|1.0000	CIDm00014888|white arsenic|0.9939	CIDm00000783|p-Hydrogen|0.9996	CIDm00007870|SCHEMBL1331651|0.9737	CIDm06326970|selenium-72|0.9941	CIDm00023830|hepes-t|0.9978	CIDm00002767|azane;platinum-195(2+);dichloride|0.9941	CIDm00005590|4-tert-Octylphenol-3,5-d2 monoethoxylate solution|0.9931	CIDm05280961|genistein-d(4)|0.9740	CIDm00001115|CID9907067|0.9895	CIDm05281707|cumestrol|0.9778	CIDm00001023|dihydroxyphosphoryl hydrogen phosphate|0.9920	CIDm00008200|tris(tetraethyleneglycol)phosphite|0.9993	CIDm00001153|tyrosine t23g7|0.9933	CIDm00001287|SCHEMBL14423426|0.9980	CIDm00004253|SMR001338872|0.9896	CIDm00000871|CID9957787|0.9840	CIDm00000925||A-Nicotinamide adenine dinucleotide sodium salt|1.0000	CIDm00000294|SCHEMBL4176008|1.0000	CIDm00061672|vanadate|0.9857	CIDm00001158|XCCTYIAWTASOJW-OPMSUHOOSA-N|0.9917	CIDm00000594|s/cysteine|0.9951	CIDm00250653|sodium;4-(methylsulfonylamino)benzoate|0.9905	CIDm00102615|UNII-T9379Q535O|0.9945	CIDm00001166|Uridine-5'-diphosphogalactose|0.9986	CIDm00006325|olefiant gas|0.9968	CIDm00000791|CID9989320|0.9896	CIDm00000338|2-deuteriooxybenzoic acid|0.9952	CIDm00000009|phosphorothioate inositol phosphate|0.9865	CIDm00001181|uridintriphosphat|0.9924	CIDm00000928||A-NADH|1.0000	CIDm00159612|cobaltous;stannic;oxygen(2-)|0.9897	CIDm00447348|SCHEMBL13151760|0.9904	CIDm00003325|CTK8F9721|0.9959	CIDm00005102|ZINC01705443|0.9892	CIDm53477714|AGN-PC-09TKB8|0.9979	CIDm00000581|sodium;(2S)-2-acetamido-3-sulfanylpropanoate|0.9943	CIDm00003981|ZB016282|0.9990
UMPS|P11172	CIDm00003121|valproic acid-d|0.9988	CIDm00024462|copper-64(2+);sulfate|0.9984	CIDm00000753|glycerol-d|0.9974	CIDm00001003|Phosphoric acid-18O4 solution|1.0000	CIDm00000712|Formaldehyde-13C,d2solution|0.9953	CIDm00000238|CID9827664|0.9971	CIDm00001983|SCHEMBL887976|0.9658	CIDm00023994|zinc-64|0.9818	CIDm00001117|hydron;methyl carbamimidothioate;sulfate|0.9974	CIDm00000271|calcium-41|0.9902	CIDm00000175|perdeuterioacetoxy|0.9892	CIDm00000888|mg++|0.9993	CIDm00000312|SCHEMBL15314976|1.0000	CIDm00000934|pi-Cyclopentadienyl compd. with nickel|0.9914	CIDm00015103|SCHEMBL16062159|0.9996	CIDm00005562|Trichostatin A, Streptomyces sp.|0.9872	CIDm00000450|CID9993501|0.9858	CIDm00000923|zlchem 216|0.9843	CIDm00000961||I-Oxido dihydrogen|0.9999	CIDm00041322|64396-10-7|0.9707	CIDm00002524|SCHEMBL10034115|0.9915	CIDm00000174|methanol/methanol-d1|0.9920	CIDm00000762|XKMLYUALXHKNFT-DTUHVUQASA-N|0.9992	CIDm00002514|cadmium-110|0.9932	CIDm00000280|CID9920366|0.9979	CIDm00006503|SCHEMBL9633903|0.9770	CIDm00000784|superoxol|0.9741	CIDm00006049|ETHYLENEDIAMINETETRAACETICACID-D16|0.9916	CIDm00000177|2-deuterio-1-tritioethanone|0.9746	CIDm00000783|p-Hydrogen|0.9881	CIDm00004920|CID9948776|0.9964	CIDm00000738|glutamine (14n glutamine)|0.9990	CIDm00023830|hepes-t|0.9977	CIDm00002767|azane;platinum-195(2+);dichloride|0.9894	CIDm00005590|4-tert-Octylphenol-3,5-d2 monoethoxylate solution|0.9977	CIDm00001115|CID9907067|0.9988	CIDm00002349|CID9885301|0.9667	CIDm00006410|zinc t-butyl peroxide|0.9902	CIDm00000602|DL-Alanine-13C3|0.9880	CIDm00000679|trideuterio(methylsulfinyl)methane|0.9915	CIDm00000224|Spectrum_000075|0.9758	CIDm05281707|cumestrol|0.9886	CIDm00023931|bis(chloranyl)mercury-201|0.9957	CIDm00000611|d-glutamate-meso-d|0.9945	CIDm00023925|iron-58(2+)|0.9816	CIDm00000051|SCHEMBL6887701|0.9701	CIDm00008117|zinc bis-glycol|0.9803	CIDm00005297|CID9876413|0.9828	CIDm00011009|copper-67(2+);dichloride|0.9962
PARP1|P09874	CIDm00024462|copper-64(2+);sulfate|0.9963	CIDm00000753|glycerol-d|1.0000	CIDm00002909|CID9988947|0.9966	CIDm00005538|SCHEMBL12494512|0.9868	CIDm00001003|Phosphoric acid-18O4 solution|0.9897	CIDm00000712|Formaldehyde-13C,d2solution|1.0000	CIDm00000238|CID9827664|0.9940	CIDm00001983|SCHEMBL887976|0.9995	CIDm00023994|zinc-64|0.9998	CIDm00001117|hydron;methyl carbamimidothioate;sulfate|0.9778	CIDm00002336|CID6911868|0.9899	CIDm00000175|perdeuterioacetoxy|0.9970	CIDm00004156|trideuteriomethyl methanesulfonate|1.0000	CIDm00000934|pi-Cyclopentadienyl compd. with nickel|0.9938	CIDm00015103|SCHEMBL16062159|0.9838	CIDm00005562|Trichostatin A, Streptomyces sp.|0.9985	CIDm00000197|SCHEMBL14613190|0.9987	CIDm05280343|quercetin-3-beta-d|0.9923	CIDm00015625|CID158816|0.9979	CIDm00000961||I-Oxido dihydrogen|0.9922	CIDm00000283|oxidanylformaldehyde|0.9831	CIDm00000174|methanol/methanol-d1|0.9852	CIDm00000977|triplet molecular oxygen|1.0000	CIDm00000762|XKMLYUALXHKNFT-DTUHVUQASA-N|0.9764	CIDm00000866|lysine (12c/13c)|0.9999	CIDm00002514|cadmium-110|0.9948	CIDm00000702|(1S)-1-deuterioethanol|0.9959	CIDm00014888|white arsenic|0.9738	CIDm00005234|sodium;chlorine-35(1-)|1.0000	CIDm00000206|CID9899007|0.9692	CIDm00000280|CID9920366|0.9961	CIDm00006503|SCHEMBL9633903|0.9867	CIDm00000784|superoxol|0.9886	CIDm04604180|CID4604180|1.0000	CIDm00006049|ETHYLENEDIAMINETETRAACETICACID-D16|0.9974	CIDm00000783|p-Hydrogen|0.9789	CIDm00024425|disodium;dioxido(dioxo)chromium-51|0.9945	CIDm00002116|SCHEMBL14297170|0.9961	CIDm00000738|glutamine (14n glutamine)|0.9970	CIDm00005056|CTK8G2938|0.9999	CIDm00023830|hepes-t|0.9962	CIDm00002767|azane;platinum-195(2+);dichloride|0.9938	CIDm00000857|leucine-d3|0.9838	CIDm00005590|4-tert-Octylphenol-3,5-d2 monoethoxylate solution|1.0000	CIDm05280961|genistein-d(4)|0.9878	CIDm00001115|CID9907067|0.9892	CIDm00002349|CID9885301|0.9884	CIDm00000232|CID9815369|0.9934	CIDm00006410|zinc t-butyl peroxide|0.9941
PGD|P52209	CIDm00000753|glycerol-d|0.9993	CIDm00002909|CID9988947|0.9879	CIDm00005538|SCHEMBL12494512|0.9890	CIDm00001003|Phosphoric acid-18O4 solution|0.9984	CIDm00000238|CID9827664|0.9683	CIDm00001983|SCHEMBL887976|0.9919	CIDm00023994|zinc-64|0.9940	CIDm00001117|hydron;methyl carbamimidothioate;sulfate|0.9896	CIDm00000312|SCHEMBL15314976|0.9993	CIDm05280343|quercetin-3-beta-d|0.9910	CIDm00000961||I-Oxido dihydrogen|0.9897	CIDm00000174|methanol/methanol-d1|1.0000	CIDm00000977|triplet molecular oxygen|0.9850	CIDm00000702|(1S)-1-deuterioethanol|0.9846	CIDm00014888|white arsenic|0.9911	CIDm00000280|CID9920366|0.9974	CIDm00000783|p-Hydrogen|0.9992	CIDm00023931|bis(chloranyl)mercury-201|0.9954	CIDm00008117|zinc bis-glycol|0.9996	CIDm00005428|CID9830965|0.9849	CIDm00000222|deuterio(tritio)amine|0.9909	CIDm00001023|dihydroxyphosphoryl hydrogen phosphate|0.9931	CIDm00002826|SCHEMBL26609|0.9975	CIDm00006859|methyl(quinolin-8-yloxy)mercury|0.9962	CIDm00000876|methionine-d4|0.9934	CIDm00000612|sodium l-lactate-(13)c(3)|0.9961	CIDm00000311|CID9990172|0.9990	CIDm00078165|{2-[n-morpholino]ethanesulfonic acid}hydrate|0.9945	CIDm00001287|SCHEMBL14423426|0.9977	CIDm00000801|INDOLE-3-ACETICACID,[5-3H]|0.9907	CIDm00000160|CID9884956|0.9996	CIDm00003987|SCHEMBL3672549|0.9934	CIDm00003776|1-deuteriopropan-2-ol|0.9909	CIDm00000181|ZSLZBFCDCINBPY-LKJKNSTQSA-N|0.9943	CIDm00002513|sodium;dimethylarsinic acid;trihydrate|0.9967	CIDm24755486|AGN-PC-07C38H|0.9976	CIDm00002907|ZINC00155694|0.9970	CIDm00000236|asparagine (d79n-beta2ar-rluc)|0.9984	CIDm00000294|SCHEMBL4176008|0.9987	CIDm00024586|sulphuric acid nickel sulphate|0.9890	CIDm00439177|O641|0.9984	CIDm00008778|{sodium dodecyl sulphate|0.9954	CIDm00000314|FT-0665428|0.9892	CIDm00000929|beta-NADP|1.0000	CIDm00006325|olefiant gas|0.9979	CIDm00000892|inositol-d(6)|0.9954	CIDm00004763|zadonal|0.9952	CIDm00000930||A-NADPH|1.0000	CIDm00000745|ZINC03830892|0.9968
TUBG1|P23258	CIDm00003121|valproic acid-d|1.0000	CIDm00024462|copper-64(2+);sulfate|0.9740	CIDm00000753|glycerol-d|1.0000	CIDm00002909|CID9988947|1.0000	CIDm00000238|CID9827664|0.9970	CIDm00023994|zinc-64|0.9929	CIDm00000271|calcium-41|0.9753	CIDm00000888|mg++|0.9942	CIDm00000312|SCHEMBL15314976|0.9999	CIDm00000197|SCHEMBL14613190|1.0000	CIDm00000283|oxidanylformaldehyde|0.9657	CIDm00000762|XKMLYUALXHKNFT-DTUHVUQASA-N|0.9828	CIDm00014888|white arsenic|0.9500	CIDm00000730|QGWNDRXFNXRZMB-DTUHVUQASA-N|0.9740	CIDm00005978|SCHEMBL15474330|0.9690	CIDm05281707|cumestrol|0.9940	CIDm00008117|zinc bis-glycol|0.9851	CIDm00005428|CID9830965|0.9719	CIDm00193344|SCHEMBL1527409|0.9851	CIDm00002826|SCHEMBL26609|1.0000	CIDm00006859|methyl(quinolin-8-yloxy)mercury|0.9919	CIDm00002832|ZINC03872131|0.9295	CIDm00004795|CID9543492|0.9993	CIDm00078165|{2-[n-morpholino]ethanesulfonic acid}hydrate|0.9976	CIDm00004666|CID9897470|0.9978	CIDm00000951|xv) norepinephrine|0.9891	CIDm00001153|tyrosine t23g7|0.9996	CIDm00000795|imidazolyl-d|1.0000	CIDm00004122|oncodazole|1.0000	CIDm25880664|SCHEMBL12356690|0.9962	CIDm00000597|cytosine-1-beta-d|0.9986	CIDm00000994|CID9989619|0.9910	CIDm00003310|SCHEMBL2514265|1.0000	CIDm00002833|spindle poison|0.9991	CIDm00061672|vanadate|1.0000	CIDm00000906|n-acetyl-d neuraminic acid|0.9846	CIDm00006468|sernylan|0.9990	CIDm00002019|CID9855147|1.0000	CIDm00005711|SCHEMBL2834049|0.9954	CIDm00216239|SCHEMBL14481062|0.9896	CIDm00002578|MOLI001811|0.9967	CIDm00003143|CID9897275|1.0000	CIDm00000586|{[imino(amino)methyl](methyl)amino}acetate|1.0000	CIDm00133881|WTUKKAOMXJCRLH-UHFFFAOYSA-N|0.9969	CIDm00001764|SCHEMBL6692026|0.9950	CIDm00003468|Violet XXIII-d6|1.0000
MPL|P40238	CIDm00000934|pi-Cyclopentadienyl compd. with nickel|0.9913	CIDm00002514|cadmium-110|0.9958	CIDm00014888|white arsenic|0.9963	CIDm00005279|Stauosporin|0.9735	CIDm00000241|perdeuterobenzene|0.9564	CIDm00072466|CID9920268|0.9940	CIDm00002907|ZINC00155694|0.9712	CIDm00098487|m-methoxybenzoylamino|0.9934	CIDm00068740|zoledronic acid [100 microm]|0.9499	CIDm00000009|phosphorothioate inositol phosphate|0.9899	CIDm00012967|CID187425|0.9800	CIDm10282255|AGN-PC-0D9MQZ|0.9955	CIDm77620543|CFU|0.9990
TRPM7|Q96QT4	CIDm00000238|CID9827664|0.9978	CIDm00023994|zinc-64|0.9930	CIDm00000271|calcium-41|0.9946	CIDm00000888|mg++|0.9900	CIDm00004156|trideuteriomethyl methanesulfonate|0.9462	CIDm00000934|pi-Cyclopentadienyl compd. with nickel|0.9540	CIDm00000197|SCHEMBL14613190|1.0000	CIDm05280343|quercetin-3-beta-d|0.9930	CIDm00006113|methylsulfonic acid, ethyl ester|0.9652	CIDm00000206|CID9899007|0.9764	CIDm00000784|superoxol|0.9737	CIDm00005408|UNII-P57HP4MCQZ|0.9881	CIDm00023930|manganum|0.9501	CIDm00023830|hepes-t|0.9961	CIDm00008117|zinc bis-glycol|0.9904	CIDm00005428|CID9830965|0.9688	CIDm00024584|magnesium;trichloride|0.9923	CIDm00004873|potassium-43(1+);chloride|0.9815	CIDm00000424|aspartic acid-d|0.9936	CIDm00004795|CID9543492|0.9772	CIDm25880664|SCHEMBL12356690|0.9916	CIDm00024854|calcium-45(2+);dichloride|0.9987	CIDm00000806|ZINC13557565|0.9973	CIDm24755486|AGN-PC-07C38H|0.9992	CIDm00003559|[19F]-HALOPERIDOL|1.0000	CIDm00003672|SCHEMBL12496413|0.9886	CIDm00002028|SCHEMBL15082690|0.9941	CIDm00001016|VZ33528|0.9996	CIDm00002548|SCHEMBL6905200|0.9981	CIDm00005839|s(aldosterone)|0.9929	CIDm00019001|1,4-DITHIOTHREITOL-D10|0.9965	CIDm00024293|cesium-143|0.9983	CIDm00004943|Vetofol-d17|0.9839	CIDm00004376|n-methylaspartic acid sulfate|0.9975	CIDm00003676|CHEMBL3278065|0.9914	CIDm00000213|CID9819901|0.9891	CIDm00001207|SCHEMBL9267991|0.9868	CIDm53903450|AGN-PC-0A0B1U|0.9989
NPPB|P16860	CIDm00003121|valproic acid-d|0.9915	CIDm00024462|copper-64(2+);sulfate|0.9990	CIDm00005538|SCHEMBL12494512|0.9908	CIDm00023994|zinc-64|0.9894	CIDm00002336|CID6911868|0.9665	CIDm00005562|Trichostatin A, Streptomyces sp.|0.9660	CIDm00000923|zlchem 216|0.9999	CIDm00015625|CID158816|0.9929	CIDm00000977|triplet molecular oxygen|0.9977	CIDm00000813|potassium;hydron|0.9797	CIDm00006410|zinc t-butyl peroxide|0.9975	CIDm00023985|gold-198|0.9894	CIDm00000304|CID9909206|0.9800	CIDm00011009|copper-67(2+);dichloride|0.9993	CIDm00000887|wood spirit|0.9954	CIDm00145068|14706-82-2|0.9836	CIDm00001690|CID9893548|0.9919	CIDm00000612|sodium l-lactate-(13)c(3)|0.9810	CIDm00002244|deuterio 2-acetyloxybenzoate|0.9950	CIDm00000596|3'-deuterio cytidine|0.9866	CIDm00000951|xv) norepinephrine|1.0000	CIDm00000772|enoxaparin|0.9938	CIDm00025476|HY-13948|0.9772	CIDm00028486|lithium-12|0.9969	CIDm00002156|MOLI000923|0.9917	CIDm00002907|ZINC00155694|0.9954	CIDm05460048|triglycerides|0.9823	CIDm00002676|SCHEMBL6241950|0.9808	CIDm00000295|ZOOGRGPOEVQQDX-BDXYJKHTSA-N|0.9970	CIDm00005691|SCHEMBL14233191|0.9956	CIDm00014012|CID522275|0.9976	CIDm00004763|zadonal|0.9971	CIDm00000588|creatinine-d(3)|0.9923	CIDm00005839|s(aldosterone)|0.9981	CIDm00002249|atenolol-d(7)|0.9840	CIDm00004829|X4OV71U42S|0.9875	CIDm00003488|SCHEMBL13346803|0.9966	CIDm00000946|nitrous acid, ion(1-)|0.9989	CIDm00000250|CID5799469|0.9935	CIDm00000441|sodium;(3S)-3-oxidanylbutanoate|0.9836	CIDm00023982|gadolinium-148|0.9893	CIDm00003143|CID9897275|0.9942	CIDm00004782|Zinc00113359|0.9968	CIDm00065999|Telmisartan-d7|0.9939	CIDm00004053|UNII-A960M0G5TP|0.9960	CIDm00000214|SCHEMBL13399727|0.9863	CIDm00001175|[11C]-Uric Acid|0.9994
IL13|P35225	CIDm00000753|glycerol-d|1.0000	CIDm00002909|CID9988947|0.9998	CIDm00005538|SCHEMBL12494512|0.9962	CIDm00001003|Phosphoric acid-18O4 solution|1.0000	CIDm00000712|Formaldehyde-13C,d2solution|0.9982	CIDm00000238|CID9827664|1.0000	CIDm00001117|hydron;methyl carbamimidothioate;sulfate|1.0000	CIDm00000271|calcium-41|1.0000	CIDm00000175|perdeuterioacetoxy|1.0000	CIDm00000312|SCHEMBL15314976|1.0000	CIDm00000934|pi-Cyclopentadienyl compd. with nickel|1.0000	CIDm00000923|zlchem 216|1.0000	CIDm00000961||I-Oxido dihydrogen|0.9999	CIDm00000283|oxidanylformaldehyde|1.0000	CIDm00002524|SCHEMBL10034115|1.0000	CIDm00000977|triplet molecular oxygen|1.0000	CIDm00000866|lysine (12c/13c)|1.0000	CIDm00000702|(1S)-1-deuterioethanol|1.0000	CIDm00014888|white arsenic|1.0000	CIDm00005234|sodium;chlorine-35(1-)|1.0000	CIDm00000206|CID9899007|0.9941	CIDm00000280|CID9920366|1.0000	CIDm00006503|SCHEMBL9633903|1.0000	CIDm00000784|superoxol|1.0000	CIDm04604180|CID4604180|1.0000	CIDm00006049|ETHYLENEDIAMINETETRAACETICACID-D16|1.0000	CIDm00000899|478529-44-1|1.0000	CIDm00000738|glutamine (14n glutamine)|1.0000	CIDm00005056|CTK8G2938|1.0000	CIDm00023830|hepes-t|1.0000	CIDm00002767|azane;platinum-195(2+);dichloride|1.0000	CIDm00005590|4-tert-Octylphenol-3,5-d2 monoethoxylate solution|1.0000	CIDm00002349|CID9885301|1.0000	CIDm00000232|CID9815369|1.0000	CIDm00000679|trideuterio(methylsulfinyl)methane|1.0000	CIDm00023985|gold-198|1.0000	CIDm00000304|CID9909206|0.9999	CIDm00005297|CID9876413|1.0000	CIDm00193344|SCHEMBL1527409|0.9971	CIDm00000887|wood spirit|1.0000	CIDm00000191|ZINC03201876|0.9998	CIDm00145068|14706-82-2|1.0000	CIDm00000187|ACETYLCHOLINE-D16BROMIDE|0.9997	CIDm00000774|dideuterio-[2-(1H-imidazol-5-yl)ethyl]amine|1.0000	CIDm00001134|[3'-13C]THYMIDINE|1.0000	CIDm44263835|AGN-PC-0743G4|1.0000	CIDm00001567|203645-37-8|0.9997	CIDm00078165|{2-[n-morpholino]ethanesulfonic acid}hydrate|0.9992	CIDm00002244|deuterio 2-acetyloxybenzoate|0.9997
REG1A|P05451	CIDm00003121|valproic acid-d|0.7697	CIDm00000312|SCHEMBL15314976|0.8678	CIDm00000923|zlchem 216|0.6369	CIDm00000813|potassium;hydron|0.8219	CIDm00000942||-nicotine|0.6023	CIDm00000985|SCHEMBL1332805|0.7230	CIDm00000187|ACETYLCHOLINE-D16BROMIDE|0.7399	CIDm00000311|CID9990172|0.9638	CIDm00078165|{2-[n-morpholino]ethanesulfonic acid}hydrate|0.6661	CIDm00024854|calcium-45(2+);dichloride|0.8031	CIDm00000119|AMINOBUTYRICACID,GAMMA,[4-14C]|0.8842	CIDm00000906|n-acetyl-d neuraminic acid|0.6706	CIDm00001143|CID9840965|0.8156	CIDm00003973|ZINC37858693|0.8352	CIDm00004829|X4OV71U42S|0.7043	CIDm00004784|sodium;phenylmethanesulfonyl fluoride|0.7788	CIDm00001051|Vitazechs-d5|0.8756	CIDm00004376|n-methylaspartic acid sulfate|0.8805	CIDm00010340|Sodium hydrogencarbonate-12C|0.8238
NR1H2|P55055	CIDm00005538|SCHEMBL12494512|1.0000	CIDm00000712|Formaldehyde-13C,d2solution|1.0000	CIDm00023994|zinc-64|0.9944	CIDm00000271|calcium-41|0.9945	CIDm00000175|perdeuterioacetoxy|0.9849	CIDm00000312|SCHEMBL15314976|0.9983	CIDm00015103|SCHEMBL16062159|0.9827	CIDm00000450|CID9993501|1.0000	CIDm00015625|CID158816|1.0000	CIDm00002524|SCHEMBL10034115|1.0000	CIDm00000977|triplet molecular oxygen|0.9813	CIDm00005234|sodium;chlorine-35(1-)|0.9963	CIDm04604180|CID4604180|1.0000	CIDm00006049|ETHYLENEDIAMINETETRAACETICACID-D16|0.9998	CIDm00005408|UNII-P57HP4MCQZ|1.0000	CIDm00004920|CID9948776|1.0000	CIDm05280961|genistein-d(4)|0.9998	CIDm00000679|trideuterio(methylsulfinyl)methane|0.9997	CIDm00000304|CID9909206|1.0000	CIDm00006623|bisphenol a-(13)c(12)|1.0000	CIDm00000985|SCHEMBL1332805|1.0000	CIDm00077998|rosiglizole|1.0000	CIDm00005376|SCHEMBL4939312|0.9995	CIDm00002244|deuterio 2-acetyloxybenzoate|0.9998	CIDm05359596|arsenic-71|0.9955	CIDm00001912|SCHEMBL16079734|1.0000	CIDm00005591|ZINC00968278|1.0000	CIDm00000965|zirconyl oleate|0.9998	CIDm00003776|1-deuteriopropan-2-ol|0.9954	CIDm00000181|ZSLZBFCDCINBPY-LKJKNSTQSA-N|0.9987	CIDm00002900|ZINC03872172|0.9996	CIDm00000303|CID9866174|1.0000	CIDm00000402|sulphur-33|1.0000	CIDm25880656|EINECS 255-353-5|0.9990	CIDm05460048|triglycerides|0.9997	CIDm00000119|AMINOBUTYRICACID,GAMMA,[4-14C]|0.9985	CIDm00004894|CID9906908|1.0000	CIDm00054454|CID941617|1.0000	CIDm00003003|SCHEMBL1697158|0.9994	CIDm00433580|peptidoglycan|0.9997	CIDm00003672|SCHEMBL12496413|0.9999	CIDm00004763|zadonal|0.9999	CIDm00005753|corticosterone-d8|0.9974	CIDm00003931|2,2,3,3-tetradeuteriooctadeca-9,12-dienoic acid|1.0000	CIDm00004196|SCHEMBL15780915|1.0000	CIDm00003467|NCGC00263824-02|0.9984	CIDm00005645|CID9963685|1.0000	CIDm00000781|zirconium thiocyanate|1.0000	CIDm00005839|s(aldosterone)|0.9998
POLE|Q07864	CIDm00000753|glycerol-d|0.9782	CIDm00001003|Phosphoric acid-18O4 solution|0.9615	CIDm00000238|CID9827664|0.9885	CIDm00001983|SCHEMBL887976|0.9665	CIDm00023994|zinc-64|0.9735	CIDm00001117|hydron;methyl carbamimidothioate;sulfate|0.9535	CIDm00000271|calcium-41|0.9532	CIDm00000175|perdeuterioacetoxy|0.9672	CIDm00000888|mg++|0.9867	CIDm00000312|SCHEMBL15314976|0.9849	CIDm00000934|pi-Cyclopentadienyl compd. with nickel|0.9831	CIDm00015103|SCHEMBL16062159|0.9518	CIDm05280343|quercetin-3-beta-d|0.9629	CIDm00000923|zlchem 216|0.9867	CIDm00002256|zeapos|0.9958	CIDm00000174|methanol/methanol-d1|0.9911	CIDm00000762|XKMLYUALXHKNFT-DTUHVUQASA-N|0.9810	CIDm00002514|cadmium-110|1.0000	CIDm00000702|(1S)-1-deuterioethanol|0.9533	CIDm00005234|sodium;chlorine-35(1-)|0.9374	CIDm00006049|ETHYLENEDIAMINETETRAACETICACID-D16|0.9892	CIDm00023930|manganum|0.9557	CIDm00002767|azane;platinum-195(2+);dichloride|0.9918	CIDm00000232|CID9815369|0.9819	CIDm00000602|DL-Alanine-13C3|0.9941	CIDm05281707|cumestrol|0.9868	CIDm00005297|CID9876413|0.9582	CIDm00011009|copper-67(2+);dichloride|0.9893	CIDm00006623|bisphenol a-(13)c(12)|0.9841	CIDm00000274|2oz6|0.9972	CIDm00003017|AGN-PC-0CX9FP|0.9881	CIDm00001023|dihydroxyphosphoryl hydrogen phosphate|0.9975	CIDm00442783|SCHEMBL6727006|0.9825	CIDm00002832|ZINC03872131|0.9862	CIDm00001134|[3'-13C]THYMIDINE|0.9922	CIDm00000424|aspartic acid-d|0.9788	CIDm00078165|{2-[n-morpholino]ethanesulfonic acid}hydrate|0.9762	CIDm00005591|ZINC00968278|0.9963	CIDm00001153|tyrosine t23g7|0.9978	CIDm00001123|342611-14-7|0.9989	CIDm00004894|CID9906908|0.9957	CIDm00000622|BC631334|0.9994	CIDm00002735|SCHEMBL267918|0.9706	CIDm00016850|fluorescein--2'-d|0.9804	CIDm00000892|inositol-d(6)|0.9932	CIDm00003467|NCGC00263824-02|0.9870	CIDm00000588|creatinine-d(3)|0.9802	CIDm00086367|n-[4-methyl-6-cyclopropylpyrimidin-2-yl]aniline|0.9990	CIDm00000765|ZINC06119283|0.9854
GRM4|Q14833	CIDm00000712|Formaldehyde-13C,d2solution|0.7911	CIDm00000271|calcium-41|0.9899	CIDm00000888|mg++|0.9983	CIDm00000197|SCHEMBL14613190|0.9281	CIDm00002256|zeapos|0.9504	CIDm00000762|XKMLYUALXHKNFT-DTUHVUQASA-N|0.9418	CIDm00005408|UNII-P57HP4MCQZ|0.9986	CIDm00000730|QGWNDRXFNXRZMB-DTUHVUQASA-N|0.9954	CIDm00023830|hepes-t|0.9624	CIDm00000232|CID9815369|1.0000	CIDm00000750|glycine-t2|0.9673	CIDm00000681|72535-00-3|0.9991	CIDm00000611|d-glutamate-meso-d|0.9989	CIDm00000051|SCHEMBL6887701|0.9963	CIDm00000274|2oz6|0.9998	CIDm00003385|FT-0695667|0.9617	CIDm00000191|ZINC03201876|0.9949	CIDm00000187|ACETYLCHOLINE-D16BROMIDE|1.0000	CIDm00000774|dideuterio-[2-(1H-imidazol-5-yl)ethyl]amine|0.9996	CIDm00002826|SCHEMBL26609|0.9925	CIDm00005376|SCHEMBL4939312|0.9652	CIDm00000612|sodium l-lactate-(13)c(3)|0.9995	CIDm00000106|triammonium bis(o-phospho-l-serinate) trihydrate|1.0000	CIDm00000424|aspartic acid-d|0.9743	CIDm00078165|{2-[n-morpholino]ethanesulfonic acid}hydrate|0.9833	CIDm00000158|CID9950404|1.0000	CIDm00000951|xv) norepinephrine|0.9998	CIDm00000838|UNII-336096P2WE|0.9986	CIDm00001110|2,3-dideuterosuccinate-1-13c|0.9998	CIDm00002519|Caffeine-1-methyl-14C|1.0000	CIDm00003987|SCHEMBL3672549|0.9972	CIDm00000896|melatonin-d3|1.0000	CIDm00000943|trioxonitrate(V)|0.9589	CIDm00000298|threo-Chloramphenicol, l-|0.9999	CIDm00003413|SCHEMBL10409866|0.8581	CIDm00002833|spindle poison|0.9998	CIDm00000119|AMINOBUTYRICACID,GAMMA,[4-14C]|1.0000	CIDm00000346|SCHEMBL15483307|0.9967	CIDm00005202|SEROTONINBINOXALATE,5-[2-14C]|0.9965	CIDm00001065|ZINC04289113|0.9931	CIDm00001166|Uridine-5'-diphosphogalactose|1.0000	CIDm00000906|n-acetyl-d neuraminic acid|0.9840	CIDm00002506|UNII-81HH79X39W|0.9939	CIDm00005971|volatile oil of mustard|0.9996	CIDm00003907|AGN-PC-04Y4OZ|1.0000	CIDm00002866|AC1LKDCY|1.0000	CIDm00063062|CTK8F2185|0.9881	CIDm00005262|2b, sphingosine-1-phosphate|0.9940	CIDm00001181|uridintriphosphat|0.9997
PVR|P15151	CIDm00003121|valproic acid-d|0.9993	CIDm00001003|Phosphoric acid-18O4 solution|0.8804	CIDm00000934|pi-Cyclopentadienyl compd. with nickel|0.9432	CIDm00000450|CID9993501|0.9327	CIDm00000961||I-Oxido dihydrogen|0.9245	CIDm00002256|zeapos|0.9043	CIDm00041322|64396-10-7|0.9454	CIDm00000866|lysine (12c/13c)|0.9260	CIDm00000206|CID9899007|0.9445	CIDm00000280|CID9920366|0.9793	CIDm04604180|CID4604180|0.9597	CIDm00000899|478529-44-1|1.0000	CIDm00023930|manganum|0.9616	CIDm00000738|glutamine (14n glutamine)|0.9959	CIDm00000857|leucine-d3|0.9792	CIDm00005590|4-tert-Octylphenol-3,5-d2 monoethoxylate solution|0.9437	CIDm00000232|CID9815369|0.9846	CIDm00006410|zinc t-butyl peroxide|0.9949	CIDm00000750|glycine-t2|0.9446	CIDm00000602|DL-Alanine-13C3|0.9833	CIDm00023985|gold-198|0.9516	CIDm00000611|d-glutamate-meso-d|0.9534	CIDm00000876|methionine-d4|0.9413	CIDm00000424|aspartic acid-d|0.9595	CIDm00003779|UNII-DIA2A74855|0.9306	CIDm00001153|tyrosine t23g7|0.9843	CIDm00000773|CID9815258|0.9798	CIDm00000840|(2R,3S,4S,5R)-6-methyloxane-2,3,4,5-tetrol|0.9701	CIDm00000994|CID9989619|0.9973	CIDm00002156|MOLI000923|0.9953	CIDm00000236|asparagine (d79n-beta2ar-rluc)|0.9594	CIDm00000297|protiomethane|0.9804	CIDm00004752|MolPort-023-277-205|0.9866	CIDm00000617|serine-t|0.9548	CIDm00024261|silicon(IV) oxide|0.9817	CIDm00000791|CID9989320|0.8842	CIDm00000614|(2S,3S,4S)-3,4,5,5-tetradeuterioproline|0.9854	CIDm00000205|s-allo-threonine|0.9842	CIDm00001182|valine-d8|0.9780	CIDm53477714|AGN-PC-09TKB8|0.9902	CIDm00001104|(2R,3S)-1,3-ditritiooxyoctadec-4-en-2-amine|0.9713	CIDm00011005|TETRADECANOIC-6,6-D2ACID|0.9868
GADL1|Q6ZQY3	CIDm00000753|glycerol-d|0.9901	CIDm00001003|Phosphoric acid-18O4 solution|0.9976	CIDm00001117|hydron;methyl carbamimidothioate;sulfate|0.9758	CIDm00000175|perdeuterioacetoxy|0.9839	CIDm00000312|SCHEMBL15314976|0.9912	CIDm00015103|SCHEMBL16062159|0.9684	CIDm00000923|zlchem 216|0.9801	CIDm00000283|oxidanylformaldehyde|0.9691	CIDm00000174|methanol/methanol-d1|0.9793	CIDm00006503|SCHEMBL9633903|0.9871	CIDm00007870|SCHEMBL1331651|0.9643	CIDm00008117|zinc bis-glycol|0.9923	CIDm00000259|SCHEMBL13620354|0.9944	CIDm00000774|dideuterio-[2-(1H-imidazol-5-yl)ethyl]amine|0.9927	CIDm00005238|CID9833957|0.9935	CIDm00077998|rosiglizole|0.9882	CIDm00028486|lithium-12|0.9988	CIDm00000119|AMINOBUTYRICACID,GAMMA,[4-14C]|0.9981	CIDm26087388|JTT|0.9958	CIDm00001123|342611-14-7|1.0000	CIDm00004894|CID9906908|0.9977	CIDm00016850|fluorescein--2'-d|0.9947	CIDm00002726|CHLORPROMAZINE-D3|0.9987	CIDm00104741|SCHEMBL15263309|0.9999	CIDm00002249|atenolol-d(7)|0.9954	CIDm00003367|ZINC03875977|0.9977	CIDm00000305|SCHEMBL1332010|0.9999	CIDm00114944|Z37OX1ASNK|1.0000	CIDm00000836|CID9837066|0.9983	CIDm00002719|886U3H6UFF|0.9989	CIDm00023991|xenon-134|0.9941	CIDm00001051|Vitazechs-d5|1.0000	CIDm00000936|zinc nicotinamide|0.9997	CIDm00026042|zopaque ldc|0.9934
ALDH1A2|O94788	CIDm00003121|valproic acid-d|0.9989	CIDm00000753|glycerol-d|0.9982	CIDm00002909|CID9988947|0.9973	CIDm00005538|SCHEMBL12494512|1.0000	CIDm00000238|CID9827664|0.9879	CIDm00023994|zinc-64|1.0000	CIDm00001117|hydron;methyl carbamimidothioate;sulfate|1.0000	CIDm00000271|calcium-41|1.0000	CIDm00000175|perdeuterioacetoxy|1.0000	CIDm00000888|mg++|0.9878	CIDm00000312|SCHEMBL15314976|1.0000	CIDm00015103|SCHEMBL16062159|0.9896	CIDm00005562|Trichostatin A, Streptomyces sp.|0.9721	CIDm00000923|zlchem 216|1.0000	CIDm00000961||I-Oxido dihydrogen|0.9976	CIDm00000174|methanol/methanol-d1|0.9986	CIDm00002514|cadmium-110|1.0000	CIDm00000702|(1S)-1-deuterioethanol|0.9988	CIDm00014888|white arsenic|0.9995	CIDm00006503|SCHEMBL9633903|0.9999	CIDm00000177|2-deuterio-1-tritioethanone|0.9978	CIDm00005408|UNII-P57HP4MCQZ|0.9942	CIDm00000783|p-Hydrogen|1.0000	CIDm00007870|SCHEMBL1331651|1.0000	CIDm00000813|potassium;hydron|1.0000	CIDm00000750|glycine-t2|1.0000	CIDm00000544|tris(oxidanidyl)arsane|0.9997	CIDm00000602|DL-Alanine-13C3|1.0000	CIDm00005978|SCHEMBL15474330|0.9876	CIDm00000224|Spectrum_000075|0.9994	CIDm00000611|d-glutamate-meso-d|0.9974	CIDm00008117|zinc bis-glycol|0.9994	CIDm00000774|dideuterio-[2-(1H-imidazol-5-yl)ethyl]amine|0.9986	CIDm00001690|CID9893548|0.9944	CIDm00077998|rosiglizole|1.0000	CIDm00000612|sodium l-lactate-(13)c(3)|0.9988	CIDm00248893|{1-[(1-phenylethyl)sulfanyl]ethyl}benzene|0.9908	CIDm00000311|CID9990172|0.9981	CIDm00001567|203645-37-8|1.0000	CIDm00078165|{2-[n-morpholino]ethanesulfonic acid}hydrate|1.0000	CIDm00005040|Rapamycin C-7, analog 1|1.0000	CIDm00008172|tris-tri-ethyleneglycolphosphate|0.9997	CIDm00005591|ZINC00968278|1.0000	CIDm00008200|tris(tetraethyleneglycol)phosphite|1.0000	CIDm00000965|zirconyl oleate|1.0000	CIDm00001110|2,3-dideuterosuccinate-1-13c|0.9998	CIDm00518605|tricyclo[3.3.1.1(3,7)]tetraarsoxane|1.0000	CIDm00000896|melatonin-d3|1.0000	CIDm00000943|trioxonitrate(V)|1.0000
GNPDA1|P46926	CIDm00024462|copper-64(2+);sulfate|0.9777	CIDm00000753|glycerol-d|0.9874	CIDm00002909|CID9988947|0.9902	CIDm00001003|Phosphoric acid-18O4 solution|0.9984	CIDm00023994|zinc-64|0.9995	CIDm00001117|hydron;methyl carbamimidothioate;sulfate|0.7254	CIDm00004156|trideuteriomethyl methanesulfonate|0.9529	CIDm00000312|SCHEMBL15314976|0.9991	CIDm00000934|pi-Cyclopentadienyl compd. with nickel|0.7353	CIDm00015103|SCHEMBL16062159|0.9996	CIDm00000923|zlchem 216|0.9999	CIDm00000961||I-Oxido dihydrogen|0.9906	CIDm00000283|oxidanylformaldehyde|0.9942	CIDm00000174|methanol/methanol-d1|0.9966	CIDm00002514|cadmium-110|0.6874	CIDm00006113|methylsulfonic acid, ethyl ester|0.8373	CIDm00000206|CID9899007|0.6984	CIDm00006503|SCHEMBL9633903|0.9982	CIDm00000783|p-Hydrogen|0.9995	CIDm00000813|potassium;hydron|0.9965	CIDm00000899|478529-44-1|0.9991	CIDm00023931|bis(chloranyl)mercury-201|0.9897	CIDm00023925|iron-58(2+)|0.7079	CIDm00008117|zinc bis-glycol|0.9992	CIDm00000222|deuterio(tritio)amine|0.9989	CIDm00001023|dihydroxyphosphoryl hydrogen phosphate|0.9780	CIDm00000311|CID9990172|0.9833	CIDm05359596|arsenic-71|0.9413	CIDm00000231|SCHEMBL5720005|0.9746	CIDm00008200|tris(tetraethyleneglycol)phosphite|0.9968	CIDm00002519|Caffeine-1-methyl-14C|0.9905	CIDm00000303|CID9866174|1.0000	CIDm00072466|CID9920268|0.9924	CIDm00000871|CID9957787|0.9888	CIDm00010461|CID10702120|0.9844	CIDm00024261|silicon(IV) oxide|0.9844	CIDm00000875|tartaric-d acid|0.9915	CIDm00000263|Butyl-13C4 alcohol|0.9624	CIDm00024424|zinc;sulfuric acid|0.9977	CIDm00023991|xenon-134|0.9997	CIDm00081462|bistris|0.9950	CIDm00006575|Trichloroethylene-13C2|0.9997	CIDm00001167|CID9851795|0.9899	CIDm00023963|trichlorotitanium(1+) cyclopenta-2,4-dienide|0.9965	CIDm00006261|Guanidine, 1-methyl-d3-3-nitro-1-nitroso-|0.9979
MMP15|P51511	CIDm00024462|copper-64(2+);sulfate|0.8984	CIDm00005538|SCHEMBL12494512|0.7132	CIDm00001003|Phosphoric acid-18O4 solution|0.9833	CIDm00000712|Formaldehyde-13C,d2solution|0.6075	CIDm00000450|CID9993501|0.9883	CIDm00000702|(1S)-1-deuterioethanol|0.9832	CIDm00000784|superoxol|0.9633	CIDm00000899|478529-44-1|0.9188	CIDm06326970|selenium-72|0.9997	CIDm00002767|azane;platinum-195(2+);dichloride|0.9960	CIDm05280961|genistein-d(4)|0.9959	CIDm00000544|tris(oxidanidyl)arsane|0.9926	CIDm00003017|AGN-PC-0CX9FP|0.9320	CIDm00077998|rosiglizole|0.9997	CIDm00003715|Indomod-d4|0.9871	CIDm00004666|CID9897470|1.0000	CIDm00000158|CID9950404|0.9958	CIDm00003779|UNII-DIA2A74855|0.9989	CIDm05359596|arsenic-71|0.9562	CIDm00000772|enoxaparin|0.9260	CIDm00024854|calcium-45(2+);dichloride|0.9972	CIDm25880656|EINECS 255-353-5|1.0000	CIDm00014829|oxocopper|0.9868	CIDm00004624|Topamine-d3 Hydrochloride|1.0000	CIDm00063062|CTK8F2185|0.9607	CIDm00104741|SCHEMBL15263309|0.9894	CIDm00003367|ZINC03875977|1.0000	CIDm00000761|ZINC19418783|0.9978	CIDm53477714|AGN-PC-09TKB8|0.9841	CIDm00024823|trioxygene|0.9658
C4A|P0C0L4	CIDm00001117|hydron;methyl carbamimidothioate;sulfate|0.8837	CIDm00000175|perdeuterioacetoxy|0.9983	CIDm00000312|SCHEMBL15314976|0.8677	CIDm00000923|zlchem 216|1.0000	CIDm00000961||I-Oxido dihydrogen|0.9461	CIDm00000283|oxidanylformaldehyde|0.9094	CIDm00000977|triplet molecular oxygen|0.9672	CIDm00000702|(1S)-1-deuterioethanol|0.9845	CIDm00000206|CID9899007|0.9937	CIDm00000784|superoxol|0.9646	CIDm00006049|ETHYLENEDIAMINETETRAACETICACID-D16|0.9704	CIDm00000899|478529-44-1|0.9941	CIDm00000679|trideuterio(methylsulfinyl)methane|0.9806	CIDm00000887|wood spirit|0.9638	CIDm00000838|UNII-336096P2WE|0.9918	CIDm00000241|perdeuterobenzene|0.9334	CIDm00002891|CID9963853|0.9649	CIDm00000402|sulphur-33|0.9974	CIDm00000871|CID9957787|0.9813	CIDm00002676|SCHEMBL6241950|0.9993	CIDm00000297|protiomethane|0.9824	CIDm00024261|silicon(IV) oxide|0.9791	CIDm00001206|methamphetamine-d4|0.9920	CIDm00004364|SCHEMBL4969844|0.9826	CIDm00000699|SCHEMBL1331287|0.9942	CIDm00006212|tris(chloranyl)-deuterio-methane|0.9887	CIDm00002460|sodium n,2'-o-dibutyryladenosine-3',5'-phosphate|0.9787	CIDm00006342|2-tritioethanenitrile|0.9989	CIDm00002719|886U3H6UFF|0.9933	CIDm00024766|SCHEMBL15263434|0.9924	CIDm00003633|CID3633|0.9757	CIDm00008058|hex-2,4-ylen|0.9827
PLA2G2A|P14555	CIDm00003121|valproic acid-d|0.9995	CIDm00000753|glycerol-d|0.9873	CIDm00002909|CID9988947|0.9722	CIDm00005538|SCHEMBL12494512|0.9633	CIDm00001003|Phosphoric acid-18O4 solution|0.9542	CIDm00000712|Formaldehyde-13C,d2solution|0.9331	CIDm00000238|CID9827664|0.9585	CIDm00001117|hydron;methyl carbamimidothioate;sulfate|0.9798	CIDm00000271|calcium-41|0.9934	CIDm00000175|perdeuterioacetoxy|0.9937	CIDm00000312|SCHEMBL15314976|0.9985	CIDm00005562|Trichostatin A, Streptomyces sp.|0.9726	CIDm00000450|CID9993501|0.9999	CIDm05280343|quercetin-3-beta-d|0.9643	CIDm00000923|zlchem 216|0.9804	CIDm00015625|CID158816|0.9988	CIDm00000961||I-Oxido dihydrogen|1.0000	CIDm00000283|oxidanylformaldehyde|0.9989	CIDm00002524|SCHEMBL10034115|0.9837	CIDm00000866|lysine (12c/13c)|0.9737	CIDm00002514|cadmium-110|0.9551	CIDm00000280|CID9920366|0.9874	CIDm00006503|SCHEMBL9633903|0.9909	CIDm04604180|CID4604180|0.9689	CIDm00006049|ETHYLENEDIAMINETETRAACETICACID-D16|0.9807	CIDm00000783|p-Hydrogen|0.9991	CIDm00002116|SCHEMBL14297170|0.9555	CIDm06326970|selenium-72|0.9834	CIDm00005590|4-tert-Octylphenol-3,5-d2 monoethoxylate solution|0.9942	CIDm05280961|genistein-d(4)|0.9181	CIDm00000679|trideuterio(methylsulfinyl)methane|0.9868	CIDm00000304|CID9909206|0.9975	CIDm00000887|wood spirit|0.9778	CIDm00000274|2oz6|0.9827	CIDm00000985|SCHEMBL1332805|0.9999	CIDm00016886|ZB000289|0.9895	CIDm00248893|{1-[(1-phenylethyl)sulfanyl]ethyl}benzene|0.9825	CIDm00003715|Indomod-d4|0.9904	CIDm00002244|deuterio 2-acetyloxybenzoate|0.9813	CIDm00000158|CID9950404|0.9913	CIDm00000231|SCHEMBL5720005|0.9975	CIDm00000160|CID9884956|1.0000	CIDm00003987|SCHEMBL3672549|0.9870	CIDm00004112|SCHEMBL9246378|0.9926	CIDm00000772|enoxaparin|0.9770	CIDm00003776|1-deuteriopropan-2-ol|0.9909	CIDm00123638|AGN-PC-04Y3WW|0.9619	CIDm00000264|CID9812753|0.9705	CIDm00028486|lithium-12|0.9945
OXCT2|Q9BYC2	CIDm00003121|valproic acid-d|0.9997	CIDm00024462|copper-64(2+);sulfate|0.9967	CIDm00005538|SCHEMBL12494512|0.9985	CIDm00001003|Phosphoric acid-18O4 solution|0.9899	CIDm00023994|zinc-64|0.9813	CIDm00001117|hydron;methyl carbamimidothioate;sulfate|0.9918	CIDm00002336|CID6911868|0.9998	CIDm00000888|mg++|0.9942	CIDm00000312|SCHEMBL15314976|0.9872	CIDm00000934|pi-Cyclopentadienyl compd. with nickel|0.9909	CIDm00015103|SCHEMBL16062159|0.9842	CIDm00002256|zeapos|0.9955	CIDm00000174|methanol/methanol-d1|0.9989	CIDm00000702|(1S)-1-deuterioethanol|0.9957	CIDm00000813|potassium;hydron|1.0000	CIDm00000738|glutamine (14n glutamine)|0.9939	CIDm00000679|trideuterio(methylsulfinyl)methane|0.9947	CIDm00000681|72535-00-3|0.9996	CIDm00023931|bis(chloranyl)mercury-201|0.9832	CIDm00000051|SCHEMBL6887701|0.9823	CIDm00011009|copper-67(2+);dichloride|0.9995	CIDm00003017|AGN-PC-0CX9FP|0.9948	CIDm00000187|ACETYLCHOLINE-D16BROMIDE|0.9957	CIDm00024502|sodium dichromate(VI)|0.9892	CIDm00001110|2,3-dideuterosuccinate-1-13c|0.9998	CIDm00001153|tyrosine t23g7|0.9865	CIDm00019920|ZINC02038187|0.9980	CIDm00003776|1-deuteriopropan-2-ol|0.9995	CIDm00000264|CID9812753|0.9910	CIDm00000317|RGJOEKWQDUBAIZ-FTAFPTFXSA-N|0.9986	CIDm00008083|morpholin-4-yl-d|1.0000	CIDm00000871|CID9957787|0.9848	CIDm00439605|d-lysinamide|0.9973	CIDm05460048|triglycerides|0.9993	CIDm00000236|asparagine (d79n-beta2ar-rluc)|1.0000	CIDm00014012|CID522275|0.9953	CIDm00000622|BC631334|1.0000	CIDm00000996|{phenol|1.0000	CIDm00000263|Butyl-13C4 alcohol|0.9942	CIDm00004454|CID9960585|0.9997	CIDm00159612|cobaltous;stannic;oxygen(2-)|0.9996	CIDm06439874|SCHEMBL10970216|0.9948	CIDm00001051|Vitazechs-d5|1.0000	CIDm00081462|bistris|1.0000	CIDm00003903|SCHEMBL11399380|0.9746	CIDm00003460|MolPort-028-951-604|1.0000	CIDm00024748|aldehydo-D-talose|0.9997	CIDm00000983|tripolyphosphoric acid|1.0000	CIDm00003051|pyrocarbonic acid diethylester|0.9985
PRMT1|Q99873	CIDm00003121|valproic acid-d|1.0000	CIDm00000753|glycerol-d|0.9999	CIDm00002909|CID9988947|1.0000	CIDm00005538|SCHEMBL12494512|0.9690	CIDm00002336|CID6911868|0.9753	CIDm00000271|calcium-41|1.0000	CIDm00000175|perdeuterioacetoxy|0.9996	CIDm00000888|mg++|0.9890	CIDm00004156|trideuteriomethyl methanesulfonate|0.9766	CIDm00000283|oxidanylformaldehyde|0.9993	CIDm00000866|lysine (12c/13c)|0.9952	CIDm00014888|white arsenic|0.9936	CIDm00006113|methylsulfonic acid, ethyl ester|0.9987	CIDm00000783|p-Hydrogen|0.9686	CIDm00002116|SCHEMBL14297170|0.9977	CIDm06326970|selenium-72|0.9816	CIDm05280961|genistein-d(4)|0.9782	CIDm00001115|CID9907067|0.9925	CIDm00000232|CID9815369|1.0000	CIDm00003054|d, diethylstilbestrol|0.9823	CIDm00006623|bisphenol a-(13)c(12)|0.9925	CIDm00003017|AGN-PC-0CX9FP|0.9917	CIDm00000191|ZINC03201876|0.9773	CIDm00000193|S-Adenosylhomocysteine-13C5|1.0000	CIDm53629505|AGN-PC-09X1LX|0.9954	CIDm00002156|MOLI000923|0.9988	CIDm00062551|pentethyleneglycol|0.9945	CIDm00001079|Transmetil (TN)|0.9982	CIDm00001805|wr 183027|0.9968	CIDm00006329|methylamine-d3|0.9774	CIDm00000861|CID9917492|0.9916	CIDm00000833|zinc urocanate citrullinate|0.9832	CIDm77620543|CFU|0.9999	CIDm05359264|ZBNARPCCDMHDDV-UHFFFAOYSA-N|0.9944	CIDm00065999|Telmisartan-d7|0.9954	CIDm00171147|SCHEMBL2239479|0.9908
SLC7A9|P82251	CIDm00024462|copper-64(2+);sulfate|0.9479	CIDm00002909|CID9988947|1.0000	CIDm05280343|quercetin-3-beta-d|1.0000	CIDm00002256|zeapos|0.9999	CIDm00000866|lysine (12c/13c)|0.9349	CIDm00000857|leucine-d3|1.0000	CIDm00000232|CID9815369|1.0000	CIDm00000224|Spectrum_000075|0.9979	CIDm00023925|iron-58(2+)|0.9978	CIDm00000051|SCHEMBL6887701|0.9991	CIDm00006623|bisphenol a-(13)c(12)|0.9932	CIDm00004609|CID9947360|0.9995	CIDm00000402|sulphur-33|0.9895	CIDm00001099|hydron;sulfite|0.9955	CIDm00000867|zirconiummalonat|0.9878	CIDm00000119|AMINOBUTYRICACID,GAMMA,[4-14C]|1.0000	CIDm00005300|SCHEMBL15012795|1.0000	CIDm00000622|BC631334|0.9999	CIDm00005726|Zidovudine-d3|1.0000	CIDm00000892|inositol-d(6)|1.0000	CIDm00001794|hexamethyleneamiloride|1.0000	CIDm00006329|methylamine-d3|0.9998	CIDm00000305|SCHEMBL1332010|1.0000	CIDm00000389|ornithine-d|0.9998	CIDm00023991|xenon-134|0.9995	CIDm00125643|CID9915977|1.0000	CIDm00000723|dimethyl-[(3R)-3-phenyl-3-(2-pyridyl)propyl]amine|1.0000	CIDm11524144|AGN-PC-0682DN|1.0000	CIDm00006261|Guanidine, 1-methyl-d3-3-nitro-1-nitroso-|0.9999
CACNB1|Q02641	CIDm00005538|SCHEMBL12494512|0.9994	CIDm00001117|hydron;methyl carbamimidothioate;sulfate|0.9904	CIDm00000271|calcium-41|1.0000	CIDm00000312|SCHEMBL15314976|0.9902	CIDm00015103|SCHEMBL16062159|0.9946	CIDm00000702|(1S)-1-deuterioethanol|0.9806	CIDm00024425|disodium;dioxido(dioxo)chromium-51|0.9704	CIDm00024934|sodiumhydrogen selenite,sodium biselenite|0.9922	CIDm00023931|bis(chloranyl)mercury-201|1.0000	CIDm00000259|SCHEMBL13620354|0.9987	CIDm00000801|INDOLE-3-ACETICACID,[5-3H]|1.0000	CIDm00025476|HY-13948|0.9830	CIDm00002520|verapamil-s|0.9999	CIDm00001032|CID9989212|1.0000	CIDm54451667|arginine (r)-serine|0.9999
SLC1A4|P43007	CIDm00003121|valproic acid-d|0.9995	CIDm00024462|copper-64(2+);sulfate|0.9992	CIDm00002909|CID9988947|1.0000	CIDm00023994|zinc-64|0.9877	CIDm00004156|trideuteriomethyl methanesulfonate|0.9829	CIDm00000450|CID9993501|0.9812	CIDm00000923|zlchem 216|0.9862	CIDm00041322|64396-10-7|0.9924	CIDm00006113|methylsulfonic acid, ethyl ester|0.9995	CIDm00023930|manganum|0.9792	CIDm00004920|CID9948776|0.9859	CIDm00023830|hepes-t|0.9920	CIDm05280961|genistein-d(4)|0.9783	CIDm00006410|zinc t-butyl peroxide|0.9949	CIDm00000602|DL-Alanine-13C3|1.0000	CIDm05281707|cumestrol|0.9849	CIDm00000681|72535-00-3|0.9969	CIDm00023931|bis(chloranyl)mercury-201|0.9907	CIDm00000611|d-glutamate-meso-d|0.9885	CIDm00005428|CID9830965|0.9937	CIDm00000222|deuterio(tritio)amine|0.9889	CIDm00000985|SCHEMBL1332805|0.9889	CIDm00006859|methyl(quinolin-8-yloxy)mercury|0.9877	CIDm00000612|sodium l-lactate-(13)c(3)|0.9943	CIDm00000424|aspartic acid-d|0.9938	CIDm00001567|203645-37-8|0.9978	CIDm00008200|tris(tetraethyleneglycol)phosphite|0.9996	CIDm00001110|2,3-dideuterosuccinate-1-13c|0.9938	CIDm00004122|oncodazole|0.9940	CIDm00000181|ZSLZBFCDCINBPY-LKJKNSTQSA-N|0.9943	CIDm03062316|SCHEMBL4236003|0.9847	CIDm00000867|zirconiummalonat|0.9972	CIDm00015938|Paraquat-d8 Dichloride|0.9860	CIDm00000594|s/cysteine|0.9968	CIDm00001123|342611-14-7|0.9896	CIDm00010461|CID10702120|0.9978	CIDm00000617|serine-t|0.9914	CIDm00161491|monomethylarsonous acid|0.9881	CIDm00005726|Zidovudine-d3|0.9937	CIDm00004763|zadonal|0.9994	CIDm00024775|4-tert-Octylphenol-3,5-d2 diethoxylate solution|0.9987	CIDm00001174|uracil-13c4,15n2|0.9946	CIDm00000009|phosphorothioate inositol phosphate|0.9984	CIDm00003908|CHEMBL1742488|0.9980	CIDm00000205|s-allo-threonine|0.9962	CIDm00000441|sodium;(3S)-3-oxidanylbutanoate|0.9989	CIDm00000305|SCHEMBL1332010|0.9942	CIDm00006342|2-tritioethanenitrile|0.9997	CIDm00003727|Iodoacetamide-13C2, 2-d2|0.9955
ATM|Q13315	CIDm00003121|valproic acid-d|0.9984	CIDm00024462|copper-64(2+);sulfate|1.0000	CIDm00000753|glycerol-d|0.9969	CIDm00005538|SCHEMBL12494512|0.9976	CIDm00001003|Phosphoric acid-18O4 solution|0.9999	CIDm00000712|Formaldehyde-13C,d2solution|0.9974	CIDm00000238|CID9827664|1.0000	CIDm00001983|SCHEMBL887976|0.9946	CIDm00023994|zinc-64|1.0000	CIDm00002336|CID6911868|0.9985	CIDm00000175|perdeuterioacetoxy|0.9925	CIDm00004156|trideuteriomethyl methanesulfonate|0.9816	CIDm00015103|SCHEMBL16062159|0.9999	CIDm00005562|Trichostatin A, Streptomyces sp.|0.9932	CIDm00000197|SCHEMBL14613190|0.9992	CIDm00000961||I-Oxido dihydrogen|0.9962	CIDm00041322|64396-10-7|0.9958	CIDm00000283|oxidanylformaldehyde|0.9862	CIDm00002524|SCHEMBL10034115|0.9826	CIDm00000977|triplet molecular oxygen|1.0000	CIDm00000866|lysine (12c/13c)|1.0000	CIDm00000702|(1S)-1-deuterioethanol|1.0000	CIDm00014888|white arsenic|0.9957	CIDm00005234|sodium;chlorine-35(1-)|0.9943	CIDm00000280|CID9920366|1.0000	CIDm00006503|SCHEMBL9633903|0.9961	CIDm00000784|superoxol|0.9938	CIDm04604180|CID4604180|1.0000	CIDm00006049|ETHYLENEDIAMINETETRAACETICACID-D16|0.9985	CIDm00023930|manganum|0.9927	CIDm06326970|selenium-72|0.9905	CIDm00000738|glutamine (14n glutamine)|1.0000	CIDm00005056|CTK8G2938|0.9467	CIDm00023830|hepes-t|0.9969	CIDm00002767|azane;platinum-195(2+);dichloride|0.9998	CIDm00000857|leucine-d3|0.9971	CIDm00005590|4-tert-Octylphenol-3,5-d2 monoethoxylate solution|0.9982	CIDm05280961|genistein-d(4)|0.9979	CIDm00001115|CID9907067|0.9949	CIDm00002349|CID9885301|0.9980	CIDm00000232|CID9815369|0.9962	CIDm00006410|zinc t-butyl peroxide|0.9961	CIDm00000750|glycine-t2|0.9623	CIDm00000602|DL-Alanine-13C3|1.0000	CIDm00000679|trideuterio(methylsulfinyl)methane|1.0000	CIDm00023985|gold-198|0.9999	CIDm00023925|iron-58(2+)|0.9973	CIDm00005297|CID9876413|1.0000	CIDm00011009|copper-67(2+);dichloride|0.9896
S100G|P29377	CIDm00001117|hydron;methyl carbamimidothioate;sulfate|0.8769	CIDm00000271|calcium-41|0.9938	CIDm00000888|mg++|0.9492	CIDm00000450|CID9993501|0.9059	CIDm00002524|SCHEMBL10034115|0.9907	CIDm00023930|manganum|0.9166	CIDm00004920|CID9948776|0.9665	CIDm05280961|genistein-d(4)|0.9382	CIDm00003054|d, diethylstilbestrol|0.9222	CIDm00006623|bisphenol a-(13)c(12)|0.9500	CIDm00000896|melatonin-d3|0.9914	CIDm00000264|CID9812753|0.9907	CIDm00002900|ZINC03872172|0.9876	CIDm00008083|morpholin-4-yl-d|0.9683	CIDm00004140|NCGC00016363-01|0.9220	CIDm00002735|SCHEMBL267918|0.9732	CIDm00104741|SCHEMBL15263309|0.9923	CIDm00002019|CID9855147|0.9968	CIDm00000699|SCHEMBL1331287|0.9568	CIDm00001107|gonol|0.9955
TK2|O00142	CIDm00003121|valproic acid-d|1.0000	CIDm00024462|copper-64(2+);sulfate|0.9905	CIDm00000753|glycerol-d|0.9950	CIDm00001003|Phosphoric acid-18O4 solution|0.9999	CIDm00000712|Formaldehyde-13C,d2solution|0.9997	CIDm00000238|CID9827664|0.9951	CIDm00001983|SCHEMBL887976|0.9886	CIDm00023994|zinc-64|0.9978	CIDm00001117|hydron;methyl carbamimidothioate;sulfate|0.9997	CIDm00000175|perdeuterioacetoxy|0.9679	CIDm00000888|mg++|0.9999	CIDm00000934|pi-Cyclopentadienyl compd. with nickel|0.9927	CIDm00000197|SCHEMBL14613190|1.0000	CIDm00000923|zlchem 216|0.9849	CIDm00000961||I-Oxido dihydrogen|0.9693	CIDm00000283|oxidanylformaldehyde|0.8978	CIDm00000977|triplet molecular oxygen|0.9700	CIDm00000762|XKMLYUALXHKNFT-DTUHVUQASA-N|0.9620	CIDm00000866|lysine (12c/13c)|0.9515	CIDm00000702|(1S)-1-deuterioethanol|0.9978	CIDm00005234|sodium;chlorine-35(1-)|0.9795	CIDm00000206|CID9899007|0.9519	CIDm00000280|CID9920366|0.9963	CIDm00006503|SCHEMBL9633903|0.9989	CIDm00000784|superoxol|0.9899	CIDm04604180|CID4604180|0.9954	CIDm00006049|ETHYLENEDIAMINETETRAACETICACID-D16|0.9972	CIDm00000783|p-Hydrogen|0.9995	CIDm00024425|disodium;dioxido(dioxo)chromium-51|0.9593	CIDm00000738|glutamine (14n glutamine)|0.9999	CIDm00023830|hepes-t|0.9915	CIDm00000857|leucine-d3|0.9837	CIDm00005590|4-tert-Octylphenol-3,5-d2 monoethoxylate solution|0.9961	CIDm00001115|CID9907067|0.9830	CIDm00002349|CID9885301|0.9985	CIDm00000232|CID9815369|0.9990	CIDm00000750|glycine-t2|0.9833	CIDm00000602|DL-Alanine-13C3|0.9922	CIDm00000679|trideuterio(methylsulfinyl)methane|0.9910	CIDm00005978|SCHEMBL15474330|0.9858	CIDm00000681|72535-00-3|0.9914	CIDm00023985|gold-198|0.9843	CIDm00000611|d-glutamate-meso-d|0.9910	CIDm00000304|CID9909206|0.9708	CIDm00005297|CID9876413|0.9877	CIDm00024584|magnesium;trichloride|0.9978	CIDm00000887|wood spirit|0.9707	CIDm00004873|potassium-43(1+);chloride|0.9929	CIDm00000274|2oz6|0.9987
MTAP|Q13126	CIDm00003121|valproic acid-d|1.0000	CIDm00000753|glycerol-d|0.9998	CIDm00001003|Phosphoric acid-18O4 solution|1.0000	CIDm00000712|Formaldehyde-13C,d2solution|0.9878	CIDm00001983|SCHEMBL887976|0.9833	CIDm00023994|zinc-64|0.9911	CIDm00001117|hydron;methyl carbamimidothioate;sulfate|0.9979	CIDm00002336|CID6911868|0.9868	CIDm00000271|calcium-41|0.9943	CIDm00000175|perdeuterioacetoxy|0.9966	CIDm00000888|mg++|1.0000	CIDm00004156|trideuteriomethyl methanesulfonate|0.9977	CIDm00000312|SCHEMBL15314976|0.9999	CIDm00015103|SCHEMBL16062159|1.0000	CIDm00005562|Trichostatin A, Streptomyces sp.|0.9893	CIDm00000197|SCHEMBL14613190|0.9947	CIDm00000283|oxidanylformaldehyde|0.9945	CIDm00000174|methanol/methanol-d1|0.9899	CIDm00014888|white arsenic|0.9942	CIDm00006113|methylsulfonic acid, ethyl ester|0.9987	CIDm00007870|SCHEMBL1331651|0.9860	CIDm00000679|trideuterio(methylsulfinyl)methane|0.9944	CIDm00000681|72535-00-3|0.9887	CIDm00023931|bis(chloranyl)mercury-201|0.9884	CIDm00003385|FT-0695667|0.9996	CIDm00000764|s:guanine|0.9978	CIDm00000191|ZINC03201876|0.9963	CIDm00001023|dihydroxyphosphoryl hydrogen phosphate|0.9996	CIDm00005238|CID9833957|0.9995	CIDm00077998|rosiglizole|0.9876	CIDm00000876|methionine-d4|0.9971	CIDm00073212|Diplumbene|0.9920	CIDm00008200|tris(tetraethyleneglycol)phosphite|0.9922	CIDm00000597|cytosine-1-beta-d|0.9762	CIDm00000190|Adenine-2,8-3H|0.9975	CIDm00000622|BC631334|0.9998	CIDm00000703|SCHEMBL15945863|0.9999	CIDm00001016|VZ33528|0.9971	CIDm00024775|4-tert-Octylphenol-3,5-d2 diethoxylate solution|0.9985	CIDm00000765|ZINC06119283|1.0000	CIDm00012967|CID187425|0.9914	CIDm00062080||A-D-galactopyranoside, octyl|0.9967	CIDm00135074|n-Heptyl |A-D-Thioglucoside|0.9964	CIDm00001103|Spermine-[2H8].4HCl|1.0000	CIDm00006329|methylamine-d3|0.9998	CIDm00006694|tetraethylrhodamine|1.0000	CIDm00003367|ZINC03875977|0.9884	CIDm00024293|cesium-143|0.9998	CIDm03027721|dithiothreitol-d6|0.9948
ADK|P55263	CIDm00003121|valproic acid-d|1.0000	CIDm00024462|copper-64(2+);sulfate|0.9909	CIDm00000753|glycerol-d|0.9974	CIDm00002909|CID9988947|0.9817	CIDm00001003|Phosphoric acid-18O4 solution|0.9909	CIDm00000712|Formaldehyde-13C,d2solution|0.9926	CIDm00000238|CID9827664|0.9688	CIDm00001117|hydron;methyl carbamimidothioate;sulfate|0.9922	CIDm00002336|CID6911868|0.9926	CIDm00000271|calcium-41|0.9972	CIDm00000175|perdeuterioacetoxy|0.9937	CIDm00000888|mg++|0.9961	CIDm00000312|SCHEMBL15314976|0.9843	CIDm00000934|pi-Cyclopentadienyl compd. with nickel|0.9950	CIDm00015103|SCHEMBL16062159|0.9989	CIDm00005562|Trichostatin A, Streptomyces sp.|0.9897	CIDm00000197|SCHEMBL14613190|0.9933	CIDm00000923|zlchem 216|0.9979	CIDm00000174|methanol/methanol-d1|0.9894	CIDm00000762|XKMLYUALXHKNFT-DTUHVUQASA-N|0.9899	CIDm00006113|methylsulfonic acid, ethyl ester|0.9980	CIDm00000206|CID9899007|0.9889	CIDm00000783|p-Hydrogen|0.9866	CIDm00007870|SCHEMBL1331651|0.9792	CIDm00000813|potassium;hydron|0.9969	CIDm00000942||-nicotine|0.9773	CIDm00002767|azane;platinum-195(2+);dichloride|0.9999	CIDm00000679|trideuterio(methylsulfinyl)methane|0.9954	CIDm00000224|Spectrum_000075|0.9926	CIDm05281707|cumestrol|0.9929	CIDm00000681|72535-00-3|0.9972	CIDm00000259|SCHEMBL13620354|0.9952	CIDm00000191|ZINC03201876|0.9936	CIDm00005238|CID9833957|0.9995	CIDm00000193|S-Adenosylhomocysteine-13C5|0.9955	CIDm00000311|CID9990172|0.9945	CIDm00001134|[3'-13C]THYMIDINE|0.9984	CIDm00004795|CID9543492|0.9918	CIDm00008172|tris-tri-ethyleneglycolphosphate|0.9917	CIDm00000596|3'-deuterio cytidine|0.9927	CIDm00024502|sodium dichromate(VI)|0.9952	CIDm00024524|CID9920365|0.9904	CIDm66545744|AGN-PC-0H0HQD|0.9944	CIDm00000597|cytosine-1-beta-d|0.9985	CIDm00011907|{[3-(4-cyano-phenyl)-4-hydroxy|0.9952	CIDm00000190|Adenine-2,8-3H|0.9992	CIDm00001158|XCCTYIAWTASOJW-OPMSUHOOSA-N|0.9985	CIDm00439177|O641|0.9986	CIDm00000622|BC631334|0.9969
ATP7B|P35670	CIDm00003121|valproic acid-d|0.9999	CIDm00024462|copper-64(2+);sulfate|0.9996	CIDm00000753|glycerol-d|0.9858	CIDm00002909|CID9988947|0.9998	CIDm00005538|SCHEMBL12494512|0.9917	CIDm00001003|Phosphoric acid-18O4 solution|1.0000	CIDm00000712|Formaldehyde-13C,d2solution|0.9996	CIDm00000238|CID9827664|0.9903	CIDm00023994|zinc-64|1.0000	CIDm00001117|hydron;methyl carbamimidothioate;sulfate|0.9920	CIDm00000175|perdeuterioacetoxy|0.9815	CIDm00000888|mg++|0.9862	CIDm00000312|SCHEMBL15314976|0.9942	CIDm00000934|pi-Cyclopentadienyl compd. with nickel|0.9975	CIDm00015103|SCHEMBL16062159|0.9886	CIDm00000197|SCHEMBL14613190|1.0000	CIDm05280343|quercetin-3-beta-d|0.9771	CIDm00015625|CID158816|0.9936	CIDm00000961||I-Oxido dihydrogen|0.9786	CIDm00000977|triplet molecular oxygen|0.9966	CIDm00000762|XKMLYUALXHKNFT-DTUHVUQASA-N|0.9992	CIDm00000866|lysine (12c/13c)|0.9761	CIDm00002514|cadmium-110|1.0000	CIDm00000702|(1S)-1-deuterioethanol|0.9867	CIDm00005234|sodium;chlorine-35(1-)|0.9810	CIDm00000206|CID9899007|0.9882	CIDm00000280|CID9920366|0.9654	CIDm00006503|SCHEMBL9633903|0.9819	CIDm00000784|superoxol|0.9743	CIDm04604180|CID4604180|0.9897	CIDm00006049|ETHYLENEDIAMINETETRAACETICACID-D16|0.9953	CIDm00000783|p-Hydrogen|0.9944	CIDm00024425|disodium;dioxido(dioxo)chromium-51|0.9885	CIDm00000813|potassium;hydron|0.9998	CIDm00023930|manganum|0.9926	CIDm06326970|selenium-72|0.9999	CIDm00000738|glutamine (14n glutamine)|0.9544	CIDm00023830|hepes-t|0.9962	CIDm00002767|azane;platinum-195(2+);dichloride|0.9974	CIDm00005590|4-tert-Octylphenol-3,5-d2 monoethoxylate solution|0.9955	CIDm00001115|CID9907067|0.9960	CIDm00002349|CID9885301|0.9788	CIDm00000232|CID9815369|0.9898	CIDm00000750|glycine-t2|0.9587	CIDm00000544|tris(oxidanidyl)arsane|0.9916	CIDm00005978|SCHEMBL15474330|0.9896	CIDm00000224|Spectrum_000075|0.9546	CIDm00000681|72535-00-3|0.9795	CIDm00023931|bis(chloranyl)mercury-201|0.9983
PDE10A|Q9Y233	CIDm00003121|valproic acid-d|0.9964	CIDm00000753|glycerol-d|1.0000	CIDm00005538|SCHEMBL12494512|0.9707	CIDm00001003|Phosphoric acid-18O4 solution|0.9747	CIDm00000238|CID9827664|1.0000	CIDm00023994|zinc-64|0.9940	CIDm00001117|hydron;methyl carbamimidothioate;sulfate|0.9901	CIDm00000888|mg++|1.0000	CIDm00000312|SCHEMBL15314976|0.9951	CIDm00000934|pi-Cyclopentadienyl compd. with nickel|0.9772	CIDm00015103|SCHEMBL16062159|0.9315	CIDm00005562|Trichostatin A, Streptomyces sp.|0.9760	CIDm00000961||I-Oxido dihydrogen|1.0000	CIDm00041322|64396-10-7|0.9851	CIDm00000174|methanol/methanol-d1|0.9873	CIDm00000762|XKMLYUALXHKNFT-DTUHVUQASA-N|0.9990	CIDm00000783|p-Hydrogen|1.0000	CIDm00000679|trideuterio(methylsulfinyl)methane|1.0000	CIDm00000224|Spectrum_000075|1.0000	CIDm00000681|72535-00-3|1.0000	CIDm00000274|2oz6|1.0000	CIDm00001023|dihydroxyphosphoryl hydrogen phosphate|1.0000	CIDm00000896|melatonin-d3|1.0000	CIDm00005202|SEROTONINBINOXALATE,5-[2-14C]|1.0000	CIDm00000295|ZOOGRGPOEVQQDX-BDXYJKHTSA-N|1.0000	CIDm00002460|sodium n,2'-o-dibutyryladenosine-3',5'-phosphate|1.0000	CIDm00000761|ZINC19418783|1.0000	CIDm00001207|SCHEMBL9267991|0.9972	CIDm00023963|trichlorotitanium(1+) cyclopenta-2,4-dienide|0.9996
AK1|P00568	CIDm00003121|valproic acid-d|0.9999	CIDm00024462|copper-64(2+);sulfate|0.9656	CIDm00000753|glycerol-d|1.0000	CIDm00001003|Phosphoric acid-18O4 solution|1.0000	CIDm00000238|CID9827664|1.0000	CIDm00001983|SCHEMBL887976|0.9526	CIDm00023994|zinc-64|1.0000	CIDm00001117|hydron;methyl carbamimidothioate;sulfate|1.0000	CIDm00002336|CID6911868|0.9790	CIDm00000271|calcium-41|1.0000	CIDm00000888|mg++|1.0000	CIDm00015103|SCHEMBL16062159|1.0000	CIDm00000197|SCHEMBL14613190|1.0000	CIDm00000961||I-Oxido dihydrogen|0.9290	CIDm00002256|zeapos|0.9740	CIDm00000283|oxidanylformaldehyde|0.9999	CIDm00002514|cadmium-110|1.0000	CIDm00000177|2-deuterio-1-tritioethanone|1.0000	CIDm00002116|SCHEMBL14297170|0.9613	CIDm06326970|selenium-72|0.9865	CIDm00000738|glutamine (14n glutamine)|0.9982	CIDm00000730|QGWNDRXFNXRZMB-DTUHVUQASA-N|0.9948	CIDm00002767|azane;platinum-195(2+);dichloride|0.9938	CIDm00000224|Spectrum_000075|1.0000	CIDm00023925|iron-58(2+)|0.9755	CIDm00008117|zinc bis-glycol|1.0000	CIDm00003017|AGN-PC-0CX9FP|0.9925	CIDm00002826|SCHEMBL26609|0.9864	CIDm00004795|CID9543492|1.0000	CIDm00008172|tris-tri-ethyleneglycolphosphate|1.0000	CIDm00000951|xv) norepinephrine|0.9826	CIDm00000795|imidazolyl-d|1.0000	CIDm00002891|CID9963853|0.9992	CIDm00000994|CID9989619|0.9856	CIDm00000806|ZINC13557565|0.9998	CIDm00000867|zirconiummalonat|0.9630	CIDm00000190|Adenine-2,8-3H|0.9913	CIDm00015938|Paraquat-d8 Dichloride|0.9999	CIDm00001158|XCCTYIAWTASOJW-OPMSUHOOSA-N|1.0000	CIDm00439177|O641|0.9925	CIDm00000622|BC631334|0.9994	CIDm00000314|FT-0665428|0.9987	CIDm00003386|01K63SUP8D|1.0000	CIDm00000930||A-NADPH|0.9995	CIDm00002726|CHLORPROMAZINE-D3|0.9983	CIDm00000338|2-deuteriooxybenzoic acid|1.0000	CIDm00000765|ZINC06119283|0.9988	CIDm00001174|uracil-13c4,15n2|0.9985	CIDm00025465|SCHEMBL13210232|0.9841
CMAS|Q8NFW8	CIDm00003121|valproic acid-d|0.9989	CIDm00000753|glycerol-d|0.9727	CIDm00005538|SCHEMBL12494512|0.9917	CIDm00001003|Phosphoric acid-18O4 solution|0.9951	CIDm00001117|hydron;methyl carbamimidothioate;sulfate|0.9658	CIDm00000271|calcium-41|0.9902	CIDm00000175|perdeuterioacetoxy|0.9835	CIDm00000888|mg++|0.9867	CIDm00000312|SCHEMBL15314976|0.9778	CIDm00015103|SCHEMBL16062159|0.9663	CIDm00000961||I-Oxido dihydrogen|0.9643	CIDm00000283|oxidanylformaldehyde|0.9523	CIDm00000174|methanol/methanol-d1|0.9797	CIDm00000866|lysine (12c/13c)|0.9699	CIDm00000702|(1S)-1-deuterioethanol|0.9748	CIDm00000280|CID9920366|0.9853	CIDm00000784|superoxol|0.9831	CIDm00000783|p-Hydrogen|0.9670	CIDm00024425|disodium;dioxido(dioxo)chromium-51|0.9683	CIDm00000942||-nicotine|0.9501	CIDm00000738|glutamine (14n glutamine)|0.9949	CIDm00000857|leucine-d3|0.9868	CIDm00001115|CID9907067|0.9859	CIDm00000750|glycine-t2|0.9759	CIDm00000681|72535-00-3|0.9692	CIDm00023931|bis(chloranyl)mercury-201|0.9767	CIDm00008117|zinc bis-glycol|0.9728	CIDm00000764|s:guanine|0.9710	CIDm00001023|dihydroxyphosphoryl hydrogen phosphate|0.9725	CIDm00002826|SCHEMBL26609|0.9981	CIDm00000424|aspartic acid-d|0.9537	CIDm00078165|{2-[n-morpholino]ethanesulfonic acid}hydrate|0.9933	CIDm00008172|tris-tri-ethyleneglycolphosphate|0.9817	CIDm00000596|3'-deuterio cytidine|0.9999	CIDm00008200|tris(tetraethyleneglycol)phosphite|0.9952	CIDm00000773|CID9815258|0.9833	CIDm00518605|tricyclo[3.3.1.1(3,7)]tetraarsoxane|0.9872	CIDm00002891|CID9963853|0.9639	CIDm00008083|morpholin-4-yl-d|0.9892	CIDm00004253|SMR001338872|0.9784	CIDm00000871|CID9957787|0.9656	CIDm00002907|ZINC00155694|0.9940	CIDm24978514|Phosphate-Buffered Saline|0.9973	CIDm00000906|n-acetyl-d neuraminic acid|0.9795	CIDm00004894|CID9906908|0.9956	CIDm00000314|FT-0665428|0.9928	CIDm00433580|peptidoglycan|0.9698	CIDm00000791|CID9989320|0.9946	CIDm00030583|SCHEMBL33613|0.9953
CYP11B2|P19099	CIDm00003121|valproic acid-d|1.0000	CIDm00000753|glycerol-d|0.9986	CIDm00001983|SCHEMBL887976|1.0000	CIDm00001117|hydron;methyl carbamimidothioate;sulfate|0.9998	CIDm00002336|CID6911868|0.9777	CIDm00000271|calcium-41|0.9989	CIDm00000888|mg++|1.0000	CIDm00000312|SCHEMBL15314976|0.9998	CIDm00000923|zlchem 216|1.0000	CIDm00000961||I-Oxido dihydrogen|1.0000	CIDm00000283|oxidanylformaldehyde|0.9991	CIDm00002524|SCHEMBL10034115|0.9999	CIDm00000174|methanol/methanol-d1|0.9996	CIDm00000977|triplet molecular oxygen|0.9944	CIDm00002514|cadmium-110|0.9996	CIDm00000784|superoxol|0.9998	CIDm00005408|UNII-P57HP4MCQZ|1.0000	CIDm00000783|p-Hydrogen|0.9985	CIDm00000813|potassium;hydron|1.0000	CIDm00004920|CID9948776|0.9998	CIDm00002767|azane;platinum-195(2+);dichloride|1.0000	CIDm00023931|bis(chloranyl)mercury-201|0.9990	CIDm00023925|iron-58(2+)|0.9993	CIDm00000304|CID9909206|1.0000	CIDm00008117|zinc bis-glycol|1.0000	CIDm00078165|{2-[n-morpholino]ethanesulfonic acid}hydrate|0.9998	CIDm00001912|SCHEMBL16079734|0.9999	CIDm53629505|AGN-PC-09X1LX|0.9993	CIDm00000241|perdeuterobenzene|0.9852	CIDm00000801|INDOLE-3-ACETICACID,[5-3H]|0.9993	CIDm00002519|Caffeine-1-methyl-14C|0.9999	CIDm00000795|imidazolyl-d|1.0000	CIDm00149368|Dechromose-a Chrommycin A3|1.0000	CIDm00003776|1-deuteriopropan-2-ol|1.0000	CIDm00025476|HY-13948|0.9996	CIDm00000943|trioxonitrate(V)|1.0000	CIDm00000867|zirconiummalonat|1.0000	CIDm00000236|asparagine (d79n-beta2ar-rluc)|0.9972	CIDm00015938|Paraquat-d8 Dichloride|1.0000	CIDm00001065|ZINC04289113|0.9999	CIDm09874904|SCHEMBL37451|1.0000	CIDm00003821|690G0D6V8H|1.0000	CIDm00000297|protiomethane|0.9992	CIDm00002735|SCHEMBL267918|1.0000	CIDm00000875|tartaric-d acid|1.0000	CIDm00004946|s-propranolol|1.0000	CIDm00000929|beta-NADP|0.9999	CIDm00014917|CID9898791|0.9998	CIDm00004713|amino-3'-methoxyphenyl (-oxanaphtalen-4-on)|0.9939
PRKAB1|Q9Y478	CIDm00024462|copper-64(2+);sulfate|0.6720	CIDm00000753|glycerol-d|0.9981	CIDm00002909|CID9988947|0.9117	CIDm00001003|Phosphoric acid-18O4 solution|0.9930	CIDm00000712|Formaldehyde-13C,d2solution|0.9119	CIDm00000238|CID9827664|0.9667	CIDm00001117|hydron;methyl carbamimidothioate;sulfate|0.9258	CIDm00002336|CID6911868|0.6558	CIDm00000888|mg++|0.9591	CIDm00004156|trideuteriomethyl methanesulfonate|0.9428	CIDm00000312|SCHEMBL15314976|0.9715	CIDm00015103|SCHEMBL16062159|0.9995	CIDm00000197|SCHEMBL14613190|0.9927	CIDm05280343|quercetin-3-beta-d|0.6677	CIDm00015625|CID158816|0.9060	CIDm00000961||I-Oxido dihydrogen|0.8714	CIDm00000762|XKMLYUALXHKNFT-DTUHVUQASA-N|0.8605	CIDm00006113|methylsulfonic acid, ethyl ester|0.9131	CIDm00000206|CID9899007|0.8172	CIDm00000730|QGWNDRXFNXRZMB-DTUHVUQASA-N|0.9894	CIDm00002767|azane;platinum-195(2+);dichloride|0.9994	CIDm00000224|Spectrum_000075|0.9855	CIDm00002832|ZINC03872131|0.9594	CIDm00000311|CID9990172|0.9950	CIDm00000106|triammonium bis(o-phospho-l-serinate) trihydrate|0.9916	CIDm00005040|Rapamycin C-7, analog 1|0.9788	CIDm00005279|Stauosporin|0.9998	CIDm00003310|SCHEMBL2514265|0.9984	CIDm00002833|spindle poison|0.9845	CIDm00000190|Adenine-2,8-3H|0.9866	CIDm05460048|triglycerides|0.9772	CIDm24978514|Phosphate-Buffered Saline|0.9933	CIDm00003657|SQ 1089-13C,15N2|0.9439	CIDm00439177|O641|1.0000	CIDm00001166|Uridine-5'-diphosphogalactose|0.9827	CIDm00004091|metformin-d(6)|0.9579	CIDm00000929|beta-NADP|0.9838	CIDm00001016|VZ33528|1.0000	CIDm00002987|CID9953605|0.9911	CIDm00003750|Irinotecan-d10 Hydrochloride|0.9579	CIDm00002019|CID9855147|0.9943	CIDm00003910|n-acetyl-l-leucyl-l-leucyl-d -argininaldehyde|0.9903	CIDm00004829|X4OV71U42S|0.9950	CIDm00000928||A-NADH|0.9900	CIDm00002332|trisodium;benzenecarboximidamide;phosphate|0.9583	CIDm00024748|aldehydo-D-talose|0.9886	CIDm11524144|AGN-PC-0682DN|0.9997
GRIN1|Q05586	CIDm00000753|glycerol-d|0.9951	CIDm00005538|SCHEMBL12494512|0.9994	CIDm00001003|Phosphoric acid-18O4 solution|0.9933	CIDm00000238|CID9827664|0.9997	CIDm00023994|zinc-64|1.0000	CIDm00001117|hydron;methyl carbamimidothioate;sulfate|0.9992	CIDm00000271|calcium-41|0.9992	CIDm00000888|mg++|0.9903	CIDm00000312|SCHEMBL15314976|0.9942	CIDm00000923|zlchem 216|1.0000	CIDm00000961||I-Oxido dihydrogen|0.9886	CIDm00000762|XKMLYUALXHKNFT-DTUHVUQASA-N|1.0000	CIDm00000702|(1S)-1-deuterioethanol|1.0000	CIDm00005234|sodium;chlorine-35(1-)|1.0000	CIDm00000206|CID9899007|0.9976	CIDm00000280|CID9920366|0.9991	CIDm00000784|superoxol|0.9965	CIDm00006049|ETHYLENEDIAMINETETRAACETICACID-D16|0.9998	CIDm00000899|478529-44-1|0.9731	CIDm00000942||-nicotine|0.9918	CIDm00000730|QGWNDRXFNXRZMB-DTUHVUQASA-N|0.9549	CIDm00023830|hepes-t|0.9976	CIDm05280961|genistein-d(4)|0.9914	CIDm00000750|glycine-t2|1.0000	CIDm00000544|tris(oxidanidyl)arsane|0.9977	CIDm00000679|trideuterio(methylsulfinyl)methane|0.9994	CIDm00000681|72535-00-3|1.0000	CIDm00000611|d-glutamate-meso-d|1.0000	CIDm00011009|copper-67(2+);dichloride|0.9969	CIDm00024584|magnesium;trichloride|1.0000	CIDm00000259|SCHEMBL13620354|0.9999	CIDm00004873|potassium-43(1+);chloride|1.0000	CIDm00145068|14706-82-2|1.0000	CIDm00000187|ACETYLCHOLINE-D16BROMIDE|1.0000	CIDm00002826|SCHEMBL26609|1.0000	CIDm00000424|aspartic acid-d|1.0000	CIDm00000951|xv) norepinephrine|0.9999	CIDm00000241|perdeuterobenzene|0.9913	CIDm00024524|CID9920365|0.9928	CIDm00000840|(2R,3S,4S,5R)-6-methyloxane-2,3,4,5-tetrol|1.0000	CIDm00004253|SMR001338872|1.0000	CIDm00024854|calcium-45(2+);dichloride|1.0000	CIDm00000806|ZINC13557565|0.9992	CIDm00000119|AMINOBUTYRICACID,GAMMA,[4-14C]|1.0000	CIDm00000236|asparagine (d79n-beta2ar-rluc)|1.0000	CIDm00003821|690G0D6V8H|1.0000	CIDm00003007|CHEMBL3250775|1.0000	CIDm00000295|ZOOGRGPOEVQQDX-BDXYJKHTSA-N|0.9969	CIDm00003559|[19F]-HALOPERIDOL|1.0000
CTPS1|P17812	CIDm00003121|valproic acid-d|0.9986	CIDm00002909|CID9988947|0.9881	CIDm00005538|SCHEMBL12494512|0.9054	CIDm00001003|Phosphoric acid-18O4 solution|0.9895	CIDm00000238|CID9827664|1.0000	CIDm00001117|hydron;methyl carbamimidothioate;sulfate|0.9998	CIDm00002336|CID6911868|0.9999	CIDm00000888|mg++|0.9826	CIDm00004156|trideuteriomethyl methanesulfonate|1.0000	CIDm00000312|SCHEMBL15314976|0.9974	CIDm00000934|pi-Cyclopentadienyl compd. with nickel|1.0000	CIDm00005562|Trichostatin A, Streptomyces sp.|0.9937	CIDm00000450|CID9993501|0.9529	CIDm00000197|SCHEMBL14613190|1.0000	CIDm05280343|quercetin-3-beta-d|1.0000	CIDm00015625|CID158816|0.9865	CIDm00000961||I-Oxido dihydrogen|0.9982	CIDm00002256|zeapos|0.9999	CIDm00041322|64396-10-7|0.9934	CIDm00000762|XKMLYUALXHKNFT-DTUHVUQASA-N|0.9802	CIDm00006049|ETHYLENEDIAMINETETRAACETICACID-D16|0.9968	CIDm00000783|p-Hydrogen|0.9992	CIDm00024425|disodium;dioxido(dioxo)chromium-51|0.9999	CIDm00007870|SCHEMBL1331651|0.9998	CIDm00000942||-nicotine|0.9130	CIDm00000738|glutamine (14n glutamine)|0.9966	CIDm00000730|QGWNDRXFNXRZMB-DTUHVUQASA-N|0.9933	CIDm05280961|genistein-d(4)|0.9703	CIDm05281707|cumestrol|0.9642	CIDm00000611|d-glutamate-meso-d|0.9989	CIDm00005428|CID9830965|0.9829	CIDm00006623|bisphenol a-(13)c(12)|0.9965	CIDm00003385|FT-0695667|0.9994	CIDm00000222|deuterio(tritio)amine|0.9998	CIDm00145068|14706-82-2|1.0000	CIDm00005238|CID9833957|0.9981	CIDm00002826|SCHEMBL26609|0.9968	CIDm00004795|CID9543492|0.9991	CIDm00002978|SCHEMBL13308730|0.9783	CIDm00000596|3'-deuterio cytidine|0.9987	CIDm00000241|perdeuterobenzene|0.9864	CIDm00000181|ZSLZBFCDCINBPY-LKJKNSTQSA-N|0.9955	CIDm00000597|cytosine-1-beta-d|0.9836	CIDm00002513|sodium;dimethylarsinic acid;trihydrate|0.9987	CIDm00002907|ZINC00155694|0.9999	CIDm00024586|sulphuric acid nickel sulphate|0.9700	CIDm00005300|SCHEMBL15012795|0.9990	CIDm00001158|XCCTYIAWTASOJW-OPMSUHOOSA-N|0.9916	CIDm00000622|BC631334|0.9952
RBP7|Q96R05	CIDm00003121|valproic acid-d|0.5226	CIDm00024462|copper-64(2+);sulfate|0.9648	CIDm00005538|SCHEMBL12494512|0.9970	CIDm00001003|Phosphoric acid-18O4 solution|0.9996	CIDm00000712|Formaldehyde-13C,d2solution|0.5734	CIDm00001983|SCHEMBL887976|0.9661	CIDm00005562|Trichostatin A, Streptomyces sp.|0.5029	CIDm00000450|CID9993501|0.5200	CIDm00000961||I-Oxido dihydrogen|0.9764	CIDm00000177|2-deuterio-1-tritioethanone|0.9995	CIDm00004920|CID9948776|0.9923	CIDm00023830|hepes-t|0.9993	CIDm00016886|ZB000289|0.6293	CIDm00077998|rosiglizole|0.9998	CIDm00000231|SCHEMBL5720005|0.9999	CIDm00005591|ZINC00968278|0.9999	CIDm00000965|zirconyl oleate|0.9963	CIDm00025670|terbufos|0.5701	CIDm00000991|vitrex|0.6514	CIDm00003776|1-deuteriopropan-2-ol|0.9996	CIDm00000303|CID9866174|0.9994	CIDm00001071|Zuretinol|1.0000	CIDm00013676|ZINC02040143|0.5847	CIDm00108143|tamibarotene|0.9996	CIDm00001032|CID9989212|1.0000	CIDm00015433|n.n-dimethyldodecylamine-n-oxide|1.0000	CIDm00011005|TETRADECANOIC-6,6-D2ACID|1.0000	CIDm00000573|neo U-|A-Carotene|0.7507
IFNGR2|P38484	CIDm00003121|valproic acid-d|1.0000	CIDm00024462|copper-64(2+);sulfate|0.9971	CIDm00001003|Phosphoric acid-18O4 solution|0.9923	CIDm00000238|CID9827664|0.9753	CIDm00001983|SCHEMBL887976|0.9992	CIDm00000197|SCHEMBL14613190|0.9466	CIDm05280343|quercetin-3-beta-d|0.9521	CIDm00000961||I-Oxido dihydrogen|0.9757	CIDm00002514|cadmium-110|0.9884	CIDm00003385|FT-0695667|0.9837	CIDm00093860|SCHEMBL685473|0.9893	CIDm00000241|perdeuterobenzene|0.9457	CIDm00019920|ZINC02038187|0.9816	CIDm00006468|sernylan|0.9985	CIDm00005746|SCHEMBL13078824|0.9899	CIDm00003934|aspirin-triggered lipoxin A4|0.9808	CIDm00006575|Trichloroethylene-13C2|0.8438	CIDm00026042|zopaque ldc|0.9880
ALDH2|P05091	CIDm00003121|valproic acid-d|0.9989	CIDm00000753|glycerol-d|1.0000	CIDm00002909|CID9988947|1.0000	CIDm00005538|SCHEMBL12494512|1.0000	CIDm00000712|Formaldehyde-13C,d2solution|1.0000	CIDm00000238|CID9827664|0.9976	CIDm00001983|SCHEMBL887976|0.8970	CIDm00023994|zinc-64|1.0000	CIDm00001117|hydron;methyl carbamimidothioate;sulfate|1.0000	CIDm00000271|calcium-41|0.9985	CIDm00000175|perdeuterioacetoxy|1.0000	CIDm00000888|mg++|0.9998	CIDm00000312|SCHEMBL15314976|1.0000	CIDm00015103|SCHEMBL16062159|1.0000	CIDm00005562|Trichostatin A, Streptomyces sp.|0.9357	CIDm00000197|SCHEMBL14613190|0.7922	CIDm05280343|quercetin-3-beta-d|0.9674	CIDm00000923|zlchem 216|1.0000	CIDm00015625|CID158816|1.0000	CIDm00000961||I-Oxido dihydrogen|0.9988	CIDm00002256|zeapos|0.9740	CIDm00000283|oxidanylformaldehyde|0.9804	CIDm00000174|methanol/methanol-d1|1.0000	CIDm00000977|triplet molecular oxygen|0.9239	CIDm00002514|cadmium-110|1.0000	CIDm00000702|(1S)-1-deuterioethanol|1.0000	CIDm00014888|white arsenic|1.0000	CIDm00005234|sodium;chlorine-35(1-)|0.9416	CIDm00006503|SCHEMBL9633903|0.9998	CIDm00000177|2-deuterio-1-tritioethanone|0.9967	CIDm00000783|p-Hydrogen|1.0000	CIDm00007870|SCHEMBL1331651|0.9999	CIDm00000813|potassium;hydron|1.0000	CIDm00023930|manganum|0.9580	CIDm00005056|CTK8G2938|0.9502	CIDm00006410|zinc t-butyl peroxide|0.9903	CIDm00000750|glycine-t2|1.0000	CIDm00000602|DL-Alanine-13C3|1.0000	CIDm00000224|Spectrum_000075|0.9999	CIDm00000681|72535-00-3|0.9524	CIDm00000611|d-glutamate-meso-d|1.0000	CIDm00008117|zinc bis-glycol|1.0000	CIDm00016886|ZB000289|0.9935	CIDm00001023|dihydroxyphosphoryl hydrogen phosphate|0.9673	CIDm00000774|dideuterio-[2-(1H-imidazol-5-yl)ethyl]amine|0.9972	CIDm00001690|CID9893548|0.9979	CIDm00077998|rosiglizole|0.9961	CIDm00000612|sodium l-lactate-(13)c(3)|1.0000	CIDm00248893|{1-[(1-phenylethyl)sulfanyl]ethyl}benzene|0.9835
LARS2|Q15031	CIDm00024462|copper-64(2+);sulfate|0.9878	CIDm00000753|glycerol-d|0.9862	CIDm00002909|CID9988947|1.0000	CIDm00000238|CID9827664|1.0000	CIDm00001983|SCHEMBL887976|0.9808	CIDm00023994|zinc-64|0.9959	CIDm00001117|hydron;methyl carbamimidothioate;sulfate|0.9994	CIDm00002336|CID6911868|0.9877	CIDm00000271|calcium-41|0.9739	CIDm00000888|mg++|1.0000	CIDm00000312|SCHEMBL15314976|0.9914	CIDm00015625|CID158816|0.9841	CIDm00002256|zeapos|0.9839	CIDm00041322|64396-10-7|0.9985	CIDm00000857|leucine-d3|0.9898	CIDm00000224|Spectrum_000075|1.0000	CIDm00023931|bis(chloranyl)mercury-201|0.9964	CIDm00005428|CID9830965|0.9800	CIDm00000985|SCHEMBL1332805|0.9833	CIDm00001023|dihydroxyphosphoryl hydrogen phosphate|1.0000	CIDm00000876|methionine-d4|0.9881	CIDm05359596|arsenic-71|0.9712	CIDm00024524|CID9920365|0.9932	CIDm00004112|SCHEMBL9246378|0.9972	CIDm00000346|SCHEMBL15483307|0.9881	CIDm26087388|JTT|0.9916	CIDm00250653|sodium;4-(methylsulfonylamino)benzoate|0.9845	CIDm71563398|CHEMBL2403340|0.9994	CIDm00011979|6-deuterio-5-methyl-1H-benzimidazole|0.9968	CIDm00098527|bdmpea|0.9852	CIDm00000791|CID9989320|0.9962	CIDm00001822|DB02082|0.9972	CIDm00001103|Spermine-[2H8].4HCl|0.9988	CIDm00001135|SCHEMBL3715677|1.0000	CIDm00265546|ZINC01668115|1.0000	CIDm00023991|xenon-134|0.9830	CIDm00176155|ZINC18274812|0.9989	CIDm00445997|deuterio-[(2S)-pyrrolidin-2-yl]methanone|0.9871	CIDm00011005|TETRADECANOIC-6,6-D2ACID|0.9999
SLC1A3|P43003	CIDm00003121|valproic acid-d|1.0000	CIDm00005538|SCHEMBL12494512|1.0000	CIDm00001003|Phosphoric acid-18O4 solution|1.0000	CIDm00000238|CID9827664|1.0000	CIDm00002336|CID6911868|1.0000	CIDm00000312|SCHEMBL15314976|1.0000	CIDm00005562|Trichostatin A, Streptomyces sp.|1.0000	CIDm00000923|zlchem 216|1.0000	CIDm00000961||I-Oxido dihydrogen|0.9945	CIDm00000977|triplet molecular oxygen|0.9953	CIDm00005234|sodium;chlorine-35(1-)|1.0000	CIDm00000784|superoxol|0.9932	CIDm00000783|p-Hydrogen|0.9994	CIDm00000813|potassium;hydron|1.0000	CIDm00023930|manganum|0.9858	CIDm00000738|glutamine (14n glutamine)|1.0000	CIDm00023830|hepes-t|1.0000	CIDm00005590|4-tert-Octylphenol-3,5-d2 monoethoxylate solution|1.0000	CIDm00001115|CID9907067|1.0000	CIDm00000750|glycine-t2|1.0000	CIDm00000602|DL-Alanine-13C3|1.0000	CIDm00000681|72535-00-3|1.0000	CIDm00023931|bis(chloranyl)mercury-201|0.9997	CIDm00000611|d-glutamate-meso-d|1.0000	CIDm00000051|SCHEMBL6887701|1.0000	CIDm00004873|potassium-43(1+);chloride|1.0000	CIDm00000222|deuterio(tritio)amine|0.9975	CIDm00000985|SCHEMBL1332805|1.0000	CIDm00000191|ZINC03201876|0.9960	CIDm00000187|ACETYLCHOLINE-D16BROMIDE|0.9997	CIDm00002826|SCHEMBL26609|1.0000	CIDm00006859|methyl(quinolin-8-yloxy)mercury|0.9941	CIDm00000612|sodium l-lactate-(13)c(3)|1.0000	CIDm00000424|aspartic acid-d|1.0000	CIDm00001567|203645-37-8|1.0000	CIDm00000231|SCHEMBL5720005|0.9975	CIDm00008200|tris(tetraethyleneglycol)phosphite|0.9996	CIDm00001110|2,3-dideuterosuccinate-1-13c|1.0000	CIDm00004122|oncodazole|1.0000	CIDm00000181|ZSLZBFCDCINBPY-LKJKNSTQSA-N|1.0000	CIDm00004253|SMR001338872|1.0000	CIDm00024854|calcium-45(2+);dichloride|1.0000	CIDm00000867|zirconiummalonat|0.9995	CIDm00000119|AMINOBUTYRICACID,GAMMA,[4-14C]|1.0000	CIDm00002676|SCHEMBL6241950|1.0000	CIDm00001123|342611-14-7|1.0000	CIDm00010461|CID10702120|0.9967	CIDm00001143|CID9840965|0.9988	CIDm00000617|serine-t|1.0000
SLC3A1|Q07837	CIDm00000753|glycerol-d|0.9409	CIDm00002909|CID9988947|0.9818	CIDm00001003|Phosphoric acid-18O4 solution|0.9568	CIDm00001983|SCHEMBL887976|0.8762	CIDm00001117|hydron;methyl carbamimidothioate;sulfate|0.9619	CIDm00000271|calcium-41|0.9761	CIDm00000888|mg++|0.9772	CIDm00015103|SCHEMBL16062159|0.9658	CIDm00000450|CID9993501|0.9740	CIDm00015625|CID158816|0.9217	CIDm00000174|methanol/methanol-d1|0.9798	CIDm00000866|lysine (12c/13c)|0.9998	CIDm00002514|cadmium-110|0.9903	CIDm00000206|CID9899007|0.9948	CIDm00006503|SCHEMBL9633903|0.9457	CIDm00024425|disodium;dioxido(dioxo)chromium-51|0.9912	CIDm00000899|478529-44-1|0.9818	CIDm00000942||-nicotine|0.8560	CIDm00004920|CID9948776|0.9706	CIDm00023830|hepes-t|0.9958	CIDm00000857|leucine-d3|0.9898	CIDm00001115|CID9907067|0.9947	CIDm00000232|CID9815369|0.9982	CIDm00000750|glycine-t2|0.9624	CIDm00023931|bis(chloranyl)mercury-201|0.9502	CIDm00008117|zinc bis-glycol|0.9714	CIDm00000222|deuterio(tritio)amine|0.9559	CIDm00005238|CID9833957|0.9856	CIDm00248893|{1-[(1-phenylethyl)sulfanyl]ethyl}benzene|0.9499	CIDm00078165|{2-[n-morpholino]ethanesulfonic acid}hydrate|0.9992	CIDm00002244|deuterio 2-acetyloxybenzoate|0.9931	CIDm00008172|tris-tri-ethyleneglycolphosphate|0.9458	CIDm00008200|tris(tetraethyleneglycol)phosphite|0.9954	CIDm00025476|HY-13948|0.9809	CIDm00009330|beta-Diethylaminoethyl benzilate hydrochloride|0.9379	CIDm00002900|ZINC03872172|0.9876	CIDm00000303|CID9866174|0.9824	CIDm00000871|CID9957787|0.9836	CIDm00000119|AMINOBUTYRICACID,GAMMA,[4-14C]|0.9990	CIDm00000294|SCHEMBL4176008|0.9997	CIDm00062551|pentethyleneglycol|0.9810	CIDm00005300|SCHEMBL15012795|0.9993	CIDm00002676|SCHEMBL6241950|0.9594	CIDm26087388|JTT|0.9345	CIDm00250653|sodium;4-(methylsulfonylamino)benzoate|0.9879	CIDm00001123|342611-14-7|0.9839	CIDm00439177|O641|0.9948	CIDm00001148|CID9990558|0.9572	CIDm00009711|isopropylthio-alpha-galactoside|0.9946
IL2RA|P01589	CIDm00002909|CID9988947|0.9995	CIDm00001003|Phosphoric acid-18O4 solution|0.9864	CIDm00000712|Formaldehyde-13C,d2solution|0.9665	CIDm00000238|CID9827664|1.0000	CIDm00023994|zinc-64|0.9870	CIDm00000934|pi-Cyclopentadienyl compd. with nickel|0.9931	CIDm00000197|SCHEMBL14613190|1.0000	CIDm00015625|CID158816|0.9928	CIDm00002524|SCHEMBL10034115|0.9938	CIDm00000977|triplet molecular oxygen|0.9912	CIDm00000866|lysine (12c/13c)|0.9926	CIDm00005234|sodium;chlorine-35(1-)|0.9973	CIDm00000206|CID9899007|1.0000	CIDm00000280|CID9920366|0.9999	CIDm04604180|CID4604180|1.0000	CIDm00006049|ETHYLENEDIAMINETETRAACETICACID-D16|0.9996	CIDm00000899|478529-44-1|0.9950	CIDm00000738|glutamine (14n glutamine)|0.9997	CIDm00002349|CID9885301|0.9998	CIDm00005297|CID9876413|1.0000	CIDm00003017|AGN-PC-0CX9FP|0.9915	CIDm00003715|Indomod-d4|0.9976	CIDm00001134|[3'-13C]THYMIDINE|0.9906	CIDm00001567|203645-37-8|0.9998	CIDm00000158|CID9950404|1.0000	CIDm00005040|Rapamycin C-7, analog 1|0.9787	CIDm00001287|SCHEMBL14423426|0.9592	CIDm00010603|ZINC00155807|0.9977	CIDm00019920|ZINC02038187|1.0000	CIDm00000840|(2R,3S,4S,5R)-6-methyloxane-2,3,4,5-tetrol|1.0000	CIDm00002513|sodium;dimethylarsinic acid;trihydrate|0.9980	CIDm00000806|ZINC13557565|0.9962	CIDm00002907|ZINC00155694|1.0000	CIDm00004939|CID9931511|0.9990	CIDm00014012|CID522275|1.0000	CIDm00054454|CID941617|0.9976	CIDm00003003|SCHEMBL1697158|0.9979	CIDm00005726|Zidovudine-d3|0.9990	CIDm00005372|SCHEMBL10241645|0.9996	CIDm00002818|SCHEMBL7797033|0.9942	CIDm00002430|CHEMBL2373671|1.0000	CIDm00003733|3B3-055525|1.0000	CIDm00003910|n-acetyl-l-leucyl-l-leucyl-d -argininaldehyde|0.9972	CIDm00002153|SCHEMBL13384600|0.9943	CIDm00002460|sodium n,2'-o-dibutyryladenosine-3',5'-phosphate|0.9991	CIDm86583374|polyinosinic:polycytidylic acid|1.0000	CIDm00001959|CID9914738|0.9950	CIDm05359264|ZBNARPCCDMHDDV-UHFFFAOYSA-N|0.9985	CIDm00004943|Vetofol-d17|0.9990
ACYP2|P14621	CIDm00003121|valproic acid-d|0.9977	CIDm00024462|copper-64(2+);sulfate|0.5467	CIDm00001003|Phosphoric acid-18O4 solution|0.9956	CIDm00001117|hydron;methyl carbamimidothioate;sulfate|0.9852	CIDm00000175|perdeuterioacetoxy|0.9938	CIDm00004156|trideuteriomethyl methanesulfonate|0.5003	CIDm00000312|SCHEMBL15314976|0.9925	CIDm05280343|quercetin-3-beta-d|0.5425	CIDm00000961||I-Oxido dihydrogen|0.9929	CIDm00002256|zeapos|0.5448	CIDm00006113|methylsulfonic acid, ethyl ester|0.5724	CIDm00000783|p-Hydrogen|0.9657	CIDm00002767|azane;platinum-195(2+);dichloride|0.6208	CIDm00002156|MOLI000923|0.5181	CIDm00003016|Valium-13C,d3|0.9895	CIDm05289405|SSO|0.9942
STS|P08842	CIDm00003121|valproic acid-d|1.0000	CIDm00024462|copper-64(2+);sulfate|0.9928	CIDm00000753|glycerol-d|0.9950	CIDm00002909|CID9988947|0.9708	CIDm00005538|SCHEMBL12494512|0.9751	CIDm00001003|Phosphoric acid-18O4 solution|0.9224	CIDm00000712|Formaldehyde-13C,d2solution|0.9914	CIDm00000238|CID9827664|0.8400	CIDm00001983|SCHEMBL887976|0.9462	CIDm00023994|zinc-64|0.9934	CIDm00001117|hydron;methyl carbamimidothioate;sulfate|0.9931	CIDm00000271|calcium-41|0.9997	CIDm00004156|trideuteriomethyl methanesulfonate|0.9653	CIDm00015103|SCHEMBL16062159|0.9826	CIDm00005562|Trichostatin A, Streptomyces sp.|0.9888	CIDm00000450|CID9993501|0.9810	CIDm00000923|zlchem 216|0.9983	CIDm00000961||I-Oxido dihydrogen|0.9559	CIDm00000174|methanol/methanol-d1|1.0000	CIDm00000866|lysine (12c/13c)|0.8918	CIDm00005234|sodium;chlorine-35(1-)|0.9226	CIDm00006113|methylsulfonic acid, ethyl ester|0.9882	CIDm00006503|SCHEMBL9633903|0.9091	CIDm04604180|CID4604180|0.9713	CIDm00006049|ETHYLENEDIAMINETETRAACETICACID-D16|0.9752	CIDm00005408|UNII-P57HP4MCQZ|0.9685	CIDm00000783|p-Hydrogen|0.9727	CIDm00000899|478529-44-1|0.9589	CIDm00023830|hepes-t|0.9966	CIDm00000544|tris(oxidanidyl)arsane|0.9645	CIDm00005978|SCHEMBL15474330|0.9806	CIDm00000611|d-glutamate-meso-d|0.9761	CIDm00000304|CID9909206|0.9843	CIDm00003054|d, diethylstilbestrol|0.9649	CIDm00024584|magnesium;trichloride|0.9843	CIDm00093860|SCHEMBL685473|0.9587	CIDm00000876|methionine-d4|0.9426	CIDm00005376|SCHEMBL4939312|0.9416	CIDm00442783|SCHEMBL6727006|0.9140	CIDm00002832|ZINC03872131|0.9575	CIDm44263835|AGN-PC-0743G4|0.9934	CIDm05359596|arsenic-71|0.9692	CIDm53629505|AGN-PC-09X1LX|0.9796	CIDm00000773|CID9815258|0.9782	CIDm00000795|imidazolyl-d|0.9727	CIDm00000772|enoxaparin|0.9290	CIDm00002900|ZINC03872172|0.9719	CIDm00000402|sulphur-33|0.9933	CIDm00445615|Xim|0.9672
ABCG1|P45844	CIDm00003121|valproic acid-d|0.9990	CIDm00002909|CID9988947|1.0000	CIDm00005538|SCHEMBL12494512|0.9946	CIDm00001003|Phosphoric acid-18O4 solution|0.9991	CIDm00000238|CID9827664|0.9902	CIDm00023994|zinc-64|0.9948	CIDm00001117|hydron;methyl carbamimidothioate;sulfate|1.0000	CIDm00000312|SCHEMBL15314976|0.9995	CIDm00000934|pi-Cyclopentadienyl compd. with nickel|0.9928	CIDm00000450|CID9993501|0.9993	CIDm00000197|SCHEMBL14613190|0.9998	CIDm05280343|quercetin-3-beta-d|1.0000	CIDm00000923|zlchem 216|0.9997	CIDm00000961||I-Oxido dihydrogen|1.0000	CIDm00000283|oxidanylformaldehyde|1.0000	CIDm00000174|methanol/methanol-d1|1.0000	CIDm00000702|(1S)-1-deuterioethanol|0.9920	CIDm00000280|CID9920366|0.9992	CIDm00004920|CID9948776|0.9988	CIDm00005056|CTK8G2938|0.9916	CIDm05280961|genistein-d(4)|1.0000	CIDm00002349|CID9885301|1.0000	CIDm00000544|tris(oxidanidyl)arsane|1.0000	CIDm00023931|bis(chloranyl)mercury-201|0.9999	CIDm00023925|iron-58(2+)|0.9996	CIDm00000304|CID9909206|1.0000	CIDm00005297|CID9876413|0.9993	CIDm00011009|copper-67(2+);dichloride|1.0000	CIDm00003017|AGN-PC-0CX9FP|0.9972	CIDm00000985|SCHEMBL1332805|0.9985	CIDm00000191|ZINC03201876|0.9996	CIDm00000774|dideuterio-[2-(1H-imidazol-5-yl)ethyl]amine|0.9994	CIDm00077998|rosiglizole|1.0000	CIDm00000876|methionine-d4|1.0000	CIDm00442783|SCHEMBL6727006|1.0000	CIDm00002832|ZINC03872131|1.0000	CIDm00005040|Rapamycin C-7, analog 1|1.0000	CIDm00008172|tris-tri-ethyleneglycolphosphate|1.0000	CIDm00001912|SCHEMBL16079734|0.9921	CIDm00000231|SCHEMBL5720005|0.9968	CIDm00000965|zirconyl oleate|0.9990	CIDm00001287|SCHEMBL14423426|0.9960	CIDm00002519|Caffeine-1-methyl-14C|0.9998	CIDm00010603|ZINC00155807|1.0000	CIDm00004122|oncodazole|1.0000	CIDm00004112|SCHEMBL9246378|0.9993	CIDm00003776|1-deuteriopropan-2-ol|0.9996	CIDm00002900|ZINC03872172|0.9995	CIDm00000303|CID9866174|0.9964
HPRT1|P00492	CIDm00003121|valproic acid-d|0.9996	CIDm00000753|glycerol-d|1.0000	CIDm00002909|CID9988947|0.9991	CIDm00005538|SCHEMBL12494512|1.0000	CIDm00001003|Phosphoric acid-18O4 solution|1.0000	CIDm00000712|Formaldehyde-13C,d2solution|0.9995	CIDm00000238|CID9827664|0.9989	CIDm00001117|hydron;methyl carbamimidothioate;sulfate|0.9912	CIDm00002336|CID6911868|0.9922	CIDm00000271|calcium-41|1.0000	CIDm00000175|perdeuterioacetoxy|1.0000	CIDm00000888|mg++|1.0000	CIDm00015103|SCHEMBL16062159|1.0000	CIDm00000961||I-Oxido dihydrogen|0.9995	CIDm00002256|zeapos|0.9932	CIDm00000283|oxidanylformaldehyde|1.0000	CIDm00002524|SCHEMBL10034115|0.9978	CIDm00000174|methanol/methanol-d1|0.9978	CIDm00000977|triplet molecular oxygen|0.9952	CIDm00000866|lysine (12c/13c)|0.9909	CIDm00000702|(1S)-1-deuterioethanol|1.0000	CIDm00005234|sodium;chlorine-35(1-)|0.9997	CIDm00000280|CID9920366|0.9999	CIDm00006503|SCHEMBL9633903|0.9866	CIDm00000784|superoxol|0.9995	CIDm04604180|CID4604180|0.9989	CIDm00006049|ETHYLENEDIAMINETETRAACETICACID-D16|0.9975	CIDm00005408|UNII-P57HP4MCQZ|0.9998	CIDm00000783|p-Hydrogen|1.0000	CIDm00024425|disodium;dioxido(dioxo)chromium-51|0.9999	CIDm00000899|478529-44-1|1.0000	CIDm00023930|manganum|1.0000	CIDm00000738|glutamine (14n glutamine)|1.0000	CIDm00005056|CTK8G2938|0.9997	CIDm00023830|hepes-t|0.9996	CIDm00005590|4-tert-Octylphenol-3,5-d2 monoethoxylate solution|0.9995	CIDm05280961|genistein-d(4)|1.0000	CIDm00001115|CID9907067|0.9971	CIDm00002349|CID9885301|0.9964	CIDm00000232|CID9815369|0.9986	CIDm00000750|glycine-t2|0.9997	CIDm00000679|trideuterio(methylsulfinyl)methane|0.9999	CIDm00005978|SCHEMBL15474330|1.0000	CIDm00000224|Spectrum_000075|0.9960	CIDm05281707|cumestrol|0.9950	CIDm00000681|72535-00-3|0.9922	CIDm00023985|gold-198|0.9964	CIDm00000611|d-glutamate-meso-d|1.0000	CIDm00008117|zinc bis-glycol|1.0000
CLPP|Q16740	CIDm00000753|glycerol-d|0.9261	CIDm00001003|Phosphoric acid-18O4 solution|0.8173	CIDm00000712|Formaldehyde-13C,d2solution|0.9809	CIDm00000238|CID9827664|0.7580	CIDm00023994|zinc-64|0.9422	CIDm00001117|hydron;methyl carbamimidothioate;sulfate|0.9998	CIDm00000271|calcium-41|1.0000	CIDm00000175|perdeuterioacetoxy|0.9816	CIDm00000888|mg++|1.0000	CIDm00000312|SCHEMBL15314976|0.8531	CIDm00015103|SCHEMBL16062159|0.8716	CIDm00000961||I-Oxido dihydrogen|0.8346	CIDm00000283|oxidanylformaldehyde|0.7763	CIDm00000174|methanol/methanol-d1|0.9533	CIDm00000977|triplet molecular oxygen|0.8861	CIDm00000702|(1S)-1-deuterioethanol|0.9985	CIDm00006503|SCHEMBL9633903|0.9999	CIDm00000784|superoxol|0.8911	CIDm04604180|CID4604180|0.9161	CIDm00006049|ETHYLENEDIAMINETETRAACETICACID-D16|0.9094	CIDm00007870|SCHEMBL1331651|0.9236	CIDm00002767|azane;platinum-195(2+);dichloride|0.9386	CIDm00000857|leucine-d3|0.9648	CIDm00005590|4-tert-Octylphenol-3,5-d2 monoethoxylate solution|0.9812	CIDm00001115|CID9907067|0.9589	CIDm00000232|CID9815369|0.9988	CIDm00000750|glycine-t2|0.9278	CIDm00000602|DL-Alanine-13C3|1.0000	CIDm00000679|trideuterio(methylsulfinyl)methane|0.9561	CIDm00024934|sodiumhydrogen selenite,sodium biselenite|0.9449	CIDm00023925|iron-58(2+)|0.9804	CIDm00008117|zinc bis-glycol|0.9879	CIDm00005428|CID9830965|0.9565	CIDm00024584|magnesium;trichloride|0.8749	CIDm00004873|potassium-43(1+);chloride|0.9587	CIDm00000612|sodium l-lactate-(13)c(3)|0.9773	CIDm00248893|{1-[(1-phenylethyl)sulfanyl]ethyl}benzene|0.8568	CIDm00008172|tris-tri-ethyleneglycolphosphate|0.9571	CIDm00000965|zirconyl oleate|0.9548	CIDm00001153|tyrosine t23g7|0.9727	CIDm00443314|SCHEMBL15760665|0.9991	CIDm00000772|enoxaparin|0.9770	CIDm00003776|1-deuteriopropan-2-ol|0.9998	CIDm25880664|SCHEMBL12356690|0.9838	CIDm00000317|RGJOEKWQDUBAIZ-FTAFPTFXSA-N|0.9875	CIDm00000402|sulphur-33|0.9593	CIDm00000298|threo-Chloramphenicol, l-|0.9683	CIDm00001071|Zuretinol|0.9965	CIDm00169533|CID7031899|0.9568
ALDH9A1|P49189	CIDm00003121|valproic acid-d|0.9984	CIDm00024462|copper-64(2+);sulfate|1.0000	CIDm00000753|glycerol-d|1.0000	CIDm00002909|CID9988947|1.0000	CIDm00000712|Formaldehyde-13C,d2solution|0.9831	CIDm00000238|CID9827664|0.9993	CIDm00023994|zinc-64|1.0000	CIDm00001117|hydron;methyl carbamimidothioate;sulfate|1.0000	CIDm00000271|calcium-41|1.0000	CIDm00000175|perdeuterioacetoxy|0.9999	CIDm00000888|mg++|1.0000	CIDm00000312|SCHEMBL15314976|1.0000	CIDm00015103|SCHEMBL16062159|1.0000	CIDm00000923|zlchem 216|1.0000	CIDm00000961||I-Oxido dihydrogen|1.0000	CIDm00000174|methanol/methanol-d1|1.0000	CIDm00000977|triplet molecular oxygen|0.9967	CIDm00002514|cadmium-110|1.0000	CIDm00000702|(1S)-1-deuterioethanol|1.0000	CIDm00014888|white arsenic|1.0000	CIDm00000280|CID9920366|0.9999	CIDm00006503|SCHEMBL9633903|1.0000	CIDm00000177|2-deuterio-1-tritioethanone|1.0000	CIDm00000783|p-Hydrogen|1.0000	CIDm00007870|SCHEMBL1331651|0.9992	CIDm00000813|potassium;hydron|1.0000	CIDm00000750|glycine-t2|1.0000	CIDm00000602|DL-Alanine-13C3|0.9996	CIDm00000224|Spectrum_000075|1.0000	CIDm00000611|d-glutamate-meso-d|1.0000	CIDm00023925|iron-58(2+)|0.9946	CIDm00000051|SCHEMBL6887701|0.9996	CIDm00008117|zinc bis-glycol|1.0000	CIDm00000774|dideuterio-[2-(1H-imidazol-5-yl)ethyl]amine|1.0000	CIDm00077998|rosiglizole|1.0000	CIDm00000876|methionine-d4|0.9982	CIDm00000612|sodium l-lactate-(13)c(3)|1.0000	CIDm00073212|Diplumbene|0.9996	CIDm00000311|CID9990172|1.0000	CIDm00001567|203645-37-8|0.9999	CIDm00078165|{2-[n-morpholino]ethanesulfonic acid}hydrate|1.0000	CIDm00004666|CID9897470|0.9972	CIDm00005040|Rapamycin C-7, analog 1|1.0000	CIDm00008172|tris-tri-ethyleneglycolphosphate|1.0000	CIDm00005591|ZINC00968278|1.0000	CIDm00008200|tris(tetraethyleneglycol)phosphite|1.0000	CIDm00000965|zirconyl oleate|0.9965	CIDm00001110|2,3-dideuterosuccinate-1-13c|1.0000	CIDm00000801|INDOLE-3-ACETICACID,[5-3H]|0.9981
SRPK2|P78362	CIDm00003121|valproic acid-d|1.0000	CIDm00000238|CID9827664|0.9999	CIDm00001983|SCHEMBL887976|0.9990	CIDm00001117|hydron;methyl carbamimidothioate;sulfate|0.9988	CIDm00002336|CID6911868|0.9641	CIDm00000175|perdeuterioacetoxy|0.9969	CIDm00000888|mg++|1.0000	CIDm00000934|pi-Cyclopentadienyl compd. with nickel|0.9720	CIDm00015103|SCHEMBL16062159|1.0000	CIDm00000197|SCHEMBL14613190|0.9991	CIDm00041322|64396-10-7|0.9502	CIDm00000174|methanol/methanol-d1|0.9996	CIDm00024425|disodium;dioxido(dioxo)chromium-51|0.9211	CIDm00002116|SCHEMBL14297170|1.0000	CIDm00002767|azane;platinum-195(2+);dichloride|1.0000	CIDm00000232|CID9815369|0.9969	CIDm00006410|zinc t-butyl peroxide|0.9997	CIDm00000544|tris(oxidanidyl)arsane|0.9889	CIDm00000887|wood spirit|0.9819	CIDm00000191|ZINC03201876|0.9852	CIDm00000106|triammonium bis(o-phospho-l-serinate) trihydrate|1.0000	CIDm00004795|CID9543492|0.9997	CIDm00005279|Stauosporin|1.0000	CIDm00001153|tyrosine t23g7|0.9996	CIDm00000190|Adenine-2,8-3H|0.9943	CIDm00000617|serine-t|0.9903	CIDm00000929|beta-NADP|0.9924	CIDm00014917|CID9898791|0.9894	CIDm00001103|Spermine-[2H8].4HCl|1.0000	CIDm00028683|FT-0638587|0.9969	CIDm00002353|SCHEMBL13799662|1.0000	CIDm03086686|SCHEMBL6034442|1.0000	CIDm54451667|arginine (r)-serine|0.9912	CIDm00005921|Nitrosodiethylamin-d4|0.9884	CIDm00026042|zopaque ldc|0.9996	CIDm11524144|AGN-PC-0682DN|1.0000	CIDm53903450|AGN-PC-0A0B1U|0.9998
ARF4|P18085	CIDm00000753|glycerol-d|0.9841	CIDm00002909|CID9988947|0.9998	CIDm00001003|Phosphoric acid-18O4 solution|0.9999	CIDm00000238|CID9827664|0.9880	CIDm00023994|zinc-64|0.9836	CIDm00001117|hydron;methyl carbamimidothioate;sulfate|0.9626	CIDm00000271|calcium-41|0.9730	CIDm00000888|mg++|1.0000	CIDm00000312|SCHEMBL15314976|0.9979	CIDm00015103|SCHEMBL16062159|0.9956	CIDm00000197|SCHEMBL14613190|0.9872	CIDm00000923|zlchem 216|0.9922	CIDm00000283|oxidanylformaldehyde|0.9775	CIDm00000174|methanol/methanol-d1|0.9810	CIDm00000762|XKMLYUALXHKNFT-DTUHVUQASA-N|0.9978	CIDm00000866|lysine (12c/13c)|0.9571	CIDm00002514|cadmium-110|0.9992	CIDm00000702|(1S)-1-deuterioethanol|0.9822	CIDm00005234|sodium;chlorine-35(1-)|0.9382	CIDm00006503|SCHEMBL9633903|0.9987	CIDm04604180|CID4604180|0.9917	CIDm00006049|ETHYLENEDIAMINETETRAACETICACID-D16|0.9959	CIDm00007870|SCHEMBL1331651|0.9891	CIDm00000899|478529-44-1|1.0000	CIDm00000730|QGWNDRXFNXRZMB-DTUHVUQASA-N|1.0000	CIDm00005056|CTK8G2938|0.9981	CIDm00005590|4-tert-Octylphenol-3,5-d2 monoethoxylate solution|1.0000	CIDm00001115|CID9907067|0.9988	CIDm00023931|bis(chloranyl)mercury-201|0.9927	CIDm00023985|gold-198|0.9999	CIDm00000304|CID9909206|0.9988	CIDm00005428|CID9830965|0.9999	CIDm00000985|SCHEMBL1332805|0.9979	CIDm00000764|s:guanine|0.9936	CIDm00000774|dideuterio-[2-(1H-imidazol-5-yl)ethyl]amine|0.9890	CIDm00005238|CID9833957|0.9831	CIDm00002826|SCHEMBL26609|0.9593	CIDm00077998|rosiglizole|0.9991	CIDm00001134|[3'-13C]THYMIDINE|1.0000	CIDm44263835|AGN-PC-0743G4|0.9829	CIDm00001567|203645-37-8|0.9966	CIDm00002978|SCHEMBL13308730|0.9924	CIDm00003779|UNII-DIA2A74855|0.9953	CIDm00005279|Stauosporin|0.9985	CIDm00000801|INDOLE-3-ACETICACID,[5-3H]|0.9958	CIDm00010603|ZINC00155807|0.9981	CIDm00002891|CID9963853|0.9999	CIDm00028486|lithium-12|1.0000	CIDm00000303|CID9866174|0.9915
MT-CYB|P00156	CIDm00000753|glycerol-d|1.0000	CIDm00001003|Phosphoric acid-18O4 solution|1.0000	CIDm00000238|CID9827664|0.9780	CIDm00023994|zinc-64|1.0000	CIDm00000271|calcium-41|1.0000	CIDm00000175|perdeuterioacetoxy|0.9958	CIDm00000888|mg++|1.0000	CIDm00000312|SCHEMBL15314976|0.9996	CIDm00000923|zlchem 216|1.0000	CIDm00000961||I-Oxido dihydrogen|1.0000	CIDm00002256|zeapos|0.9956	CIDm00000283|oxidanylformaldehyde|0.9909	CIDm00000977|triplet molecular oxygen|1.0000	CIDm00000866|lysine (12c/13c)|0.9922	CIDm00002514|cadmium-110|0.9991	CIDm00000702|(1S)-1-deuterioethanol|1.0000	CIDm00005234|sodium;chlorine-35(1-)|0.9882	CIDm00000280|CID9920366|0.9998	CIDm00006503|SCHEMBL9633903|0.9895	CIDm00000784|superoxol|1.0000	CIDm04604180|CID4604180|0.9960	CIDm00006049|ETHYLENEDIAMINETETRAACETICACID-D16|0.9967	CIDm00000783|p-Hydrogen|1.0000	CIDm00023930|manganum|0.9861	CIDm00002767|azane;platinum-195(2+);dichloride|0.9999	CIDm00000857|leucine-d3|1.0000	CIDm00001115|CID9907067|1.0000	CIDm00000232|CID9815369|0.9984	CIDm00000750|glycine-t2|0.9958	CIDm00000544|tris(oxidanidyl)arsane|1.0000	CIDm00000602|DL-Alanine-13C3|1.0000	CIDm00000224|Spectrum_000075|0.9987	CIDm00023931|bis(chloranyl)mercury-201|0.9935	CIDm00023985|gold-198|1.0000	CIDm00023925|iron-58(2+)|0.9925	CIDm00011009|copper-67(2+);dichloride|1.0000	CIDm00005428|CID9830965|0.9909	CIDm00024584|magnesium;trichloride|0.9997	CIDm00000259|SCHEMBL13620354|1.0000	CIDm00000887|wood spirit|0.9993	CIDm00004873|potassium-43(1+);chloride|1.0000	CIDm00003017|AGN-PC-0CX9FP|0.9928	CIDm00000774|dideuterio-[2-(1H-imidazol-5-yl)ethyl]amine|0.9936	CIDm00000876|methionine-d4|1.0000	CIDm00005376|SCHEMBL4939312|0.9883	CIDm00000612|sodium l-lactate-(13)c(3)|0.9863	CIDm00003715|Indomod-d4|0.9989	CIDm00000424|aspartic acid-d|0.9940	CIDm00001110|2,3-dideuterosuccinate-1-13c|0.9981
YARS2|Q9Y2Z4	CIDm00003121|valproic acid-d|1.0000	CIDm00024462|copper-64(2+);sulfate|0.9937	CIDm00005538|SCHEMBL12494512|0.9938	CIDm00000238|CID9827664|0.9984	CIDm00001983|SCHEMBL887976|0.9881	CIDm00001117|hydron;methyl carbamimidothioate;sulfate|0.9976	CIDm00000888|mg++|0.9982	CIDm00015103|SCHEMBL16062159|0.9872	CIDm05280343|quercetin-3-beta-d|0.9739	CIDm00000923|zlchem 216|0.9869	CIDm00000961||I-Oxido dihydrogen|0.9929	CIDm00002256|zeapos|0.9934	CIDm00000283|oxidanylformaldehyde|0.9672	CIDm00000762|XKMLYUALXHKNFT-DTUHVUQASA-N|0.9818	CIDm00000206|CID9899007|0.9898	CIDm00006503|SCHEMBL9633903|0.9734	CIDm00000813|potassium;hydron|0.9991	CIDm00000544|tris(oxidanidyl)arsane|0.9862	CIDm00000679|trideuterio(methylsulfinyl)methane|0.9926	CIDm00000224|Spectrum_000075|0.9980	CIDm00008117|zinc bis-glycol|0.9883	CIDm00011009|copper-67(2+);dichloride|0.9961	CIDm00005428|CID9830965|0.9957	CIDm00024584|magnesium;trichloride|0.9942	CIDm00000887|wood spirit|0.9952	CIDm00001023|dihydroxyphosphoryl hydrogen phosphate|0.9990	CIDm00077998|rosiglizole|0.9879	CIDm00000193|S-Adenosylhomocysteine-13C5|0.9979	CIDm00001134|[3'-13C]THYMIDINE|0.9979	CIDm00001567|203645-37-8|0.9980	CIDm00001153|tyrosine t23g7|0.9991	CIDm00001287|SCHEMBL14423426|0.9811	CIDm00003776|1-deuteriopropan-2-ol|0.9966	CIDm25880664|SCHEMBL12356690|0.9978	CIDm00002513|sodium;dimethylarsinic acid;trihydrate|0.9983	CIDm25880656|EINECS 255-353-5|0.9976	CIDm00000767|sodium bicarbonate -13c|0.9995	CIDm00009711|isopropylthio-alpha-galactoside|0.9930	CIDm00016850|fluorescein--2'-d|0.9918	CIDm00024261|silicon(IV) oxide|0.9982	CIDm00003467|NCGC00263824-02|0.9944	CIDm00024203|W8283|0.9989	CIDm00086367|n-[4-methyl-6-cyclopropylpyrimidin-2-yl]aniline|0.9978	CIDm00000765|ZINC06119283|0.9991	CIDm00002153|SCHEMBL13384600|0.9988	CIDm00005311|zolinza|0.9857	CIDm00006342|2-tritioethanenitrile|1.0000	CIDm00005102|ZINC01705443|0.9926	CIDm00001135|SCHEMBL3715677|1.0000
SLC16A6|O15403	CIDm00003121|valproic acid-d|0.9983	CIDm00024462|copper-64(2+);sulfate|0.7718	CIDm00002909|CID9988947|0.7517	CIDm00000712|Formaldehyde-13C,d2solution|0.5563	CIDm00002336|CID6911868|0.7753	CIDm00000175|perdeuterioacetoxy|0.9861	CIDm00004156|trideuteriomethyl methanesulfonate|0.7203	CIDm00005562|Trichostatin A, Streptomyces sp.|0.7393	CIDm00000450|CID9993501|0.6830	CIDm00015625|CID158816|0.7689	CIDm00041322|64396-10-7|0.6565	CIDm00000283|oxidanylformaldehyde|0.7545	CIDm00002524|SCHEMBL10034115|0.7437	CIDm00002514|cadmium-110|0.9563	CIDm00006113|methylsulfonic acid, ethyl ester|0.9028	CIDm00005408|UNII-P57HP4MCQZ|0.6543	CIDm00004920|CID9948776|0.8966	CIDm00000544|tris(oxidanidyl)arsane|0.6603	CIDm00003385|FT-0695667|0.9338	CIDm00005238|CID9833957|1.0000	CIDm00000612|sodium l-lactate-(13)c(3)|0.8339	CIDm00001912|SCHEMBL16079734|0.7617	CIDm00024502|sodium dichromate(VI)|0.9983	CIDm00025670|terbufos|0.9999	CIDm03062316|SCHEMBL4236003|0.7861	CIDm00005726|Zidovudine-d3|0.9579	CIDm00000892|inositol-d(6)|0.9980	CIDm00123631|SCHEMBL13319091|0.9991	CIDm00001794|hexamethyleneamiloride|0.9830	CIDm00006694|tetraethylrhodamine|0.9984	CIDm00003934|aspirin-triggered lipoxin A4|0.9977	CIDm00125643|CID9915977|0.9998	CIDm00001923|SCHEMBL3119726|0.9344	CIDm11524144|AGN-PC-0682DN|0.9991	CIDm00039799|Sdm|0.9867
CSNK1G2|P78368	CIDm00000753|glycerol-d|0.9254	CIDm00000238|CID9827664|1.0000	CIDm00001117|hydron;methyl carbamimidothioate;sulfate|0.9870	CIDm00000888|mg++|0.9782	CIDm00000450|CID9993501|0.7663	CIDm00000197|SCHEMBL14613190|1.0000	CIDm00000702|(1S)-1-deuterioethanol|0.9809	CIDm00000784|superoxol|0.8486	CIDm00002116|SCHEMBL14297170|0.8370	CIDm00005056|CTK8G2938|0.9998	CIDm00000679|trideuterio(methylsulfinyl)methane|0.9610	CIDm00006859|methyl(quinolin-8-yloxy)mercury|0.8877	CIDm00005279|Stauosporin|1.0000	CIDm00008083|morpholin-4-yl-d|0.9992	CIDm00003310|SCHEMBL2514265|0.9929	CIDm03062316|SCHEMBL4236003|0.9756	CIDm24755486|AGN-PC-07C38H|0.9902	CIDm00000867|zirconiummalonat|0.9869	CIDm00005291|SCHEMBL4380735|0.9996	CIDm00005691|SCHEMBL14233191|0.9997	CIDm00063062|CTK8F2185|0.9777	CIDm00004454|CID9960585|0.9994	CIDm16738692|AGN-PC-0808RB|0.9880	CIDm00001104|(2R,3S)-1,3-ditritiooxyoctadec-4-en-2-amine|0.9951	CIDm03086686|SCHEMBL6034442|1.0000	CIDm70680603|CHEMBL2316893|0.9797
NR3C1|P04150	CIDm00003121|valproic acid-d|0.9973	CIDm00024462|copper-64(2+);sulfate|0.9968	CIDm00000753|glycerol-d|0.9919	CIDm00002909|CID9988947|0.9879	CIDm00005538|SCHEMBL12494512|0.9849	CIDm00001003|Phosphoric acid-18O4 solution|0.9902	CIDm00000712|Formaldehyde-13C,d2solution|0.9970	CIDm00000238|CID9827664|0.9732	CIDm00001983|SCHEMBL887976|0.9770	CIDm00023994|zinc-64|0.9971	CIDm00002336|CID6911868|0.9842	CIDm00000271|calcium-41|0.9320	CIDm00000175|perdeuterioacetoxy|0.9812	CIDm00000312|SCHEMBL15314976|0.9398	CIDm00005562|Trichostatin A, Streptomyces sp.|0.9646	CIDm00000450|CID9993501|0.9744	CIDm05280343|quercetin-3-beta-d|0.9982	CIDm00000923|zlchem 216|0.9885	CIDm00015625|CID158816|0.9929	CIDm00000961||I-Oxido dihydrogen|0.9619	CIDm00041322|64396-10-7|1.0000	CIDm00000283|oxidanylformaldehyde|0.9652	CIDm00002524|SCHEMBL10034115|0.9890	CIDm00000174|methanol/methanol-d1|0.9941	CIDm00000977|triplet molecular oxygen|0.9698	CIDm00000762|XKMLYUALXHKNFT-DTUHVUQASA-N|0.9859	CIDm00000866|lysine (12c/13c)|0.9703	CIDm00002514|cadmium-110|0.9906	CIDm00000702|(1S)-1-deuterioethanol|0.9865	CIDm00005234|sodium;chlorine-35(1-)|0.9698	CIDm00000280|CID9920366|0.9940	CIDm00006503|SCHEMBL9633903|0.9422	CIDm00000784|superoxol|0.9644	CIDm04604180|CID4604180|0.9815	CIDm00006049|ETHYLENEDIAMINETETRAACETICACID-D16|0.9897	CIDm00000177|2-deuterio-1-tritioethanone|0.9939	CIDm00005408|UNII-P57HP4MCQZ|0.9995	CIDm00024425|disodium;dioxido(dioxo)chromium-51|0.9820	CIDm00002116|SCHEMBL14297170|0.9804	CIDm00000813|potassium;hydron|0.9961	CIDm00000942||-nicotine|0.9538	CIDm00004920|CID9948776|0.9838	CIDm06326970|selenium-72|0.9991	CIDm00000738|glutamine (14n glutamine)|0.9985	CIDm00005056|CTK8G2938|0.9994	CIDm00023830|hepes-t|0.9870	CIDm00002767|azane;platinum-195(2+);dichloride|0.9960	CIDm00000857|leucine-d3|0.9894	CIDm00005590|4-tert-Octylphenol-3,5-d2 monoethoxylate solution|0.9893
SLC25A18|Q9H1K4	CIDm00002909|CID9988947|0.9732	CIDm00000934|pi-Cyclopentadienyl compd. with nickel|1.0000	CIDm00015625|CID158816|0.9869	CIDm00000762|XKMLYUALXHKNFT-DTUHVUQASA-N|0.9733	CIDm00000611|d-glutamate-meso-d|0.9763	CIDm00002156|MOLI000923|0.9969	CIDm00000906|n-acetyl-d neuraminic acid|0.9435	CIDm00000295|ZOOGRGPOEVQQDX-BDXYJKHTSA-N|0.9829	CIDm00002735|SCHEMBL267918|0.9781	CIDm00001107|gonol|0.9820	CIDm24836924|Wheat starch, unmodified|0.9695
HRAS|P01112	CIDm00003121|valproic acid-d|0.9987	CIDm00024462|copper-64(2+);sulfate|0.9998	CIDm00000753|glycerol-d|0.9995	CIDm00005538|SCHEMBL12494512|1.0000	CIDm00001003|Phosphoric acid-18O4 solution|1.0000	CIDm00000712|Formaldehyde-13C,d2solution|1.0000	CIDm00000238|CID9827664|0.9848	CIDm00023994|zinc-64|1.0000	CIDm00001117|hydron;methyl carbamimidothioate;sulfate|0.9970	CIDm00002336|CID6911868|1.0000	CIDm00000271|calcium-41|1.0000	CIDm00000175|perdeuterioacetoxy|0.9800	CIDm00000888|mg++|1.0000	CIDm00004156|trideuteriomethyl methanesulfonate|0.9825	CIDm00000312|SCHEMBL15314976|0.9983	CIDm00000934|pi-Cyclopentadienyl compd. with nickel|0.9939	CIDm00015103|SCHEMBL16062159|0.9993	CIDm00005562|Trichostatin A, Streptomyces sp.|0.9995	CIDm00000450|CID9993501|1.0000	CIDm00000197|SCHEMBL14613190|0.9792	CIDm05280343|quercetin-3-beta-d|1.0000	CIDm00000923|zlchem 216|0.9949	CIDm00000961||I-Oxido dihydrogen|0.9960	CIDm00002256|zeapos|0.9999	CIDm00041322|64396-10-7|1.0000	CIDm00000283|oxidanylformaldehyde|0.9971	CIDm00000977|triplet molecular oxygen|1.0000	CIDm00000762|XKMLYUALXHKNFT-DTUHVUQASA-N|0.9906	CIDm00000866|lysine (12c/13c)|1.0000	CIDm00000702|(1S)-1-deuterioethanol|1.0000	CIDm00005234|sodium;chlorine-35(1-)|0.9998	CIDm00006113|methylsulfonic acid, ethyl ester|0.9576	CIDm00000206|CID9899007|0.9759	CIDm00000280|CID9920366|1.0000	CIDm00006503|SCHEMBL9633903|0.9998	CIDm00000784|superoxol|0.9850	CIDm04604180|CID4604180|1.0000	CIDm00006049|ETHYLENEDIAMINETETRAACETICACID-D16|1.0000	CIDm00002116|SCHEMBL14297170|0.9907	CIDm00007870|SCHEMBL1331651|0.9963	CIDm00000813|potassium;hydron|0.9925	CIDm00023930|manganum|0.9910	CIDm00004920|CID9948776|0.9524	CIDm06326970|selenium-72|0.9855	CIDm00000738|glutamine (14n glutamine)|0.9971	CIDm00000730|QGWNDRXFNXRZMB-DTUHVUQASA-N|0.9909	CIDm00005056|CTK8G2938|1.0000	CIDm00023830|hepes-t|1.0000	CIDm00002767|azane;platinum-195(2+);dichloride|1.0000
CA9|Q16790	CIDm00024462|copper-64(2+);sulfate|1.0000	CIDm00000753|glycerol-d|0.9838	CIDm00002909|CID9988947|0.9999	CIDm00001003|Phosphoric acid-18O4 solution|0.9746	CIDm00000712|Formaldehyde-13C,d2solution|0.9434	CIDm00000238|CID9827664|0.9985	CIDm00023994|zinc-64|1.0000	CIDm00002336|CID6911868|0.9918	CIDm00000271|calcium-41|0.9874	CIDm00000450|CID9993501|1.0000	CIDm00000961||I-Oxido dihydrogen|0.9959	CIDm00000977|triplet molecular oxygen|0.9854	CIDm00014888|white arsenic|0.9998	CIDm00000206|CID9899007|0.9268	CIDm00000280|CID9920366|1.0000	CIDm00006503|SCHEMBL9633903|0.8938	CIDm00000784|superoxol|0.9685	CIDm00006049|ETHYLENEDIAMINETETRAACETICACID-D16|0.9881	CIDm00000177|2-deuterio-1-tritioethanone|0.9875	CIDm00000783|p-Hydrogen|1.0000	CIDm00000813|potassium;hydron|0.9997	CIDm00000899|478529-44-1|0.9961	CIDm00000942||-nicotine|0.9991	CIDm06326970|selenium-72|0.9704	CIDm00000738|glutamine (14n glutamine)|1.0000	CIDm00002767|azane;platinum-195(2+);dichloride|0.9997	CIDm00093860|SCHEMBL685473|0.9764	CIDm00001690|CID9893548|0.9997	CIDm00000612|sodium l-lactate-(13)c(3)|0.9784	CIDm00001567|203645-37-8|0.9987	CIDm05359596|arsenic-71|0.9973	CIDm00000801|INDOLE-3-ACETICACID,[5-3H]|0.9999	CIDm00004609|CID9947360|0.9984	CIDm00000773|CID9815258|0.9984	CIDm00000795|imidazolyl-d|0.9946	CIDm00010603|ZINC00155807|0.9535	CIDm00000943|trioxonitrate(V)|1.0000	CIDm00000994|CID9989619|0.9877	CIDm00001099|hydron;sulfite|0.9979	CIDm00000236|asparagine (d79n-beta2ar-rluc)|0.9967	CIDm00061672|vanadate|0.9931	CIDm00024586|sulphuric acid nickel sulphate|0.9999	CIDm00005291|SCHEMBL4380735|0.9999	CIDm00000767|sodium bicarbonate -13c|1.0000	CIDm00005691|SCHEMBL14233191|0.9966	CIDm00000745|ZINC03830892|1.0000	CIDm00000338|2-deuteriooxybenzoic acid|1.0000	CIDm11020241|SCHEMBL11555670|0.9999	CIDm00030583|SCHEMBL33613|0.9997
GPT|P24298	CIDm00000753|glycerol-d|0.9974	CIDm00002909|CID9988947|0.9955	CIDm00005538|SCHEMBL12494512|0.9984	CIDm00001003|Phosphoric acid-18O4 solution|0.9989	CIDm00000712|Formaldehyde-13C,d2solution|0.9718	CIDm00000238|CID9827664|0.8971	CIDm00001117|hydron;methyl carbamimidothioate;sulfate|0.9982	CIDm00002336|CID6911868|0.9820	CIDm00000175|perdeuterioacetoxy|0.9932	CIDm00000888|mg++|0.9864	CIDm00000312|SCHEMBL15314976|0.9955	CIDm00015103|SCHEMBL16062159|0.9999	CIDm00000923|zlchem 216|0.9951	CIDm00000961||I-Oxido dihydrogen|0.9959	CIDm00000174|methanol/methanol-d1|0.9970	CIDm00006049|ETHYLENEDIAMINETETRAACETICACID-D16|0.9922	CIDm00005408|UNII-P57HP4MCQZ|0.9967	CIDm00000783|p-Hydrogen|0.9995	CIDm00000813|potassium;hydron|0.9804	CIDm00000738|glutamine (14n glutamine)|0.9979	CIDm00023830|hepes-t|0.9948	CIDm00000857|leucine-d3|0.9948	CIDm00002349|CID9885301|0.9758	CIDm00000232|CID9815369|0.9916	CIDm00000750|glycine-t2|0.9828	CIDm00000602|DL-Alanine-13C3|0.9976	CIDm00005978|SCHEMBL15474330|0.9928	CIDm00024934|sodiumhydrogen selenite,sodium biselenite|0.9849	CIDm00000611|d-glutamate-meso-d|0.9989	CIDm00023925|iron-58(2+)|0.9841	CIDm00000051|SCHEMBL6887701|0.9322	CIDm00008117|zinc bis-glycol|0.9974	CIDm00005297|CID9876413|0.9687	CIDm00003054|d, diethylstilbestrol|0.9899	CIDm00000259|SCHEMBL13620354|0.9909	CIDm00093860|SCHEMBL685473|0.9874	CIDm00077998|rosiglizole|0.9864	CIDm00000876|methionine-d4|0.9960	CIDm00000193|S-Adenosylhomocysteine-13C5|0.9909	CIDm00003715|Indomod-d4|0.9786	CIDm00000424|aspartic acid-d|0.9983	CIDm00001567|203645-37-8|0.9942	CIDm00005040|Rapamycin C-7, analog 1|0.9976	CIDm00003779|UNII-DIA2A74855|0.9819	CIDm00000951|xv) norepinephrine|0.9900	CIDm00005591|ZINC00968278|0.9953	CIDm00001153|tyrosine t23g7|0.9895	CIDm00000801|INDOLE-3-ACETICACID,[5-3H]|0.9930	CIDm00002519|Caffeine-1-methyl-14C|0.9879
JAK3|P52333	CIDm00003121|valproic acid-d|0.9992	CIDm00000753|glycerol-d|0.9985	CIDm00002909|CID9988947|0.9956	CIDm00001003|Phosphoric acid-18O4 solution|0.9943	CIDm00000712|Formaldehyde-13C,d2solution|0.9853	CIDm00000238|CID9827664|1.0000	CIDm00001983|SCHEMBL887976|0.9830	CIDm00023994|zinc-64|0.9931	CIDm00000175|perdeuterioacetoxy|1.0000	CIDm00000888|mg++|0.9953	CIDm00000312|SCHEMBL15314976|1.0000	CIDm00015103|SCHEMBL16062159|0.9943	CIDm00000197|SCHEMBL14613190|1.0000	CIDm05280343|quercetin-3-beta-d|0.9986	CIDm00002524|SCHEMBL10034115|0.9968	CIDm00000866|lysine (12c/13c)|0.9906	CIDm00002514|cadmium-110|0.9993	CIDm00005234|sodium;chlorine-35(1-)|0.9921	CIDm00000206|CID9899007|1.0000	CIDm00000280|CID9920366|1.0000	CIDm00000784|superoxol|0.9970	CIDm04604180|CID4604180|0.9977	CIDm00006049|ETHYLENEDIAMINETETRAACETICACID-D16|0.9990	CIDm00000783|p-Hydrogen|0.9790	CIDm00000899|478529-44-1|1.0000	CIDm00000738|glutamine (14n glutamine)|0.9906	CIDm00002767|azane;platinum-195(2+);dichloride|0.9783	CIDm00002349|CID9885301|0.9990	CIDm00000232|CID9815369|0.9957	CIDm00000679|trideuterio(methylsulfinyl)methane|0.9955	CIDm00000224|Spectrum_000075|0.9999	CIDm00000681|72535-00-3|0.9992	CIDm00023985|gold-198|0.9998	CIDm00008117|zinc bis-glycol|0.9954	CIDm00005297|CID9876413|0.9991	CIDm00003054|d, diethylstilbestrol|0.9912	CIDm00000259|SCHEMBL13620354|0.9955	CIDm00000274|2oz6|0.9974	CIDm00000222|deuterio(tritio)amine|0.9945	CIDm00000985|SCHEMBL1332805|0.9999	CIDm00145068|14706-82-2|0.9998	CIDm00001690|CID9893548|1.0000	CIDm00002826|SCHEMBL26609|1.0000	CIDm00442783|SCHEMBL6727006|0.9981	CIDm00000106|triammonium bis(o-phospho-l-serinate) trihydrate|0.9925	CIDm00004795|CID9543492|0.9958	CIDm00078165|{2-[n-morpholino]ethanesulfonic acid}hydrate|1.0000	CIDm00004666|CID9897470|0.9987	CIDm00000158|CID9950404|1.0000
PDE9A|O76083	CIDm00003121|valproic acid-d|1.0000	CIDm00005538|SCHEMBL12494512|1.0000	CIDm00000238|CID9827664|0.9661	CIDm00023994|zinc-64|0.9891	CIDm00002336|CID6911868|0.9836	CIDm00000888|mg++|0.9990	CIDm00000312|SCHEMBL15314976|0.9471	CIDm00000934|pi-Cyclopentadienyl compd. with nickel|1.0000	CIDm00005562|Trichostatin A, Streptomyces sp.|0.9779	CIDm00000923|zlchem 216|0.9739	CIDm00015625|CID158816|0.9925	CIDm00000961||I-Oxido dihydrogen|0.9999	CIDm00000283|oxidanylformaldehyde|0.9075	CIDm00000783|p-Hydrogen|0.9572	CIDm00023930|manganum|0.9711	CIDm00004920|CID9948776|0.9803	CIDm00000274|2oz6|0.9974	CIDm00002978|SCHEMBL13308730|0.9647	CIDm00025670|terbufos|0.9794	CIDm00000991|vitrex|0.9902	CIDm00000896|melatonin-d3|0.9727	CIDm00013676|ZINC02040143|0.9582	CIDm00005202|SEROTONINBINOXALATE,5-[2-14C]|0.9956	CIDm00000906|n-acetyl-d neuraminic acid|0.9624	CIDm00000295|ZOOGRGPOEVQQDX-BDXYJKHTSA-N|0.9941	CIDm00001181|uridintriphosphat|0.8342	CIDm00001070|retinal d2/d4|0.9907	CIDm00005102|ZINC01705443|0.9957	CIDm00000761|ZINC19418783|0.9958
FOS|P01100	CIDm00003121|valproic acid-d|1.0000	CIDm00024462|copper-64(2+);sulfate|1.0000	CIDm00000753|glycerol-d|0.9803	CIDm00002909|CID9988947|0.9990	CIDm00005538|SCHEMBL12494512|1.0000	CIDm00001003|Phosphoric acid-18O4 solution|1.0000	CIDm00000712|Formaldehyde-13C,d2solution|1.0000	CIDm00000238|CID9827664|1.0000	CIDm00001983|SCHEMBL887976|1.0000	CIDm00023994|zinc-64|0.9956	CIDm00002336|CID6911868|0.9978	CIDm00000271|calcium-41|1.0000	CIDm00000175|perdeuterioacetoxy|0.9960	CIDm00004156|trideuteriomethyl methanesulfonate|0.9997	CIDm00000312|SCHEMBL15314976|0.9967	CIDm00000934|pi-Cyclopentadienyl compd. with nickel|0.9845	CIDm00000450|CID9993501|1.0000	CIDm00000197|SCHEMBL14613190|0.9956	CIDm05280343|quercetin-3-beta-d|0.9982	CIDm00000923|zlchem 216|0.9945	CIDm00015625|CID158816|1.0000	CIDm00000961||I-Oxido dihydrogen|1.0000	CIDm00002256|zeapos|1.0000	CIDm00041322|64396-10-7|1.0000	CIDm00000283|oxidanylformaldehyde|0.9999	CIDm00002524|SCHEMBL10034115|1.0000	CIDm00000977|triplet molecular oxygen|1.0000	CIDm00000762|XKMLYUALXHKNFT-DTUHVUQASA-N|0.9839	CIDm00000866|lysine (12c/13c)|1.0000	CIDm00002514|cadmium-110|1.0000	CIDm00000702|(1S)-1-deuterioethanol|1.0000	CIDm00014888|white arsenic|1.0000	CIDm00005234|sodium;chlorine-35(1-)|1.0000	CIDm00000206|CID9899007|0.9995	CIDm00000280|CID9920366|1.0000	CIDm00006503|SCHEMBL9633903|0.9992	CIDm00000784|superoxol|0.9992	CIDm04604180|CID4604180|1.0000	CIDm00006049|ETHYLENEDIAMINETETRAACETICACID-D16|1.0000	CIDm00000177|2-deuterio-1-tritioethanone|0.9894	CIDm00005408|UNII-P57HP4MCQZ|1.0000	CIDm00024425|disodium;dioxido(dioxo)chromium-51|0.9997	CIDm00000813|potassium;hydron|0.9969	CIDm00023930|manganum|0.9886	CIDm00000942||-nicotine|0.9993	CIDm00004920|CID9948776|1.0000	CIDm00000738|glutamine (14n glutamine)|0.9999	CIDm00005056|CTK8G2938|1.0000	CIDm00023830|hepes-t|1.0000
CD3E|P07766	CIDm00001003|Phosphoric acid-18O4 solution|0.9169	CIDm00000712|Formaldehyde-13C,d2solution|0.9969	CIDm00000238|CID9827664|0.9994	CIDm00000197|SCHEMBL14613190|0.9975	CIDm00015625|CID158816|0.9733	CIDm00000961||I-Oxido dihydrogen|0.9771	CIDm00000280|CID9920366|0.9931	CIDm00006049|ETHYLENEDIAMINETETRAACETICACID-D16|0.9840	CIDm00002349|CID9885301|0.9999	CIDm00023985|gold-198|1.0000	CIDm00005297|CID9876413|1.0000	CIDm00001023|dihydroxyphosphoryl hydrogen phosphate|0.9975	CIDm00248893|{1-[(1-phenylethyl)sulfanyl]ethyl}benzene|0.9962	CIDm00000241|perdeuterobenzene|1.0000	CIDm00010603|ZINC00155807|0.9911	CIDm24755486|AGN-PC-07C38H|0.9992	CIDm00003413|SCHEMBL10409866|0.9941	CIDm00000871|CID9957787|0.9960	CIDm00000294|SCHEMBL4176008|0.9993	CIDm00002430|CHEMBL2373671|1.0000	CIDm00003733|3B3-055525|0.9991	CIDm00003325|CTK8F9721|0.9982	CIDm86583374|polyinosinic:polycytidylic acid|0.9928	CIDm77620543|CFU|0.9992	CIDm00003903|SCHEMBL11399380|0.9969
RABGGTB|P53611	CIDm00003121|valproic acid-d|0.9970	CIDm00000753|glycerol-d|0.8895	CIDm00005538|SCHEMBL12494512|0.9467	CIDm00001003|Phosphoric acid-18O4 solution|0.8044	CIDm00023994|zinc-64|0.9722	CIDm00001117|hydron;methyl carbamimidothioate;sulfate|0.9438	CIDm00002336|CID6911868|0.9524	CIDm00000271|calcium-41|0.9629	CIDm00000888|mg++|0.9822	CIDm00000312|SCHEMBL15314976|0.9689	CIDm00015103|SCHEMBL16062159|0.9140	CIDm00005562|Trichostatin A, Streptomyces sp.|0.9478	CIDm00015625|CID158816|0.9827	CIDm00000174|methanol/methanol-d1|0.8711	CIDm00000177|2-deuterio-1-tritioethanone|0.9424	CIDm00024425|disodium;dioxido(dioxo)chromium-51|0.8916	CIDm00000813|potassium;hydron|0.9804	CIDm00000679|trideuterio(methylsulfinyl)methane|0.9485	CIDm00005978|SCHEMBL15474330|0.9638	CIDm00023985|gold-198|0.9057	CIDm00001023|dihydroxyphosphoryl hydrogen phosphate|0.9161	CIDm00078165|{2-[n-morpholino]ethanesulfonic acid}hydrate|0.9846	CIDm00024502|sodium dichromate(VI)|0.9369	CIDm00008083|morpholin-4-yl-d|0.9747	CIDm00161491|monomethylarsonous acid|0.9749	CIDm00159612|cobaltous;stannic;oxygen(2-)|0.9938	CIDm00002719|886U3H6UFF|0.9763	CIDm00108143|tamibarotene|0.9953	CIDm00011005|TETRADECANOIC-6,6-D2ACID|1.0000
KCNK2|O95069	CIDm00001003|Phosphoric acid-18O4 solution|0.9937	CIDm00023994|zinc-64|0.9911	CIDm00001117|hydron;methyl carbamimidothioate;sulfate|0.9825	CIDm00000271|calcium-41|0.9967	CIDm00000888|mg++|1.0000	CIDm00000312|SCHEMBL15314976|1.0000	CIDm00015103|SCHEMBL16062159|0.9999	CIDm00000197|SCHEMBL14613190|0.9967	CIDm00000923|zlchem 216|1.0000	CIDm00002256|zeapos|0.9954	CIDm00000283|oxidanylformaldehyde|0.9991	CIDm00000977|triplet molecular oxygen|0.9997	CIDm00002514|cadmium-110|1.0000	CIDm00005234|sodium;chlorine-35(1-)|1.0000	CIDm00000206|CID9899007|0.9960	CIDm00000280|CID9920366|0.9999	CIDm00007870|SCHEMBL1331651|0.9988	CIDm00000813|potassium;hydron|1.0000	CIDm00000899|478529-44-1|0.9841	CIDm00023930|manganum|0.9983	CIDm06326970|selenium-72|1.0000	CIDm00023830|hepes-t|0.9977	CIDm00000544|tris(oxidanidyl)arsane|0.9860	CIDm00000224|Spectrum_000075|0.9999	CIDm00000611|d-glutamate-meso-d|1.0000	CIDm00005297|CID9876413|0.9908	CIDm00011009|copper-67(2+);dichloride|1.0000	CIDm00000259|SCHEMBL13620354|0.9979	CIDm00004873|potassium-43(1+);chloride|0.9976	CIDm00000274|2oz6|1.0000	CIDm00005238|CID9833957|1.0000	CIDm00442783|SCHEMBL6727006|1.0000	CIDm00000231|SCHEMBL5720005|1.0000	CIDm00004609|CID9947360|0.9929	CIDm25880664|SCHEMBL12356690|0.9970	CIDm03062316|SCHEMBL4236003|0.9833	CIDm00024854|calcium-45(2+);dichloride|0.9950	CIDm00000298|threo-Chloramphenicol, l-|0.9979	CIDm00001989|U 14812-d6|0.9932	CIDm00000925||A-Nicotinamide adenine dinucleotide sodium salt|1.0000	CIDm00000294|SCHEMBL4176008|0.9996	CIDm00000295|ZOOGRGPOEVQQDX-BDXYJKHTSA-N|0.9931	CIDm00005691|SCHEMBL14233191|1.0000	CIDm00009711|isopropylthio-alpha-galactoside|1.0000	CIDm00003763|CYS9AKD70P|0.9987	CIDm00002764|zinc-ciprofloxacin|0.9946	CIDm00000929|beta-NADP|0.9999	CIDm00000930||A-NADPH|1.0000	CIDm00000745|ZINC03830892|1.0000
MYL6B|P14649	CIDm00024462|copper-64(2+);sulfate|0.7572	CIDm00000753|glycerol-d|0.9996	CIDm00001003|Phosphoric acid-18O4 solution|1.0000	CIDm00000238|CID9827664|1.0000	CIDm00023994|zinc-64|0.9875	CIDm00001117|hydron;methyl carbamimidothioate;sulfate|1.0000	CIDm00000271|calcium-41|1.0000	CIDm00000175|perdeuterioacetoxy|1.0000	CIDm00000888|mg++|0.9592	CIDm00000197|SCHEMBL14613190|1.0000	CIDm00000762|XKMLYUALXHKNFT-DTUHVUQASA-N|0.9635	CIDm00005234|sodium;chlorine-35(1-)|0.9997	CIDm00000177|2-deuterio-1-tritioethanone|0.9998	CIDm00007870|SCHEMBL1331651|0.9999	CIDm00000813|potassium;hydron|0.9993	CIDm00023930|manganum|0.9597	CIDm00004920|CID9948776|0.9799	CIDm00005590|4-tert-Octylphenol-3,5-d2 monoethoxylate solution|0.9997	CIDm00193344|SCHEMBL1527409|1.0000	CIDm00000274|2oz6|0.9848	CIDm00000222|deuterio(tritio)amine|0.9997	CIDm00000764|s:guanine|0.9793	CIDm00000774|dideuterio-[2-(1H-imidazol-5-yl)ethyl]amine|0.9186	CIDm00005238|CID9833957|0.9998	CIDm00073212|Diplumbene|0.9997	CIDm00001567|203645-37-8|0.9999	CIDm00002978|SCHEMBL13308730|0.8643	CIDm00003779|UNII-DIA2A74855|0.9799	CIDm00008200|tris(tetraethyleneglycol)phosphite|1.0000	CIDm00024502|sodium dichromate(VI)|0.9712	CIDm00003987|SCHEMBL3672549|0.9769	CIDm00003776|1-deuteriopropan-2-ol|1.0000	CIDm00002513|sodium;dimethylarsinic acid;trihydrate|1.0000	CIDm00000806|ZINC13557565|0.9984	CIDm00102615|UNII-T9379Q535O|0.9731	CIDm00004752|MolPort-023-277-205|0.9994	CIDm00005372|SCHEMBL10241645|1.0000	CIDm00014917|CID9898791|0.9942	CIDm00000745|ZINC03830892|0.9950	CIDm00083606|strontium;hydron|1.0000	CIDm00000009|phosphorothioate inositol phosphate|0.9919	CIDm10282255|AGN-PC-0D9MQZ|0.9961	CIDm00005711|SCHEMBL2834049|1.0000	CIDm00028683|FT-0638587|0.9969	CIDm86583374|polyinosinic:polycytidylic acid|1.0000	CIDm00002578|MOLI001811|0.9969	CIDm00004584|CID9918816|1.0000	CIDm05311325|tetrakis(fluoranyl)alumanuide|1.0000	CIDm00001764|SCHEMBL6692026|0.9999
FCGR2A|P12318	CIDm00000753|glycerol-d|0.6602	CIDm00000712|Formaldehyde-13C,d2solution|0.7133	CIDm00000238|CID9827664|0.8523	CIDm00001117|hydron;methyl carbamimidothioate;sulfate|0.5663	CIDm00000271|calcium-41|0.9996	CIDm00000312|SCHEMBL15314976|0.5582	CIDm00000934|pi-Cyclopentadienyl compd. with nickel|1.0000	CIDm00000197|SCHEMBL14613190|0.8657	CIDm00000961||I-Oxido dihydrogen|0.7430	CIDm00000174|methanol/methanol-d1|0.7297	CIDm00000762|XKMLYUALXHKNFT-DTUHVUQASA-N|0.8515	CIDm00000206|CID9899007|0.9996	CIDm04604180|CID4604180|0.6309	CIDm00006049|ETHYLENEDIAMINETETRAACETICACID-D16|0.7226	CIDm00000899|478529-44-1|1.0000	CIDm00000738|glutamine (14n glutamine)|0.8705	CIDm00000730|QGWNDRXFNXRZMB-DTUHVUQASA-N|0.9272	CIDm00005590|4-tert-Octylphenol-3,5-d2 monoethoxylate solution|0.8402	CIDm00002349|CID9885301|0.5143	CIDm00000232|CID9815369|0.5944	CIDm00005297|CID9876413|0.5574	CIDm00248893|{1-[(1-phenylethyl)sulfanyl]ethyl}benzene|0.8004	CIDm00000596|3'-deuterio cytidine|0.7398	CIDm00000773|CID9815258|0.9066	CIDm00010603|ZINC00155807|0.7411	CIDm00019920|ZINC02038187|0.9997	CIDm00024524|CID9920365|0.9005	CIDm00000840|(2R,3S,4S,5R)-6-methyloxane-2,3,4,5-tetrol|1.0000	CIDm00004112|SCHEMBL9246378|0.8891	CIDm00000772|enoxaparin|0.9099	CIDm00000806|ZINC13557565|0.9839	CIDm24755486|AGN-PC-07C38H|0.9811	CIDm00000119|AMINOBUTYRICACID,GAMMA,[4-14C]|1.0000	CIDm00004939|CID9931511|0.9926	CIDm00000594|s/cysteine|0.7611	CIDm00000906|n-acetyl-d neuraminic acid|0.9616	CIDm00014012|CID522275|0.8141	CIDm00060789|genesa|0.9591	CIDm00001182|valine-d8|0.9944	CIDm00002719|886U3H6UFF|0.9993	CIDm00014798|Sodium hydroxide-16O solution|0.9978	CIDm00001207|SCHEMBL9267991|0.9396	CIDm00023963|trichlorotitanium(1+) cyclopenta-2,4-dienide|0.9687	CIDm00002498|N-Palmitoylsphingosinee-13C2,d2|0.9580
BCHE|P06276	CIDm00003121|valproic acid-d|0.9981	CIDm00024462|copper-64(2+);sulfate|0.9970	CIDm00000753|glycerol-d|1.0000	CIDm00002909|CID9988947|1.0000	CIDm00005538|SCHEMBL12494512|0.9953	CIDm00001003|Phosphoric acid-18O4 solution|1.0000	CIDm00000712|Formaldehyde-13C,d2solution|1.0000	CIDm00000238|CID9827664|0.9447	CIDm00001983|SCHEMBL887976|0.9941	CIDm00023994|zinc-64|1.0000	CIDm00001117|hydron;methyl carbamimidothioate;sulfate|0.9999	CIDm00000271|calcium-41|0.9962	CIDm00000175|perdeuterioacetoxy|1.0000	CIDm00000888|mg++|0.9802	CIDm00004156|trideuteriomethyl methanesulfonate|0.9934	CIDm00000312|SCHEMBL15314976|0.9995	CIDm00000934|pi-Cyclopentadienyl compd. with nickel|1.0000	CIDm00005562|Trichostatin A, Streptomyces sp.|0.9754	CIDm00000450|CID9993501|0.9893	CIDm05280343|quercetin-3-beta-d|0.9842	CIDm00000923|zlchem 216|1.0000	CIDm00000961||I-Oxido dihydrogen|0.9995	CIDm00002256|zeapos|0.9800	CIDm00000283|oxidanylformaldehyde|0.9982	CIDm00002524|SCHEMBL10034115|0.9751	CIDm00000174|methanol/methanol-d1|0.9981	CIDm00000977|triplet molecular oxygen|0.9984	CIDm00000762|XKMLYUALXHKNFT-DTUHVUQASA-N|0.9825	CIDm00000866|lysine (12c/13c)|0.9897	CIDm00002514|cadmium-110|1.0000	CIDm00000702|(1S)-1-deuterioethanol|0.9848	CIDm00014888|white arsenic|0.9887	CIDm00005234|sodium;chlorine-35(1-)|0.9822	CIDm00006113|methylsulfonic acid, ethyl ester|0.9863	CIDm00000206|CID9899007|1.0000	CIDm00000280|CID9920366|0.9997	CIDm00006503|SCHEMBL9633903|0.9863	CIDm00000784|superoxol|0.9838	CIDm04604180|CID4604180|0.9963	CIDm00006049|ETHYLENEDIAMINETETRAACETICACID-D16|0.9976	CIDm00000177|2-deuterio-1-tritioethanone|0.9941	CIDm00005408|UNII-P57HP4MCQZ|0.9813	CIDm00000783|p-Hydrogen|0.9806	CIDm00002116|SCHEMBL14297170|0.9831	CIDm00000813|potassium;hydron|1.0000	CIDm00000899|478529-44-1|0.9947	CIDm00023930|manganum|0.9712	CIDm00000942||-nicotine|0.9982	CIDm00005056|CTK8G2938|0.9944
VCP|P55072	CIDm00024462|copper-64(2+);sulfate|0.9931	CIDm00000753|glycerol-d|1.0000	CIDm00005538|SCHEMBL12494512|0.9930	CIDm00000238|CID9827664|1.0000	CIDm00001117|hydron;methyl carbamimidothioate;sulfate|1.0000	CIDm00000888|mg++|0.9933	CIDm00000312|SCHEMBL15314976|0.9996	CIDm00015103|SCHEMBL16062159|0.9860	CIDm00000450|CID9993501|0.9674	CIDm00000197|SCHEMBL14613190|0.9841	CIDm00002256|zeapos|0.9855	CIDm00000283|oxidanylformaldehyde|0.9963	CIDm00000866|lysine (12c/13c)|0.9994	CIDm00002514|cadmium-110|0.9959	CIDm00005234|sodium;chlorine-35(1-)|0.9877	CIDm00006503|SCHEMBL9633903|0.9715	CIDm04604180|CID4604180|0.9956	CIDm00006049|ETHYLENEDIAMINETETRAACETICACID-D16|0.9982	CIDm00024425|disodium;dioxido(dioxo)chromium-51|0.9844	CIDm00000738|glutamine (14n glutamine)|1.0000	CIDm00005590|4-tert-Octylphenol-3,5-d2 monoethoxylate solution|0.9908	CIDm00000602|DL-Alanine-13C3|0.9968	CIDm00000611|d-glutamate-meso-d|0.9959	CIDm00024584|magnesium;trichloride|0.9963	CIDm00193344|SCHEMBL1527409|0.9887	CIDm00093860|SCHEMBL685473|0.9895	CIDm00000876|methionine-d4|0.9609	CIDm00005376|SCHEMBL4939312|0.9814	CIDm00248893|{1-[(1-phenylethyl)sulfanyl]ethyl}benzene|0.9976	CIDm00004795|CID9543492|0.9901	CIDm00002978|SCHEMBL13308730|0.9817	CIDm00000951|xv) norepinephrine|0.9740	CIDm00008200|tris(tetraethyleneglycol)phosphite|0.9945	CIDm00001153|tyrosine t23g7|0.9453	CIDm00000160|CID9884956|0.9483	CIDm00002891|CID9963853|0.9928	CIDm23690938|CID10830762|0.9921	CIDm00002900|ZINC03872172|0.9944	CIDm00001123|342611-14-7|0.9950	CIDm00003007|CHEMBL3250775|0.9941	CIDm71563398|CHEMBL2403340|0.8275	CIDm00001143|CID9840965|0.9871	CIDm00001206|methamphetamine-d4|0.9820	CIDm00000875|tartaric-d acid|0.9991	CIDm00000996|{phenol|0.9944	CIDm00002028|SCHEMBL15082690|0.9980	CIDm00012967|CID187425|0.9890	CIDm00028780|methyl1-(butylcarbamoyl)benzimidazole-2-carbamate|0.9952	CIDm00025465|SCHEMBL13210232|0.9921
HPSE|Q9Y251	CIDm00003121|valproic acid-d|1.0000	CIDm00000753|glycerol-d|0.9782	CIDm00005538|SCHEMBL12494512|1.0000	CIDm00001003|Phosphoric acid-18O4 solution|1.0000	CIDm00000712|Formaldehyde-13C,d2solution|0.9980	CIDm00000238|CID9827664|0.9856	CIDm00001983|SCHEMBL887976|0.9856	CIDm00001117|hydron;methyl carbamimidothioate;sulfate|0.9899	CIDm00000175|perdeuterioacetoxy|0.9888	CIDm00000312|SCHEMBL15314976|0.9966	CIDm00000934|pi-Cyclopentadienyl compd. with nickel|0.9554	CIDm00005562|Trichostatin A, Streptomyces sp.|0.9519	CIDm00000450|CID9993501|0.9954	CIDm05280343|quercetin-3-beta-d|0.9797	CIDm00000923|zlchem 216|0.9876	CIDm00015625|CID158816|1.0000	CIDm00000961||I-Oxido dihydrogen|0.9915	CIDm00000283|oxidanylformaldehyde|0.9728	CIDm00000174|methanol/methanol-d1|0.9998	CIDm00000977|triplet molecular oxygen|0.9995	CIDm00000866|lysine (12c/13c)|0.9801	CIDm00000702|(1S)-1-deuterioethanol|0.9971	CIDm00005234|sodium;chlorine-35(1-)|0.9971	CIDm00000206|CID9899007|0.9923	CIDm00000280|CID9920366|0.9986	CIDm00006503|SCHEMBL9633903|0.9996	CIDm00000784|superoxol|1.0000	CIDm04604180|CID4604180|1.0000	CIDm00006049|ETHYLENEDIAMINETETRAACETICACID-D16|1.0000	CIDm00000899|478529-44-1|0.9999	CIDm00004920|CID9948776|0.9978	CIDm00000857|leucine-d3|1.0000	CIDm00005590|4-tert-Octylphenol-3,5-d2 monoethoxylate solution|0.9947	CIDm00001115|CID9907067|0.9944	CIDm00002349|CID9885301|0.9952	CIDm00000750|glycine-t2|0.9951	CIDm00000602|DL-Alanine-13C3|0.9965	CIDm00000679|trideuterio(methylsulfinyl)methane|0.9940	CIDm00024934|sodiumhydrogen selenite,sodium biselenite|0.9872	CIDm05281707|cumestrol|0.9971	CIDm00023985|gold-198|0.9879	CIDm00000304|CID9909206|0.9997	CIDm00005297|CID9876413|0.9967	CIDm00003054|d, diethylstilbestrol|1.0000	CIDm00005428|CID9830965|0.9998	CIDm00024584|magnesium;trichloride|0.9958	CIDm00000259|SCHEMBL13620354|0.9892	CIDm00006623|bisphenol a-(13)c(12)|0.9846	CIDm00000887|wood spirit|0.9996
IFNG|P01579	CIDm00000753|glycerol-d|0.9997	CIDm00002909|CID9988947|1.0000	CIDm00005538|SCHEMBL12494512|1.0000	CIDm00001003|Phosphoric acid-18O4 solution|1.0000	CIDm00000712|Formaldehyde-13C,d2solution|0.9998	CIDm00000238|CID9827664|0.9939	CIDm00001983|SCHEMBL887976|0.9961	CIDm00023994|zinc-64|0.9972	CIDm00001117|hydron;methyl carbamimidothioate;sulfate|1.0000	CIDm00002336|CID6911868|0.9999	CIDm00000175|perdeuterioacetoxy|0.9928	CIDm00000312|SCHEMBL15314976|1.0000	CIDm00000934|pi-Cyclopentadienyl compd. with nickel|0.9945	CIDm00000197|SCHEMBL14613190|0.9954	CIDm05280343|quercetin-3-beta-d|1.0000	CIDm00000923|zlchem 216|0.9967	CIDm00000961||I-Oxido dihydrogen|0.9999	CIDm00002256|zeapos|0.9998	CIDm00000283|oxidanylformaldehyde|0.9874	CIDm00002524|SCHEMBL10034115|0.9974	CIDm00000977|triplet molecular oxygen|0.9901	CIDm00000762|XKMLYUALXHKNFT-DTUHVUQASA-N|0.9873	CIDm00000866|lysine (12c/13c)|0.9957	CIDm00002514|cadmium-110|1.0000	CIDm00000702|(1S)-1-deuterioethanol|0.9976	CIDm00014888|white arsenic|0.9922	CIDm00005234|sodium;chlorine-35(1-)|0.9993	CIDm00006113|methylsulfonic acid, ethyl ester|0.9984	CIDm00000206|CID9899007|0.9950	CIDm00000280|CID9920366|0.9990	CIDm00006503|SCHEMBL9633903|0.9977	CIDm00000784|superoxol|1.0000	CIDm04604180|CID4604180|0.9999	CIDm00006049|ETHYLENEDIAMINETETRAACETICACID-D16|0.9949	CIDm00000899|478529-44-1|0.9921	CIDm00000738|glutamine (14n glutamine)|1.0000	CIDm00005056|CTK8G2938|1.0000	CIDm00023830|hepes-t|0.9984	CIDm00000857|leucine-d3|1.0000	CIDm00005590|4-tert-Octylphenol-3,5-d2 monoethoxylate solution|0.9999	CIDm05280961|genistein-d(4)|0.9953	CIDm00002349|CID9885301|0.9943	CIDm00000232|CID9815369|0.9898	CIDm00000544|tris(oxidanidyl)arsane|0.9871	CIDm00000602|DL-Alanine-13C3|1.0000	CIDm00000679|trideuterio(methylsulfinyl)methane|0.9961	CIDm00005978|SCHEMBL15474330|0.9833	CIDm00023931|bis(chloranyl)mercury-201|0.9951	CIDm00023985|gold-198|0.9897
GARS|P41250	CIDm00003121|valproic acid-d|1.0000	CIDm00024462|copper-64(2+);sulfate|0.9972	CIDm00000753|glycerol-d|0.9960	CIDm00002909|CID9988947|0.9845	CIDm00005538|SCHEMBL12494512|0.9935	CIDm00000238|CID9827664|0.9972	CIDm00001117|hydron;methyl carbamimidothioate;sulfate|0.9983	CIDm00002336|CID6911868|0.9929	CIDm00000312|SCHEMBL15314976|0.9974	CIDm00015103|SCHEMBL16062159|0.9911	CIDm00000450|CID9993501|0.9951	CIDm00000923|zlchem 216|0.9957	CIDm00015625|CID158816|0.9917	CIDm00000961||I-Oxido dihydrogen|0.9883	CIDm00041322|64396-10-7|0.9896	CIDm00000762|XKMLYUALXHKNFT-DTUHVUQASA-N|0.9782	CIDm00000702|(1S)-1-deuterioethanol|0.9851	CIDm00014888|white arsenic|0.9981	CIDm00000280|CID9920366|0.9931	CIDm04604180|CID4604180|0.9926	CIDm00004920|CID9948776|0.9396	CIDm00000738|glutamine (14n glutamine)|0.9952	CIDm00000750|glycine-t2|0.9813	CIDm00024934|sodiumhydrogen selenite,sodium biselenite|0.9862	CIDm00000224|Spectrum_000075|0.9889	CIDm00005428|CID9830965|0.9824	CIDm00006623|bisphenol a-(13)c(12)|1.0000	CIDm00001023|dihydroxyphosphoryl hydrogen phosphate|0.9935	CIDm00004795|CID9543492|0.9844	CIDm00001153|tyrosine t23g7|0.9916	CIDm00000994|CID9989619|0.9970	CIDm00000871|CID9957787|0.9590	CIDm00000119|AMINOBUTYRICACID,GAMMA,[4-14C]|0.9861	CIDm00001123|342611-14-7|0.9828	CIDm00001143|CID9840965|0.9924	CIDm00003763|CYS9AKD70P|0.9901	CIDm00004763|zadonal|0.9973	CIDm00002028|SCHEMBL15082690|0.9902	CIDm00001177|ZINC08613151|0.9990	CIDm11020241|SCHEMBL11555670|0.9924	CIDm00123631|SCHEMBL13319091|0.9900	CIDm09804991|givinostat|0.9809	CIDm00001373|SCHEMBL13820095|0.9891	CIDm00004943|Vetofol-d17|0.9936	CIDm00003676|CHEMBL3278065|0.9966
RFK|Q969G6	CIDm00003121|valproic acid-d|0.9999	CIDm00000753|glycerol-d|0.9725	CIDm00005538|SCHEMBL12494512|0.9963	CIDm00001003|Phosphoric acid-18O4 solution|0.9831	CIDm00000712|Formaldehyde-13C,d2solution|0.9853	CIDm00000238|CID9827664|0.9993	CIDm00001983|SCHEMBL887976|0.9892	CIDm00023994|zinc-64|0.9997	CIDm00001117|hydron;methyl carbamimidothioate;sulfate|0.9755	CIDm00000175|perdeuterioacetoxy|0.9838	CIDm00000888|mg++|0.9870	CIDm00004156|trideuteriomethyl methanesulfonate|0.9829	CIDm00000312|SCHEMBL15314976|0.9937	CIDm00015103|SCHEMBL16062159|0.9956	CIDm00000197|SCHEMBL14613190|0.9886	CIDm00000961||I-Oxido dihydrogen|0.9933	CIDm00041322|64396-10-7|0.9968	CIDm00000977|triplet molecular oxygen|0.9841	CIDm00006113|methylsulfonic acid, ethyl ester|0.9969	CIDm00000206|CID9899007|0.9981	CIDm00000784|superoxol|0.9984	CIDm00000783|p-Hydrogen|0.9816	CIDm00002767|azane;platinum-195(2+);dichloride|0.9983	CIDm00000224|Spectrum_000075|0.9932	CIDm00023985|gold-198|0.9850	CIDm00008117|zinc bis-glycol|0.9998	CIDm00003017|AGN-PC-0CX9FP|0.9955	CIDm00001023|dihydroxyphosphoryl hydrogen phosphate|0.9922	CIDm00002832|ZINC03872131|0.9954	CIDm00000311|CID9990172|0.9868	CIDm00000231|SCHEMBL5720005|0.9984	CIDm00025476|HY-13948|0.9783	CIDm00000236|asparagine (d79n-beta2ar-rluc)|0.9975	CIDm00000703|SCHEMBL15945863|0.9965	CIDm00000745|ZINC03830892|0.9955	CIDm00086367|n-[4-methyl-6-cyclopropylpyrimidin-2-yl]aniline|0.9977	CIDm00000263|Butyl-13C4 alcohol|0.9978	CIDm00520535|superoxyde|0.9972	CIDm71819722|21C|0.9985	CIDm00003981|ZB016282|0.9877	CIDm00439494|fructose-13c6|0.9992	CIDm00014798|Sodium hydroxide-16O solution|0.9891	CIDm70680603|CHEMBL2316893|0.9910	CIDm00000710|sodium riboflavin5'-phosphate|0.9984
AKR1C2|P52895	CIDm00003121|valproic acid-d|0.9996	CIDm00000753|glycerol-d|1.0000	CIDm00002909|CID9988947|0.9630	CIDm00001003|Phosphoric acid-18O4 solution|0.9905	CIDm00000712|Formaldehyde-13C,d2solution|0.9946	CIDm00023994|zinc-64|0.9960	CIDm00001117|hydron;methyl carbamimidothioate;sulfate|0.9999	CIDm00002336|CID6911868|0.9869	CIDm00000271|calcium-41|1.0000	CIDm00000175|perdeuterioacetoxy|1.0000	CIDm00004156|trideuteriomethyl methanesulfonate|0.9905	CIDm00000312|SCHEMBL15314976|1.0000	CIDm00015103|SCHEMBL16062159|0.9996	CIDm00005562|Trichostatin A, Streptomyces sp.|0.9990	CIDm00000450|CID9993501|0.9979	CIDm05280343|quercetin-3-beta-d|0.9991	CIDm00000923|zlchem 216|0.9907	CIDm00015625|CID158816|0.9999	CIDm00041322|64396-10-7|0.9881	CIDm00000174|methanol/methanol-d1|1.0000	CIDm00002514|cadmium-110|0.9973	CIDm00014888|white arsenic|0.9971	CIDm00006113|methylsulfonic acid, ethyl ester|1.0000	CIDm00006503|SCHEMBL9633903|0.9949	CIDm00000784|superoxol|1.0000	CIDm00000177|2-deuterio-1-tritioethanone|1.0000	CIDm00005408|UNII-P57HP4MCQZ|0.9996	CIDm00000783|p-Hydrogen|1.0000	CIDm00002116|SCHEMBL14297170|0.9891	CIDm00007870|SCHEMBL1331651|0.9978	CIDm00000813|potassium;hydron|1.0000	CIDm00004920|CID9948776|1.0000	CIDm00002767|azane;platinum-195(2+);dichloride|1.0000	CIDm05280961|genistein-d(4)|0.9902	CIDm00006410|zinc t-butyl peroxide|0.9999	CIDm00000611|d-glutamate-meso-d|1.0000	CIDm00023925|iron-58(2+)|0.9933	CIDm00003054|d, diethylstilbestrol|0.9861	CIDm00193344|SCHEMBL1527409|1.0000	CIDm00001023|dihydroxyphosphoryl hydrogen phosphate|0.9999	CIDm00003715|Indomod-d4|1.0000	CIDm00000311|CID9990172|0.9951	CIDm00001567|203645-37-8|0.9993	CIDm00002244|deuterio 2-acetyloxybenzoate|1.0000	CIDm00004666|CID9897470|0.9969	CIDm53629505|AGN-PC-09X1LX|0.9960	CIDm00001287|SCHEMBL14423426|0.9947	CIDm00000801|INDOLE-3-ACETICACID,[5-3H]|1.0000	CIDm00000160|CID9884956|1.0000
HBB|P68871	CIDm00000753|glycerol-d|1.0000	CIDm00001003|Phosphoric acid-18O4 solution|1.0000	CIDm00000712|Formaldehyde-13C,d2solution|1.0000	CIDm00023994|zinc-64|1.0000	CIDm00001117|hydron;methyl carbamimidothioate;sulfate|0.9940	CIDm00000271|calcium-41|1.0000	CIDm00000175|perdeuterioacetoxy|1.0000	CIDm00000888|mg++|1.0000	CIDm00004156|trideuteriomethyl methanesulfonate|0.9987	CIDm00000312|SCHEMBL15314976|0.9842	CIDm00000923|zlchem 216|1.0000	CIDm00015625|CID158816|0.9857	CIDm00000961||I-Oxido dihydrogen|1.0000	CIDm00000283|oxidanylformaldehyde|1.0000	CIDm00000977|triplet molecular oxygen|1.0000	CIDm00000866|lysine (12c/13c)|1.0000	CIDm00002514|cadmium-110|1.0000	CIDm00000702|(1S)-1-deuterioethanol|1.0000	CIDm00005234|sodium;chlorine-35(1-)|1.0000	CIDm00006113|methylsulfonic acid, ethyl ester|0.9901	CIDm00000206|CID9899007|0.9999	CIDm00000280|CID9920366|1.0000	CIDm00006503|SCHEMBL9633903|1.0000	CIDm00000784|superoxol|1.0000	CIDm04604180|CID4604180|1.0000	CIDm00006049|ETHYLENEDIAMINETETRAACETICACID-D16|1.0000	CIDm00000177|2-deuterio-1-tritioethanone|1.0000	CIDm00000783|p-Hydrogen|0.9885	CIDm00000813|potassium;hydron|1.0000	CIDm00000899|478529-44-1|1.0000	CIDm00023930|manganum|0.9864	CIDm00004920|CID9948776|1.0000	CIDm00005056|CTK8G2938|0.9949	CIDm00000857|leucine-d3|0.9940	CIDm00002349|CID9885301|0.9999	CIDm00000232|CID9815369|1.0000	CIDm00006410|zinc t-butyl peroxide|0.9979	CIDm00000750|glycine-t2|1.0000	CIDm00000602|DL-Alanine-13C3|1.0000	CIDm00005978|SCHEMBL15474330|0.9902	CIDm00023985|gold-198|0.9966	CIDm00000611|d-glutamate-meso-d|0.9975	CIDm00023925|iron-58(2+)|1.0000	CIDm00011009|copper-67(2+);dichloride|1.0000	CIDm00024584|magnesium;trichloride|0.9982	CIDm00000887|wood spirit|1.0000	CIDm00004873|potassium-43(1+);chloride|1.0000	CIDm00145068|14706-82-2|1.0000	CIDm00000965|zirconyl oleate|0.9997
MTHFR|P42898	CIDm00003121|valproic acid-d|1.0000	CIDm00024462|copper-64(2+);sulfate|1.0000	CIDm00000753|glycerol-d|1.0000	CIDm00005538|SCHEMBL12494512|0.9931	CIDm00001983|SCHEMBL887976|0.9873	CIDm00001117|hydron;methyl carbamimidothioate;sulfate|1.0000	CIDm00000271|calcium-41|0.9997	CIDm00000175|perdeuterioacetoxy|1.0000	CIDm00000312|SCHEMBL15314976|0.9965	CIDm00000934|pi-Cyclopentadienyl compd. with nickel|0.9980	CIDm00015625|CID158816|0.9988	CIDm00002256|zeapos|0.9985	CIDm00000283|oxidanylformaldehyde|1.0000	CIDm00002524|SCHEMBL10034115|1.0000	CIDm00000280|CID9920366|1.0000	CIDm00000177|2-deuterio-1-tritioethanone|0.9952	CIDm00005408|UNII-P57HP4MCQZ|1.0000	CIDm00000783|p-Hydrogen|1.0000	CIDm00007870|SCHEMBL1331651|0.9931	CIDm00000813|potassium;hydron|1.0000	CIDm00000899|478529-44-1|0.9959	CIDm00004920|CID9948776|1.0000	CIDm00005056|CTK8G2938|0.9965	CIDm00023830|hepes-t|1.0000	CIDm05280961|genistein-d(4)|0.9995	CIDm00001115|CID9907067|0.9971	CIDm00000232|CID9815369|1.0000	CIDm00000750|glycine-t2|1.0000	CIDm00000602|DL-Alanine-13C3|1.0000	CIDm00000679|trideuterio(methylsulfinyl)methane|0.9950	CIDm00023931|bis(chloranyl)mercury-201|0.9974	CIDm00000304|CID9909206|1.0000	CIDm00003054|d, diethylstilbestrol|0.9999	CIDm00006623|bisphenol a-(13)c(12)|0.9961	CIDm00000887|wood spirit|0.9988	CIDm00003385|FT-0695667|1.0000	CIDm00093860|SCHEMBL685473|1.0000	CIDm00000191|ZINC03201876|0.9950	CIDm00000876|methionine-d4|1.0000	CIDm00005376|SCHEMBL4939312|0.9998	CIDm00000193|S-Adenosylhomocysteine-13C5|0.9994	CIDm00442783|SCHEMBL6727006|0.9943	CIDm00001134|[3'-13C]THYMIDINE|0.9936	CIDm00002244|deuterio 2-acetyloxybenzoate|0.9987	CIDm00002978|SCHEMBL13308730|0.9906	CIDm00000951|xv) norepinephrine|1.0000	CIDm05359596|arsenic-71|0.9999	CIDm00000795|imidazolyl-d|0.9909	CIDm00024524|CID9920365|0.9949
SCN3B|Q9NY72	CIDm00003121|valproic acid-d|1.0000	CIDm00002909|CID9988947|0.9805	CIDm00005538|SCHEMBL12494512|0.9791	CIDm00000923|zlchem 216|1.0000	CIDm00023930|manganum|0.9777	CIDm00002767|azane;platinum-195(2+);dichloride|0.9966	CIDm00000681|72535-00-3|0.9743	CIDm00248893|{1-[(1-phenylethyl)sulfanyl]ethyl}benzene|0.9989	CIDm00005102|ZINC01705443|0.9936
ME3|Q16798	CIDm00003121|valproic acid-d|1.0000	CIDm00000753|glycerol-d|0.9998	CIDm00005538|SCHEMBL12494512|1.0000	CIDm00000712|Formaldehyde-13C,d2solution|0.9805	CIDm00023994|zinc-64|0.9985	CIDm00001117|hydron;methyl carbamimidothioate;sulfate|0.9992	CIDm00002336|CID6911868|0.9637	CIDm00000175|perdeuterioacetoxy|0.9999	CIDm00005562|Trichostatin A, Streptomyces sp.|0.9440	CIDm00000450|CID9993501|0.9145	CIDm00000923|zlchem 216|1.0000	CIDm00015625|CID158816|0.9824	CIDm00005234|sodium;chlorine-35(1-)|0.9940	CIDm00000280|CID9920366|1.0000	CIDm04604180|CID4604180|0.9980	CIDm00006049|ETHYLENEDIAMINETETRAACETICACID-D16|0.9995	CIDm00000783|p-Hydrogen|1.0000	CIDm00023930|manganum|0.9944	CIDm00000738|glutamine (14n glutamine)|0.9999	CIDm00023830|hepes-t|0.9983	CIDm00000857|leucine-d3|0.9982	CIDm00005590|4-tert-Octylphenol-3,5-d2 monoethoxylate solution|0.9997	CIDm00002349|CID9885301|0.9978	CIDm00000679|trideuterio(methylsulfinyl)methane|0.9929	CIDm00005297|CID9876413|1.0000	CIDm00024584|magnesium;trichloride|0.9965	CIDm00004873|potassium-43(1+);chloride|1.0000	CIDm00003017|AGN-PC-0CX9FP|1.0000	CIDm00000612|sodium l-lactate-(13)c(3)|1.0000	CIDm44263835|AGN-PC-0743G4|0.9995	CIDm00078165|{2-[n-morpholino]ethanesulfonic acid}hydrate|0.9994	CIDm00001110|2,3-dideuterosuccinate-1-13c|0.9996	CIDm00024524|CID9920365|0.9972	CIDm00025670|terbufos|0.9916	CIDm00000991|vitrex|0.9964	CIDm00443314|SCHEMBL15760665|1.0000	CIDm00000181|ZSLZBFCDCINBPY-LKJKNSTQSA-N|1.0000	CIDm00002900|ZINC03872172|0.9972	CIDm00000925||A-Nicotinamide adenine dinucleotide sodium salt|1.0000	CIDm05460048|triglycerides|0.9721	CIDm00004939|CID9931511|1.0000	CIDm00098487|m-methoxybenzoylamino|0.9919	CIDm00001158|XCCTYIAWTASOJW-OPMSUHOOSA-N|0.9976	CIDm00013676|ZINC02040143|0.9805	CIDm00004894|CID9906908|1.0000	CIDm00001079|Transmetil (TN)|1.0000	CIDm00000929|beta-NADP|0.9979	CIDm00000930||A-NADPH|0.9996	CIDm00000745|ZINC03830892|1.0000
ITPR3|Q14573	CIDm00003121|valproic acid-d|1.0000	CIDm00024462|copper-64(2+);sulfate|0.9557	CIDm00000753|glycerol-d|0.9986	CIDm00002909|CID9988947|0.9694	CIDm00005538|SCHEMBL12494512|0.9969	CIDm00001003|Phosphoric acid-18O4 solution|1.0000	CIDm00000238|CID9827664|1.0000	CIDm00023994|zinc-64|0.9999	CIDm00001117|hydron;methyl carbamimidothioate;sulfate|1.0000	CIDm00002336|CID6911868|0.9704	CIDm00000271|calcium-41|1.0000	CIDm00005562|Trichostatin A, Streptomyces sp.|0.9911	CIDm05280343|quercetin-3-beta-d|0.9946	CIDm00000961||I-Oxido dihydrogen|0.9841	CIDm00002256|zeapos|0.9582	CIDm00000762|XKMLYUALXHKNFT-DTUHVUQASA-N|0.9917	CIDm00000702|(1S)-1-deuterioethanol|0.9655	CIDm00014888|white arsenic|0.9832	CIDm00005234|sodium;chlorine-35(1-)|0.9482	CIDm00000206|CID9899007|0.9937	CIDm00000280|CID9920366|0.9934	CIDm00006503|SCHEMBL9633903|0.9837	CIDm00000784|superoxol|0.9950	CIDm00023830|hepes-t|0.9999	CIDm00005590|4-tert-Octylphenol-3,5-d2 monoethoxylate solution|0.9991	CIDm00023985|gold-198|0.9993	CIDm00005428|CID9830965|0.9923	CIDm00024584|magnesium;trichloride|0.9958	CIDm00004873|potassium-43(1+);chloride|1.0000	CIDm00093860|SCHEMBL685473|0.9948	CIDm00000187|ACETYLCHOLINE-D16BROMIDE|0.9953	CIDm00005040|Rapamycin C-7, analog 1|0.9997	CIDm05359596|arsenic-71|0.9981	CIDm00002519|Caffeine-1-methyl-14C|1.0000	CIDm00024854|calcium-45(2+);dichloride|1.0000	CIDm00000806|ZINC13557565|1.0000	CIDm24755486|AGN-PC-07C38H|1.0000	CIDm00000925||A-Nicotinamide adenine dinucleotide sodium salt|0.9969	CIDm00098487|m-methoxybenzoylamino|0.9987	CIDm00250653|sodium;4-(methylsulfonylamino)benzoate|0.9919	CIDm00102615|UNII-T9379Q535O|0.9979	CIDm00000892|inositol-d(6)|0.9969	CIDm00003733|3B3-055525|0.9010	CIDm00001070|retinal d2/d4|0.9995	CIDm00002551||A-Carbamoyl Choline Chloride|0.9983	CIDm00108143|tamibarotene|0.9926	CIDm16738692|AGN-PC-0808RB|0.9951	CIDm00004376|n-methylaspartic acid sulfate|0.9962	CIDm00004737|ZINC13545634|0.9997
PTK2|Q05397	CIDm00003121|valproic acid-d|0.9996	CIDm00000753|glycerol-d|0.9731	CIDm00005538|SCHEMBL12494512|0.9761	CIDm00001003|Phosphoric acid-18O4 solution|1.0000	CIDm00000712|Formaldehyde-13C,d2solution|0.9798	CIDm00000238|CID9827664|1.0000	CIDm00001983|SCHEMBL887976|0.9701	CIDm00001117|hydron;methyl carbamimidothioate;sulfate|0.9999	CIDm00002336|CID6911868|0.9779	CIDm00000271|calcium-41|1.0000	CIDm00000888|mg++|1.0000	CIDm00004156|trideuteriomethyl methanesulfonate|0.9450	CIDm00000312|SCHEMBL15314976|0.9871	CIDm00005562|Trichostatin A, Streptomyces sp.|0.9749	CIDm00000450|CID9993501|0.9692	CIDm00000197|SCHEMBL14613190|1.0000	CIDm05280343|quercetin-3-beta-d|0.9755	CIDm00000923|zlchem 216|0.9967	CIDm00041322|64396-10-7|0.9665	CIDm00000977|triplet molecular oxygen|0.9849	CIDm00000762|XKMLYUALXHKNFT-DTUHVUQASA-N|1.0000	CIDm00000866|lysine (12c/13c)|0.9993	CIDm00000702|(1S)-1-deuterioethanol|0.9922	CIDm00005234|sodium;chlorine-35(1-)|0.9987	CIDm00006113|methylsulfonic acid, ethyl ester|0.9670	CIDm00000280|CID9920366|0.9980	CIDm00006503|SCHEMBL9633903|0.9807	CIDm00000784|superoxol|0.9866	CIDm04604180|CID4604180|0.9879	CIDm00006049|ETHYLENEDIAMINETETRAACETICACID-D16|1.0000	CIDm00005408|UNII-P57HP4MCQZ|0.9954	CIDm00000783|p-Hydrogen|0.9729	CIDm00024425|disodium;dioxido(dioxo)chromium-51|0.9896	CIDm00023930|manganum|0.9777	CIDm00004920|CID9948776|1.0000	CIDm00000738|glutamine (14n glutamine)|0.9923	CIDm00000730|QGWNDRXFNXRZMB-DTUHVUQASA-N|0.9962	CIDm00005056|CTK8G2938|0.9995	CIDm00023830|hepes-t|0.9788	CIDm00002767|azane;platinum-195(2+);dichloride|0.9791	CIDm00005590|4-tert-Octylphenol-3,5-d2 monoethoxylate solution|1.0000	CIDm05280961|genistein-d(4)|0.9961	CIDm00002349|CID9885301|0.9979	CIDm00006410|zinc t-butyl peroxide|0.9742	CIDm00000679|trideuterio(methylsulfinyl)methane|0.9975	CIDm00024934|sodiumhydrogen selenite,sodium biselenite|0.9908	CIDm00000611|d-glutamate-meso-d|0.9921	CIDm00000051|SCHEMBL6887701|0.9799	CIDm00005297|CID9876413|0.9990
PRKAG3|Q9UGI9	CIDm00000753|glycerol-d|1.0000	CIDm00001003|Phosphoric acid-18O4 solution|1.0000	CIDm00000238|CID9827664|1.0000	CIDm00023994|zinc-64|0.9287	CIDm00001117|hydron;methyl carbamimidothioate;sulfate|1.0000	CIDm00000271|calcium-41|0.9931	CIDm00000175|perdeuterioacetoxy|0.9169	CIDm00000888|mg++|1.0000	CIDm00000312|SCHEMBL15314976|1.0000	CIDm00015103|SCHEMBL16062159|0.9999	CIDm00000197|SCHEMBL14613190|1.0000	CIDm00000961||I-Oxido dihydrogen|0.9974	CIDm00000283|oxidanylformaldehyde|0.8852	CIDm00000174|methanol/methanol-d1|0.9665	CIDm00000977|triplet molecular oxygen|0.9899	CIDm00000762|XKMLYUALXHKNFT-DTUHVUQASA-N|0.9992	CIDm00000702|(1S)-1-deuterioethanol|0.9957	CIDm00000280|CID9920366|0.9879	CIDm00000813|potassium;hydron|0.9745	CIDm00023930|manganum|0.9393	CIDm00000738|glutamine (14n glutamine)|0.9969	CIDm00000730|QGWNDRXFNXRZMB-DTUHVUQASA-N|0.9996	CIDm00000224|Spectrum_000075|0.9993	CIDm00023931|bis(chloranyl)mercury-201|0.9988	CIDm00023925|iron-58(2+)|0.9778	CIDm00008117|zinc bis-glycol|0.9847	CIDm00011009|copper-67(2+);dichloride|0.9844	CIDm00000259|SCHEMBL13620354|0.9891	CIDm00000187|ACETYLCHOLINE-D16BROMIDE|0.9986	CIDm00005238|CID9833957|0.9996	CIDm00442783|SCHEMBL6727006|0.9752	CIDm00248893|{1-[(1-phenylethyl)sulfanyl]ethyl}benzene|0.9603	CIDm00000311|CID9990172|0.9926	CIDm00004795|CID9543492|0.9908	CIDm00000231|SCHEMBL5720005|0.9986	CIDm00005279|Stauosporin|1.0000	CIDm00000965|zirconyl oleate|0.9910	CIDm00000160|CID9884956|0.9998	CIDm00000994|CID9989619|0.9898	CIDm00000402|sulphur-33|0.9949	CIDm00000867|zirconiummalonat|0.9543	CIDm05460048|triglycerides|0.9984	CIDm00000236|asparagine (d79n-beta2ar-rluc)|0.9957	CIDm26087388|JTT|0.9801	CIDm00001123|342611-14-7|0.9976	CIDm00439177|O641|1.0000	CIDm00000767|sodium bicarbonate -13c|0.9899	CIDm00001079|Transmetil (TN)|0.9784	CIDm00000875|tartaric-d acid|0.9804
TERT|O14746	CIDm00024462|copper-64(2+);sulfate|0.9921	CIDm00000753|glycerol-d|1.0000	CIDm00002909|CID9988947|0.9956	CIDm00005538|SCHEMBL12494512|0.9934	CIDm00001003|Phosphoric acid-18O4 solution|1.0000	CIDm00000712|Formaldehyde-13C,d2solution|1.0000	CIDm00000238|CID9827664|1.0000	CIDm00001117|hydron;methyl carbamimidothioate;sulfate|0.9958	CIDm00000175|perdeuterioacetoxy|0.9993	CIDm00000888|mg++|0.9967	CIDm00005562|Trichostatin A, Streptomyces sp.|0.9865	CIDm00000450|CID9993501|0.9866	CIDm05280343|quercetin-3-beta-d|0.9980	CIDm00015625|CID158816|0.9987	CIDm00000961||I-Oxido dihydrogen|0.9877	CIDm00000283|oxidanylformaldehyde|1.0000	CIDm00002524|SCHEMBL10034115|0.9996	CIDm00000977|triplet molecular oxygen|1.0000	CIDm00000762|XKMLYUALXHKNFT-DTUHVUQASA-N|0.9968	CIDm00000866|lysine (12c/13c)|0.9998	CIDm00000702|(1S)-1-deuterioethanol|0.9982	CIDm00014888|white arsenic|1.0000	CIDm00005234|sodium;chlorine-35(1-)|0.9995	CIDm00006113|methylsulfonic acid, ethyl ester|0.9933	CIDm00000206|CID9899007|0.9909	CIDm00000280|CID9920366|1.0000	CIDm00006503|SCHEMBL9633903|1.0000	CIDm00000784|superoxol|0.9999	CIDm04604180|CID4604180|1.0000	CIDm00006049|ETHYLENEDIAMINETETRAACETICACID-D16|1.0000	CIDm00005408|UNII-P57HP4MCQZ|0.9996	CIDm06326970|selenium-72|1.0000	CIDm00000738|glutamine (14n glutamine)|1.0000	CIDm00005056|CTK8G2938|0.9948	CIDm00023830|hepes-t|0.9999	CIDm00002767|azane;platinum-195(2+);dichloride|1.0000	CIDm00000857|leucine-d3|1.0000	CIDm00005590|4-tert-Octylphenol-3,5-d2 monoethoxylate solution|1.0000	CIDm05280961|genistein-d(4)|0.9882	CIDm00001115|CID9907067|0.9967	CIDm00002349|CID9885301|0.9987	CIDm00000679|trideuterio(methylsulfinyl)methane|0.9984	CIDm00024934|sodiumhydrogen selenite,sodium biselenite|0.9964	CIDm00023985|gold-198|0.9959	CIDm00000304|CID9909206|1.0000	CIDm00005297|CID9876413|0.9999	CIDm00003054|d, diethylstilbestrol|0.9957	CIDm00024584|magnesium;trichloride|0.9963	CIDm00006623|bisphenol a-(13)c(12)|0.9999
CHRNB4|P30926	CIDm00001983|SCHEMBL887976|1.0000	CIDm00001117|hydron;methyl carbamimidothioate;sulfate|1.0000	CIDm00000312|SCHEMBL15314976|1.0000	CIDm00000702|(1S)-1-deuterioethanol|0.9979	CIDm00000206|CID9899007|0.9993	CIDm00000899|478529-44-1|1.0000	CIDm00000942||-nicotine|1.0000	CIDm00000681|72535-00-3|1.0000	CIDm00005428|CID9830965|0.9835	CIDm00000187|ACETYLCHOLINE-D16BROMIDE|1.0000	CIDm00002826|SCHEMBL26609|1.0000	CIDm00004122|oncodazole|1.0000	CIDm00004112|SCHEMBL9246378|0.9995	CIDm00000119|AMINOBUTYRICACID,GAMMA,[4-14C]|1.0000	CIDm00000236|asparagine (d79n-beta2ar-rluc)|0.9999	CIDm00005202|SEROTONINBINOXALATE,5-[2-14C]|0.9994	CIDm00002818|SCHEMBL7797033|0.9971	CIDm00002153|SCHEMBL13384600|1.0000	CIDm00006694|tetraethylrhodamine|0.9975	CIDm00002185|n-arachidonoyl-[14c]-ethanolamine|1.0000	CIDm00000305|SCHEMBL1332010|1.0000	CIDm00002551||A-Carbamoyl Choline Chloride|1.0000
IDO1|P14902	CIDm00005538|SCHEMBL12494512|0.9986	CIDm00023994|zinc-64|0.9825	CIDm00002336|CID6911868|0.9957	CIDm00000934|pi-Cyclopentadienyl compd. with nickel|0.9956	CIDm00005562|Trichostatin A, Streptomyces sp.|0.9856	CIDm05280343|quercetin-3-beta-d|0.9924	CIDm00015625|CID158816|1.0000	CIDm00000961||I-Oxido dihydrogen|0.9971	CIDm00000283|oxidanylformaldehyde|0.9994	CIDm00000977|triplet molecular oxygen|0.9997	CIDm00000783|p-Hydrogen|0.9974	CIDm00000544|tris(oxidanidyl)arsane|0.9906	CIDm00145068|14706-82-2|1.0000	CIDm00002826|SCHEMBL26609|0.9958	CIDm00442783|SCHEMBL6727006|0.9911	CIDm00000158|CID9950404|0.9998	CIDm00000896|melatonin-d3|1.0000	CIDm00024586|sulphuric acid nickel sulphate|0.9932	CIDm00005202|SEROTONINBINOXALATE,5-[2-14C]|1.0000	CIDm00001148|CID9990558|1.0000	CIDm00054454|CID941617|0.9984	CIDm00005645|CID9963685|0.9984	CIDm00004055|Vitamin K3-d8|0.9952	CIDm00023982|gadolinium-148|0.9983	CIDm00000389|ornithine-d|1.0000	CIDm00000768|prussic acid|0.9912
WEE1|P30291	CIDm00024462|copper-64(2+);sulfate|0.9817	CIDm00000753|glycerol-d|0.7974	CIDm00005538|SCHEMBL12494512|0.9736	CIDm00001003|Phosphoric acid-18O4 solution|0.7336	CIDm00000238|CID9827664|1.0000	CIDm00001983|SCHEMBL887976|0.8900	CIDm00023994|zinc-64|0.8645	CIDm00002336|CID6911868|0.9111	CIDm00000888|mg++|0.8833	CIDm00000312|SCHEMBL15314976|0.8203	CIDm00000197|SCHEMBL14613190|1.0000	CIDm00000961||I-Oxido dihydrogen|0.7171	CIDm00002256|zeapos|0.9008	CIDm00041322|64396-10-7|0.9999	CIDm00002514|cadmium-110|0.9918	CIDm00000702|(1S)-1-deuterioethanol|0.8793	CIDm00014888|white arsenic|0.9970	CIDm00005234|sodium;chlorine-35(1-)|0.8352	CIDm00000280|CID9920366|0.9793	CIDm04604180|CID4604180|0.9339	CIDm00000783|p-Hydrogen|0.9168	CIDm00004920|CID9948776|1.0000	CIDm00005056|CTK8G2938|0.9421	CIDm00002767|azane;platinum-195(2+);dichloride|0.9342	CIDm00005590|4-tert-Octylphenol-3,5-d2 monoethoxylate solution|0.9867	CIDm00006410|zinc t-butyl peroxide|0.9652	CIDm00000679|trideuterio(methylsulfinyl)methane|0.9524	CIDm00005978|SCHEMBL15474330|0.8300	CIDm00005428|CID9830965|0.9434	CIDm00024584|magnesium;trichloride|0.9460	CIDm00006623|bisphenol a-(13)c(12)|0.9241	CIDm00000274|2oz6|0.9844	CIDm00003017|AGN-PC-0CX9FP|0.9182	CIDm00093860|SCHEMBL685473|0.9232	CIDm00001690|CID9893548|0.9747	CIDm00003715|Indomod-d4|0.9734	CIDm00002832|ZINC03872131|0.9636	CIDm00004666|CID9897470|0.9955	CIDm00002978|SCHEMBL13308730|0.7743	CIDm00000596|3'-deuterio cytidine|0.9238	CIDm00000231|SCHEMBL5720005|0.9777	CIDm53629505|AGN-PC-09X1LX|0.8773	CIDm00005591|ZINC00968278|0.9952	CIDm00001153|tyrosine t23g7|0.9732	CIDm00002519|Caffeine-1-methyl-14C|0.9863	CIDm00004122|oncodazole|0.9867	CIDm00000453|CID9920559|0.9892	CIDm00002891|CID9963853|0.9638	CIDm00000317|RGJOEKWQDUBAIZ-FTAFPTFXSA-N|0.9811
RAP2A|P10114	CIDm00003121|valproic acid-d|1.0000	CIDm00005538|SCHEMBL12494512|0.9270	CIDm00001003|Phosphoric acid-18O4 solution|0.9673	CIDm00000271|calcium-41|1.0000	CIDm00000888|mg++|0.9962	CIDm00000312|SCHEMBL15314976|0.9797	CIDm00015103|SCHEMBL16062159|0.9836	CIDm00015625|CID158816|0.9990	CIDm00041322|64396-10-7|0.9742	CIDm00000283|oxidanylformaldehyde|0.9990	CIDm00000762|XKMLYUALXHKNFT-DTUHVUQASA-N|1.0000	CIDm00000702|(1S)-1-deuterioethanol|0.9798	CIDm00006503|SCHEMBL9633903|1.0000	CIDm00007870|SCHEMBL1331651|0.9993	CIDm00000730|QGWNDRXFNXRZMB-DTUHVUQASA-N|1.0000	CIDm00005056|CTK8G2938|0.9973	CIDm00006410|zinc t-butyl peroxide|0.9872	CIDm00000274|2oz6|1.0000	CIDm00003017|AGN-PC-0CX9FP|0.9970	CIDm00000764|s:guanine|1.0000	CIDm00005238|CID9833957|1.0000	CIDm00002826|SCHEMBL26609|1.0000	CIDm00001134|[3'-13C]THYMIDINE|1.0000	CIDm00001567|203645-37-8|1.0000	CIDm00003779|UNII-DIA2A74855|0.9996	CIDm00005279|Stauosporin|1.0000	CIDm00000801|INDOLE-3-ACETICACID,[5-3H]|1.0000	CIDm00000298|threo-Chloramphenicol, l-|1.0000	CIDm00001071|Zuretinol|0.9992	CIDm00001099|hydron;sulfite|1.0000	CIDm00000119|AMINOBUTYRICACID,GAMMA,[4-14C]|1.0000	CIDm00002676|SCHEMBL6241950|1.0000	CIDm00068740|zoledronic acid [100 microm]|0.9879	CIDm00003750|Irinotecan-d10 Hydrochloride|1.0000	CIDm00000781|zirconium thiocyanate|1.0000	CIDm00005839|s(aldosterone)|1.0000	CIDm00001822|DB02082|1.0000	CIDm00005637|U-120|1.0000	CIDm00019001|1,4-DITHIOTHREITOL-D10|1.0000	CIDm00000946|nitrous acid, ion(1-)|1.0000	CIDm00439494|fructose-13c6|0.9994	CIDm00125643|CID9915977|1.0000	CIDm05311325|tetrakis(fluoranyl)alumanuide|1.0000	CIDm00001764|SCHEMBL6692026|1.0000	CIDm00011005|TETRADECANOIC-6,6-D2ACID|1.0000	CIDm00000573|neo U-|A-Carotene|1.0000	CIDm00001207|SCHEMBL9267991|1.0000
IGFBP7|Q16270	CIDm00003121|valproic acid-d|1.0000	CIDm00002909|CID9988947|0.9623	CIDm00005538|SCHEMBL12494512|0.9166	CIDm00002336|CID6911868|0.9602	CIDm00005562|Trichostatin A, Streptomyces sp.|0.9140	CIDm00015625|CID158816|0.9488	CIDm00014888|white arsenic|0.9887	CIDm00000738|glutamine (14n glutamine)|0.9635	CIDm00024934|sodiumhydrogen selenite,sodium biselenite|0.9520	CIDm00016886|ZB000289|0.9808	CIDm00442783|SCHEMBL6727006|0.9194	CIDm00002978|SCHEMBL13308730|0.9811	CIDm00000231|SCHEMBL5720005|0.9483	CIDm00008083|morpholin-4-yl-d|0.9922	CIDm03062316|SCHEMBL4236003|0.9567	CIDm00012547|5beta-pregnane-3alpha,11beta,17alpha|0.9853	CIDm16738692|AGN-PC-0808RB|0.9942
AKR1C4|P17516	CIDm00000753|glycerol-d|0.9999	CIDm00002909|CID9988947|1.0000	CIDm00000712|Formaldehyde-13C,d2solution|0.9638	CIDm00023994|zinc-64|0.9999	CIDm00001117|hydron;methyl carbamimidothioate;sulfate|1.0000	CIDm00000271|calcium-41|0.9992	CIDm00000312|SCHEMBL15314976|0.9970	CIDm00015103|SCHEMBL16062159|1.0000	CIDm00000450|CID9993501|0.9969	CIDm05280343|quercetin-3-beta-d|0.9987	CIDm00015625|CID158816|1.0000	CIDm00000174|methanol/methanol-d1|0.9998	CIDm00006503|SCHEMBL9633903|0.9971	CIDm00000177|2-deuterio-1-tritioethanone|0.9948	CIDm00005408|UNII-P57HP4MCQZ|1.0000	CIDm00000783|p-Hydrogen|0.9999	CIDm00007870|SCHEMBL1331651|0.9957	CIDm00000813|potassium;hydron|0.9959	CIDm00004920|CID9948776|1.0000	CIDm05280961|genistein-d(4)|0.9943	CIDm00000611|d-glutamate-meso-d|1.0000	CIDm00193344|SCHEMBL1527409|0.9978	CIDm00001023|dihydroxyphosphoryl hydrogen phosphate|0.9950	CIDm00003715|Indomod-d4|0.9786	CIDm00000311|CID9990172|1.0000	CIDm00001287|SCHEMBL14423426|1.0000	CIDm00000801|INDOLE-3-ACETICACID,[5-3H]|0.9962	CIDm00019920|ZINC02038187|1.0000	CIDm00002891|CID9963853|0.9998	CIDm00000943|trioxonitrate(V)|1.0000	CIDm00028486|lithium-12|0.9995	CIDm00000303|CID9866174|0.9990	CIDm00000867|zirconiummalonat|0.9997	CIDm00000925||A-Nicotinamide adenine dinucleotide sodium salt|1.0000	CIDm00015938|Paraquat-d8 Dichloride|0.9997	CIDm00002676|SCHEMBL6241950|1.0000	CIDm00001065|ZINC04289113|0.9984	CIDm00000767|sodium bicarbonate -13c|0.9987	CIDm00036523|XLXSAKCOAKORKW-AQJXLSMYSA-N|1.0000	CIDm00054454|CID941617|0.9997	CIDm00000929|beta-NADP|1.0000	CIDm00006325|olefiant gas|1.0000	CIDm00000930||A-NADPH|1.0000	CIDm00003285|SCHEMBL387587|1.0000	CIDm00030583|SCHEMBL33613|1.0000	CIDm00000263|Butyl-13C4 alcohol|0.9993	CIDm00001070|retinal d2/d4|0.9999	CIDm00000928||A-NADH|1.0000	CIDm71819722|21C|0.9994
CASP3|P42574	CIDm00003121|valproic acid-d|0.9991	CIDm00024462|copper-64(2+);sulfate|0.9937	CIDm00000753|glycerol-d|1.0000	CIDm00002909|CID9988947|0.9814	CIDm00005538|SCHEMBL12494512|0.9994	CIDm00001003|Phosphoric acid-18O4 solution|1.0000	CIDm00000712|Formaldehyde-13C,d2solution|1.0000	CIDm00000238|CID9827664|1.0000	CIDm00001983|SCHEMBL887976|0.9874	CIDm00023994|zinc-64|1.0000	CIDm00001117|hydron;methyl carbamimidothioate;sulfate|0.9711	CIDm00002336|CID6911868|0.9580	CIDm00000271|calcium-41|0.9866	CIDm00000175|perdeuterioacetoxy|1.0000	CIDm00000888|mg++|0.9807	CIDm00000312|SCHEMBL15314976|0.9922	CIDm00000934|pi-Cyclopentadienyl compd. with nickel|0.9885	CIDm00015103|SCHEMBL16062159|0.9895	CIDm00005562|Trichostatin A, Streptomyces sp.|0.9438	CIDm00000450|CID9993501|0.9779	CIDm00000197|SCHEMBL14613190|1.0000	CIDm05280343|quercetin-3-beta-d|0.9725	CIDm00000923|zlchem 216|0.9898	CIDm00015625|CID158816|0.9784	CIDm00000961||I-Oxido dihydrogen|1.0000	CIDm00002256|zeapos|0.9961	CIDm00000283|oxidanylformaldehyde|1.0000	CIDm00002524|SCHEMBL10034115|0.9625	CIDm00000174|methanol/methanol-d1|1.0000	CIDm00000977|triplet molecular oxygen|1.0000	CIDm00000762|XKMLYUALXHKNFT-DTUHVUQASA-N|0.9899	CIDm00000866|lysine (12c/13c)|1.0000	CIDm00002514|cadmium-110|1.0000	CIDm00000702|(1S)-1-deuterioethanol|1.0000	CIDm00014888|white arsenic|1.0000	CIDm00005234|sodium;chlorine-35(1-)|0.9854	CIDm00000206|CID9899007|1.0000	CIDm00000280|CID9920366|1.0000	CIDm00006503|SCHEMBL9633903|1.0000	CIDm00000784|superoxol|1.0000	CIDm04604180|CID4604180|0.9998	CIDm00006049|ETHYLENEDIAMINETETRAACETICACID-D16|0.9975	CIDm00000177|2-deuterio-1-tritioethanone|0.9968	CIDm00005408|UNII-P57HP4MCQZ|0.9946	CIDm00024425|disodium;dioxido(dioxo)chromium-51|0.9734	CIDm00002116|SCHEMBL14297170|0.9821	CIDm00007870|SCHEMBL1331651|0.9639	CIDm00000813|potassium;hydron|0.9893	CIDm00023930|manganum|0.9930
SCN1A|P35498	CIDm00003121|valproic acid-d|1.0000	CIDm00024462|copper-64(2+);sulfate|0.9655	CIDm00005538|SCHEMBL12494512|0.9942	CIDm00001003|Phosphoric acid-18O4 solution|0.9917	CIDm00023994|zinc-64|0.9874	CIDm00001117|hydron;methyl carbamimidothioate;sulfate|0.9965	CIDm00002336|CID6911868|0.9794	CIDm00000271|calcium-41|0.9940	CIDm00000888|mg++|0.9976	CIDm00000312|SCHEMBL15314976|0.9942	CIDm00015103|SCHEMBL16062159|0.9844	CIDm00005562|Trichostatin A, Streptomyces sp.|0.9945	CIDm00000450|CID9993501|0.9539	CIDm00000197|SCHEMBL14613190|0.9842	CIDm05280343|quercetin-3-beta-d|0.9706	CIDm00000923|zlchem 216|1.0000	CIDm00015625|CID158816|0.9987	CIDm00002256|zeapos|0.9730	CIDm00002514|cadmium-110|0.9780	CIDm00000206|CID9899007|0.9878	CIDm00007870|SCHEMBL1331651|0.9768	CIDm00000813|potassium;hydron|1.0000	CIDm00023930|manganum|0.9778	CIDm06326970|selenium-72|0.9894	CIDm00023830|hepes-t|0.9975	CIDm00000224|Spectrum_000075|0.9997	CIDm00000611|d-glutamate-meso-d|0.9956	CIDm00000259|SCHEMBL13620354|0.9994	CIDm00004873|potassium-43(1+);chloride|1.0000	CIDm00000274|2oz6|0.9965	CIDm00000187|ACETYLCHOLINE-D16BROMIDE|0.9999	CIDm00005238|CID9833957|0.9871	CIDm00442783|SCHEMBL6727006|0.9928	CIDm00024854|calcium-45(2+);dichloride|1.0000	CIDm00000925||A-Nicotinamide adenine dinucleotide sodium salt|0.9980	CIDm00000119|AMINOBUTYRICACID,GAMMA,[4-14C]|1.0000	CIDm00000294|SCHEMBL4176008|0.9999	CIDm00004894|CID9906908|0.9997	CIDm00000295|ZOOGRGPOEVQQDX-BDXYJKHTSA-N|0.9937	CIDm00000929|beta-NADP|0.9951	CIDm00000892|inositol-d(6)|0.9879	CIDm00000930||A-NADPH|0.9970	CIDm00000745|ZINC03830892|0.9997	CIDm00002249|atenolol-d(7)|0.9978	CIDm00012967|CID187425|0.9987	CIDm00028780|methyl1-(butylcarbamoyl)benzimidazole-2-carbamate|0.9980	CIDm00003816|beta-Kainic acid|1.0000	CIDm00002185|n-arachidonoyl-[14c]-ethanolamine|1.0000	CIDm00004055|Vitamin K3-d8|0.9996
NARS|O43776	CIDm00024462|copper-64(2+);sulfate|0.9913	CIDm00000753|glycerol-d|0.6388	CIDm00002909|CID9988947|0.5606	CIDm00001003|Phosphoric acid-18O4 solution|0.9904	CIDm00000238|CID9827664|0.9993	CIDm00023994|zinc-64|0.9950	CIDm00001117|hydron;methyl carbamimidothioate;sulfate|0.9987	CIDm00002336|CID6911868|0.5614	CIDm00000888|mg++|0.9989	CIDm00000312|SCHEMBL15314976|0.9913	CIDm00000934|pi-Cyclopentadienyl compd. with nickel|0.5607	CIDm00000450|CID9993501|0.7009	CIDm00000923|zlchem 216|0.9961	CIDm00000961||I-Oxido dihydrogen|0.9875	CIDm00000174|methanol/methanol-d1|0.9987	CIDm00000784|superoxol|0.9956	CIDm00005408|UNII-P57HP4MCQZ|0.9984	CIDm00000783|p-Hydrogen|0.9784	CIDm00024425|disodium;dioxido(dioxo)chromium-51|0.5424	CIDm00007870|SCHEMBL1331651|0.9761	CIDm00000899|478529-44-1|0.9995	CIDm00023930|manganum|0.9888	CIDm00023830|hepes-t|0.9973	CIDm00000679|trideuterio(methylsulfinyl)methane|0.9931	CIDm00000224|Spectrum_000075|0.9996	CIDm00005428|CID9830965|0.5018	CIDm00001023|dihydroxyphosphoryl hydrogen phosphate|1.0000	CIDm00000193|S-Adenosylhomocysteine-13C5|0.9947	CIDm00001134|[3'-13C]THYMIDINE|0.9927	CIDm00000424|aspartic acid-d|0.9890	CIDm00002244|deuterio 2-acetyloxybenzoate|0.9970	CIDm00000596|3'-deuterio cytidine|0.9917	CIDm00000838|UNII-336096P2WE|0.9856	CIDm00001153|tyrosine t23g7|0.8952	CIDm00002519|Caffeine-1-methyl-14C|0.9929	CIDm00004112|SCHEMBL9246378|0.9871	CIDm00003776|1-deuteriopropan-2-ol|1.0000	CIDm00000994|CID9989619|1.0000	CIDm00000236|asparagine (d79n-beta2ar-rluc)|0.9978	CIDm00003624|Homidium-d5 Bromide|0.9975	CIDm00054454|CID941617|0.9950	CIDm00009711|isopropylthio-alpha-galactoside|1.0000	CIDm00433580|peptidoglycan|0.9896	CIDm00001206|methamphetamine-d4|1.0000	CIDm00006325|olefiant gas|0.9957	CIDm00002548|SCHEMBL6905200|0.9991	CIDm00063062|CTK8F2185|0.9307	CIDm00104741|SCHEMBL15263309|0.9112	CIDm00000338|2-deuteriooxybenzoic acid|0.9990
ADRA1D|P25100	CIDm00002909|CID9988947|0.9991	CIDm00000238|CID9827664|0.9992	CIDm00001983|SCHEMBL887976|1.0000	CIDm00023994|zinc-64|1.0000	CIDm00000271|calcium-41|0.9806	CIDm00000175|perdeuterioacetoxy|1.0000	CIDm00000312|SCHEMBL15314976|0.9934	CIDm00000450|CID9993501|0.9787	CIDm00000197|SCHEMBL14613190|0.9971	CIDm00000923|zlchem 216|0.9997	CIDm00015625|CID158816|0.9695	CIDm00000283|oxidanylformaldehyde|0.9975	CIDm00000762|XKMLYUALXHKNFT-DTUHVUQASA-N|0.9991	CIDm00000866|lysine (12c/13c)|0.9994	CIDm00000702|(1S)-1-deuterioethanol|0.9810	CIDm00000206|CID9899007|0.9997	CIDm00000177|2-deuterio-1-tritioethanone|1.0000	CIDm00005408|UNII-P57HP4MCQZ|1.0000	CIDm00000783|p-Hydrogen|0.9951	CIDm00000899|478529-44-1|1.0000	CIDm00000730|QGWNDRXFNXRZMB-DTUHVUQASA-N|1.0000	CIDm00000232|CID9815369|0.9999	CIDm00000750|glycine-t2|1.0000	CIDm00000224|Spectrum_000075|0.9990	CIDm00000681|72535-00-3|0.9998	CIDm00023931|bis(chloranyl)mercury-201|0.9998	CIDm00000611|d-glutamate-meso-d|0.9848	CIDm00003054|d, diethylstilbestrol|0.9961	CIDm00000274|2oz6|1.0000	CIDm00000985|SCHEMBL1332805|1.0000	CIDm00016886|ZB000289|0.9953	CIDm00000764|s:guanine|1.0000	CIDm00000191|ZINC03201876|1.0000	CIDm00000187|ACETYLCHOLINE-D16BROMIDE|1.0000	CIDm00000774|dideuterio-[2-(1H-imidazol-5-yl)ethyl]amine|1.0000	CIDm00002215|apomorphine, nasal, Britannia;|1.0000	CIDm00002826|SCHEMBL26609|0.9999	CIDm00077998|rosiglizole|1.0000	CIDm00000612|sodium l-lactate-(13)c(3)|0.9791	CIDm00003715|Indomod-d4|0.9971	CIDm00001134|[3'-13C]THYMIDINE|1.0000	CIDm00000158|CID9950404|1.0000	CIDm00002978|SCHEMBL13308730|0.9850	CIDm00003779|UNII-DIA2A74855|0.9998	CIDm00000951|xv) norepinephrine|1.0000	CIDm00000838|UNII-336096P2WE|1.0000	CIDm00000965|zirconyl oleate|0.9999	CIDm00000241|perdeuterobenzene|0.9907	CIDm00002519|Caffeine-1-methyl-14C|0.9999
NOS3|P29474	CIDm00003121|valproic acid-d|1.0000	CIDm00000753|glycerol-d|0.9923	CIDm00002909|CID9988947|1.0000	CIDm00005538|SCHEMBL12494512|1.0000	CIDm00001003|Phosphoric acid-18O4 solution|0.9906	CIDm00000712|Formaldehyde-13C,d2solution|1.0000	CIDm00000238|CID9827664|1.0000	CIDm00001983|SCHEMBL887976|0.9980	CIDm00023994|zinc-64|0.9999	CIDm00001117|hydron;methyl carbamimidothioate;sulfate|1.0000	CIDm00002336|CID6911868|1.0000	CIDm00000271|calcium-41|0.9999	CIDm00000175|perdeuterioacetoxy|0.9969	CIDm00000888|mg++|1.0000	CIDm00000312|SCHEMBL15314976|1.0000	CIDm00000450|CID9993501|1.0000	CIDm00000197|SCHEMBL14613190|1.0000	CIDm05280343|quercetin-3-beta-d|1.0000	CIDm00000923|zlchem 216|1.0000	CIDm00015625|CID158816|0.9953	CIDm00000961||I-Oxido dihydrogen|1.0000	CIDm00000283|oxidanylformaldehyde|0.9994	CIDm00002524|SCHEMBL10034115|1.0000	CIDm00000174|methanol/methanol-d1|0.9942	CIDm00000977|triplet molecular oxygen|0.9960	CIDm00000762|XKMLYUALXHKNFT-DTUHVUQASA-N|0.9871	CIDm00000866|lysine (12c/13c)|0.9827	CIDm00002514|cadmium-110|0.9998	CIDm00000702|(1S)-1-deuterioethanol|0.9950	CIDm00014888|white arsenic|1.0000	CIDm00005234|sodium;chlorine-35(1-)|0.9984	CIDm00000206|CID9899007|0.9884	CIDm00000280|CID9920366|0.9998	CIDm00006503|SCHEMBL9633903|0.9880	CIDm00000784|superoxol|1.0000	CIDm04604180|CID4604180|0.9995	CIDm00006049|ETHYLENEDIAMINETETRAACETICACID-D16|0.9974	CIDm00000177|2-deuterio-1-tritioethanone|1.0000	CIDm00005408|UNII-P57HP4MCQZ|1.0000	CIDm00000783|p-Hydrogen|1.0000	CIDm00002116|SCHEMBL14297170|0.9999	CIDm00007870|SCHEMBL1331651|0.9844	CIDm00000813|potassium;hydron|1.0000	CIDm00023930|manganum|0.9932	CIDm00000942||-nicotine|1.0000	CIDm00004920|CID9948776|0.9999	CIDm06326970|selenium-72|1.0000	CIDm00000738|glutamine (14n glutamine)|0.9981	CIDm00005056|CTK8G2938|1.0000
NFKB1|P19838	CIDm00024462|copper-64(2+);sulfate|1.0000	CIDm00000753|glycerol-d|1.0000	CIDm00001003|Phosphoric acid-18O4 solution|1.0000	CIDm00000712|Formaldehyde-13C,d2solution|1.0000	CIDm00000238|CID9827664|1.0000	CIDm00023994|zinc-64|0.9975	CIDm00001117|hydron;methyl carbamimidothioate;sulfate|0.9802	CIDm00002336|CID6911868|1.0000	CIDm00000271|calcium-41|1.0000	CIDm00000175|perdeuterioacetoxy|1.0000	CIDm00000888|mg++|0.9997	CIDm00000450|CID9993501|0.9904	CIDm00000197|SCHEMBL14613190|0.9998	CIDm00015625|CID158816|0.9997	CIDm00002256|zeapos|0.9966	CIDm00000283|oxidanylformaldehyde|1.0000	CIDm00000977|triplet molecular oxygen|1.0000	CIDm00000866|lysine (12c/13c)|1.0000	CIDm00000702|(1S)-1-deuterioethanol|1.0000	CIDm00014888|white arsenic|0.9870	CIDm00005234|sodium;chlorine-35(1-)|1.0000	CIDm00000206|CID9899007|1.0000	CIDm00000280|CID9920366|1.0000	CIDm00006503|SCHEMBL9633903|1.0000	CIDm00000784|superoxol|1.0000	CIDm04604180|CID4604180|1.0000	CIDm00006049|ETHYLENEDIAMINETETRAACETICACID-D16|1.0000	CIDm00024425|disodium;dioxido(dioxo)chromium-51|1.0000	CIDm00002116|SCHEMBL14297170|0.9949	CIDm00000899|478529-44-1|0.9680	CIDm00023930|manganum|0.9976	CIDm00000942||-nicotine|0.9908	CIDm00000738|glutamine (14n glutamine)|1.0000	CIDm00005056|CTK8G2938|0.9999	CIDm00023830|hepes-t|1.0000	CIDm00002767|azane;platinum-195(2+);dichloride|0.9841	CIDm00000857|leucine-d3|1.0000	CIDm00005590|4-tert-Octylphenol-3,5-d2 monoethoxylate solution|1.0000	CIDm00002349|CID9885301|1.0000	CIDm00006410|zinc t-butyl peroxide|0.9552	CIDm00000679|trideuterio(methylsulfinyl)methane|1.0000	CIDm05281707|cumestrol|0.9890	CIDm00005297|CID9876413|1.0000	CIDm00000259|SCHEMBL13620354|0.9914	CIDm00003385|FT-0695667|0.9991	CIDm00016886|ZB000289|0.9807	CIDm00093860|SCHEMBL685473|1.0000	CIDm00145068|14706-82-2|1.0000	CIDm00001690|CID9893548|1.0000
MASP2|O00187	CIDm00003121|valproic acid-d|1.0000	CIDm00024462|copper-64(2+);sulfate|0.9969	CIDm00000753|glycerol-d|0.9428	CIDm00005538|SCHEMBL12494512|0.9967	CIDm00000712|Formaldehyde-13C,d2solution|0.9866	CIDm00001117|hydron;methyl carbamimidothioate;sulfate|0.9784	CIDm00000271|calcium-41|0.9933	CIDm00000175|perdeuterioacetoxy|0.9924	CIDm00000888|mg++|0.9829	CIDm00000934|pi-Cyclopentadienyl compd. with nickel|0.9993	CIDm00000450|CID9993501|0.9930	CIDm00000197|SCHEMBL14613190|0.9966	CIDm00000923|zlchem 216|0.9919	CIDm00002524|SCHEMBL10034115|0.9977	CIDm00000174|methanol/methanol-d1|0.9842	CIDm00000977|triplet molecular oxygen|0.9746	CIDm00000866|lysine (12c/13c)|0.9685	CIDm00002514|cadmium-110|1.0000	CIDm00000702|(1S)-1-deuterioethanol|0.9925	CIDm00014888|white arsenic|1.0000	CIDm00005234|sodium;chlorine-35(1-)|0.9818	CIDm00000206|CID9899007|0.9643	CIDm00000280|CID9920366|0.9791	CIDm00006503|SCHEMBL9633903|0.9905	CIDm00000784|superoxol|0.9929	CIDm04604180|CID4604180|0.9953	CIDm00006049|ETHYLENEDIAMINETETRAACETICACID-D16|0.9898	CIDm00000177|2-deuterio-1-tritioethanone|0.9997	CIDm00005408|UNII-P57HP4MCQZ|0.9992	CIDm00002116|SCHEMBL14297170|0.9983	CIDm00007870|SCHEMBL1331651|0.9962	CIDm00000813|potassium;hydron|0.9957	CIDm00000899|478529-44-1|0.9832	CIDm00004920|CID9948776|1.0000	CIDm00000857|leucine-d3|0.9996	CIDm00002349|CID9885301|0.9689	CIDm00000232|CID9815369|0.9987	CIDm00000602|DL-Alanine-13C3|0.9995	CIDm00000681|72535-00-3|0.9970	CIDm00023931|bis(chloranyl)mercury-201|0.9999	CIDm00023925|iron-58(2+)|0.9963	CIDm00008117|zinc bis-glycol|0.9985	CIDm00011009|copper-67(2+);dichloride|0.9947	CIDm00003054|d, diethylstilbestrol|0.9998	CIDm00000259|SCHEMBL13620354|0.9880	CIDm00000887|wood spirit|0.9987	CIDm00000274|2oz6|0.9992	CIDm00003385|FT-0695667|1.0000	CIDm00000222|deuterio(tritio)amine|0.9996
KCNMB1|Q16558	CIDm00004156|trideuteriomethyl methanesulfonate|0.9915	CIDm00000450|CID9993501|0.9863	CIDm00000813|potassium;hydron|1.0000	CIDm00005978|SCHEMBL15474330|0.9643	CIDm00145068|14706-82-2|0.9984	CIDm00002832|ZINC03872131|0.9850	CIDm00024502|sodium dichromate(VI)|0.9894	CIDm00000295|ZOOGRGPOEVQQDX-BDXYJKHTSA-N|0.9909	CIDm00001206|methamphetamine-d4|0.9987	CIDm00004956|CID9884872|0.9999
MGAM|O43451	CIDm00024462|copper-64(2+);sulfate|0.9857	CIDm00000753|glycerol-d|0.9999	CIDm00001003|Phosphoric acid-18O4 solution|0.9795	CIDm00000712|Formaldehyde-13C,d2solution|0.9877	CIDm00000238|CID9827664|0.9529	CIDm00001983|SCHEMBL887976|0.9972	CIDm00023994|zinc-64|0.9829	CIDm00001117|hydron;methyl carbamimidothioate;sulfate|0.9785	CIDm00002336|CID6911868|0.9788	CIDm00000271|calcium-41|0.9920	CIDm00000175|perdeuterioacetoxy|0.9976	CIDm00000888|mg++|0.9989	CIDm00000312|SCHEMBL15314976|0.9896	CIDm00000934|pi-Cyclopentadienyl compd. with nickel|0.9992	CIDm00015103|SCHEMBL16062159|0.9986	CIDm00000197|SCHEMBL14613190|0.9562	CIDm00000923|zlchem 216|0.9876	CIDm00000961||I-Oxido dihydrogen|0.9993	CIDm00000283|oxidanylformaldehyde|0.9784	CIDm00002524|SCHEMBL10034115|0.9911	CIDm00000174|methanol/methanol-d1|1.0000	CIDm00000977|triplet molecular oxygen|0.9825	CIDm00000762|XKMLYUALXHKNFT-DTUHVUQASA-N|0.9646	CIDm00000866|lysine (12c/13c)|0.9687	CIDm00002514|cadmium-110|0.9934	CIDm00000702|(1S)-1-deuterioethanol|0.9898	CIDm00005234|sodium;chlorine-35(1-)|0.9767	CIDm00000206|CID9899007|0.9973	CIDm00000280|CID9920366|0.9930	CIDm00006503|SCHEMBL9633903|0.9989	CIDm00000784|superoxol|0.9719	CIDm04604180|CID4604180|0.9940	CIDm00006049|ETHYLENEDIAMINETETRAACETICACID-D16|0.9957	CIDm00000783|p-Hydrogen|0.9655	CIDm00002116|SCHEMBL14297170|0.9882	CIDm00000813|potassium;hydron|0.9796	CIDm00000899|478529-44-1|0.9934	CIDm00023930|manganum|0.9696	CIDm06326970|selenium-72|0.9942	CIDm00000738|glutamine (14n glutamine)|0.9962	CIDm00023830|hepes-t|0.9938	CIDm00000857|leucine-d3|0.9975	CIDm00005590|4-tert-Octylphenol-3,5-d2 monoethoxylate solution|0.9953	CIDm05280961|genistein-d(4)|0.9811	CIDm00001115|CID9907067|1.0000	CIDm00002349|CID9885301|0.9837	CIDm00000232|CID9815369|0.9999	CIDm00000750|glycine-t2|0.9756	CIDm00000544|tris(oxidanidyl)arsane|0.9870
TPK1|Q9H3S4	CIDm00001003|Phosphoric acid-18O4 solution|0.9962	CIDm00000712|Formaldehyde-13C,d2solution|0.9920	CIDm00000238|CID9827664|1.0000	CIDm00001117|hydron;methyl carbamimidothioate;sulfate|0.9996	CIDm00002336|CID6911868|0.9938	CIDm00000271|calcium-41|0.9944	CIDm00000175|perdeuterioacetoxy|0.9903	CIDm00000888|mg++|0.9996	CIDm00004156|trideuteriomethyl methanesulfonate|0.9878	CIDm00000934|pi-Cyclopentadienyl compd. with nickel|0.9933	CIDm00015103|SCHEMBL16062159|0.9986	CIDm00000450|CID9993501|0.9863	CIDm00000197|SCHEMBL14613190|0.9998	CIDm00000923|zlchem 216|0.9937	CIDm00015625|CID158816|0.9911	CIDm00000784|superoxol|0.9831	CIDm00000783|p-Hydrogen|0.9933	CIDm00023830|hepes-t|0.9976	CIDm05280961|genistein-d(4)|0.9879	CIDm00000224|Spectrum_000075|0.9975	CIDm00000106|triammonium bis(o-phospho-l-serinate) trihydrate|0.9985	CIDm00004795|CID9543492|0.9992	CIDm00000596|3'-deuterio cytidine|0.9921	CIDm00001103|Spermine-[2H8].4HCl|0.9993	CIDm00000936|zinc nicotinamide|0.9983	CIDm00171147|SCHEMBL2239479|0.9922	CIDm00016230|Nilurid-15N3|0.9988
GABRB3|P28472	CIDm00003121|valproic acid-d|0.9963	CIDm00024462|copper-64(2+);sulfate|0.9746	CIDm00005538|SCHEMBL12494512|0.9713	CIDm00000312|SCHEMBL15314976|1.0000	CIDm00005562|Trichostatin A, Streptomyces sp.|0.9478	CIDm00000450|CID9993501|0.9467	CIDm00002256|zeapos|0.9747	CIDm00002514|cadmium-110|0.9683	CIDm00000702|(1S)-1-deuterioethanol|0.9993	CIDm00000206|CID9899007|0.9459	CIDm00000899|478529-44-1|0.9635	CIDm00005056|CTK8G2938|0.9949	CIDm00000681|72535-00-3|0.9943	CIDm00006859|methyl(quinolin-8-yloxy)mercury|0.9926	CIDm00000596|3'-deuterio cytidine|0.9981	CIDm00000951|xv) norepinephrine|0.9658	CIDm00001071|Zuretinol|0.9994	CIDm00001099|hydron;sulfite|0.9977	CIDm00000119|AMINOBUTYRICACID,GAMMA,[4-14C]|0.9923	CIDm00250653|sodium;4-(methylsulfonylamino)benzoate|0.9978	CIDm00003821|690G0D6V8H|0.9963	CIDm00012967|CID187425|0.9949	CIDm00003488|SCHEMBL13346803|0.9926	CIDm00005102|ZINC01705443|0.9913	CIDm00002332|trisodium;benzenecarboximidamide;phosphate|0.9831	CIDm00004943|Vetofol-d17|0.9986	CIDm00003224|RDYMFSUJUZBWLH-JAGSBRHWSA-N|0.9963	CIDm00003016|Valium-13C,d3|0.9999
PGLYRP3|Q96LB9	CIDm00001003|Phosphoric acid-18O4 solution|0.9505	CIDm00001117|hydron;methyl carbamimidothioate;sulfate|0.9623	CIDm00000934|pi-Cyclopentadienyl compd. with nickel|0.9265	CIDm00000923|zlchem 216|0.8771	CIDm00015625|CID158816|0.9743	CIDm00000961||I-Oxido dihydrogen|0.9991	CIDm00000174|methanol/methanol-d1|0.9940	CIDm00005590|4-tert-Octylphenol-3,5-d2 monoethoxylate solution|1.0000	CIDm00000602|DL-Alanine-13C3|1.0000	CIDm00000222|deuterio(tritio)amine|0.9659	CIDm00248893|{1-[(1-phenylethyl)sulfanyl]ethyl}benzene|0.9835	CIDm00073212|Diplumbene|0.9343	CIDm00000264|CID9812753|0.9913	CIDm00433580|peptidoglycan|0.9999	CIDm00003467|NCGC00263824-02|0.9998	CIDm00004376|n-methylaspartic acid sulfate|0.9887
BLVRA|P53004	CIDm00003121|valproic acid-d|0.9996	CIDm00024462|copper-64(2+);sulfate|0.9873	CIDm00001003|Phosphoric acid-18O4 solution|0.8619	CIDm00000712|Formaldehyde-13C,d2solution|0.9675	CIDm00001983|SCHEMBL887976|0.8851	CIDm00023994|zinc-64|0.8838	CIDm00015625|CID158816|0.9994	CIDm00002524|SCHEMBL10034115|0.9050	CIDm00000977|triplet molecular oxygen|0.9589	CIDm00002514|cadmium-110|0.9724	CIDm00000783|p-Hydrogen|0.9681	CIDm00024425|disodium;dioxido(dioxo)chromium-51|0.9755	CIDm00002116|SCHEMBL14297170|0.9110	CIDm00000857|leucine-d3|0.9415	CIDm00023931|bis(chloranyl)mercury-201|0.9543	CIDm00024502|sodium dichromate(VI)|0.9618	CIDm00000925||A-Nicotinamide adenine dinucleotide sodium salt|0.9590	CIDm00000929|beta-NADP|0.9662	CIDm00000930||A-NADPH|0.9982	CIDm00005645|CID9963685|0.9847	CIDm00000928||A-NADH|0.9921	CIDm00000250|CID5799469|0.9995	CIDm00133881|WTUKKAOMXJCRLH-UHFFFAOYSA-N|0.9859	CIDm00013766|SCHEMBL13151127|0.9798
NDUFS8|O00217	CIDm00023994|zinc-64|0.9396	CIDm00000271|calcium-41|0.9341	CIDm00000888|mg++|0.9539	CIDm00000783|p-Hydrogen|1.0000	CIDm00023930|manganum|0.9047	CIDm00000602|DL-Alanine-13C3|0.9858	CIDm05281707|cumestrol|0.8010	CIDm00011009|copper-67(2+);dichloride|0.9948	CIDm00016886|ZB000289|0.8625	CIDm00000612|sodium l-lactate-(13)c(3)|0.9866	CIDm00024524|CID9920365|0.8975	CIDm00000840|(2R,3S,4S,5R)-6-methyloxane-2,3,4,5-tetrol|0.9331	CIDm00000181|ZSLZBFCDCINBPY-LKJKNSTQSA-N|0.9875	CIDm00000402|sulphur-33|0.9923	CIDm00000925||A-Nicotinamide adenine dinucleotide sodium salt|0.9986	CIDm00005300|SCHEMBL15012795|0.9738	CIDm00004894|CID9906908|0.9302	CIDm00001206|methamphetamine-d4|0.9810	CIDm00000703|SCHEMBL15945863|0.9973	CIDm00000009|phosphorothioate inositol phosphate|0.8896	CIDm00001177|ZINC08613151|0.9796	CIDm11020241|SCHEMBL11555670|0.8670	CIDm00000928||A-NADH|1.0000	CIDm00005311|zolinza|0.9849	CIDm00003325|CTK8F9721|0.9687	CIDm00005102|ZINC01705443|0.9498	CIDm00001373|SCHEMBL13820095|0.9950	CIDm00439317|tri-mu-sulfido-mu3-sulfido-triiron(III)|0.9790	CIDm00133881|WTUKKAOMXJCRLH-UHFFFAOYSA-N|0.9933	CIDm00000869|SCHEMBL13461519|0.9910	CIDm00171147|SCHEMBL2239479|0.9051	CIDm00000710|sodium riboflavin5'-phosphate|1.0000	CIDm00012550|CID7067445|0.9921	CIDm00023963|trichlorotitanium(1+) cyclopenta-2,4-dienide|0.9750
ATP1A4|Q13733	CIDm00001003|Phosphoric acid-18O4 solution|0.9858	CIDm00000238|CID9827664|1.0000	CIDm00001117|hydron;methyl carbamimidothioate;sulfate|0.9957	CIDm00000271|calcium-41|0.9914	CIDm00000175|perdeuterioacetoxy|0.9819	CIDm00000888|mg++|1.0000	CIDm00000312|SCHEMBL15314976|0.9863	CIDm00000934|pi-Cyclopentadienyl compd. with nickel|0.9860	CIDm00015103|SCHEMBL16062159|0.9988	CIDm00000197|SCHEMBL14613190|1.0000	CIDm00000923|zlchem 216|1.0000	CIDm00000961||I-Oxido dihydrogen|1.0000	CIDm00005234|sodium;chlorine-35(1-)|0.9523	CIDm00000280|CID9920366|0.9864	CIDm00000177|2-deuterio-1-tritioethanone|0.9990	CIDm00000783|p-Hydrogen|0.9993	CIDm00000813|potassium;hydron|1.0000	CIDm00000899|478529-44-1|1.0000	CIDm00023930|manganum|0.9996	CIDm00024934|sodiumhydrogen selenite,sodium biselenite|0.9796	CIDm00000304|CID9909206|0.9959	CIDm00005428|CID9830965|0.9871	CIDm00025670|terbufos|0.9865	CIDm00000991|vitrex|0.9930	CIDm00000294|SCHEMBL4176008|0.9985	CIDm00061672|vanadate|1.0000	CIDm00013676|ZINC02040143|0.9686	CIDm00003657|SQ 1089-13C,15N2|0.9865	CIDm00005372|SCHEMBL10241645|0.9958	CIDm00014917|CID9898791|0.9963	CIDm00004713|amino-3'-methoxyphenyl (-oxanaphtalen-4-on)|0.9962	CIDm00086367|n-[4-methyl-6-cyclopropylpyrimidin-2-yl]aniline|0.9995	CIDm00004591|Spectrum3_001867|0.9985	CIDm00023991|xenon-134|0.9864	CIDm00004584|CID9918816|0.9997	CIDm00002803|ST 155-d4|0.9986	CIDm00003676|CHEMBL3278065|0.9991	CIDm05311325|tetrakis(fluoranyl)alumanuide|0.9985
NEIL1|Q96FI4	CIDm00000977|triplet molecular oxygen|0.9999	CIDm00006503|SCHEMBL9633903|0.9401	CIDm00000784|superoxol|0.9607	CIDm00006049|ETHYLENEDIAMINETETRAACETICACID-D16|0.9929	CIDm00004920|CID9948776|0.9483	CIDm00005056|CTK8G2938|0.9971	CIDm00000764|s:guanine|0.9888	CIDm00000597|cytosine-1-beta-d|1.0000	CIDm00000190|Adenine-2,8-3H|0.9982	CIDm00000765|ZINC06119283|0.9947	CIDm00001174|uracil-13c4,15n2|0.9996	CIDm00001135|SCHEMBL3715677|0.9989
FST|P19883	CIDm00003121|valproic acid-d|1.0000	CIDm00024462|copper-64(2+);sulfate|0.9730	CIDm00000753|glycerol-d|0.9864	CIDm00005538|SCHEMBL12494512|0.9792	CIDm00001003|Phosphoric acid-18O4 solution|0.9635	CIDm00001983|SCHEMBL887976|0.9943	CIDm00001117|hydron;methyl carbamimidothioate;sulfate|0.9995	CIDm00002336|CID6911868|0.9397	CIDm00000934|pi-Cyclopentadienyl compd. with nickel|0.9864	CIDm00005562|Trichostatin A, Streptomyces sp.|0.9082	CIDm00000450|CID9993501|0.9924	CIDm00015625|CID158816|0.9929	CIDm00041322|64396-10-7|0.9836	CIDm00002524|SCHEMBL10034115|0.9957	CIDm00000977|triplet molecular oxygen|0.9183	CIDm00002514|cadmium-110|0.9979	CIDm00000702|(1S)-1-deuterioethanol|0.9691	CIDm00000280|CID9920366|0.9752	CIDm00000784|superoxol|0.9589	CIDm04604180|CID4604180|0.9877	CIDm00005408|UNII-P57HP4MCQZ|0.9866	CIDm00002116|SCHEMBL14297170|0.9646	CIDm00007870|SCHEMBL1331651|0.9609	CIDm00004920|CID9948776|0.9979	CIDm00005056|CTK8G2938|0.9868	CIDm00000544|tris(oxidanidyl)arsane|0.9861	CIDm00023925|iron-58(2+)|0.9789	CIDm00003054|d, diethylstilbestrol|0.9962	CIDm00016886|ZB000289|0.9956	CIDm00077998|rosiglizole|0.9571	CIDm00006859|methyl(quinolin-8-yloxy)mercury|0.9532	CIDm00005376|SCHEMBL4939312|0.9733	CIDm00248893|{1-[(1-phenylethyl)sulfanyl]ethyl}benzene|0.9633	CIDm00000311|CID9990172|0.9933	CIDm53629505|AGN-PC-09X1LX|0.9753	CIDm00005591|ZINC00968278|0.9864	CIDm23690938|CID10830762|0.9748	CIDm00004140|NCGC00016363-01|0.9857	CIDm00000867|zirconiummalonat|0.9767	CIDm00061672|vanadate|0.9757	CIDm00000906|n-acetyl-d neuraminic acid|0.9619	CIDm00003007|CHEMBL3250775|0.9979	CIDm00036523|XLXSAKCOAKORKW-AQJXLSMYSA-N|0.9944	CIDm00010461|CID10702120|0.9995	CIDm00004713|amino-3'-methoxyphenyl (-oxanaphtalen-4-on)|0.9957	CIDm00104741|SCHEMBL15263309|0.9980	CIDm00060146|SCHEMBL13291483|0.9945	CIDm53477714|AGN-PC-09TKB8|0.9897	CIDm00000015|CID9965809|0.9863
PTK6|Q13882	CIDm00003121|valproic acid-d|1.0000	CIDm00001003|Phosphoric acid-18O4 solution|0.9726	CIDm00000238|CID9827664|1.0000	CIDm00023994|zinc-64|0.9999	CIDm00000175|perdeuterioacetoxy|0.9998	CIDm00000888|mg++|1.0000	CIDm00015103|SCHEMBL16062159|0.9999	CIDm00000197|SCHEMBL14613190|1.0000	CIDm05280343|quercetin-3-beta-d|0.9760	CIDm00015625|CID158816|0.9857	CIDm00002524|SCHEMBL10034115|0.9982	CIDm00002514|cadmium-110|0.9997	CIDm00014888|white arsenic|0.9993	CIDm00000206|CID9899007|0.9829	CIDm00000280|CID9920366|0.9857	CIDm00000784|superoxol|0.9831	CIDm00000783|p-Hydrogen|1.0000	CIDm00000899|478529-44-1|1.0000	CIDm00000544|tris(oxidanidyl)arsane|0.9475	CIDm00000224|Spectrum_000075|0.9962	CIDm00000681|72535-00-3|0.9882	CIDm00023985|gold-198|0.9932	CIDm00000259|SCHEMBL13620354|0.9862	CIDm00000887|wood spirit|0.9986	CIDm00000222|deuterio(tritio)amine|1.0000	CIDm00000985|SCHEMBL1332805|0.9985	CIDm00145068|14706-82-2|0.9910	CIDm00002826|SCHEMBL26609|0.9187	CIDm00004795|CID9543492|0.9959	CIDm00078165|{2-[n-morpholino]ethanesulfonic acid}hydrate|0.9992	CIDm00004666|CID9897470|0.9871	CIDm00005040|Rapamycin C-7, analog 1|0.9969	CIDm00005279|Stauosporin|1.0000	CIDm00000801|INDOLE-3-ACETICACID,[5-3H]|0.9782	CIDm00003987|SCHEMBL3672549|0.9949	CIDm00000453|CID9920559|0.9964	CIDm00002891|CID9963853|0.9859	CIDm00448110|SCHEMBL1506775|0.9816	CIDm00000943|trioxonitrate(V)|0.9960	CIDm00028486|lithium-12|0.9981	CIDm00008083|morpholin-4-yl-d|0.9996	CIDm03062316|SCHEMBL4236003|0.9930	CIDm00072466|CID9920268|0.9997	CIDm00005291|SCHEMBL4380735|0.9972	CIDm00005691|SCHEMBL14233191|0.9920	CIDm00003559|[19F]-HALOPERIDOL|0.9995	CIDm00003003|SCHEMBL1697158|1.0000	CIDm00001143|CID9840965|0.9965	CIDm00003973|ZINC37858693|0.9976
SAR1B|Q9Y6B6	CIDm00003121|valproic acid-d|0.9959	CIDm00005538|SCHEMBL12494512|0.8085	CIDm00001003|Phosphoric acid-18O4 solution|0.9815	CIDm00023994|zinc-64|0.9898	CIDm00000888|mg++|0.8935	CIDm00004156|trideuteriomethyl methanesulfonate|0.9182	CIDm00000312|SCHEMBL15314976|0.7530	CIDm00015103|SCHEMBL16062159|0.8028	CIDm00005562|Trichostatin A, Streptomyces sp.|0.8712	CIDm00000961||I-Oxido dihydrogen|0.9171	CIDm00000174|methanol/methanol-d1|0.5479	CIDm00000762|XKMLYUALXHKNFT-DTUHVUQASA-N|1.0000	CIDm00002116|SCHEMBL14297170|0.9290	CIDm00000899|478529-44-1|0.8518	CIDm06326970|selenium-72|0.9898	CIDm00000730|QGWNDRXFNXRZMB-DTUHVUQASA-N|0.9877	CIDm00006410|zinc t-butyl peroxide|0.8879	CIDm00023985|gold-198|0.9146	CIDm00000304|CID9909206|0.7822	CIDm00008117|zinc bis-glycol|0.7679	CIDm00000222|deuterio(tritio)amine|0.6389	CIDm00248893|{1-[(1-phenylethyl)sulfanyl]ethyl}benzene|0.7853	CIDm00000840|(2R,3S,4S,5R)-6-methyloxane-2,3,4,5-tetrol|0.8814	CIDm00000943|trioxonitrate(V)|0.7972	CIDm00000190|Adenine-2,8-3H|0.9821	CIDm05460048|triglycerides|0.9519	CIDm00001123|342611-14-7|0.8822	CIDm00001206|methamphetamine-d4|0.9213	CIDm00002987|CID9953605|0.9563	CIDm00001822|DB02082|1.0000	CIDm00000946|nitrous acid, ion(1-)|0.9545	CIDm00000250|CID5799469|0.9684	CIDm71819722|21C|0.9254	CIDm00000205|s-allo-threonine|0.9641	CIDm00006329|methylamine-d3|0.6668	CIDm00060789|genesa|0.8817	CIDm00000389|ornithine-d|0.9329	CIDm00024766|SCHEMBL15263434|0.9505	CIDm00001764|SCHEMBL6692026|0.9550	CIDm00003224|RDYMFSUJUZBWLH-JAGSBRHWSA-N|0.9348	CIDm00008505|fluorochrome|0.9442	CIDm00011146|GLYCERYL-D5TRIOCTADECANOATE|0.9262
PCSK1|P29120	CIDm00003121|valproic acid-d|1.0000	CIDm00000753|glycerol-d|1.0000	CIDm00002909|CID9988947|0.9933	CIDm00001003|Phosphoric acid-18O4 solution|1.0000	CIDm00023994|zinc-64|0.9809	CIDm00001117|hydron;methyl carbamimidothioate;sulfate|1.0000	CIDm00000271|calcium-41|0.9987	CIDm00000175|perdeuterioacetoxy|1.0000	CIDm00000312|SCHEMBL15314976|0.9999	CIDm00000934|pi-Cyclopentadienyl compd. with nickel|1.0000	CIDm00015103|SCHEMBL16062159|1.0000	CIDm00005562|Trichostatin A, Streptomyces sp.|0.9597	CIDm00000923|zlchem 216|0.9997	CIDm00000283|oxidanylformaldehyde|0.9970	CIDm00000174|methanol/methanol-d1|1.0000	CIDm00014888|white arsenic|0.9999	CIDm00000206|CID9899007|1.0000	CIDm00000177|2-deuterio-1-tritioethanone|1.0000	CIDm00000813|potassium;hydron|0.9999	CIDm00000899|478529-44-1|1.0000	CIDm00023930|manganum|0.9997	CIDm00023830|hepes-t|1.0000	CIDm00000544|tris(oxidanidyl)arsane|0.9422	CIDm00008117|zinc bis-glycol|1.0000	CIDm00000985|SCHEMBL1332805|0.9851	CIDm00000187|ACETYLCHOLINE-D16BROMIDE|1.0000	CIDm00005238|CID9833957|1.0000	CIDm00077998|rosiglizole|0.9308	CIDm00248893|{1-[(1-phenylethyl)sulfanyl]ethyl}benzene|0.9956	CIDm00000311|CID9990172|0.9999	CIDm00002244|deuterio 2-acetyloxybenzoate|1.0000	CIDm00001912|SCHEMBL16079734|0.9577	CIDm00000965|zirconyl oleate|0.9536	CIDm00001153|tyrosine t23g7|1.0000	CIDm00000840|(2R,3S,4S,5R)-6-methyloxane-2,3,4,5-tetrol|0.9934	CIDm00003776|1-deuteriopropan-2-ol|1.0000	CIDm00002900|ZINC03872172|1.0000	CIDm00000303|CID9866174|0.9998	CIDm00002513|sodium;dimethylarsinic acid;trihydrate|1.0000	CIDm00003310|SCHEMBL2514265|1.0000	CIDm00003413|SCHEMBL10409866|0.9897	CIDm00000867|zirconiummalonat|0.9995	CIDm00062551|pentethyleneglycol|1.0000	CIDm00439177|O641|1.0000	CIDm71563398|CHEMBL2403340|0.9994	CIDm00000297|protiomethane|1.0000	CIDm00004894|CID9906908|1.0000	CIDm00000295|ZOOGRGPOEVQQDX-BDXYJKHTSA-N|0.9781	CIDm00009711|isopropylthio-alpha-galactoside|1.0000
LAP3|P28838	CIDm00003121|valproic acid-d|0.9990	CIDm00000753|glycerol-d|0.9877	CIDm00001003|Phosphoric acid-18O4 solution|0.8316	CIDm00023994|zinc-64|0.9008	CIDm00001117|hydron;methyl carbamimidothioate;sulfate|0.9906	CIDm00000271|calcium-41|0.9999	CIDm00000888|mg++|0.9598	CIDm00000312|SCHEMBL15314976|0.9989	CIDm00000934|pi-Cyclopentadienyl compd. with nickel|0.9989	CIDm00015103|SCHEMBL16062159|0.9388	CIDm00000923|zlchem 216|0.9992	CIDm00000961||I-Oxido dihydrogen|0.6336	CIDm00000283|oxidanylformaldehyde|0.9568	CIDm00000174|methanol/methanol-d1|0.9762	CIDm00000977|triplet molecular oxygen|0.6364	CIDm00000866|lysine (12c/13c)|0.9473	CIDm00000702|(1S)-1-deuterioethanol|0.9099	CIDm00014888|white arsenic|0.5626	CIDm00005234|sodium;chlorine-35(1-)|0.6296	CIDm04604180|CID4604180|0.7472	CIDm00007870|SCHEMBL1331651|0.8738	CIDm00000813|potassium;hydron|0.9655	CIDm00023930|manganum|0.8903	CIDm00000857|leucine-d3|0.9822	CIDm00000750|glycine-t2|0.6373	CIDm00000679|trideuterio(methylsulfinyl)methane|0.9724	CIDm00023925|iron-58(2+)|0.9949	CIDm00000304|CID9909206|0.9374	CIDm00008117|zinc bis-glycol|0.8028	CIDm00005297|CID9876413|0.9951	CIDm00003054|d, diethylstilbestrol|0.8977	CIDm00000612|sodium l-lactate-(13)c(3)|0.9172	CIDm00001134|[3'-13C]THYMIDINE|0.9880	CIDm00000158|CID9950404|0.9834	CIDm00008172|tris-tri-ethyleneglycolphosphate|0.9191	CIDm00000838|UNII-336096P2WE|0.9637	CIDm00008200|tris(tetraethyleneglycol)phosphite|0.9413	CIDm00024502|sodium dichromate(VI)|0.9836	CIDm00000773|CID9815258|0.6701	CIDm00000795|imidazolyl-d|0.9614	CIDm00000991|vitrex|0.9950	CIDm00028486|lithium-12|0.9562	CIDm00002156|MOLI000923|0.6058	CIDm00169533|CID7031899|0.9960	CIDm00062551|pentethyleneglycol|0.9865	CIDm00013676|ZINC02040143|0.9814	CIDm00000594|s/cysteine|0.9125	CIDm00008778|{sodium dodecyl sulphate|0.9881	CIDm00000767|sodium bicarbonate -13c|0.9676
SLC6A13|Q9NSD5	CIDm00001003|Phosphoric acid-18O4 solution|0.9201	CIDm00000175|perdeuterioacetoxy|0.9997	CIDm00004156|trideuteriomethyl methanesulfonate|0.6257	CIDm00000312|SCHEMBL15314976|1.0000	CIDm00015103|SCHEMBL16062159|0.9998	CIDm00000923|zlchem 216|1.0000	CIDm00006113|methylsulfonic acid, ethyl ester|0.8969	CIDm00000280|CID9920366|0.9012	CIDm04604180|CID4604180|0.9820	CIDm00024425|disodium;dioxido(dioxo)chromium-51|0.7098	CIDm00000738|glutamine (14n glutamine)|0.7910	CIDm00000857|leucine-d3|0.9999	CIDm00000750|glycine-t2|0.9997	CIDm00000602|DL-Alanine-13C3|0.9999	CIDm00000681|72535-00-3|1.0000	CIDm00000304|CID9909206|0.9998	CIDm00008117|zinc bis-glycol|1.0000	CIDm00000259|SCHEMBL13620354|0.9984	CIDm00005238|CID9833957|1.0000	CIDm00002826|SCHEMBL26609|1.0000	CIDm00000876|methionine-d4|1.0000	CIDm00000951|xv) norepinephrine|0.9995	CIDm00000119|AMINOBUTYRICACID,GAMMA,[4-14C]|0.9998	CIDm00005202|SEROTONINBINOXALATE,5-[2-14C]|1.0000	CIDm00003007|CHEMBL3250775|0.9909	CIDm00000622|BC631334|0.9999	CIDm00001148|CID9990558|0.9999	CIDm00001206|methamphetamine-d4|0.9986	CIDm00003386|01K63SUP8D|0.9985	CIDm00002818|SCHEMBL7797033|0.9933	CIDm00003907|AGN-PC-04Y4OZ|0.9997	CIDm00004624|Topamine-d3 Hydrochloride|1.0000	CIDm00062080||A-D-galactopyranoside, octyl|1.0000	CIDm00002771|UNII-I1E9D14F36|0.9996	CIDm00003696|SS-4483|0.9996	CIDm00004943|Vetofol-d17|1.0000	CIDm00002995|MOLI001353|0.9996
PSMB3|P49720	CIDm00000753|glycerol-d|0.5669	CIDm00002909|CID9988947|0.5922	CIDm00001003|Phosphoric acid-18O4 solution|0.9974	CIDm00000238|CID9827664|0.9909	CIDm00000888|mg++|0.9997	CIDm00000312|SCHEMBL15314976|0.9970	CIDm00000197|SCHEMBL14613190|0.9991	CIDm00000961||I-Oxido dihydrogen|0.9978	CIDm00000866|lysine (12c/13c)|0.9983	CIDm00014888|white arsenic|0.9079	CIDm00000177|2-deuterio-1-tritioethanone|0.9995	CIDm00002116|SCHEMBL14297170|0.8789	CIDm00000813|potassium;hydron|1.0000	CIDm00000738|glutamine (14n glutamine)|1.0000	CIDm00000857|leucine-d3|0.9999	CIDm05280961|genistein-d(4)|0.5897	CIDm00000232|CID9815369|0.9999	CIDm00000750|glycine-t2|0.9995	CIDm00000544|tris(oxidanidyl)arsane|0.7031	CIDm00000602|DL-Alanine-13C3|1.0000	CIDm00000611|d-glutamate-meso-d|0.9999	CIDm00011009|copper-67(2+);dichloride|0.5501	CIDm00000274|2oz6|0.6943	CIDm00093860|SCHEMBL685473|0.9998	CIDm00001690|CID9893548|0.6450	CIDm00005238|CID9833957|1.0000	CIDm00000876|methionine-d4|0.9988	CIDm00000424|aspartic acid-d|0.9989	CIDm00078165|{2-[n-morpholino]ethanesulfonic acid}hydrate|1.0000	CIDm00001153|tyrosine t23g7|1.0000	CIDm00000773|CID9815258|1.0000	CIDm00000994|CID9989619|1.0000	CIDm00000236|asparagine (d79n-beta2ar-rluc)|1.0000	CIDm00000594|s/cysteine|1.0000	CIDm00001148|CID9990558|0.9999	CIDm00000617|serine-t|1.0000	CIDm00006468|sernylan|0.9243	CIDm00000791|CID9989320|0.9999	CIDm00000614|(2S,3S,4S)-3,4,5,5-tetradeuterioproline|1.0000	CIDm00000205|s-allo-threonine|1.0000	CIDm00001182|valine-d8|1.0000	CIDm00001051|Vitazechs-d5|1.0000	CIDm00007504|benzylamine -t|0.9999
CLEC3B|P05452	CIDm00002909|CID9988947|0.9946	CIDm00001117|hydron;methyl carbamimidothioate;sulfate|0.9655	CIDm00000271|calcium-41|0.9998	CIDm00000923|zlchem 216|0.9871	CIDm00041322|64396-10-7|0.9304	CIDm00002524|SCHEMBL10034115|0.9960	CIDm00000977|triplet molecular oxygen|0.9721	CIDm00000702|(1S)-1-deuterioethanol|1.0000	CIDm00005408|UNII-P57HP4MCQZ|0.9934	CIDm00002116|SCHEMBL14297170|0.9853	CIDm00004920|CID9948776|0.9993	CIDm06326970|selenium-72|0.9799	CIDm00006623|bisphenol a-(13)c(12)|0.9861	CIDm00145068|14706-82-2|1.0000	CIDm00002173|STOCK1N-67158|0.9925	CIDm00004510|trinitroglycerol|0.9955
GLA|P06280	CIDm00003121|valproic acid-d|1.0000	CIDm00024462|copper-64(2+);sulfate|1.0000	CIDm00000753|glycerol-d|0.9901	CIDm00002909|CID9988947|0.9999	CIDm00001003|Phosphoric acid-18O4 solution|0.9695	CIDm00000712|Formaldehyde-13C,d2solution|0.9992	CIDm00001983|SCHEMBL887976|0.9928	CIDm00001117|hydron;methyl carbamimidothioate;sulfate|0.9999	CIDm00002336|CID6911868|0.9732	CIDm00000175|perdeuterioacetoxy|0.9996	CIDm00015103|SCHEMBL16062159|0.9780	CIDm05280343|quercetin-3-beta-d|0.9732	CIDm00015625|CID158816|0.9921	CIDm00000961||I-Oxido dihydrogen|1.0000	CIDm00002524|SCHEMBL10034115|0.9473	CIDm00000174|methanol/methanol-d1|0.9786	CIDm00014888|white arsenic|0.9965	CIDm00000206|CID9899007|1.0000	CIDm00005408|UNII-P57HP4MCQZ|0.9867	CIDm00000899|478529-44-1|1.0000	CIDm00023830|hepes-t|0.9976	CIDm00001115|CID9907067|0.9929	CIDm05281707|cumestrol|0.9833	CIDm00023931|bis(chloranyl)mercury-201|0.9915	CIDm00008117|zinc bis-glycol|0.9909	CIDm00011009|copper-67(2+);dichloride|0.9964	CIDm00005428|CID9830965|0.9854	CIDm00003017|AGN-PC-0CX9FP|0.9995	CIDm00093860|SCHEMBL685473|0.9749	CIDm00248893|{1-[(1-phenylethyl)sulfanyl]ethyl}benzene|0.9924	CIDm00008172|tris-tri-ethyleneglycolphosphate|0.9790	CIDm00008200|tris(tetraethyleneglycol)phosphite|0.9995	CIDm00004609|CID9947360|0.9915	CIDm00000795|imidazolyl-d|0.9952	CIDm00000840|(2R,3S,4S,5R)-6-methyloxane-2,3,4,5-tetrol|0.9918	CIDm00000453|CID9920559|0.9910	CIDm00000943|trioxonitrate(V)|0.9899	CIDm23690938|CID10830762|0.9805	CIDm00002156|MOLI000923|0.9984	CIDm00000892|inositol-d(6)|0.9896	CIDm00000588|creatinine-d(3)|0.9955	CIDm00000946|nitrous acid, ion(1-)|0.9990	CIDm00002551||A-Carbamoyl Choline Chloride|0.9965	CIDm00003325|CTK8F9721|0.9932	CIDm00003981|ZB016282|0.9785	CIDm00002995|MOLI001353|0.9996	CIDm00072385|nonoxynol-9 [nonylphenoxy polyethoxy ethanol]|0.9956	CIDm00000931|zirconium-naphthalene|0.9993
PMP2|P02689	CIDm00000753|glycerol-d|0.9946	CIDm00005538|SCHEMBL12494512|0.9830	CIDm00001003|Phosphoric acid-18O4 solution|0.9997	CIDm00001983|SCHEMBL887976|0.8745	CIDm00001117|hydron;methyl carbamimidothioate;sulfate|0.8853	CIDm00002336|CID6911868|0.6283	CIDm00000312|SCHEMBL15314976|0.9557	CIDm00000961||I-Oxido dihydrogen|0.9907	CIDm00000283|oxidanylformaldehyde|0.9900	CIDm00000206|CID9899007|0.9016	CIDm00000177|2-deuterio-1-tritioethanone|0.9771	CIDm00004920|CID9948776|0.9935	CIDm00023830|hepes-t|0.9962	CIDm00000985|SCHEMBL1332805|1.0000	CIDm00077998|rosiglizole|0.9992	CIDm00000311|CID9990172|0.9998	CIDm00000231|SCHEMBL5720005|1.0000	CIDm00005591|ZINC00968278|0.9911	CIDm00000965|zirconyl oleate|0.9945	CIDm00003776|1-deuteriopropan-2-ol|0.9995	CIDm00000303|CID9866174|0.9968	CIDm00001071|Zuretinol|1.0000	CIDm00011979|6-deuterio-5-methyl-1H-benzimidazole|0.9821	CIDm00002506|UNII-81HH79X39W|0.9993	CIDm06439874|SCHEMBL10970216|0.9928	CIDm00108143|tamibarotene|0.9938	CIDm00001032|CID9989212|0.9996	CIDm00015433|n.n-dimethyldodecylamine-n-oxide|0.9966	CIDm00011005|TETRADECANOIC-6,6-D2ACID|0.9998
SHMT1|P34896	CIDm00003121|valproic acid-d|0.9998	CIDm00024462|copper-64(2+);sulfate|0.9997	CIDm00000753|glycerol-d|0.9967	CIDm00002909|CID9988947|1.0000	CIDm00005538|SCHEMBL12494512|0.9996	CIDm00001003|Phosphoric acid-18O4 solution|0.9922	CIDm00000238|CID9827664|0.9939	CIDm00001983|SCHEMBL887976|0.9875	CIDm00023994|zinc-64|0.9840	CIDm00001117|hydron;methyl carbamimidothioate;sulfate|0.9988	CIDm00002336|CID6911868|0.9962	CIDm00000175|perdeuterioacetoxy|0.9975	CIDm00000888|mg++|1.0000	CIDm00000312|SCHEMBL15314976|1.0000	CIDm00015103|SCHEMBL16062159|0.9995	CIDm00000197|SCHEMBL14613190|0.9930	CIDm00015625|CID158816|1.0000	CIDm00000961||I-Oxido dihydrogen|1.0000	CIDm00000283|oxidanylformaldehyde|0.9945	CIDm00000174|methanol/methanol-d1|1.0000	CIDm00000977|triplet molecular oxygen|0.9764	CIDm00014888|white arsenic|0.9925	CIDm00000280|CID9920366|0.9953	CIDm00000783|p-Hydrogen|0.9998	CIDm00024425|disodium;dioxido(dioxo)chromium-51|0.9926	CIDm00000813|potassium;hydron|0.9999	CIDm00004920|CID9948776|0.9961	CIDm00000857|leucine-d3|1.0000	CIDm00006410|zinc t-butyl peroxide|0.9968	CIDm00000750|glycine-t2|0.9999	CIDm00000224|Spectrum_000075|0.9999	CIDm05281707|cumestrol|0.9959	CIDm00000611|d-glutamate-meso-d|0.9998	CIDm00023925|iron-58(2+)|0.9965	CIDm00000051|SCHEMBL6887701|0.9976	CIDm00000887|wood spirit|1.0000	CIDm00000222|deuterio(tritio)amine|1.0000	CIDm00000191|ZINC03201876|0.9991	CIDm00000876|methionine-d4|1.0000	CIDm00000193|S-Adenosylhomocysteine-13C5|1.0000	CIDm00000311|CID9990172|0.9943	CIDm00005040|Rapamycin C-7, analog 1|1.0000	CIDm00000951|xv) norepinephrine|0.9991	CIDm05359596|arsenic-71|0.9955	CIDm00001110|2,3-dideuterosuccinate-1-13c|1.0000	CIDm00000773|CID9815258|1.0000	CIDm00000840|(2R,3S,4S,5R)-6-methyloxane-2,3,4,5-tetrol|0.9968	CIDm00004112|SCHEMBL9246378|1.0000	CIDm00024854|calcium-45(2+);dichloride|0.9994
ASIC3|Q9UHC3	CIDm00000238|CID9827664|0.9995	CIDm00001117|hydron;methyl carbamimidothioate;sulfate|0.9966	CIDm00000923|zlchem 216|0.9977	CIDm00000702|(1S)-1-deuterioethanol|0.9992	CIDm00000784|superoxol|0.9997	CIDm00000783|p-Hydrogen|1.0000	CIDm00004920|CID9948776|1.0000	CIDm00005056|CTK8G2938|0.9980	CIDm00001115|CID9907067|0.9985	CIDm00003054|d, diethylstilbestrol|0.9980	CIDm00024584|magnesium;trichloride|0.9945	CIDm00000191|ZINC03201876|0.9993	CIDm00000612|sodium l-lactate-(13)c(3)|0.9932	CIDm05359596|arsenic-71|0.9954	CIDm00000838|UNII-336096P2WE|0.9928	CIDm00114943|protoberberine iodide|0.9958	CIDm00024854|calcium-45(2+);dichloride|0.9979	CIDm00002833|spindle poison|0.9997	CIDm00061672|vanadate|0.9976	CIDm00003821|690G0D6V8H|0.9988	CIDm00002548|SCHEMBL6905200|0.9985	CIDm00005839|s(aldosterone)|0.9983	CIDm00002019|CID9855147|0.9998	CIDm00004829|X4OV71U42S|1.0000	CIDm00003934|aspirin-triggered lipoxin A4|0.9995	CIDm00002520|verapamil-s|0.9998	CIDm00024293|cesium-143|0.9982	CIDm00023982|gadolinium-148|0.9970	CIDm00003345|SCHEMBL13525475|0.9990	CIDm00003640|ZINC00607920|0.9943	CIDm00000936|zinc nicotinamide|0.9941	CIDm00016230|Nilurid-15N3|1.0000
GNRHR|P30968	CIDm00000238|CID9827664|0.9947	CIDm00001983|SCHEMBL887976|0.9527	CIDm00023994|zinc-64|1.0000	CIDm00002336|CID6911868|0.9673	CIDm00000271|calcium-41|0.9824	CIDm00000175|perdeuterioacetoxy|0.9617	CIDm00000312|SCHEMBL15314976|0.9863	CIDm00000197|SCHEMBL14613190|0.9733	CIDm00000923|zlchem 216|0.9998	CIDm00000283|oxidanylformaldehyde|0.9083	CIDm00000762|XKMLYUALXHKNFT-DTUHVUQASA-N|0.9478	CIDm00000866|lysine (12c/13c)|0.9799	CIDm00002514|cadmium-110|0.9883	CIDm00000206|CID9899007|0.9807	CIDm00000177|2-deuterio-1-tritioethanone|0.9817	CIDm00005408|UNII-P57HP4MCQZ|0.9782	CIDm00000783|p-Hydrogen|0.9652	CIDm00000899|478529-44-1|0.9998	CIDm00000730|QGWNDRXFNXRZMB-DTUHVUQASA-N|0.9924	CIDm00000232|CID9815369|0.9940	CIDm00000750|glycine-t2|0.9949	CIDm00000224|Spectrum_000075|0.9729	CIDm00000681|72535-00-3|0.9976	CIDm00023931|bis(chloranyl)mercury-201|0.9750	CIDm00000611|d-glutamate-meso-d|0.9591	CIDm00000274|2oz6|0.9940	CIDm00000985|SCHEMBL1332805|0.9949	CIDm00000764|s:guanine|0.9861	CIDm00000191|ZINC03201876|0.9849	CIDm00000187|ACETYLCHOLINE-D16BROMIDE|0.9801	CIDm00000774|dideuterio-[2-(1H-imidazol-5-yl)ethyl]amine|0.9853	CIDm00002215|apomorphine, nasal, Britannia;|0.9875	CIDm00077998|rosiglizole|0.9818	CIDm00003715|Indomod-d4|0.9826	CIDm00001134|[3'-13C]THYMIDINE|0.9945	CIDm00000158|CID9950404|0.9972	CIDm00002978|SCHEMBL13308730|0.9684	CIDm00003779|UNII-DIA2A74855|0.9827	CIDm00000951|xv) norepinephrine|0.9914	CIDm00000838|UNII-336096P2WE|0.9943	CIDm00000965|zirconyl oleate|0.9912	CIDm00002519|Caffeine-1-methyl-14C|0.9924	CIDm00000160|CID9884956|0.9965	CIDm00003987|SCHEMBL3672549|0.9780	CIDm00004122|oncodazole|0.9900	CIDm00025476|HY-13948|0.9704	CIDm00000264|CID9812753|0.9940	CIDm00008083|morpholin-4-yl-d|0.6389	CIDm00004253|SMR001338872|0.9923
ROCK1|Q13464	CIDm00003121|valproic acid-d|0.9971	CIDm00000753|glycerol-d|0.9796	CIDm00001003|Phosphoric acid-18O4 solution|0.9943	CIDm00000238|CID9827664|0.9793	CIDm00001117|hydron;methyl carbamimidothioate;sulfate|0.9788	CIDm00002336|CID6911868|0.9964	CIDm00000888|mg++|0.9656	CIDm00015103|SCHEMBL16062159|0.9877	CIDm00000197|SCHEMBL14613190|0.9796	CIDm05280343|quercetin-3-beta-d|0.9993	CIDm00041322|64396-10-7|1.0000	CIDm00000174|methanol/methanol-d1|0.9918	CIDm00000977|triplet molecular oxygen|0.9890	CIDm00000762|XKMLYUALXHKNFT-DTUHVUQASA-N|1.0000	CIDm00000866|lysine (12c/13c)|0.9859	CIDm00000702|(1S)-1-deuterioethanol|0.9896	CIDm00005234|sodium;chlorine-35(1-)|0.9785	CIDm00000280|CID9920366|0.9954	CIDm04604180|CID4604180|0.9965	CIDm00006049|ETHYLENEDIAMINETETRAACETICACID-D16|0.9901	CIDm00000738|glutamine (14n glutamine)|0.9921	CIDm00000730|QGWNDRXFNXRZMB-DTUHVUQASA-N|0.9953	CIDm00005056|CTK8G2938|0.9938	CIDm00023830|hepes-t|0.9971	CIDm00005590|4-tert-Octylphenol-3,5-d2 monoethoxylate solution|0.9987	CIDm00001115|CID9907067|1.0000	CIDm00002349|CID9885301|0.9904	CIDm00000544|tris(oxidanidyl)arsane|0.9785	CIDm00000679|trideuterio(methylsulfinyl)methane|0.9972	CIDm00024934|sodiumhydrogen selenite,sodium biselenite|0.9806	CIDm00005297|CID9876413|0.9923	CIDm00024584|magnesium;trichloride|0.9985	CIDm00193344|SCHEMBL1527409|0.9785	CIDm00000985|SCHEMBL1332805|0.9984	CIDm00000764|s:guanine|0.9998	CIDm00004795|CID9543492|0.9922	CIDm00004666|CID9897470|0.9900	CIDm00005040|Rapamycin C-7, analog 1|0.9963	CIDm00005279|Stauosporin|0.9999	CIDm00005591|ZINC00968278|0.9959	CIDm00001153|tyrosine t23g7|0.9954	CIDm00003987|SCHEMBL3672549|1.0000	CIDm00024524|CID9920365|0.9995	CIDm00002891|CID9963853|0.9987	CIDm00024854|calcium-45(2+);dichloride|0.9998	CIDm00005300|SCHEMBL15012795|0.9998	CIDm00003821|690G0D6V8H|0.9979	CIDm00004752|MolPort-023-277-205|1.0000	CIDm00002506|UNII-81HH79X39W|0.9988
ACSS2|Q9NR19	CIDm00003121|valproic acid-d|0.5136	CIDm00024462|copper-64(2+);sulfate|1.0000	CIDm00000753|glycerol-d|0.9982	CIDm00002909|CID9988947|0.6871	CIDm00001003|Phosphoric acid-18O4 solution|0.9901	CIDm00000712|Formaldehyde-13C,d2solution|0.9983	CIDm00000238|CID9827664|1.0000	CIDm00002336|CID6911868|0.5705	CIDm00000175|perdeuterioacetoxy|0.9995	CIDm00000934|pi-Cyclopentadienyl compd. with nickel|0.9425	CIDm00000197|SCHEMBL14613190|0.9993	CIDm00015625|CID158816|0.6310	CIDm00000961||I-Oxido dihydrogen|0.9999	CIDm00000283|oxidanylformaldehyde|0.8056	CIDm00000174|methanol/methanol-d1|0.9932	CIDm00000977|triplet molecular oxygen|0.9451	CIDm00000177|2-deuterio-1-tritioethanone|0.9999	CIDm00000783|p-Hydrogen|0.9995	CIDm00023830|hepes-t|0.9972	CIDm00006410|zinc t-butyl peroxide|0.9953	CIDm00000224|Spectrum_000075|1.0000	CIDm00000051|SCHEMBL6887701|0.8797	CIDm00001023|dihydroxyphosphoryl hydrogen phosphate|0.9987	CIDm00008172|tris-tri-ethyleneglycolphosphate|0.9987	CIDm00024502|sodium dichromate(VI)|0.9223	CIDm00001110|2,3-dideuterosuccinate-1-13c|0.9172	CIDm00004112|SCHEMBL9246378|0.8667	CIDm00000181|ZSLZBFCDCINBPY-LKJKNSTQSA-N|0.9983	CIDm00000943|trioxonitrate(V)|0.9912	CIDm00028486|lithium-12|0.9993	CIDm00000317|RGJOEKWQDUBAIZ-FTAFPTFXSA-N|1.0000	CIDm00024854|calcium-45(2+);dichloride|1.0000	CIDm25880656|EINECS 255-353-5|0.9878	CIDm00000190|Adenine-2,8-3H|0.9988	CIDm00000925||A-Nicotinamide adenine dinucleotide sodium salt|1.0000	CIDm00062551|pentethyleneglycol|0.9989	CIDm00000937|zinc dinicotinate|1.0000	CIDm00000928||A-NADH|1.0000	CIDm00001107|gonol|0.9872	CIDm00001032|CID9989212|0.9995	CIDm00024823|trioxygene|0.9996	CIDm59436195|SCHEMBL518864|0.9970
PSMB8|P28062	CIDm00024462|copper-64(2+);sulfate|0.8809	CIDm00005538|SCHEMBL12494512|0.9516	CIDm00001983|SCHEMBL887976|0.9978	CIDm00000888|mg++|0.9922	CIDm00000312|SCHEMBL15314976|0.9989	CIDm00000934|pi-Cyclopentadienyl compd. with nickel|0.9766	CIDm00000450|CID9993501|0.9313	CIDm00015625|CID158816|0.9919	CIDm00000961||I-Oxido dihydrogen|0.9215	CIDm00014888|white arsenic|0.9276	CIDm00000177|2-deuterio-1-tritioethanone|0.9950	CIDm00000813|potassium;hydron|0.9997	CIDm00093860|SCHEMBL685473|0.9931	CIDm00000764|s:guanine|0.9568	CIDm00005238|CID9833957|1.0000	CIDm00078165|{2-[n-morpholino]ethanesulfonic acid}hydrate|1.0000	CIDm00000241|perdeuterobenzene|0.9699	CIDm00002833|spindle poison|0.9827	CIDm00098487|m-methoxybenzoylamino|0.9702	CIDm00161491|monomethylarsonous acid|0.9736	CIDm00014917|CID9898791|0.9836	CIDm00000586|{[imino(amino)methyl](methyl)amino}acetate|0.9675	CIDm00003633|CID3633|0.9690	CIDm59436195|SCHEMBL518864|0.9887	CIDm00007504|benzylamine -t|0.9998
FECH|P22830	CIDm00003121|valproic acid-d|0.9979	CIDm00024462|copper-64(2+);sulfate|0.9705	CIDm00000753|glycerol-d|1.0000	CIDm00023994|zinc-64|0.9998	CIDm00001117|hydron;methyl carbamimidothioate;sulfate|1.0000	CIDm00002336|CID6911868|0.9976	CIDm00000271|calcium-41|0.9989	CIDm00000175|perdeuterioacetoxy|0.9878	CIDm00000888|mg++|0.9995	CIDm00000312|SCHEMBL15314976|0.9999	CIDm00000961||I-Oxido dihydrogen|1.0000	CIDm00002256|zeapos|1.0000	CIDm00000283|oxidanylformaldehyde|0.9681	CIDm00000174|methanol/methanol-d1|0.9946	CIDm00000977|triplet molecular oxygen|0.9784	CIDm00002514|cadmium-110|0.9868	CIDm00000784|superoxol|0.9596	CIDm04604180|CID4604180|0.9816	CIDm00000783|p-Hydrogen|0.9993	CIDm00002116|SCHEMBL14297170|0.9925	CIDm00000899|478529-44-1|0.9999	CIDm00023930|manganum|1.0000	CIDm06326970|selenium-72|0.9945	CIDm00002767|azane;platinum-195(2+);dichloride|0.9981	CIDm00001115|CID9907067|1.0000	CIDm00000750|glycine-t2|0.9951	CIDm00000679|trideuterio(methylsulfinyl)methane|0.9948	CIDm00023985|gold-198|0.9965	CIDm00023925|iron-58(2+)|1.0000	CIDm00011009|copper-67(2+);dichloride|1.0000	CIDm00000222|deuterio(tritio)amine|0.9837	CIDm00003017|AGN-PC-0CX9FP|1.0000	CIDm00001023|dihydroxyphosphoryl hydrogen phosphate|0.9957	CIDm00005238|CID9833957|0.9998	CIDm00000876|methionine-d4|0.9998	CIDm00000612|sodium l-lactate-(13)c(3)|0.9868	CIDm00073212|Diplumbene|0.9896	CIDm00001134|[3'-13C]THYMIDINE|0.9980	CIDm00000106|triammonium bis(o-phospho-l-serinate) trihydrate|0.9987	CIDm00000231|SCHEMBL5720005|0.9994	CIDm00000795|imidazolyl-d|1.0000	CIDm00000160|CID9884956|1.0000	CIDm00019920|ZINC02038187|0.9979	CIDm00003776|1-deuteriopropan-2-ol|0.9989	CIDm00002891|CID9963853|0.9989	CIDm00000264|CID9812753|0.9808	CIDm00000303|CID9866174|0.9979	CIDm00000994|CID9989619|0.9973	CIDm00000402|sulphur-33|0.9932
BAD|Q92934	CIDm00005538|SCHEMBL12494512|0.9988	CIDm00001003|Phosphoric acid-18O4 solution|1.0000	CIDm00000238|CID9827664|1.0000	CIDm00002336|CID6911868|1.0000	CIDm00004156|trideuteriomethyl methanesulfonate|1.0000	CIDm00000450|CID9993501|1.0000	CIDm00000197|SCHEMBL14613190|1.0000	CIDm05280343|quercetin-3-beta-d|0.9933	CIDm00015625|CID158816|1.0000	CIDm00000961||I-Oxido dihydrogen|1.0000	CIDm00041322|64396-10-7|0.9953	CIDm00000762|XKMLYUALXHKNFT-DTUHVUQASA-N|1.0000	CIDm00014888|white arsenic|1.0000	CIDm00006113|methylsulfonic acid, ethyl ester|0.9986	CIDm00000942||-nicotine|0.9850	CIDm00005056|CTK8G2938|1.0000	CIDm00002767|azane;platinum-195(2+);dichloride|1.0000	CIDm00006410|zinc t-butyl peroxide|1.0000	CIDm00023931|bis(chloranyl)mercury-201|0.9998	CIDm00005428|CID9830965|0.9969	CIDm00006623|bisphenol a-(13)c(12)|1.0000	CIDm00001690|CID9893548|1.0000	CIDm00077998|rosiglizole|1.0000	CIDm00005376|SCHEMBL4939312|1.0000	CIDm00442783|SCHEMBL6727006|1.0000	CIDm00003715|Indomod-d4|1.0000	CIDm00002244|deuterio 2-acetyloxybenzoate|1.0000	CIDm00004666|CID9897470|1.0000	CIDm00002978|SCHEMBL13308730|0.9959	CIDm00000896|melatonin-d3|0.9941	CIDm24755486|AGN-PC-07C38H|1.0000	CIDm00015938|Paraquat-d8 Dichloride|1.0000	CIDm00010461|CID10702120|0.9983	CIDm00004091|metformin-d(6)|1.0000	CIDm00054454|CID941617|1.0000	CIDm00002735|SCHEMBL267918|1.0000	CIDm00003973|ZINC37858693|1.0000	CIDm00068740|zoledronic acid [100 microm]|1.0000	CIDm00002028|SCHEMBL15082690|1.0000	CIDm00002548|SCHEMBL6905200|1.0000	CIDm00005746|SCHEMBL13078824|0.9991	CIDm00005637|U-120|1.0000	CIDm00000699|SCHEMBL1331287|0.9988	CIDm00006303|SCHEMBL15177650|0.9997	CIDm00005311|zolinza|1.0000	CIDm00216239|SCHEMBL14481062|1.0000	CIDm00005035|d, raloxifene|0.9999	CIDm00005102|ZINC01705443|1.0000	CIDm00007847|zinc acryl|0.9977
RXRG|P48443	CIDm00005538|SCHEMBL12494512|1.0000	CIDm00023994|zinc-64|0.9998	CIDm00000450|CID9993501|1.0000	CIDm05280343|quercetin-3-beta-d|0.9389	CIDm00002524|SCHEMBL10034115|0.9964	CIDm00002514|cadmium-110|0.9924	CIDm00005408|UNII-P57HP4MCQZ|1.0000	CIDm00000813|potassium;hydron|0.9995	CIDm00004920|CID9948776|1.0000	CIDm00000750|glycine-t2|0.9970	CIDm00000602|DL-Alanine-13C3|0.9941	CIDm00000304|CID9909206|1.0000	CIDm00002826|SCHEMBL26609|0.9920	CIDm00077998|rosiglizole|1.0000	CIDm00005376|SCHEMBL4939312|0.9805	CIDm00001912|SCHEMBL16079734|0.9998	CIDm00005591|ZINC00968278|1.0000	CIDm00000965|zirconyl oleate|1.0000	CIDm05748835|V0980|0.9709	CIDm00000303|CID9866174|1.0000	CIDm00000402|sulphur-33|1.0000	CIDm00001071|Zuretinol|1.0000	CIDm00005300|SCHEMBL15012795|0.9993	CIDm00004894|CID9906908|1.0000	CIDm00036523|XLXSAKCOAKORKW-AQJXLSMYSA-N|0.9978	CIDm00002735|SCHEMBL267918|0.9997	CIDm00003003|SCHEMBL1697158|1.0000	CIDm00004763|zadonal|0.9988	CIDm00003931|2,2,3,3-tetradeuteriooctadeca-9,12-dienoic acid|1.0000	CIDm00004196|SCHEMBL15780915|1.0000	CIDm00005645|CID9963685|1.0000	CIDm00000781|zirconium thiocyanate|1.0000	CIDm00005839|s(aldosterone)|1.0000	CIDm00104741|SCHEMBL15263309|1.0000	CIDm00003285|SCHEMBL387587|1.0000	CIDm00004829|X4OV71U42S|1.0000	CIDm00520535|superoxyde|1.0000	CIDm00012547|5beta-pregnane-3alpha,11beta,17alpha|1.0000	CIDm00005035|d, raloxifene|1.0000	CIDm00000861|CID9917492|1.0000	CIDm00003640|ZINC00607920|0.9973	CIDm00000015|CID9965809|1.0000	CIDm00004943|Vetofol-d17|1.0000	CIDm00176155|ZINC18274812|0.9997	CIDm70680603|CHEMBL2316893|0.9989	CIDm00004042|CID941451|1.0000	CIDm00007504|benzylamine -t|0.9918	CIDm00013766|SCHEMBL13151127|1.0000
GSTM2|P28161	CIDm00001117|hydron;methyl carbamimidothioate;sulfate|0.9976	CIDm00002336|CID6911868|0.9966	CIDm00000312|SCHEMBL15314976|1.0000	CIDm00000934|pi-Cyclopentadienyl compd. with nickel|0.9998	CIDm00015103|SCHEMBL16062159|0.9998	CIDm00000961||I-Oxido dihydrogen|1.0000	CIDm00002256|zeapos|0.9786	CIDm00002524|SCHEMBL10034115|0.9962	CIDm00000174|methanol/methanol-d1|0.9988	CIDm00000977|triplet molecular oxygen|1.0000	CIDm00000702|(1S)-1-deuterioethanol|1.0000	CIDm00000784|superoxol|0.9995	CIDm04604180|CID4604180|1.0000	CIDm00005408|UNII-P57HP4MCQZ|0.9997	CIDm00000783|p-Hydrogen|0.9999	CIDm00002116|SCHEMBL14297170|0.9947	CIDm06326970|selenium-72|0.9896	CIDm00006410|zinc t-butyl peroxide|0.9968	CIDm00023931|bis(chloranyl)mercury-201|0.9990	CIDm00000259|SCHEMBL13620354|1.0000	CIDm00003017|AGN-PC-0CX9FP|0.9982	CIDm00016886|ZB000289|0.9919	CIDm00000774|dideuterio-[2-(1H-imidazol-5-yl)ethyl]amine|0.9967	CIDm00001690|CID9893548|0.9920	CIDm00001912|SCHEMBL16079734|0.9892	CIDm00004609|CID9947360|0.9953	CIDm00000264|CID9812753|0.9920	CIDm00005971|volatile oil of mustard|0.9963	CIDm00000745|ZINC03830892|1.0000	CIDm00002153|SCHEMBL13384600|0.9965	CIDm06439874|SCHEMBL10970216|0.9881	CIDm00002719|886U3H6UFF|0.9885	CIDm00000581|sodium;(2S)-2-acetamido-3-sulfanylpropanoate|1.0000	CIDm00002578|MOLI001811|0.9959	CIDm00000768|prussic acid|0.9995	CIDm00006575|Trichloroethylene-13C2|1.0000	CIDm00000573|neo U-|A-Carotene|0.9997	CIDm00006261|Guanidine, 1-methyl-d3-3-nitro-1-nitroso-|0.9957
HDAC8|Q9BY41	CIDm00003121|valproic acid-d|0.9965	CIDm00024462|copper-64(2+);sulfate|0.9602	CIDm00000753|glycerol-d|1.0000	CIDm00000712|Formaldehyde-13C,d2solution|0.9847	CIDm00023994|zinc-64|0.9905	CIDm00000271|calcium-41|0.9503	CIDm00000175|perdeuterioacetoxy|0.9825	CIDm00000888|mg++|0.9909	CIDm00005562|Trichostatin A, Streptomyces sp.|0.9973	CIDm00000923|zlchem 216|0.9938	CIDm00000961||I-Oxido dihydrogen|0.9999	CIDm00000866|lysine (12c/13c)|0.9998	CIDm00014888|white arsenic|0.9768	CIDm00000177|2-deuterio-1-tritioethanone|1.0000	CIDm00024425|disodium;dioxido(dioxo)chromium-51|0.9835	CIDm00000813|potassium;hydron|0.9972	CIDm00023930|manganum|0.9916	CIDm00023925|iron-58(2+)|0.9825	CIDm00006623|bisphenol a-(13)c(12)|0.9604	CIDm00001567|203645-37-8|0.9972	CIDm00000241|perdeuterobenzene|0.9786	CIDm00149368|Dechromose-a Chrommycin A3|1.0000	CIDm00002891|CID9963853|0.9777	CIDm00000896|melatonin-d3|0.9999	CIDm00000264|CID9812753|0.9985	CIDm00028486|lithium-12|0.9901	CIDm03025942|Mt 20|0.9918	CIDm00258342|N,N'-ditritiosuberamide|0.9953	CIDm21966326|isopentanyladenine|0.9764	CIDm00000875|tartaric-d acid|0.9961	CIDm00005311|zolinza|1.0000	CIDm00003367|ZINC03875977|1.0000	CIDm09804991|givinostat|0.9992	CIDm00000389|ornithine-d|0.9997	CIDm00176155|ZINC18274812|1.0000
KCNA10|Q16322	CIDm00001003|Phosphoric acid-18O4 solution|0.9355	CIDm00000238|CID9827664|0.7612	CIDm00023994|zinc-64|0.9999	CIDm00001117|hydron;methyl carbamimidothioate;sulfate|0.9760	CIDm00000271|calcium-41|0.9992	CIDm00000888|mg++|0.9499	CIDm00000312|SCHEMBL15314976|0.9910	CIDm00015103|SCHEMBL16062159|0.9903	CIDm00000197|SCHEMBL14613190|0.9730	CIDm00000923|zlchem 216|0.9999	CIDm00002256|zeapos|0.9913	CIDm00002514|cadmium-110|0.9994	CIDm00000206|CID9899007|0.9743	CIDm00007870|SCHEMBL1331651|0.9944	CIDm00000813|potassium;hydron|1.0000	CIDm00023930|manganum|0.9837	CIDm06326970|selenium-72|0.9948	CIDm00000224|Spectrum_000075|0.9993	CIDm00023985|gold-198|0.9409	CIDm00000611|d-glutamate-meso-d|0.9994	CIDm00000259|SCHEMBL13620354|0.9963	CIDm00000274|2oz6|0.9957	CIDm00005238|CID9833957|0.9965	CIDm00442783|SCHEMBL6727006|0.9890	CIDm00003413|SCHEMBL10409866|0.9124	CIDm00000925||A-Nicotinamide adenine dinucleotide sodium salt|0.9984	CIDm00000294|SCHEMBL4176008|1.0000	CIDm00000295|ZOOGRGPOEVQQDX-BDXYJKHTSA-N|0.9790	CIDm00000929|beta-NADP|0.9983	CIDm00000930||A-NADPH|1.0000	CIDm00000745|ZINC03830892|0.9995	CIDm00002249|atenolol-d(7)|1.0000	CIDm00028780|methyl1-(butylcarbamoyl)benzimidazole-2-carbamate|1.0000	CIDm00024293|cesium-143|0.9998	CIDm00000586|{[imino(amino)methyl](methyl)amino}acetate|0.9987	CIDm00015433|n.n-dimethyldodecylamine-n-oxide|1.0000	CIDm00000710|sodium riboflavin5'-phosphate|1.0000	CIDm00008058|hex-2,4-ylen|0.9971	CIDm00023963|trichlorotitanium(1+) cyclopenta-2,4-dienide|0.9894
GALE|Q14376	CIDm00003121|valproic acid-d|0.9994	CIDm00024462|copper-64(2+);sulfate|0.9967	CIDm00000712|Formaldehyde-13C,d2solution|0.9849	CIDm00001983|SCHEMBL887976|0.9931	CIDm00023994|zinc-64|0.9955	CIDm00001117|hydron;methyl carbamimidothioate;sulfate|0.9982	CIDm00000888|mg++|0.9938	CIDm00000312|SCHEMBL15314976|0.9951	CIDm00000934|pi-Cyclopentadienyl compd. with nickel|0.9881	CIDm00005562|Trichostatin A, Streptomyces sp.|0.9938	CIDm00000197|SCHEMBL14613190|0.9819	CIDm00000923|zlchem 216|0.9867	CIDm00000174|methanol/methanol-d1|0.9953	CIDm00014888|white arsenic|0.9977	CIDm00000206|CID9899007|0.9869	CIDm04604180|CID4604180|0.9989	CIDm00000899|478529-44-1|0.9972	CIDm00000942||-nicotine|0.9696	CIDm00000602|DL-Alanine-13C3|0.9994	CIDm00000051|SCHEMBL6887701|0.9704	CIDm00008117|zinc bis-glycol|0.9896	CIDm00000764|s:guanine|0.9826	CIDm00001023|dihydroxyphosphoryl hydrogen phosphate|0.9901	CIDm00000424|aspartic acid-d|0.9913	CIDm00008172|tris-tri-ethyleneglycolphosphate|0.9939	CIDm00000965|zirconyl oleate|0.9937	CIDm00000453|CID9920559|0.9941	CIDm00123638|AGN-PC-04Y3WW|0.9759	CIDm00008083|morpholin-4-yl-d|0.9937	CIDm00000402|sulphur-33|0.9956	CIDm00003310|SCHEMBL2514265|0.9908	CIDm71307952|IXG|0.9969	CIDm00000298|threo-Chloramphenicol, l-|0.9963	CIDm00000871|CID9957787|0.9958	CIDm00000190|Adenine-2,8-3H|0.9987	CIDm00000925||A-Nicotinamide adenine dinucleotide sodium salt|0.9838	CIDm00000294|SCHEMBL4176008|0.9997	CIDm00004939|CID9931511|0.9992	CIDm00001158|XCCTYIAWTASOJW-OPMSUHOOSA-N|0.9892	CIDm00250653|sodium;4-(methylsulfonylamino)benzoate|0.9867	CIDm00102615|UNII-T9379Q535O|0.9955	CIDm00001166|Uridine-5'-diphosphogalactose|0.9978	CIDm71563398|CHEMBL2403340|0.9959	CIDm00001206|methamphetamine-d4|0.9856	CIDm00014829|oxocopper|0.9956	CIDm00000996|{phenol|0.9959	CIDm00003931|2,2,3,3-tetradeuteriooctadeca-9,12-dienoic acid|0.9869	CIDm00024775|4-tert-Octylphenol-3,5-d2 diethoxylate solution|0.9929	CIDm00433294|lithium-6(1+);chloride|0.9982
CTSV|O60911	CIDm00003121|valproic acid-d|1.0000	CIDm00005538|SCHEMBL12494512|0.9996	CIDm00000712|Formaldehyde-13C,d2solution|1.0000	CIDm00001983|SCHEMBL887976|0.9985	CIDm00001117|hydron;methyl carbamimidothioate;sulfate|1.0000	CIDm00000888|mg++|1.0000	CIDm00004156|trideuteriomethyl methanesulfonate|0.9931	CIDm00005562|Trichostatin A, Streptomyces sp.|0.9853	CIDm00000450|CID9993501|1.0000	CIDm00000923|zlchem 216|0.9998	CIDm00002524|SCHEMBL10034115|0.9967	CIDm00000174|methanol/methanol-d1|0.9961	CIDm00002514|cadmium-110|1.0000	CIDm00000702|(1S)-1-deuterioethanol|0.9948	CIDm00006113|methylsulfonic acid, ethyl ester|0.9690	CIDm00006503|SCHEMBL9633903|0.9963	CIDm00000784|superoxol|0.9998	CIDm00000177|2-deuterio-1-tritioethanone|1.0000	CIDm00005408|UNII-P57HP4MCQZ|0.9993	CIDm00000813|potassium;hydron|0.9999	CIDm00023830|hepes-t|1.0000	CIDm05281707|cumestrol|0.9955	CIDm00008117|zinc bis-glycol|0.9876	CIDm00000259|SCHEMBL13620354|0.9715	CIDm00442783|SCHEMBL6727006|0.9947	CIDm00000106|triammonium bis(o-phospho-l-serinate) trihydrate|0.9990	CIDm00008172|tris-tri-ethyleneglycolphosphate|0.9915	CIDm00000795|imidazolyl-d|1.0000	CIDm00028486|lithium-12|0.9997	CIDm00000867|zirconiummalonat|0.9999	CIDm00061672|vanadate|1.0000	CIDm00001158|XCCTYIAWTASOJW-OPMSUHOOSA-N|0.9898	CIDm24978514|Phosphate-Buffered Saline|0.9998	CIDm00000622|BC631334|0.9975	CIDm00014829|oxocopper|0.9903	CIDm00000892|inositol-d(6)|0.9937	CIDm00003485|xxviii) glutaraldehyde|1.0000	CIDm00024203|W8283|0.9981	CIDm00005637|U-120|0.9989	CIDm00000441|sodium;(3S)-3-oxidanylbutanoate|0.9978	CIDm00005102|ZINC01705443|0.9999	CIDm00002173|STOCK1N-67158|0.9964	CIDm00001135|SCHEMBL3715677|1.0000	CIDm00023991|xenon-134|0.9961	CIDm00016230|Nilurid-15N3|0.9999
FFAR1|O14842	CIDm00000238|CID9827664|0.9076	CIDm00000271|calcium-41|0.9896	CIDm00000175|perdeuterioacetoxy|0.9704	CIDm00000197|SCHEMBL14613190|0.9666	CIDm00000283|oxidanylformaldehyde|0.9787	CIDm00000762|XKMLYUALXHKNFT-DTUHVUQASA-N|0.9590	CIDm00000866|lysine (12c/13c)|0.9601	CIDm00000783|p-Hydrogen|0.9694	CIDm00000730|QGWNDRXFNXRZMB-DTUHVUQASA-N|0.9960	CIDm00000232|CID9815369|0.9787	CIDm00000611|d-glutamate-meso-d|0.9847	CIDm00000985|SCHEMBL1332805|0.9788	CIDm00000187|ACETYLCHOLINE-D16BROMIDE|0.9899	CIDm00000774|dideuterio-[2-(1H-imidazol-5-yl)ethyl]amine|0.9515	CIDm00077998|rosiglizole|0.9720	CIDm00000424|aspartic acid-d|0.9925	CIDm00000158|CID9950404|0.9949	CIDm00000951|xv) norepinephrine|0.9881	CIDm00000838|UNII-336096P2WE|0.9887	CIDm00000965|zirconyl oleate|0.9899	CIDm00000160|CID9884956|0.9920	CIDm00003987|SCHEMBL3672549|0.9809	CIDm00123638|AGN-PC-04Y3WW|0.9567	CIDm00000264|CID9812753|0.9953	CIDm00000236|asparagine (d79n-beta2ar-rluc)|0.9992	CIDm00001158|XCCTYIAWTASOJW-OPMSUHOOSA-N|0.9963	CIDm00005202|SEROTONINBINOXALATE,5-[2-14C]|0.9923	CIDm00003907|AGN-PC-04Y4OZ|0.9886	CIDm00003931|2,2,3,3-tetradeuteriooctadeca-9,12-dienoic acid|0.9835	CIDm00000930||A-NADPH|0.9884	CIDm00004829|X4OV71U42S|0.9938	CIDm00003908|CHEMBL1742488|0.9945	CIDm00003934|aspirin-triggered lipoxin A4|0.9985	CIDm00000860|alpha-linolenate (d5-18:3n-3 ethyl ester)|0.9847	CIDm00001032|CID9989212|0.9997	CIDm00000389|ornithine-d|0.9980	CIDm00000213|CID9819901|0.9951
EGLN3|Q9H6Z9	CIDm00003121|valproic acid-d|1.0000	CIDm00002909|CID9988947|0.9996	CIDm00005562|Trichostatin A, Streptomyces sp.|0.9860	CIDm00000450|CID9993501|0.9414	CIDm00015625|CID158816|0.9994	CIDm00000977|triplet molecular oxygen|1.0000	CIDm00000280|CID9920366|1.0000	CIDm00000738|glutamine (14n glutamine)|0.9943	CIDm00023925|iron-58(2+)|1.0000	CIDm00000051|SCHEMBL6887701|1.0000	CIDm00003054|d, diethylstilbestrol|0.9932	CIDm00003017|AGN-PC-0CX9FP|0.9799	CIDm00006859|methyl(quinolin-8-yloxy)mercury|0.9990	CIDm00001134|[3'-13C]THYMIDINE|0.9982	CIDm00001110|2,3-dideuterosuccinate-1-13c|1.0000	CIDm00000994|CID9989619|0.9979	CIDm00000402|sulphur-33|0.9991	CIDm00003310|SCHEMBL2514265|0.9939	CIDm00000236|asparagine (d79n-beta2ar-rluc)|0.9991	CIDm00000906|n-acetyl-d neuraminic acid|0.9873	CIDm11020241|SCHEMBL11555670|1.0000	CIDm00001070|retinal d2/d4|0.9934	CIDm00445997|deuterio-[(2S)-pyrrolidin-2-yl]methanone|1.0000	CIDm00000723|dimethyl-[(3R)-3-phenyl-3-(2-pyridyl)propyl]amine|0.9999
GABRA4|P48169	CIDm00005538|SCHEMBL12494512|0.9756	CIDm00000312|SCHEMBL15314976|0.9957	CIDm00002256|zeapos|0.9685	CIDm00000283|oxidanylformaldehyde|0.9740	CIDm00000702|(1S)-1-deuterioethanol|0.9903	CIDm00000544|tris(oxidanidyl)arsane|0.9262	CIDm00000222|deuterio(tritio)amine|0.9844	CIDm00001912|SCHEMBL16079734|0.9555	CIDm00000801|INDOLE-3-ACETICACID,[5-3H]|0.9675	CIDm00000119|AMINOBUTYRICACID,GAMMA,[4-14C]|1.0000	CIDm00250653|sodium;4-(methylsulfonylamino)benzoate|1.0000	CIDm00001123|342611-14-7|0.9999	CIDm00005645|CID9963685|0.9999	CIDm00000009|phosphorothioate inositol phosphate|0.9931	CIDm00003954|[11C]Loperamide|0.9996	CIDm00003016|Valium-13C,d3|1.0000	CIDm00004737|ZINC13545634|1.0000
TGFBR2|P37173	CIDm00024462|copper-64(2+);sulfate|0.9969	CIDm00000753|glycerol-d|0.9953	CIDm00002909|CID9988947|0.9978	CIDm00005538|SCHEMBL12494512|0.9972	CIDm00001003|Phosphoric acid-18O4 solution|0.9995	CIDm00000712|Formaldehyde-13C,d2solution|0.9994	CIDm00000238|CID9827664|1.0000	CIDm00002336|CID6911868|1.0000	CIDm00005562|Trichostatin A, Streptomyces sp.|0.9971	CIDm00000197|SCHEMBL14613190|0.9972	CIDm05280343|quercetin-3-beta-d|0.9998	CIDm00000923|zlchem 216|0.9940	CIDm00000961||I-Oxido dihydrogen|0.9959	CIDm00041322|64396-10-7|0.9979	CIDm00002524|SCHEMBL10034115|1.0000	CIDm00000866|lysine (12c/13c)|0.9947	CIDm00002514|cadmium-110|0.9986	CIDm00000702|(1S)-1-deuterioethanol|0.9933	CIDm00014888|white arsenic|1.0000	CIDm00005234|sodium;chlorine-35(1-)|0.9988	CIDm00000206|CID9899007|0.9938	CIDm00000280|CID9920366|0.9961	CIDm04604180|CID4604180|0.9991	CIDm00006049|ETHYLENEDIAMINETETRAACETICACID-D16|1.0000	CIDm00005408|UNII-P57HP4MCQZ|0.9989	CIDm00000899|478529-44-1|0.9971	CIDm00004920|CID9948776|0.9997	CIDm00000738|glutamine (14n glutamine)|1.0000	CIDm00005056|CTK8G2938|1.0000	CIDm00002349|CID9885301|1.0000	CIDm00005297|CID9876413|1.0000	CIDm00003054|d, diethylstilbestrol|0.9990	CIDm00001912|SCHEMBL16079734|0.9975	CIDm53629505|AGN-PC-09X1LX|0.9967	CIDm00005591|ZINC00968278|0.9978	CIDm00010603|ZINC00155807|0.9999	CIDm00072466|CID9920268|0.9995	CIDm25880656|EINECS 255-353-5|0.9967	CIDm00001071|Zuretinol|1.0000	CIDm00000190|Adenine-2,8-3H|0.9995	CIDm05460048|triglycerides|0.9942	CIDm00003003|SCHEMBL1697158|0.9982	CIDm00002506|UNII-81HH79X39W|0.9993	CIDm00433580|peptidoglycan|0.9975	CIDm00161491|monomethylarsonous acid|0.9989	CIDm00005262|2b, sphingosine-1-phosphate|0.9976	CIDm00433294|lithium-6(1+);chloride|0.9980	CIDm00005311|zolinza|0.9701	CIDm00003961|SCHEMBL14169596|1.0000
MT-ND4L|P03901	CIDm00000238|CID9827664|0.8303	CIDm00001117|hydron;methyl carbamimidothioate;sulfate|0.7087	CIDm00002256|zeapos|0.5750	CIDm00000283|oxidanylformaldehyde|0.7715	CIDm00000702|(1S)-1-deuterioethanol|0.9842	CIDm04604180|CID4604180|0.9957	CIDm00000783|p-Hydrogen|0.9713	CIDm00000857|leucine-d3|0.9313	CIDm00005590|4-tert-Octylphenol-3,5-d2 monoethoxylate solution|0.9758	CIDm00023985|gold-198|0.9206	CIDm00023925|iron-58(2+)|0.9928	CIDm00011009|copper-67(2+);dichloride|0.9668	CIDm00005428|CID9830965|0.8875	CIDm00024584|magnesium;trichloride|0.9791	CIDm00000764|s:guanine|0.9269	CIDm00001023|dihydroxyphosphoryl hydrogen phosphate|0.9855	CIDm00005238|CID9833957|0.9944	CIDm00000876|methionine-d4|0.9925	CIDm00248893|{1-[(1-phenylethyl)sulfanyl]ethyl}benzene|0.9012	CIDm00000596|3'-deuterio cytidine|0.9488	CIDm46174157|KSS|0.9896	CIDm00000597|cytosine-1-beta-d|0.9516	CIDm00000994|CID9989619|0.9927	CIDm00001099|hydron;sulfite|0.9635	CIDm00000190|Adenine-2,8-3H|0.9760	CIDm00000925||A-Nicotinamide adenine dinucleotide sodium salt|0.9848	CIDm26087388|JTT|0.9344	CIDm00004091|metformin-d(6)|0.9960	CIDm00000703|SCHEMBL15945863|0.9842	CIDm00000791|CID9989320|0.9849	CIDm00001177|ZINC08613151|0.9981	CIDm00000928||A-NADH|0.9996	CIDm00001135|SCHEMBL3715677|0.9844	CIDm00003727|Iodoacetamide-13C2, 2-d2|0.9967	CIDm00000245|alpha-D-Gal-(1->4)-beta-D-GlcNAc|0.9860	CIDm00000710|sodium riboflavin5'-phosphate|0.9999	CIDm00013766|SCHEMBL13151127|0.9645
RPS6KA4|O75676	CIDm00001003|Phosphoric acid-18O4 solution|0.9958	CIDm00000712|Formaldehyde-13C,d2solution|0.9998	CIDm00000238|CID9827664|0.9814	CIDm00001983|SCHEMBL887976|0.9982	CIDm00023994|zinc-64|0.9976	CIDm00000271|calcium-41|0.9995	CIDm00000934|pi-Cyclopentadienyl compd. with nickel|0.9845	CIDm00015103|SCHEMBL16062159|0.9998	CIDm00000197|SCHEMBL14613190|0.9997	CIDm00000283|oxidanylformaldehyde|0.9801	CIDm00000977|triplet molecular oxygen|0.9878	CIDm00000866|lysine (12c/13c)|0.9886	CIDm00002514|cadmium-110|0.9984	CIDm00000702|(1S)-1-deuterioethanol|0.9838	CIDm00005234|sodium;chlorine-35(1-)|0.9936	CIDm00000280|CID9920366|1.0000	CIDm00006503|SCHEMBL9633903|0.9921	CIDm00006049|ETHYLENEDIAMINETETRAACETICACID-D16|0.9975	CIDm00000738|glutamine (14n glutamine)|0.9998	CIDm00005056|CTK8G2938|0.9993	CIDm00000857|leucine-d3|1.0000	CIDm00005590|4-tert-Octylphenol-3,5-d2 monoethoxylate solution|0.9997	CIDm00002349|CID9885301|0.9891	CIDm00000679|trideuterio(methylsulfinyl)methane|0.9978	CIDm00000224|Spectrum_000075|0.9969	CIDm00005297|CID9876413|0.9955	CIDm00000274|2oz6|0.9961	CIDm00003385|FT-0695667|1.0000	CIDm00073212|Diplumbene|1.0000	CIDm00004795|CID9543492|0.9994	CIDm00005040|Rapamycin C-7, analog 1|0.9962	CIDm00003779|UNII-DIA2A74855|1.0000	CIDm00005279|Stauosporin|1.0000	CIDm00019920|ZINC02038187|1.0000	CIDm00000264|CID9812753|1.0000	CIDm00028486|lithium-12|1.0000	CIDm00003310|SCHEMBL2514265|0.9994	CIDm00102615|UNII-T9379Q535O|1.0000	CIDm00005691|SCHEMBL14233191|1.0000	CIDm00014012|CID522275|1.0000	CIDm00003973|ZINC37858693|1.0000	CIDm00005753|corticosterone-d8|0.9999	CIDm00061671|vanadic acid, trisodium salt|0.9939	CIDm00063062|CTK8F2185|0.9980	CIDm00028780|methyl1-(butylcarbamoyl)benzimidazole-2-carbamate|0.9997	CIDm00003816|beta-Kainic acid|0.9972	CIDm10282255|AGN-PC-0D9MQZ|1.0000	CIDm00003961|SCHEMBL14169596|1.0000	CIDm16738692|AGN-PC-0808RB|0.9996
AADAT|Q8N5Z0	CIDm00000753|glycerol-d|0.9946	CIDm00001003|Phosphoric acid-18O4 solution|0.9998	CIDm00023994|zinc-64|0.9910	CIDm00001117|hydron;methyl carbamimidothioate;sulfate|0.9998	CIDm00002336|CID6911868|0.9836	CIDm00000271|calcium-41|0.9952	CIDm00000175|perdeuterioacetoxy|0.9997	CIDm00000312|SCHEMBL15314976|1.0000	CIDm00015103|SCHEMBL16062159|1.0000	CIDm05280343|quercetin-3-beta-d|0.9956	CIDm00000961||I-Oxido dihydrogen|0.9986	CIDm00041322|64396-10-7|0.9927	CIDm00000283|oxidanylformaldehyde|0.9973	CIDm00000174|methanol/methanol-d1|0.9990	CIDm00000177|2-deuterio-1-tritioethanone|0.9930	CIDm00000783|p-Hydrogen|1.0000	CIDm00023830|hepes-t|0.9974	CIDm00000857|leucine-d3|0.9954	CIDm00000602|DL-Alanine-13C3|1.0000	CIDm00000611|d-glutamate-meso-d|0.9980	CIDm00000051|SCHEMBL6887701|0.9992	CIDm00000222|deuterio(tritio)amine|0.9930	CIDm00005238|CID9833957|0.9945	CIDm00000612|sodium l-lactate-(13)c(3)|0.9922	CIDm00000951|xv) norepinephrine|0.9965	CIDm00001153|tyrosine t23g7|0.9989	CIDm00000801|INDOLE-3-ACETICACID,[5-3H]|0.9998	CIDm00000795|imidazolyl-d|0.9990	CIDm25880664|SCHEMBL12356690|0.9965	CIDm00000298|threo-Chloramphenicol, l-|0.9980	CIDm00000925||A-Nicotinamide adenine dinucleotide sodium salt|0.9936	CIDm00000119|AMINOBUTYRICACID,GAMMA,[4-14C]|0.9968	CIDm00098487|m-methoxybenzoylamino|0.9900	CIDm00008778|{sodium dodecyl sulphate|0.9963	CIDm00011979|6-deuterio-5-methyl-1H-benzimidazole|0.9869	CIDm00000297|protiomethane|0.9972	CIDm00001148|CID9990558|1.0000	CIDm00000996|{phenol|0.9970	CIDm00005726|Zidovudine-d3|0.9994	CIDm00002726|CHLORPROMAZINE-D3|0.9969	CIDm00030583|SCHEMBL33613|0.9994	CIDm00003405|FT-0668797|0.9992	CIDm00000928||A-NADH|0.9846	CIDm00000250|CID5799469|0.9996	CIDm00007847|zinc acryl|0.9949	CIDm00001051|Vitazechs-d5|1.0000	CIDm00004376|n-methylaspartic acid sulfate|0.9991	CIDm00003314|zinc eugenolate|0.9900	CIDm00000936|zinc nicotinamide|0.9990
RDH14|Q9HBH5	CIDm00024462|copper-64(2+);sulfate|0.9969	CIDm00000753|glycerol-d|0.9981	CIDm00001003|Phosphoric acid-18O4 solution|0.9893	CIDm00000712|Formaldehyde-13C,d2solution|0.9815	CIDm00023994|zinc-64|0.9999	CIDm00001117|hydron;methyl carbamimidothioate;sulfate|0.9987	CIDm00000271|calcium-41|1.0000	CIDm00000175|perdeuterioacetoxy|1.0000	CIDm00000888|mg++|0.9999	CIDm00000312|SCHEMBL15314976|0.9999	CIDm00015103|SCHEMBL16062159|0.9998	CIDm00000923|zlchem 216|0.9968	CIDm00000961||I-Oxido dihydrogen|0.9888	CIDm00041322|64396-10-7|0.9999	CIDm00000174|methanol/methanol-d1|0.9951	CIDm00000866|lysine (12c/13c)|0.9891	CIDm00000206|CID9899007|0.9922	CIDm00000784|superoxol|0.9433	CIDm00007870|SCHEMBL1331651|0.9999	CIDm00006410|zinc t-butyl peroxide|0.9909	CIDm00000224|Spectrum_000075|0.9794	CIDm00000191|ZINC03201876|0.9836	CIDm00005238|CID9833957|1.0000	CIDm00442783|SCHEMBL6727006|0.9998	CIDm00000311|CID9990172|0.9971	CIDm00001287|SCHEMBL14423426|0.9959	CIDm00000840|(2R,3S,4S,5R)-6-methyloxane-2,3,4,5-tetrol|0.9959	CIDm00004112|SCHEMBL9246378|0.9998	CIDm00002891|CID9963853|1.0000	CIDm00008083|morpholin-4-yl-d|1.0000	CIDm00001071|Zuretinol|0.9953	CIDm00193988|SCHEMBL1815461|1.0000	CIDm00000925||A-Nicotinamide adenine dinucleotide sodium salt|0.9809	CIDm00005202|SEROTONINBINOXALATE,5-[2-14C]|1.0000	CIDm00000929|beta-NADP|0.9993	CIDm00005753|corticosterone-d8|0.9940	CIDm00000930||A-NADPH|0.9999	CIDm00083153|glycylphenylalanylphenylalanine|1.0000	CIDm00001070|retinal d2/d4|0.9941	CIDm00019001|1,4-DITHIOTHREITOL-D10|1.0000	CIDm00000928||A-NADH|0.9962	CIDm00002551||A-Carbamoyl Choline Chloride|0.9988	CIDm00133881|WTUKKAOMXJCRLH-UHFFFAOYSA-N|0.9951	CIDm00011740|CID9907506|1.0000	CIDm00003314|zinc eugenolate|0.9989	CIDm00171147|SCHEMBL2239479|0.9999	CIDm00004053|UNII-A960M0G5TP|1.0000	CIDm00002561|SCHEMBL2799257|0.9978	CIDm00008505|fluorochrome|0.9999
APOM|O95445	CIDm00003121|valproic acid-d|0.9980	CIDm00024462|copper-64(2+);sulfate|1.0000	CIDm00000753|glycerol-d|0.9892	CIDm00002909|CID9988947|1.0000	CIDm05280343|quercetin-3-beta-d|0.9869	CIDm00000923|zlchem 216|0.9842	CIDm00015625|CID158816|1.0000	CIDm00000174|methanol/methanol-d1|0.9932	CIDm00002116|SCHEMBL14297170|1.0000	CIDm00000304|CID9909206|1.0000	CIDm00011009|copper-67(2+);dichloride|0.9958	CIDm00003054|d, diethylstilbestrol|1.0000	CIDm00077998|rosiglizole|0.9872	CIDm00000311|CID9990172|0.9929	CIDm00000303|CID9866174|0.9911	CIDm00000346|SCHEMBL15483307|0.9959	CIDm00002676|SCHEMBL6241950|0.9993	CIDm00054454|CID941617|0.9998	CIDm00000588|creatinine-d(3)|0.9986	CIDm00005262|2b, sphingosine-1-phosphate|0.9922	CIDm00011005|TETRADECANOIC-6,6-D2ACID|0.9952
COX6A2|Q02221	CIDm00003121|valproic acid-d|1.0000	CIDm00005538|SCHEMBL12494512|0.7662	CIDm00023994|zinc-64|0.9926	CIDm00002336|CID6911868|0.7453	CIDm00000271|calcium-41|0.9617	CIDm00000888|mg++|0.9276	CIDm00000450|CID9993501|0.8169	CIDm00000923|zlchem 216|0.9998	CIDm00000961||I-Oxido dihydrogen|0.8958	CIDm00000977|triplet molecular oxygen|0.9676	CIDm00002514|cadmium-110|0.9363	CIDm00000783|p-Hydrogen|0.9925	CIDm00002116|SCHEMBL14297170|0.8903	CIDm06326970|selenium-72|0.9688	CIDm00011009|copper-67(2+);dichloride|1.0000	CIDm00000160|CID9884956|0.9940	CIDm00004112|SCHEMBL9246378|0.9291	CIDm00000303|CID9866174|0.9944	CIDm00000767|sodium bicarbonate -13c|0.9861	CIDm00001016|VZ33528|1.0000	CIDm00001805|wr 183027|0.9749	CIDm00000928||A-NADH|1.0000	CIDm00004510|trinitroglycerol|0.9769	CIDm00002578|MOLI001811|0.9896	CIDm00000768|prussic acid|0.9749	CIDm00001764|SCHEMBL6692026|0.9932	CIDm00000710|sodium riboflavin5'-phosphate|0.9938	CIDm00011146|GLYCERYL-D5TRIOCTADECANOATE|0.9983
DSTN|P60981	CIDm00003121|valproic acid-d|0.9869	CIDm00024462|copper-64(2+);sulfate|0.9836	CIDm00001117|hydron;methyl carbamimidothioate;sulfate|0.9978	CIDm00004156|trideuteriomethyl methanesulfonate|0.9079	CIDm05280343|quercetin-3-beta-d|0.8221	CIDm00015625|CID158816|0.9721	CIDm00000174|methanol/methanol-d1|0.9997	CIDm00002514|cadmium-110|0.9718	CIDm00005234|sodium;chlorine-35(1-)|0.9851	CIDm00006113|methylsulfonic acid, ethyl ester|0.9910	CIDm00000206|CID9899007|0.9623	CIDm04604180|CID4604180|0.9848	CIDm00005978|SCHEMBL15474330|0.9330	CIDm00023985|gold-198|0.9996	CIDm00024584|magnesium;trichloride|0.9968	CIDm00004873|potassium-43(1+);chloride|0.9901	CIDm00000764|s:guanine|0.9695	CIDm00001567|203645-37-8|0.9996	CIDm00005279|Stauosporin|0.9993	CIDm00000772|enoxaparin|0.9882	CIDm00025476|HY-13948|0.9987	CIDm00036070|Ultramid A3 times. G7|0.9958	CIDm00024854|calcium-45(2+);dichloride|1.0000	CIDm25880656|EINECS 255-353-5|0.9920	CIDm24755486|AGN-PC-07C38H|0.9989	CIDm00002506|UNII-81HH79X39W|0.9676	CIDm00001079|Transmetil (TN)|0.9912	CIDm00000875|tartaric-d acid|0.9968	CIDm00000614|(2S,3S,4S)-3,4,5,5-tetradeuterioproline|0.9990	CIDm00005711|SCHEMBL2834049|0.9856	CIDm00006694|tetraethylrhodamine|0.9977	CIDm00024424|zinc;sulfuric acid|0.9942	CIDm00024293|cesium-143|0.9975	CIDm00000586|{[imino(amino)methyl](methyl)amino}acetate|0.9965	CIDm00176155|ZINC18274812|0.9950	CIDm00015433|n.n-dimethyldodecylamine-n-oxide|0.9953	CIDm00001764|SCHEMBL6692026|0.9944	CIDm91667408|2KB|0.9842	CIDm00004737|ZINC13545634|0.9989	CIDm00006261|Guanidine, 1-methyl-d3-3-nitro-1-nitroso-|0.9935
LTC4S|Q16873	CIDm00000753|glycerol-d|0.9700	CIDm00023994|zinc-64|0.9925	CIDm00001117|hydron;methyl carbamimidothioate;sulfate|0.9491	CIDm00000271|calcium-41|1.0000	CIDm00000934|pi-Cyclopentadienyl compd. with nickel|0.9794	CIDm00000961||I-Oxido dihydrogen|1.0000	CIDm00000174|methanol/methanol-d1|0.9539	CIDm00000977|triplet molecular oxygen|0.9587	CIDm00014888|white arsenic|0.9993	CIDm00000783|p-Hydrogen|0.9884	CIDm00000611|d-glutamate-meso-d|0.9947	CIDm00023925|iron-58(2+)|0.9976	CIDm00000985|SCHEMBL1332805|0.9880	CIDm00000774|dideuterio-[2-(1H-imidazol-5-yl)ethyl]amine|0.9742	CIDm00002244|deuterio 2-acetyloxybenzoate|0.9779	CIDm00000158|CID9950404|0.9970	CIDm00000231|SCHEMBL5720005|0.9826	CIDm00000160|CID9884956|0.9901	CIDm00019920|ZINC02038187|0.9837	CIDm00003987|SCHEMBL3672549|0.9466	CIDm00000925||A-Nicotinamide adenine dinucleotide sodium salt|0.9877	CIDm00003003|SCHEMBL1697158|0.9650	CIDm00003907|AGN-PC-04Y4OZ|0.9991	CIDm00004763|zadonal|0.9967	CIDm00000745|ZINC03830892|1.0000	CIDm00002153|SCHEMBL13384600|0.9986	CIDm00000928||A-NADH|0.9995	CIDm00003908|CHEMBL1742488|0.9950	CIDm00002460|sodium n,2'-o-dibutyryladenosine-3',5'-phosphate|0.9906	CIDm00003934|aspirin-triggered lipoxin A4|0.9946	CIDm86583374|polyinosinic:polycytidylic acid|0.9902
CCT3|P49368	CIDm00001003|Phosphoric acid-18O4 solution|0.9995	CIDm00000238|CID9827664|0.9996	CIDm00001117|hydron;methyl carbamimidothioate;sulfate|0.9997	CIDm00000888|mg++|0.9993	CIDm00000934|pi-Cyclopentadienyl compd. with nickel|0.9848	CIDm00000197|SCHEMBL14613190|0.9999	CIDm00000961||I-Oxido dihydrogen|0.9562	CIDm00002256|zeapos|0.9702	CIDm00000762|XKMLYUALXHKNFT-DTUHVUQASA-N|1.0000	CIDm00002514|cadmium-110|0.9904	CIDm00000702|(1S)-1-deuterioethanol|0.9453	CIDm00014888|white arsenic|0.9987	CIDm00005234|sodium;chlorine-35(1-)|0.9124	CIDm00000280|CID9920366|0.9766	CIDm00006503|SCHEMBL9633903|0.9138	CIDm04604180|CID4604180|0.9579	CIDm00006049|ETHYLENEDIAMINETETRAACETICACID-D16|0.9503	CIDm00007870|SCHEMBL1331651|0.9834	CIDm00000813|potassium;hydron|0.9995	CIDm00002349|CID9885301|0.9459	CIDm00000679|trideuterio(methylsulfinyl)methane|0.9775	CIDm00024934|sodiumhydrogen selenite,sodium biselenite|0.9352	CIDm00000304|CID9909206|0.9821	CIDm00008117|zinc bis-glycol|0.9958	CIDm00005297|CID9876413|0.9615	CIDm00024584|magnesium;trichloride|0.9857	CIDm00005238|CID9833957|0.9930	CIDm00000106|triammonium bis(o-phospho-l-serinate) trihydrate|1.0000	CIDm00004795|CID9543492|0.9993	CIDm00000231|SCHEMBL5720005|0.9982	CIDm00005591|ZINC00968278|0.9978	CIDm00002519|Caffeine-1-methyl-14C|0.9944	CIDm66545744|AGN-PC-0H0HQD|0.9966	CIDm44475985|DLN|0.9634	CIDm00003310|SCHEMBL2514265|0.9863	CIDm00002907|ZINC00155694|0.9995	CIDm00005300|SCHEMBL15012795|0.9983	CIDm00005291|SCHEMBL4380735|0.9983	CIDm00003624|Homidium-d5 Bromide|0.9982	CIDm00003559|[19F]-HALOPERIDOL|0.9988	CIDm00009711|isopropylthio-alpha-galactoside|0.9992	CIDm00014829|oxocopper|0.9988	CIDm00002028|SCHEMBL15082690|0.9827	CIDm00001805|wr 183027|0.9825	CIDm00005746|SCHEMBL13078824|1.0000	CIDm00002249|atenolol-d(7)|0.9244	CIDm00000263|Butyl-13C4 alcohol|0.9888	CIDm00028780|methyl1-(butylcarbamoyl)benzimidazole-2-carbamate|0.9933	CIDm00135074|n-Heptyl |A-D-Thioglucoside|0.9886
MTHFD2|P13995	CIDm00003121|valproic acid-d|1.0000	CIDm00024462|copper-64(2+);sulfate|0.9846	CIDm00000753|glycerol-d|1.0000	CIDm00002909|CID9988947|1.0000	CIDm00005538|SCHEMBL12494512|0.9808	CIDm00001003|Phosphoric acid-18O4 solution|1.0000	CIDm00001983|SCHEMBL887976|0.9987	CIDm00002336|CID6911868|0.9975	CIDm00000888|mg++|0.9903	CIDm00000312|SCHEMBL15314976|1.0000	CIDm00000934|pi-Cyclopentadienyl compd. with nickel|0.9962	CIDm00015103|SCHEMBL16062159|1.0000	CIDm00015625|CID158816|0.9896	CIDm00000961||I-Oxido dihydrogen|0.9868	CIDm00002256|zeapos|0.9904	CIDm00000174|methanol/methanol-d1|1.0000	CIDm00014888|white arsenic|0.9890	CIDm00000783|p-Hydrogen|0.9922	CIDm00004920|CID9948776|0.9878	CIDm00024934|sodiumhydrogen selenite,sodium biselenite|0.9913	CIDm00008117|zinc bis-glycol|0.9999	CIDm00005428|CID9830965|0.9854	CIDm00003385|FT-0695667|0.9981	CIDm00006859|methyl(quinolin-8-yloxy)mercury|0.9877	CIDm00024502|sodium dichromate(VI)|0.9918	CIDm00000795|imidazolyl-d|0.9890	CIDm00000925||A-Nicotinamide adenine dinucleotide sodium salt|0.9997	CIDm00000297|protiomethane|0.9927	CIDm00001148|CID9990558|0.9967	CIDm00005726|Zidovudine-d3|0.9942	CIDm00000892|inositol-d(6)|0.9991	CIDm00001805|wr 183027|0.9843	CIDm11020241|SCHEMBL11555670|0.9961	CIDm00003405|FT-0668797|0.9979	CIDm00000928||A-NADH|1.0000	CIDm00001373|SCHEMBL13820095|0.9978	CIDm00081462|bistris|1.0000	CIDm00003224|RDYMFSUJUZBWLH-JAGSBRHWSA-N|0.9958	CIDm53903450|AGN-PC-0A0B1U|0.9996
NCF1|P14598	CIDm00005538|SCHEMBL12494512|0.9837	CIDm00001003|Phosphoric acid-18O4 solution|0.9959	CIDm00000238|CID9827664|0.9180	CIDm00002336|CID6911868|0.9843	CIDm00000934|pi-Cyclopentadienyl compd. with nickel|0.9988	CIDm05280343|quercetin-3-beta-d|0.9928	CIDm00015625|CID158816|0.9985	CIDm00000961||I-Oxido dihydrogen|0.8598	CIDm00000283|oxidanylformaldehyde|0.9525	CIDm00000977|triplet molecular oxygen|0.9996	CIDm00000762|XKMLYUALXHKNFT-DTUHVUQASA-N|0.9999	CIDm00000702|(1S)-1-deuterioethanol|0.9984	CIDm00014888|white arsenic|0.9999	CIDm00005234|sodium;chlorine-35(1-)|0.9684	CIDm00000206|CID9899007|0.9513	CIDm00000280|CID9920366|0.9771	CIDm00000784|superoxol|0.9939	CIDm04604180|CID4604180|0.9882	CIDm00006049|ETHYLENEDIAMINETETRAACETICACID-D16|0.9857	CIDm00023830|hepes-t|0.9901	CIDm00002349|CID9885301|0.9440	CIDm00000232|CID9815369|0.9923	CIDm00000679|trideuterio(methylsulfinyl)methane|0.9761	CIDm00000304|CID9909206|0.7339	CIDm00005297|CID9876413|0.9615	CIDm00006623|bisphenol a-(13)c(12)|0.9967	CIDm00004873|potassium-43(1+);chloride|0.9850	CIDm00145068|14706-82-2|0.9951	CIDm00000187|ACETYLCHOLINE-D16BROMIDE|0.9641	CIDm00000774|dideuterio-[2-(1H-imidazol-5-yl)ethyl]amine|0.9976	CIDm44263835|AGN-PC-0743G4|0.9918	CIDm00000231|SCHEMBL5720005|0.9991	CIDm00001287|SCHEMBL14423426|0.9498	CIDm00443314|SCHEMBL15760665|0.9964	CIDm00518605|tricyclo[3.3.1.1(3,7)]tetraarsoxane|0.9963	CIDm00025476|HY-13948|0.9963	CIDm00002907|ZINC00155694|0.9779	CIDm00005300|SCHEMBL15012795|0.9993	CIDm00002676|SCHEMBL6241950|0.9475	CIDm00102615|UNII-T9379Q535O|0.9982	CIDm00003624|Homidium-d5 Bromide|0.9977	CIDm00014012|CID522275|0.9986	CIDm00004091|metformin-d(6)|0.9985	CIDm00000929|beta-NADP|0.9998	CIDm00000930||A-NADPH|1.0000	CIDm00004196|SCHEMBL15780915|0.9894	CIDm00000338|2-deuteriooxybenzoic acid|0.9701	CIDm00004364|SCHEMBL4969844|1.0000	CIDm00000946|nitrous acid, ion(1-)|0.9944
HSD17B6|O14756	CIDm00024462|copper-64(2+);sulfate|0.9866	CIDm00000753|glycerol-d|0.9908	CIDm00002909|CID9988947|0.9843	CIDm00005538|SCHEMBL12494512|0.9997	CIDm00001003|Phosphoric acid-18O4 solution|0.9431	CIDm00001983|SCHEMBL887976|0.9997	CIDm00001117|hydron;methyl carbamimidothioate;sulfate|0.9797	CIDm00000450|CID9993501|0.9990	CIDm05280343|quercetin-3-beta-d|0.9845	CIDm00000923|zlchem 216|0.9927	CIDm00015625|CID158816|0.9844	CIDm00000961||I-Oxido dihydrogen|0.9639	CIDm00041322|64396-10-7|0.9458	CIDm00000283|oxidanylformaldehyde|0.9648	CIDm00000977|triplet molecular oxygen|0.9453	CIDm00002514|cadmium-110|0.9976	CIDm00000702|(1S)-1-deuterioethanol|0.9632	CIDm00014888|white arsenic|0.9940	CIDm00000280|CID9920366|0.9822	CIDm04604180|CID4604180|0.9812	CIDm00005408|UNII-P57HP4MCQZ|0.9896	CIDm00000783|p-Hydrogen|1.0000	CIDm00004920|CID9948776|1.0000	CIDm00000857|leucine-d3|0.9864	CIDm00000602|DL-Alanine-13C3|0.9998	CIDm05281707|cumestrol|0.9790	CIDm00000304|CID9909206|0.9810	CIDm00003054|d, diethylstilbestrol|0.9963	CIDm00006623|bisphenol a-(13)c(12)|0.9925	CIDm00000887|wood spirit|0.9853	CIDm00093860|SCHEMBL685473|0.9996	CIDm00006859|methyl(quinolin-8-yloxy)mercury|0.9879	CIDm00000876|methionine-d4|0.9962	CIDm53629505|AGN-PC-09X1LX|1.0000	CIDm00001110|2,3-dideuterosuccinate-1-13c|0.9865	CIDm00000160|CID9884956|0.9856	CIDm00000303|CID9866174|0.9695	CIDm00003413|SCHEMBL10409866|0.9895	CIDm00001071|Zuretinol|0.9998	CIDm00004140|NCGC00016363-01|0.9924	CIDm00000925||A-Nicotinamide adenine dinucleotide sodium salt|0.9978	CIDm05460048|triglycerides|0.9588	CIDm00036523|XLXSAKCOAKORKW-AQJXLSMYSA-N|1.0000	CIDm00000929|beta-NADP|0.9901	CIDm00005753|corticosterone-d8|0.9824	CIDm00000930||A-NADPH|0.9965	CIDm00004196|SCHEMBL15780915|0.9953	CIDm00002987|CID9953605|1.0000	CIDm00005645|CID9963685|0.9760
MCCC1|Q96RQ3	CIDm00024462|copper-64(2+);sulfate|0.9493	CIDm00000753|glycerol-d|0.9916	CIDm00005538|SCHEMBL12494512|0.9962	CIDm00001003|Phosphoric acid-18O4 solution|0.9997	CIDm00000238|CID9827664|0.9994	CIDm00002336|CID6911868|0.9915	CIDm00000312|SCHEMBL15314976|0.9998	CIDm00015103|SCHEMBL16062159|0.9954	CIDm00005562|Trichostatin A, Streptomyces sp.|0.9675	CIDm00000450|CID9993501|0.9979	CIDm00000197|SCHEMBL14613190|0.9999	CIDm00000923|zlchem 216|1.0000	CIDm00015625|CID158816|0.9969	CIDm00000961||I-Oxido dihydrogen|0.9964	CIDm00002256|zeapos|0.9960	CIDm00000977|triplet molecular oxygen|0.9644	CIDm00000762|XKMLYUALXHKNFT-DTUHVUQASA-N|0.9612	CIDm00006049|ETHYLENEDIAMINETETRAACETICACID-D16|0.9955	CIDm00000783|p-Hydrogen|0.9989	CIDm06326970|selenium-72|0.9823	CIDm00023830|hepes-t|0.9919	CIDm00000224|Spectrum_000075|0.9990	CIDm00000051|SCHEMBL6887701|0.9675	CIDm00000985|SCHEMBL1332805|0.9993	CIDm00000191|ZINC03201876|0.9968	CIDm00001023|dihydroxyphosphoryl hydrogen phosphate|0.9993	CIDm44263835|AGN-PC-0743G4|0.9994	CIDm00000424|aspartic acid-d|0.9871	CIDm00003776|1-deuteriopropan-2-ol|0.9967	CIDm00000264|CID9812753|0.9927	CIDm00000317|RGJOEKWQDUBAIZ-FTAFPTFXSA-N|1.0000	CIDm00024854|calcium-45(2+);dichloride|0.9989	CIDm26087388|JTT|0.9889	CIDm00000767|sodium bicarbonate -13c|1.0000	CIDm00001148|CID9990558|0.9980	CIDm00000875|tartaric-d acid|0.9931	CIDm00000703|SCHEMBL15945863|1.0000	CIDm00002028|SCHEMBL15082690|0.9976	CIDm00000745|ZINC03830892|0.9993	CIDm00002430|CHEMBL2373671|0.9972	CIDm00001174|uracil-13c4,15n2|0.9987	CIDm00006694|tetraethylrhodamine|0.9952	CIDm00000389|ornithine-d|1.0000	CIDm00004782|Zinc00113359|0.9947
TPO|P07202	CIDm00000753|glycerol-d|0.9810	CIDm00005538|SCHEMBL12494512|0.9881	CIDm00001003|Phosphoric acid-18O4 solution|0.9969	CIDm00001983|SCHEMBL887976|0.9781	CIDm00023994|zinc-64|1.0000	CIDm00002336|CID6911868|0.9972	CIDm00000175|perdeuterioacetoxy|0.9403	CIDm00000312|SCHEMBL15314976|0.9869	CIDm00000923|zlchem 216|0.9898	CIDm00000961||I-Oxido dihydrogen|0.9969	CIDm00000174|methanol/methanol-d1|0.9986	CIDm00000977|triplet molecular oxygen|0.9982	CIDm00000866|lysine (12c/13c)|0.9542	CIDm00000702|(1S)-1-deuterioethanol|0.9720	CIDm00005234|sodium;chlorine-35(1-)|0.9515	CIDm00006503|SCHEMBL9633903|0.9445	CIDm00000784|superoxol|0.9971	CIDm04604180|CID4604180|0.9949	CIDm00006049|ETHYLENEDIAMINETETRAACETICACID-D16|0.9739	CIDm00000783|p-Hydrogen|0.9689	CIDm00007870|SCHEMBL1331651|0.9915	CIDm05280961|genistein-d(4)|0.9101	CIDm00000232|CID9815369|0.9997	CIDm00000602|DL-Alanine-13C3|0.9970	CIDm00005978|SCHEMBL15474330|0.9329	CIDm00008117|zinc bis-glycol|0.9999	CIDm00024584|magnesium;trichloride|0.9944	CIDm00000259|SCHEMBL13620354|0.9372	CIDm00000887|wood spirit|0.9849	CIDm00000985|SCHEMBL1332805|0.9991	CIDm00005238|CID9833957|1.0000	CIDm00248893|{1-[(1-phenylethyl)sulfanyl]ethyl}benzene|0.9849	CIDm00003715|Indomod-d4|0.9897	CIDm00000106|triammonium bis(o-phospho-l-serinate) trihydrate|1.0000	CIDm00002244|deuterio 2-acetyloxybenzoate|0.9992	CIDm00008172|tris-tri-ethyleneglycolphosphate|1.0000	CIDm00001912|SCHEMBL16079734|0.9146	CIDm00000231|SCHEMBL5720005|0.9997	CIDm00008200|tris(tetraethyleneglycol)phosphite|0.9966	CIDm00001153|tyrosine t23g7|0.9944	CIDm00000801|INDOLE-3-ACETICACID,[5-3H]|0.9716	CIDm00000795|imidazolyl-d|0.9910	CIDm00000943|trioxonitrate(V)|0.9933	CIDm00000597|cytosine-1-beta-d|0.9940	CIDm00000317|RGJOEKWQDUBAIZ-FTAFPTFXSA-N|0.9991	CIDm00000402|sulphur-33|0.9963	CIDm00002156|MOLI000923|0.9882	CIDm00000190|Adenine-2,8-3H|0.9976	CIDm00000925||A-Nicotinamide adenine dinucleotide sodium salt|0.9969
MT-CO2|P00403	CIDm00000753|glycerol-d|0.9741	CIDm00001003|Phosphoric acid-18O4 solution|0.8356	CIDm00000238|CID9827664|0.9546	CIDm00023994|zinc-64|0.9665	CIDm00000271|calcium-41|1.0000	CIDm00000175|perdeuterioacetoxy|0.9552	CIDm00000888|mg++|0.9810	CIDm00000312|SCHEMBL15314976|0.9717	CIDm00000923|zlchem 216|1.0000	CIDm00000961||I-Oxido dihydrogen|0.8921	CIDm00000977|triplet molecular oxygen|0.9416	CIDm00002514|cadmium-110|0.9976	CIDm00000702|(1S)-1-deuterioethanol|0.9395	CIDm00000206|CID9899007|0.8664	CIDm00000280|CID9920366|0.8891	CIDm00006503|SCHEMBL9633903|0.8786	CIDm00000784|superoxol|0.8409	CIDm04604180|CID4604180|0.9791	CIDm00006049|ETHYLENEDIAMINETETRAACETICACID-D16|0.9493	CIDm00000783|p-Hydrogen|0.9382	CIDm00000899|478529-44-1|0.8930	CIDm00023930|manganum|0.9168	CIDm00000544|tris(oxidanidyl)arsane|0.9314	CIDm00000602|DL-Alanine-13C3|0.9903	CIDm00024934|sodiumhydrogen selenite,sodium biselenite|0.8608	CIDm00023925|iron-58(2+)|0.9926	CIDm00011009|copper-67(2+);dichloride|1.0000	CIDm00024584|magnesium;trichloride|0.9993	CIDm00093860|SCHEMBL685473|0.9476	CIDm00000191|ZINC03201876|0.9637	CIDm00145068|14706-82-2|0.9675	CIDm00000876|methionine-d4|0.9799	CIDm00442783|SCHEMBL6727006|0.9195	CIDm00000612|sodium l-lactate-(13)c(3)|0.9580	CIDm00002244|deuterio 2-acetyloxybenzoate|0.9888	CIDm00004666|CID9897470|0.9724	CIDm00000158|CID9950404|0.9949	CIDm00000596|3'-deuterio cytidine|0.9754	CIDm05359596|arsenic-71|0.9460	CIDm00000231|SCHEMBL5720005|0.9897	CIDm00001110|2,3-dideuterosuccinate-1-13c|0.9218	CIDm00000160|CID9884956|0.9989	CIDm00019920|ZINC02038187|0.9847	CIDm00518605|tricyclo[3.3.1.1(3,7)]tetraarsoxane|0.9906	CIDm00002891|CID9963853|0.9738	CIDm00025476|HY-13948|0.9100	CIDm00000303|CID9866174|0.9694	CIDm00000236|asparagine (d79n-beta2ar-rluc)|0.9947	CIDm00024586|sulphuric acid nickel sulphate|0.9600
EDN1|P05305	CIDm00003121|valproic acid-d|0.9999	CIDm00024462|copper-64(2+);sulfate|0.9939	CIDm00002909|CID9988947|1.0000	CIDm00005538|SCHEMBL12494512|1.0000	CIDm00001003|Phosphoric acid-18O4 solution|1.0000	CIDm00000712|Formaldehyde-13C,d2solution|0.9985	CIDm00000238|CID9827664|1.0000	CIDm00002336|CID6911868|1.0000	CIDm00000271|calcium-41|1.0000	CIDm00000175|perdeuterioacetoxy|1.0000	CIDm00005562|Trichostatin A, Streptomyces sp.|1.0000	CIDm00000450|CID9993501|0.9962	CIDm00000197|SCHEMBL14613190|0.9987	CIDm05280343|quercetin-3-beta-d|0.9993	CIDm00000923|zlchem 216|1.0000	CIDm00000961||I-Oxido dihydrogen|1.0000	CIDm00041322|64396-10-7|0.9972	CIDm00000283|oxidanylformaldehyde|1.0000	CIDm00002524|SCHEMBL10034115|1.0000	CIDm00000977|triplet molecular oxygen|1.0000	CIDm00000762|XKMLYUALXHKNFT-DTUHVUQASA-N|1.0000	CIDm00000866|lysine (12c/13c)|1.0000	CIDm00000702|(1S)-1-deuterioethanol|1.0000	CIDm00005234|sodium;chlorine-35(1-)|1.0000	CIDm00000206|CID9899007|0.9994	CIDm00000280|CID9920366|1.0000	CIDm00000784|superoxol|0.9918	CIDm00006049|ETHYLENEDIAMINETETRAACETICACID-D16|0.9992	CIDm00005408|UNII-P57HP4MCQZ|1.0000	CIDm00000783|p-Hydrogen|1.0000	CIDm00000813|potassium;hydron|0.9996	CIDm00004920|CID9948776|1.0000	CIDm00000730|QGWNDRXFNXRZMB-DTUHVUQASA-N|0.9957	CIDm00005056|CTK8G2938|1.0000	CIDm00002767|azane;platinum-195(2+);dichloride|0.9997	CIDm05280961|genistein-d(4)|0.9964	CIDm00000232|CID9815369|1.0000	CIDm00006410|zinc t-butyl peroxide|0.9827	CIDm05281707|cumestrol|1.0000	CIDm00000611|d-glutamate-meso-d|1.0000	CIDm00000304|CID9909206|1.0000	CIDm00003054|d, diethylstilbestrol|0.9999	CIDm00005428|CID9830965|1.0000	CIDm00004873|potassium-43(1+);chloride|1.0000	CIDm00000274|2oz6|1.0000	CIDm00003385|FT-0695667|0.9988	CIDm00000985|SCHEMBL1332805|1.0000	CIDm00093860|SCHEMBL685473|0.9982	CIDm00000191|ZINC03201876|1.0000
NNMT|P40261	CIDm00003121|valproic acid-d|0.9974	CIDm00001003|Phosphoric acid-18O4 solution|0.9969	CIDm00000238|CID9827664|0.9824	CIDm00001983|SCHEMBL887976|0.9939	CIDm00000450|CID9993501|0.9908	CIDm00000961||I-Oxido dihydrogen|0.9932	CIDm00041322|64396-10-7|0.9942	CIDm00000783|p-Hydrogen|0.9928	CIDm00024425|disodium;dioxido(dioxo)chromium-51|0.9759	CIDm00000191|ZINC03201876|0.9959	CIDm00001023|dihydroxyphosphoryl hydrogen phosphate|0.9936	CIDm00000876|methionine-d4|0.9997	CIDm00000193|S-Adenosylhomocysteine-13C5|0.9962	CIDm00003779|UNII-DIA2A74855|0.9992	CIDm00024502|sodium dichromate(VI)|0.9953	CIDm03062316|SCHEMBL4236003|0.9787	CIDm00000925||A-Nicotinamide adenine dinucleotide sodium salt|0.9925	CIDm00001079|Transmetil (TN)|0.9977	CIDm00000703|SCHEMBL15945863|0.9919	CIDm00003467|NCGC00263824-02|0.9999	CIDm00000937|zinc dinicotinate|0.9963	CIDm00001103|Spermine-[2H8].4HCl|1.0000	CIDm00003461|ZINC11616075|0.9971	CIDm00001135|SCHEMBL3715677|1.0000	CIDm09804991|givinostat|0.9992	CIDm00000936|zinc nicotinamide|0.9988	CIDm00001150|[2,2-dideuterio-2-(1H-indol-3-yl)ethyl]amine|0.9997	CIDm00013766|SCHEMBL13151127|0.9937
CD163|Q86VB7	CIDm00001003|Phosphoric acid-18O4 solution|0.9793	CIDm00000712|Formaldehyde-13C,d2solution|0.9398	CIDm00002336|CID6911868|0.6176	CIDm00000934|pi-Cyclopentadienyl compd. with nickel|0.8563	CIDm00002524|SCHEMBL10034115|0.6220	CIDm00000977|triplet molecular oxygen|0.8586	CIDm00000280|CID9920366|0.9914	CIDm00000784|superoxol|0.9044	CIDm00000232|CID9815369|0.8973	CIDm00000544|tris(oxidanidyl)arsane|0.8500	CIDm00000304|CID9909206|0.9645	CIDm00000259|SCHEMBL13620354|0.9542	CIDm00145068|14706-82-2|0.9679	CIDm00077998|rosiglizole|0.9082	CIDm00024502|sodium dichromate(VI)|0.9685	CIDm00010603|ZINC00155807|0.8529	CIDm00024524|CID9920365|0.9257	CIDm00002676|SCHEMBL6241950|0.9518	CIDm10282255|AGN-PC-0D9MQZ|0.9997	CIDm00004042|CID941451|0.9919	CIDm24836924|Wheat starch, unmodified|0.9947
CTSF|Q9UBX1	CIDm00024462|copper-64(2+);sulfate|0.9989	CIDm00005538|SCHEMBL12494512|0.9039	CIDm00001117|hydron;methyl carbamimidothioate;sulfate|0.8661	CIDm00000271|calcium-41|0.9850	CIDm00000888|mg++|0.9821	CIDm00000450|CID9993501|0.7459	CIDm00000923|zlchem 216|0.9774	CIDm00041322|64396-10-7|0.5538	CIDm00000174|methanol/methanol-d1|0.8865	CIDm00002514|cadmium-110|0.9999	CIDm00000702|(1S)-1-deuterioethanol|0.8902	CIDm00000206|CID9899007|1.0000	CIDm00006503|SCHEMBL9633903|0.9905	CIDm00000177|2-deuterio-1-tritioethanone|0.9738	CIDm00000813|potassium;hydron|1.0000	CIDm06326970|selenium-72|0.9943	CIDm00000602|DL-Alanine-13C3|1.0000	CIDm00005978|SCHEMBL15474330|0.9900	CIDm00000224|Spectrum_000075|0.9377	CIDm00008117|zinc bis-glycol|0.9997	CIDm00011009|copper-67(2+);dichloride|0.9694	CIDm00000259|SCHEMBL13620354|0.9817	CIDm00000187|ACETYLCHOLINE-D16BROMIDE|0.9957	CIDm00005376|SCHEMBL4939312|0.9770	CIDm00442783|SCHEMBL6727006|0.9176	CIDm00004666|CID9897470|0.9999	CIDm00008172|tris-tri-ethyleneglycolphosphate|1.0000	CIDm00002978|SCHEMBL13308730|0.9561	CIDm00000951|xv) norepinephrine|0.9998	CIDm00000795|imidazolyl-d|0.9929	CIDm00010603|ZINC00155807|0.9989	CIDm00000840|(2R,3S,4S,5R)-6-methyloxane-2,3,4,5-tetrol|1.0000	CIDm00028486|lithium-12|0.9999	CIDm00000994|CID9989619|1.0000	CIDm00002833|spindle poison|1.0000	CIDm00000871|CID9957787|0.9890	CIDm00000867|zirconiummalonat|0.9948	CIDm00000294|SCHEMBL4176008|0.9988	CIDm00061672|vanadate|1.0000	CIDm00001158|XCCTYIAWTASOJW-OPMSUHOOSA-N|1.0000	CIDm00000617|serine-t|0.9441	CIDm00433580|peptidoglycan|0.9839	CIDm00003485|xxviii) glutaraldehyde|1.0000	CIDm00002430|CHEMBL2373671|0.9999	CIDm00003405|FT-0668797|0.9983	CIDm00060146|SCHEMBL13291483|1.0000	CIDm06439874|SCHEMBL10970216|0.9055	CIDm00005102|ZINC01705443|1.0000	CIDm00001135|SCHEMBL3715677|1.0000
DDAH2|O95865	CIDm00003121|valproic acid-d|1.0000	CIDm00024462|copper-64(2+);sulfate|0.9997	CIDm00005538|SCHEMBL12494512|0.9945	CIDm00000712|Formaldehyde-13C,d2solution|0.9997	CIDm00005562|Trichostatin A, Streptomyces sp.|0.9603	CIDm00000450|CID9993501|0.9954	CIDm00000961||I-Oxido dihydrogen|0.9966	CIDm00002116|SCHEMBL14297170|0.9918	CIDm06326970|selenium-72|0.9960	CIDm00000232|CID9815369|0.9965	CIDm05281707|cumestrol|0.9998	CIDm00000259|SCHEMBL13620354|0.9758	CIDm00145068|14706-82-2|1.0000	CIDm00000187|ACETYLCHOLINE-D16BROMIDE|0.9882	CIDm00025476|HY-13948|0.9715	CIDm00000943|trioxonitrate(V)|0.9985	CIDm00004894|CID9906908|0.9748	CIDm00108143|tamibarotene|0.9951	CIDm00000833|zinc urocanate citrullinate|0.9897
PMS2|P54278	CIDm00024462|copper-64(2+);sulfate|0.9983	CIDm00000753|glycerol-d|0.9969	CIDm00000712|Formaldehyde-13C,d2solution|0.9999	CIDm00000238|CID9827664|0.9918	CIDm00023994|zinc-64|0.9924	CIDm00000888|mg++|0.9998	CIDm00000312|SCHEMBL15314976|0.9993	CIDm00015103|SCHEMBL16062159|0.9997	CIDm00000450|CID9993501|0.9820	CIDm00000197|SCHEMBL14613190|0.9927	CIDm00000923|zlchem 216|0.9945	CIDm00000174|methanol/methanol-d1|0.9887	CIDm00000977|triplet molecular oxygen|0.9338	CIDm00000702|(1S)-1-deuterioethanol|0.9961	CIDm00014888|white arsenic|0.9923	CIDm04604180|CID4604180|0.9874	CIDm00000177|2-deuterio-1-tritioethanone|0.9631	CIDm00000813|potassium;hydron|0.9382	CIDm00000899|478529-44-1|0.9829	CIDm00004920|CID9948776|0.9890	CIDm00000730|QGWNDRXFNXRZMB-DTUHVUQASA-N|0.9873	CIDm00002767|azane;platinum-195(2+);dichloride|0.9970	CIDm00006410|zinc t-butyl peroxide|0.9914	CIDm00000602|DL-Alanine-13C3|0.9985	CIDm00003385|FT-0695667|0.9964	CIDm00016886|ZB000289|0.9864	CIDm00003715|Indomod-d4|0.9821	CIDm00001134|[3'-13C]THYMIDINE|0.9949	CIDm00004795|CID9543492|0.9894	CIDm00004609|CID9947360|0.9644	CIDm00149368|Dechromose-a Chrommycin A3|0.9390	CIDm00003776|1-deuteriopropan-2-ol|0.9983	CIDm00000597|cytosine-1-beta-d|0.9966	CIDm00000190|Adenine-2,8-3H|1.0000	CIDm00098487|m-methoxybenzoylamino|0.9836	CIDm00002028|SCHEMBL15082690|0.9792	CIDm00001805|wr 183027|0.9986	CIDm00003750|Irinotecan-d10 Hydrochloride|0.9904	CIDm00001174|uracil-13c4,15n2|0.9966	CIDm00030583|SCHEMBL33613|0.9975	CIDm00006212|tris(chloranyl)-deuterio-methane|0.9963	CIDm00004454|CID9960585|0.9854	CIDm00005035|d, raloxifene|0.9979	CIDm00024293|cesium-143|0.9924	CIDm00060789|genesa|1.0000	CIDm00001135|SCHEMBL3715677|0.9971	CIDm05326878|CID5326878|0.9832	CIDm00000836|CID9837066|0.9962	CIDm00007847|zinc acryl|0.9999
ACSBG1|Q96GR2	CIDm00005538|SCHEMBL12494512|0.9268	CIDm00000712|Formaldehyde-13C,d2solution|0.9995	CIDm00000238|CID9827664|0.9675	CIDm00001983|SCHEMBL887976|0.9916	CIDm00000934|pi-Cyclopentadienyl compd. with nickel|0.9387	CIDm00005562|Trichostatin A, Streptomyces sp.|0.9992	CIDm00000450|CID9993501|0.9859	CIDm00015625|CID158816|1.0000	CIDm00000283|oxidanylformaldehyde|0.9945	CIDm00000866|lysine (12c/13c)|0.9983	CIDm00005234|sodium;chlorine-35(1-)|0.9990	CIDm00000280|CID9920366|1.0000	CIDm00006503|SCHEMBL9633903|0.9972	CIDm04604180|CID4604180|0.9991	CIDm00006049|ETHYLENEDIAMINETETRAACETICACID-D16|0.9992	CIDm00000783|p-Hydrogen|0.9991	CIDm00000738|glutamine (14n glutamine)|0.9997	CIDm00023830|hepes-t|1.0000	CIDm00005590|4-tert-Octylphenol-3,5-d2 monoethoxylate solution|1.0000	CIDm00002349|CID9885301|1.0000	CIDm00000224|Spectrum_000075|0.9986	CIDm00003054|d, diethylstilbestrol|0.9658	CIDm00024584|magnesium;trichloride|1.0000	CIDm00004873|potassium-43(1+);chloride|1.0000	CIDm00000985|SCHEMBL1332805|1.0000	CIDm00001023|dihydroxyphosphoryl hydrogen phosphate|0.9923	CIDm00073212|Diplumbene|0.9777	CIDm44263835|AGN-PC-0743G4|1.0000	CIDm00000965|zirconyl oleate|0.9983	CIDm00000241|perdeuterobenzene|0.9618	CIDm00024524|CID9920365|0.9908	CIDm00000991|vitrex|0.9948	CIDm00443314|SCHEMBL15760665|0.9989	CIDm00000317|RGJOEKWQDUBAIZ-FTAFPTFXSA-N|0.9984	CIDm00024854|calcium-45(2+);dichloride|1.0000	CIDm25880656|EINECS 255-353-5|0.9999	CIDm00000294|SCHEMBL4176008|0.9972	CIDm00004939|CID9931511|1.0000	CIDm00003485|xxviii) glutaraldehyde|1.0000	CIDm00003931|2,2,3,3-tetradeuteriooctadeca-9,12-dienoic acid|1.0000	CIDm00001805|wr 183027|0.9961	CIDm00104741|SCHEMBL15263309|0.9979	CIDm00003285|SCHEMBL387587|0.9958	CIDm00083153|glycylphenylalanylphenylalanine|0.9950	CIDm00000699|SCHEMBL1331287|0.9850
NEU1|Q99519	CIDm00000753|glycerol-d|0.8018	CIDm00002909|CID9988947|0.7315	CIDm00001003|Phosphoric acid-18O4 solution|0.7024	CIDm00001983|SCHEMBL887976|0.9712	CIDm00000271|calcium-41|0.6080	CIDm00000888|mg++|0.9212	CIDm00004156|trideuteriomethyl methanesulfonate|0.5061	CIDm00000312|SCHEMBL15314976|0.8945	CIDm00015103|SCHEMBL16062159|0.5443	CIDm00000923|zlchem 216|0.9505	CIDm00000961||I-Oxido dihydrogen|0.9879	CIDm00041322|64396-10-7|0.6224	CIDm00000283|oxidanylformaldehyde|0.7368	CIDm00000174|methanol/methanol-d1|0.8417	CIDm00000206|CID9899007|0.8494	CIDm00006503|SCHEMBL9633903|0.7511	CIDm00000813|potassium;hydron|0.7906	CIDm00023830|hepes-t|0.8472	CIDm00000679|trideuterio(methylsulfinyl)methane|0.6507	CIDm05281707|cumestrol|0.7275	CIDm00023925|iron-58(2+)|0.7939	CIDm00000424|aspartic acid-d|0.9569	CIDm00078165|{2-[n-morpholino]ethanesulfonic acid}hydrate|0.9173	CIDm00008200|tris(tetraethyleneglycol)phosphite|0.9967	CIDm00003776|1-deuteriopropan-2-ol|0.9705	CIDm00000871|CID9957787|0.6875	CIDm00000294|SCHEMBL4176008|0.9522	CIDm00001123|342611-14-7|0.8843	CIDm00000906|n-acetyl-d neuraminic acid|0.9979	CIDm00003461|ZINC11616075|0.9190	CIDm00001107|gonol|0.9753	CIDm00006575|Trichloroethylene-13C2|0.9510	CIDm70680603|CHEMBL2316893|0.8944	CIDm00107898|SCHEMBL533833|0.9596
AMBP|P02760	CIDm00024462|copper-64(2+);sulfate|0.9979	CIDm00000753|glycerol-d|0.9994	CIDm00002909|CID9988947|0.9935	CIDm00001003|Phosphoric acid-18O4 solution|1.0000	CIDm00001117|hydron;methyl carbamimidothioate;sulfate|0.9642	CIDm00004156|trideuteriomethyl methanesulfonate|0.9657	CIDm00000934|pi-Cyclopentadienyl compd. with nickel|0.9952	CIDm00015625|CID158816|0.9877	CIDm00002514|cadmium-110|0.9891	CIDm04604180|CID4604180|0.9999	CIDm00000899|478529-44-1|0.9975	CIDm00008117|zinc bis-glycol|0.9912	CIDm00000191|ZINC03201876|0.9840	CIDm00248893|{1-[(1-phenylethyl)sulfanyl]ethyl}benzene|0.9753	CIDm00002244|deuterio 2-acetyloxybenzoate|0.9938	CIDm00003779|UNII-DIA2A74855|0.9879	CIDm00000772|enoxaparin|1.0000	CIDm00000181|ZSLZBFCDCINBPY-LKJKNSTQSA-N|0.9850	CIDm00525551|FUIDRYCKEXJNOK-WCBMZHEXSA-N|0.8966	CIDm00001071|Zuretinol|0.9991	CIDm00005300|SCHEMBL15012795|0.9951	CIDm00003007|CHEMBL3250775|0.9977	CIDm00003467|NCGC00263824-02|0.9999	CIDm00000588|creatinine-d(3)|0.9940	CIDm00003910|n-acetyl-l-leucyl-l-leucyl-d -argininaldehyde|0.9999	CIDm00520535|superoxyde|0.9820	CIDm00004784|sodium;phenylmethanesulfonyl fluoride|0.9979	CIDm06439874|SCHEMBL10970216|0.9824	CIDm00003961|SCHEMBL14169596|0.9965	CIDm53477714|AGN-PC-09TKB8|0.9840	CIDm00002578|MOLI001811|1.0000	CIDm00024766|SCHEMBL15263434|0.9955	CIDm00024823|trioxygene|0.9803	CIDm00003633|CID3633|0.9756	CIDm00016230|Nilurid-15N3|0.9905	CIDm00006261|Guanidine, 1-methyl-d3-3-nitro-1-nitroso-|0.9972	CIDm00003051|pyrocarbonic acid diethylester|0.9908	CIDm00001175|[11C]-Uric Acid|0.9946
NDUFA8|P51970	CIDm00024462|copper-64(2+);sulfate|0.7994	CIDm00002256|zeapos|0.7647	CIDm00000783|p-Hydrogen|0.9997	CIDm00000925||A-Nicotinamide adenine dinucleotide sodium salt|0.9848	CIDm00000703|SCHEMBL15945863|0.9902	CIDm00000928||A-NADH|1.0000	CIDm00001373|SCHEMBL13820095|0.7848	CIDm00000710|sodium riboflavin5'-phosphate|0.9946
OPRL1|P41146	CIDm00000238|CID9827664|0.9939	CIDm00001983|SCHEMBL887976|0.9970	CIDm00023994|zinc-64|0.9973	CIDm00000271|calcium-41|0.9965	CIDm00000175|perdeuterioacetoxy|0.9926	CIDm00000888|mg++|0.9974	CIDm00000312|SCHEMBL15314976|0.9982	CIDm00000450|CID9993501|0.9803	CIDm00000197|SCHEMBL14613190|0.9994	CIDm00000923|zlchem 216|0.9952	CIDm00000762|XKMLYUALXHKNFT-DTUHVUQASA-N|0.9967	CIDm00000206|CID9899007|0.9985	CIDm00000177|2-deuterio-1-tritioethanone|0.9997	CIDm00005408|UNII-P57HP4MCQZ|0.9935	CIDm00000899|478529-44-1|0.9999	CIDm00004920|CID9948776|0.9889	CIDm00000730|QGWNDRXFNXRZMB-DTUHVUQASA-N|0.9977	CIDm00000750|glycine-t2|0.9999	CIDm00000224|Spectrum_000075|1.0000	CIDm00000681|72535-00-3|1.0000	CIDm00023931|bis(chloranyl)mercury-201|1.0000	CIDm00000611|d-glutamate-meso-d|1.0000	CIDm00000051|SCHEMBL6887701|0.9999	CIDm00003054|d, diethylstilbestrol|0.9967	CIDm00000274|2oz6|1.0000	CIDm00000985|SCHEMBL1332805|0.9987	CIDm00000764|s:guanine|1.0000	CIDm00000191|ZINC03201876|1.0000	CIDm00000187|ACETYLCHOLINE-D16BROMIDE|0.9986	CIDm00000774|dideuterio-[2-(1H-imidazol-5-yl)ethyl]amine|1.0000	CIDm00002215|apomorphine, nasal, Britannia;|1.0000	CIDm00002826|SCHEMBL26609|0.9942	CIDm00077998|rosiglizole|0.9997	CIDm00000612|sodium l-lactate-(13)c(3)|0.9955	CIDm00003715|Indomod-d4|0.9981	CIDm00001134|[3'-13C]THYMIDINE|1.0000	CIDm00002244|deuterio 2-acetyloxybenzoate|0.9977	CIDm00000158|CID9950404|1.0000	CIDm00002978|SCHEMBL13308730|1.0000	CIDm00003779|UNII-DIA2A74855|0.9991	CIDm00000951|xv) norepinephrine|0.9998	CIDm00000838|UNII-336096P2WE|1.0000	CIDm00001110|2,3-dideuterosuccinate-1-13c|0.9997	CIDm00002519|Caffeine-1-methyl-14C|1.0000	CIDm00000160|CID9884956|0.9993	CIDm00003987|SCHEMBL3672549|1.0000	CIDm00004122|oncodazole|1.0000	CIDm00025476|HY-13948|1.0000	CIDm00000896|melatonin-d3|1.0000
SLC12A6|Q9UHW9	CIDm00002909|CID9988947|0.9992	CIDm00004156|trideuteriomethyl methanesulfonate|0.9735	CIDm00000312|SCHEMBL15314976|0.9864	CIDm00002256|zeapos|1.0000	CIDm00005234|sodium;chlorine-35(1-)|0.9972	CIDm00000206|CID9899007|0.9717	CIDm00000813|potassium;hydron|0.9988	CIDm00023930|manganum|0.9732	CIDm00000232|CID9815369|1.0000	CIDm00005978|SCHEMBL15474330|0.9773	CIDm00000224|Spectrum_000075|0.9809	CIDm00023925|iron-58(2+)|0.9983	CIDm00006623|bisphenol a-(13)c(12)|0.9913	CIDm00004873|potassium-43(1+);chloride|0.9918	CIDm00145068|14706-82-2|0.9964	CIDm00000453|CID9920559|0.9966	CIDm00000119|AMINOBUTYRICACID,GAMMA,[4-14C]|0.9991	CIDm00005300|SCHEMBL15012795|1.0000	CIDm00003657|SQ 1089-13C,15N2|0.9869	CIDm00000622|BC631334|0.9999	CIDm00002506|UNII-81HH79X39W|0.9951	CIDm00000996|{phenol|0.9942	CIDm00000892|inositol-d(6)|0.9978	CIDm00001794|hexamethyleneamiloride|1.0000	CIDm00000205|s-allo-threonine|0.9994	CIDm00006329|methylamine-d3|0.9965	CIDm00023991|xenon-134|1.0000	CIDm00004042|CID941451|0.9999	CIDm11524144|AGN-PC-0682DN|1.0000	CIDm00010340|Sodium hydrogencarbonate-12C|0.9959
HABP4|Q5JVS0	CIDm00003121|valproic acid-d|1.0000	CIDm00000934|pi-Cyclopentadienyl compd. with nickel|0.9889	CIDm00023931|bis(chloranyl)mercury-201|0.9558	CIDm00000158|CID9950404|0.9932	CIDm00003413|SCHEMBL10409866|0.9396	CIDm00086367|n-[4-methyl-6-cyclopropylpyrimidin-2-yl]aniline|0.9973	CIDm00004510|trinitroglycerol|0.9657	CIDm00001373|SCHEMBL13820095|0.9982	CIDm54451667|arginine (r)-serine|0.9791
TUBB|P07437	CIDm00003121|valproic acid-d|0.9983	CIDm00000753|glycerol-d|0.9999	CIDm00002909|CID9988947|0.9393	CIDm00023994|zinc-64|0.9724	CIDm00002336|CID6911868|1.0000	CIDm00000271|calcium-41|1.0000	CIDm00000888|mg++|0.9977	CIDm00004156|trideuteriomethyl methanesulfonate|0.8427	CIDm00000312|SCHEMBL15314976|1.0000	CIDm00000197|SCHEMBL14613190|1.0000	CIDm05280343|quercetin-3-beta-d|0.9554	CIDm00041322|64396-10-7|0.9864	CIDm00002524|SCHEMBL10034115|0.9135	CIDm00000762|XKMLYUALXHKNFT-DTUHVUQASA-N|1.0000	CIDm00002514|cadmium-110|0.9826	CIDm00000206|CID9899007|0.9986	CIDm04604180|CID4604180|0.9687	CIDm00006049|ETHYLENEDIAMINETETRAACETICACID-D16|1.0000	CIDm00002116|SCHEMBL14297170|0.9899	CIDm00000813|potassium;hydron|0.9906	CIDm00000942||-nicotine|0.9964	CIDm00004920|CID9948776|0.9380	CIDm06326970|selenium-72|0.9963	CIDm00000730|QGWNDRXFNXRZMB-DTUHVUQASA-N|0.9986	CIDm00002767|azane;platinum-195(2+);dichloride|0.9696	CIDm00000857|leucine-d3|0.9932	CIDm05280961|genistein-d(4)|0.9833	CIDm00005978|SCHEMBL15474330|1.0000	CIDm05281707|cumestrol|0.9876	CIDm00000681|72535-00-3|0.9972	CIDm00008117|zinc bis-glycol|1.0000	CIDm00005428|CID9830965|0.9852	CIDm00193344|SCHEMBL1527409|0.9998	CIDm00003385|FT-0695667|0.9908	CIDm00145068|14706-82-2|0.9997	CIDm00001690|CID9893548|1.0000	CIDm00002826|SCHEMBL26609|1.0000	CIDm00002832|ZINC03872131|1.0000	CIDm00004795|CID9543492|0.9939	CIDm00078165|{2-[n-morpholino]ethanesulfonic acid}hydrate|0.9958	CIDm00004666|CID9897470|1.0000	CIDm00000951|xv) norepinephrine|0.9994	CIDm00001153|tyrosine t23g7|0.9995	CIDm00000795|imidazolyl-d|1.0000	CIDm00019920|ZINC02038187|0.9680	CIDm00004122|oncodazole|0.9827	CIDm00000597|cytosine-1-beta-d|0.9998	CIDm00008083|morpholin-4-yl-d|0.9927	CIDm00003310|SCHEMBL2514265|1.0000
SIRT3|Q9NTG7	CIDm00024462|copper-64(2+);sulfate|0.9839	CIDm00000753|glycerol-d|0.9990	CIDm00001003|Phosphoric acid-18O4 solution|0.9986	CIDm00000238|CID9827664|0.9886	CIDm00023994|zinc-64|0.9782	CIDm00001117|hydron;methyl carbamimidothioate;sulfate|0.9832	CIDm00000175|perdeuterioacetoxy|0.9868	CIDm00000312|SCHEMBL15314976|0.9665	CIDm00015103|SCHEMBL16062159|0.9846	CIDm00005562|Trichostatin A, Streptomyces sp.|0.9991	CIDm05280343|quercetin-3-beta-d|0.9999	CIDm00000923|zlchem 216|0.9731	CIDm00000283|oxidanylformaldehyde|1.0000	CIDm00000174|methanol/methanol-d1|0.9994	CIDm00000977|triplet molecular oxygen|1.0000	CIDm00000866|lysine (12c/13c)|0.9975	CIDm00002514|cadmium-110|0.9981	CIDm00000206|CID9899007|0.9791	CIDm00000280|CID9920366|0.9972	CIDm00000784|superoxol|0.9990	CIDm00000177|2-deuterio-1-tritioethanone|0.9904	CIDm00000942||-nicotine|0.9544	CIDm00000738|glutamine (14n glutamine)|1.0000	CIDm00005056|CTK8G2938|1.0000	CIDm00023830|hepes-t|1.0000	CIDm00002767|azane;platinum-195(2+);dichloride|0.9985	CIDm00000679|trideuterio(methylsulfinyl)methane|1.0000	CIDm00000224|Spectrum_000075|0.9927	CIDm00000051|SCHEMBL6887701|0.9888	CIDm00000304|CID9909206|0.9981	CIDm00008117|zinc bis-glycol|0.9964	CIDm00003054|d, diethylstilbestrol|0.9986	CIDm00005428|CID9830965|0.9916	CIDm00003017|AGN-PC-0CX9FP|0.9756	CIDm00077998|rosiglizole|1.0000	CIDm00442783|SCHEMBL6727006|0.9794	CIDm00078165|{2-[n-morpholino]ethanesulfonic acid}hydrate|1.0000	CIDm00008172|tris-tri-ethyleneglycolphosphate|0.9989	CIDm00005279|Stauosporin|0.9959	CIDm00008200|tris(tetraethyleneglycol)phosphite|0.9999	CIDm00001110|2,3-dideuterosuccinate-1-13c|0.9972	CIDm00001287|SCHEMBL14423426|0.9931	CIDm00000773|CID9815258|0.9947	CIDm00003776|1-deuteriopropan-2-ol|0.9976	CIDm00000181|ZSLZBFCDCINBPY-LKJKNSTQSA-N|0.9981	CIDm00000943|trioxonitrate(V)|0.9951	CIDm00002900|ZINC03872172|0.9993	CIDm00000317|RGJOEKWQDUBAIZ-FTAFPTFXSA-N|0.9990	CIDm00000925||A-Nicotinamide adenine dinucleotide sodium salt|1.0000
SCNN1D|P51172	CIDm00000238|CID9827664|0.9997	CIDm00001117|hydron;methyl carbamimidothioate;sulfate|0.9675	CIDm00000923|zlchem 216|0.9984	CIDm00000702|(1S)-1-deuterioethanol|0.9998	CIDm00000784|superoxol|0.9907	CIDm00000783|p-Hydrogen|0.9572	CIDm00004920|CID9948776|0.9943	CIDm00005056|CTK8G2938|0.9990	CIDm00001115|CID9907067|1.0000	CIDm00000224|Spectrum_000075|0.8888	CIDm00003054|d, diethylstilbestrol|0.9996	CIDm00000191|ZINC03201876|0.9999	CIDm00001023|dihydroxyphosphoryl hydrogen phosphate|0.9760	CIDm00073212|Diplumbene|0.9654	CIDm00000231|SCHEMBL5720005|0.9732	CIDm00114943|protoberberine iodide|0.9999	CIDm00002833|spindle poison|0.9934	CIDm00061672|vanadate|0.9944	CIDm00003821|690G0D6V8H|0.9916	CIDm00005839|s(aldosterone)|1.0000	CIDm00002019|CID9855147|1.0000	CIDm00004829|X4OV71U42S|0.9912	CIDm00003934|aspirin-triggered lipoxin A4|0.9991	CIDm00002520|verapamil-s|0.9883	CIDm00016230|Nilurid-15N3|0.9935
CFB|P00751	CIDm00003121|valproic acid-d|0.9954	CIDm00024462|copper-64(2+);sulfate|0.9930	CIDm00002909|CID9988947|0.9017	CIDm00005538|SCHEMBL12494512|0.9198	CIDm00000712|Formaldehyde-13C,d2solution|0.9944	CIDm00000238|CID9827664|0.9687	CIDm00023994|zinc-64|0.9047	CIDm00001117|hydron;methyl carbamimidothioate;sulfate|0.9858	CIDm00002336|CID6911868|0.9989	CIDm00000271|calcium-41|1.0000	CIDm00000175|perdeuterioacetoxy|0.9999	CIDm00000888|mg++|0.9701	CIDm00000934|pi-Cyclopentadienyl compd. with nickel|0.9965	CIDm00000450|CID9993501|0.9446	CIDm00000197|SCHEMBL14613190|0.9974	CIDm05280343|quercetin-3-beta-d|0.9669	CIDm00000923|zlchem 216|0.9014	CIDm00015625|CID158816|0.6171	CIDm00002524|SCHEMBL10034115|0.9773	CIDm00000977|triplet molecular oxygen|0.9755	CIDm00000866|lysine (12c/13c)|0.9993	CIDm00002514|cadmium-110|0.9898	CIDm00000702|(1S)-1-deuterioethanol|0.9916	CIDm00014888|white arsenic|0.9844	CIDm00005234|sodium;chlorine-35(1-)|0.9894	CIDm00000280|CID9920366|0.9983	CIDm00006503|SCHEMBL9633903|0.9937	CIDm00000784|superoxol|0.9788	CIDm04604180|CID4604180|1.0000	CIDm00006049|ETHYLENEDIAMINETETRAACETICACID-D16|0.9999	CIDm00000177|2-deuterio-1-tritioethanone|0.9953	CIDm00005408|UNII-P57HP4MCQZ|0.9962	CIDm00024425|disodium;dioxido(dioxo)chromium-51|0.9327	CIDm00002116|SCHEMBL14297170|0.9378	CIDm00007870|SCHEMBL1331651|0.9305	CIDm00000813|potassium;hydron|0.9780	CIDm00004920|CID9948776|0.9934	CIDm00000738|glutamine (14n glutamine)|0.9818	CIDm00023830|hepes-t|0.9936	CIDm00000857|leucine-d3|0.9779	CIDm00005590|4-tert-Octylphenol-3,5-d2 monoethoxylate solution|0.9951	CIDm00002349|CID9885301|0.9993	CIDm00000232|CID9815369|0.9972	CIDm00006410|zinc t-butyl peroxide|0.9811	CIDm00000602|DL-Alanine-13C3|0.9995	CIDm00000679|trideuterio(methylsulfinyl)methane|0.9956	CIDm00000681|72535-00-3|0.9927	CIDm00023931|bis(chloranyl)mercury-201|0.9560	CIDm00023985|gold-198|0.9694
HGS|O14964	CIDm00024462|copper-64(2+);sulfate|0.9701	CIDm00002909|CID9988947|0.9978	CIDm00023994|zinc-64|0.9909	CIDm00001117|hydron;methyl carbamimidothioate;sulfate|0.9558	CIDm00002336|CID6911868|1.0000	CIDm00004156|trideuteriomethyl methanesulfonate|0.9153	CIDm00015103|SCHEMBL16062159|1.0000	CIDm05280343|quercetin-3-beta-d|0.9666	CIDm00002524|SCHEMBL10034115|1.0000	CIDm00000174|methanol/methanol-d1|0.9536	CIDm04604180|CID4604180|0.9988	CIDm00006049|ETHYLENEDIAMINETETRAACETICACID-D16|0.9859	CIDm06326970|selenium-72|0.9909	CIDm00002767|azane;platinum-195(2+);dichloride|0.9876	CIDm00005590|4-tert-Octylphenol-3,5-d2 monoethoxylate solution|0.9924	CIDm00023931|bis(chloranyl)mercury-201|0.9986	CIDm00145068|14706-82-2|0.9699	CIDm00006859|methyl(quinolin-8-yloxy)mercury|0.9930	CIDm00000311|CID9990172|0.9921	CIDm44263835|AGN-PC-0743G4|0.9993	CIDm00000951|xv) norepinephrine|0.9886	CIDm00001153|tyrosine t23g7|0.9971	CIDm00000453|CID9920559|0.9944	CIDm00000402|sulphur-33|0.9962	CIDm24755486|AGN-PC-07C38H|0.9999	CIDm00133881|WTUKKAOMXJCRLH-UHFFFAOYSA-N|0.9983
GRIN2C|Q14957	CIDm00000753|glycerol-d|0.9949	CIDm00001003|Phosphoric acid-18O4 solution|0.9966	CIDm00000712|Formaldehyde-13C,d2solution|0.9993	CIDm00023994|zinc-64|0.9935	CIDm00001117|hydron;methyl carbamimidothioate;sulfate|0.9999	CIDm00000271|calcium-41|1.0000	CIDm00000888|mg++|1.0000	CIDm00000312|SCHEMBL15314976|0.9871	CIDm00000923|zlchem 216|0.9996	CIDm00000762|XKMLYUALXHKNFT-DTUHVUQASA-N|0.9913	CIDm00000702|(1S)-1-deuterioethanol|0.9936	CIDm00006113|methylsulfonic acid, ethyl ester|0.9945	CIDm00000206|CID9899007|0.9999	CIDm00000280|CID9920366|0.9852	CIDm00000784|superoxol|0.9571	CIDm00000899|478529-44-1|1.0000	CIDm00000730|QGWNDRXFNXRZMB-DTUHVUQASA-N|1.0000	CIDm00023830|hepes-t|0.9950	CIDm00006410|zinc t-butyl peroxide|0.9868	CIDm00000750|glycine-t2|0.9979	CIDm00000681|72535-00-3|0.9850	CIDm00000611|d-glutamate-meso-d|1.0000	CIDm00011009|copper-67(2+);dichloride|1.0000	CIDm00000259|SCHEMBL13620354|1.0000	CIDm00000187|ACETYLCHOLINE-D16BROMIDE|0.9997	CIDm00002826|SCHEMBL26609|1.0000	CIDm00000424|aspartic acid-d|0.9925	CIDm00003779|UNII-DIA2A74855|0.9921	CIDm00000241|perdeuterobenzene|0.9989	CIDm00000840|(2R,3S,4S,5R)-6-methyloxane-2,3,4,5-tetrol|0.9998	CIDm00025670|terbufos|0.9727	CIDm00000991|vitrex|0.9888	CIDm00004253|SMR001338872|0.9973	CIDm00000402|sulphur-33|0.9988	CIDm00000119|AMINOBUTYRICACID,GAMMA,[4-14C]|0.9940	CIDm00013676|ZINC02040143|0.9704	CIDm00102615|UNII-T9379Q535O|0.9843	CIDm00000906|n-acetyl-d neuraminic acid|0.9874	CIDm00003821|690G0D6V8H|0.9900	CIDm00054454|CID941617|0.9987	CIDm00003559|[19F]-HALOPERIDOL|1.0000	CIDm00003763|CYS9AKD70P|0.9975	CIDm00000617|serine-t|0.9999	CIDm00003386|01K63SUP8D|1.0000	CIDm00002818|SCHEMBL7797033|0.9997	CIDm00006468|sernylan|0.9984	CIDm00000338|2-deuteriooxybenzoic acid|0.9974	CIDm00000946|nitrous acid, ion(1-)|0.9925	CIDm00003816|beta-Kainic acid|1.0000
SLC6A12|P48065	CIDm00024462|copper-64(2+);sulfate|0.8093	CIDm00002909|CID9988947|0.7833	CIDm00002336|CID6911868|0.5948	CIDm00000175|perdeuterioacetoxy|0.9954	CIDm00000312|SCHEMBL15314976|0.9999	CIDm00015103|SCHEMBL16062159|0.9954	CIDm00000450|CID9993501|0.7126	CIDm05280343|quercetin-3-beta-d|0.8449	CIDm00000923|zlchem 216|0.9989	CIDm00014888|white arsenic|0.7227	CIDm00000857|leucine-d3|0.9998	CIDm05280961|genistein-d(4)|0.6412	CIDm00000750|glycine-t2|0.9964	CIDm00000602|DL-Alanine-13C3|1.0000	CIDm00000681|72535-00-3|0.9999	CIDm00000304|CID9909206|1.0000	CIDm00008117|zinc bis-glycol|0.9996	CIDm00000259|SCHEMBL13620354|0.9836	CIDm00004873|potassium-43(1+);chloride|0.7101	CIDm00000222|deuterio(tritio)amine|0.8358	CIDm00005238|CID9833957|0.9997	CIDm00002826|SCHEMBL26609|0.9999	CIDm00000876|methionine-d4|0.9981	CIDm00000951|xv) norepinephrine|0.9994	CIDm00000119|AMINOBUTYRICACID,GAMMA,[4-14C]|1.0000	CIDm00005202|SEROTONINBINOXALATE,5-[2-14C]|0.9999	CIDm00001123|342611-14-7|0.9752	CIDm00003007|CHEMBL3250775|1.0000	CIDm00000622|BC631334|1.0000	CIDm00001148|CID9990558|1.0000	CIDm00001206|methamphetamine-d4|1.0000	CIDm00003386|01K63SUP8D|1.0000	CIDm00005726|Zidovudine-d3|0.9301	CIDm00000892|inositol-d(6)|0.9705	CIDm00005372|SCHEMBL10241645|0.9791	CIDm00002818|SCHEMBL7797033|0.9995	CIDm00003907|AGN-PC-04Y4OZ|0.9965	CIDm00004624|Topamine-d3 Hydrochloride|0.9998	CIDm00062080||A-D-galactopyranoside, octyl|1.0000	CIDm00002771|UNII-I1E9D14F36|0.9999	CIDm00000305|SCHEMBL1332010|0.9571	CIDm00003696|SS-4483|0.9999	CIDm00004943|Vetofol-d17|0.9999	CIDm00004376|n-methylaspartic acid sulfate|0.9746	CIDm00002995|MOLI001353|1.0000	CIDm00010340|Sodium hydrogencarbonate-12C|0.9207
IDI1|Q13907	CIDm00003121|valproic acid-d|0.9993	CIDm00002909|CID9988947|0.9836	CIDm00005538|SCHEMBL12494512|0.9997	CIDm00001003|Phosphoric acid-18O4 solution|0.9993	CIDm00000712|Formaldehyde-13C,d2solution|0.9385	CIDm00000238|CID9827664|0.9599	CIDm00001983|SCHEMBL887976|0.9121	CIDm00001117|hydron;methyl carbamimidothioate;sulfate|0.9999	CIDm00002336|CID6911868|0.9868	CIDm00000175|perdeuterioacetoxy|0.9992	CIDm00000888|mg++|0.9998	CIDm00004156|trideuteriomethyl methanesulfonate|0.9592	CIDm00000312|SCHEMBL15314976|0.9737	CIDm00015103|SCHEMBL16062159|0.9999	CIDm00000197|SCHEMBL14613190|0.9892	CIDm05280343|quercetin-3-beta-d|0.9822	CIDm00000923|zlchem 216|0.9833	CIDm00006113|methylsulfonic acid, ethyl ester|0.9696	CIDm00000280|CID9920366|0.9954	CIDm00023930|manganum|0.9989	CIDm00000942||-nicotine|0.8880	CIDm00004920|CID9948776|0.9692	CIDm05280961|genistein-d(4)|0.9399	CIDm05281707|cumestrol|0.9481	CIDm00000304|CID9909206|0.9999	CIDm00000887|wood spirit|0.9825	CIDm00001023|dihydroxyphosphoryl hydrogen phosphate|0.9985	CIDm00000596|3'-deuterio cytidine|0.9980	CIDm00001912|SCHEMBL16079734|0.9840	CIDm00000231|SCHEMBL5720005|0.9718	CIDm00024502|sodium dichromate(VI)|0.9962	CIDm00001153|tyrosine t23g7|0.9925	CIDm00000795|imidazolyl-d|0.9977	CIDm00010603|ZINC00155807|0.9705	CIDm00019920|ZINC02038187|0.9923	CIDm00003987|SCHEMBL3672549|0.9948	CIDm00000181|ZSLZBFCDCINBPY-LKJKNSTQSA-N|0.9991	CIDm23690938|CID10830762|0.9731	CIDm86306051|3N9|0.9977	CIDm00316448|X2FCK16QAH|0.9986	CIDm04570951|ethyl 4-azanylquinoline-3-carboxylate|0.9977	CIDm00098487|m-methoxybenzoylamino|1.0000	CIDm00003559|[19F]-HALOPERIDOL|1.0000	CIDm00002506|UNII-81HH79X39W|0.9998	CIDm00161491|monomethylarsonous acid|0.9829	CIDm10282255|AGN-PC-0D9MQZ|0.9899	CIDm00001107|gonol|0.9960	CIDm00447348|SCHEMBL13151760|0.9926	CIDm06439874|SCHEMBL10970216|0.9907
CTSH|P09668	CIDm00003121|valproic acid-d|0.9999	CIDm00024462|copper-64(2+);sulfate|1.0000	CIDm00002909|CID9988947|0.9844	CIDm00005538|SCHEMBL12494512|1.0000	CIDm00000712|Formaldehyde-13C,d2solution|0.9964	CIDm00001983|SCHEMBL887976|0.9945	CIDm00001117|hydron;methyl carbamimidothioate;sulfate|0.9946	CIDm00000888|mg++|1.0000	CIDm00015103|SCHEMBL16062159|0.9846	CIDm00000450|CID9993501|1.0000	CIDm00000923|zlchem 216|0.9795	CIDm00000174|methanol/methanol-d1|0.9936	CIDm00002514|cadmium-110|0.9999	CIDm00000702|(1S)-1-deuterioethanol|1.0000	CIDm00014888|white arsenic|0.9923	CIDm00000206|CID9899007|1.0000	CIDm00006503|SCHEMBL9633903|1.0000	CIDm00000177|2-deuterio-1-tritioethanone|1.0000	CIDm00000813|potassium;hydron|1.0000	CIDm00000899|478529-44-1|0.9995	CIDm00000942||-nicotine|0.9592	CIDm06326970|selenium-72|0.9891	CIDm00000544|tris(oxidanidyl)arsane|0.9939	CIDm00024934|sodiumhydrogen selenite,sodium biselenite|0.9602	CIDm05281707|cumestrol|0.9959	CIDm00000681|72535-00-3|0.9946	CIDm00008117|zinc bis-glycol|0.9979	CIDm00000259|SCHEMBL13620354|0.9924	CIDm00003385|FT-0695667|0.9969	CIDm00016886|ZB000289|0.9909	CIDm00442783|SCHEMBL6727006|1.0000	CIDm00073212|Diplumbene|0.9991	CIDm00000106|triammonium bis(o-phospho-l-serinate) trihydrate|0.9999	CIDm00008172|tris-tri-ethyleneglycolphosphate|1.0000	CIDm00000596|3'-deuterio cytidine|0.9778	CIDm00000951|xv) norepinephrine|0.9945	CIDm00024502|sodium dichromate(VI)|0.9929	CIDm00028486|lithium-12|0.9990	CIDm00002907|ZINC00155694|0.9890	CIDm00000867|zirconiummalonat|0.9972	CIDm00000236|asparagine (d79n-beta2ar-rluc)|0.9991	CIDm00061672|vanadate|1.0000	CIDm00001158|XCCTYIAWTASOJW-OPMSUHOOSA-N|1.0000	CIDm00000892|inositol-d(6)|1.0000	CIDm00003485|xxviii) glutaraldehyde|1.0000	CIDm00004624|Topamine-d3 Hydrochloride|0.9995	CIDm00063062|CTK8F2185|0.9965	CIDm00104741|SCHEMBL15263309|0.9984	CIDm00005637|U-120|1.0000
HLA-DQA2|P01906	CIDm00002909|CID9988947|0.8786	CIDm00023830|hepes-t|0.9783	CIDm00039799|Sdm|0.9951
LGALS2|P05162	CIDm00024462|copper-64(2+);sulfate|0.9976	CIDm00000753|glycerol-d|0.9830	CIDm00002909|CID9988947|0.9909	CIDm00023994|zinc-64|0.9851	CIDm00001117|hydron;methyl carbamimidothioate;sulfate|0.9730	CIDm00002336|CID6911868|0.6631	CIDm00000175|perdeuterioacetoxy|0.6358	CIDm00000888|mg++|0.9978	CIDm00000312|SCHEMBL15314976|0.9954	CIDm00005562|Trichostatin A, Streptomyces sp.|0.5460	CIDm05280343|quercetin-3-beta-d|0.6157	CIDm00015625|CID158816|0.5803	CIDm00000961||I-Oxido dihydrogen|0.6063	CIDm00000283|oxidanylformaldehyde|0.5490	CIDm00000174|methanol/methanol-d1|0.5831	CIDm00000977|triplet molecular oxygen|0.5942	CIDm00000866|lysine (12c/13c)|0.5512	CIDm00002514|cadmium-110|0.7087	CIDm00000702|(1S)-1-deuterioethanol|0.5542	CIDm00005234|sodium;chlorine-35(1-)|0.6949	CIDm00000206|CID9899007|0.9846	CIDm00000280|CID9920366|0.5412	CIDm00000784|superoxol|0.5833	CIDm04604180|CID4604180|0.5112	CIDm00006049|ETHYLENEDIAMINETETRAACETICACID-D16|0.5632	CIDm00001115|CID9907067|0.5436	CIDm00000232|CID9815369|0.6228	CIDm00000750|glycine-t2|0.6545	CIDm00000679|trideuterio(methylsulfinyl)methane|0.5140	CIDm00024934|sodiumhydrogen selenite,sodium biselenite|0.5912	CIDm00000611|d-glutamate-meso-d|0.5635	CIDm00011009|copper-67(2+);dichloride|0.5277	CIDm00000887|wood spirit|0.6981	CIDm00004873|potassium-43(1+);chloride|0.5459	CIDm00003017|AGN-PC-0CX9FP|0.8631	CIDm00093860|SCHEMBL685473|0.6007	CIDm00077998|rosiglizole|0.6467	CIDm00001567|203645-37-8|0.7426	CIDm00000241|perdeuterobenzene|0.8795	CIDm00000773|CID9815258|0.5185	CIDm00000181|ZSLZBFCDCINBPY-LKJKNSTQSA-N|0.6269	CIDm00002513|sodium;dimethylarsinic acid;trihydrate|0.5122	CIDm00000190|Adenine-2,8-3H|0.6181	CIDm00000294|SCHEMBL4176008|1.0000	CIDm00004752|MolPort-023-277-205|0.5132	CIDm00001143|CID9840965|0.6162	CIDm00004196|SCHEMBL15780915|0.6061	CIDm00098527|bdmpea|0.9699	CIDm00004984|X 185 (Salt/Mix)|0.5615
TUBB4B|P68371	CIDm00003121|valproic acid-d|0.9944	CIDm00024462|copper-64(2+);sulfate|0.9501	CIDm00000753|glycerol-d|0.9917	CIDm00002909|CID9988947|0.9757	CIDm00001003|Phosphoric acid-18O4 solution|0.9913	CIDm00000712|Formaldehyde-13C,d2solution|0.9998	CIDm00000238|CID9827664|0.9944	CIDm00001983|SCHEMBL887976|0.9784	CIDm00023994|zinc-64|0.9994	CIDm00002336|CID6911868|0.7598	CIDm00000271|calcium-41|0.9978	CIDm00000888|mg++|0.9756	CIDm00000312|SCHEMBL15314976|1.0000	CIDm00000197|SCHEMBL14613190|1.0000	CIDm00015625|CID158816|0.8978	CIDm00000961||I-Oxido dihydrogen|0.9169	CIDm00041322|64396-10-7|0.9645	CIDm00002524|SCHEMBL10034115|0.9982	CIDm00000762|XKMLYUALXHKNFT-DTUHVUQASA-N|0.9967	CIDm00000866|lysine (12c/13c)|0.9127	CIDm00000702|(1S)-1-deuterioethanol|0.8939	CIDm00005234|sodium;chlorine-35(1-)|0.9981	CIDm00000206|CID9899007|0.9984	CIDm00000280|CID9920366|0.8984	CIDm00006503|SCHEMBL9633903|0.8905	CIDm04604180|CID4604180|1.0000	CIDm00006049|ETHYLENEDIAMINETETRAACETICACID-D16|1.0000	CIDm00002116|SCHEMBL14297170|0.9635	CIDm00000813|potassium;hydron|0.9663	CIDm00000738|glutamine (14n glutamine)|0.9913	CIDm00000730|QGWNDRXFNXRZMB-DTUHVUQASA-N|1.0000	CIDm00023830|hepes-t|0.9860	CIDm00000857|leucine-d3|0.9995	CIDm00005590|4-tert-Octylphenol-3,5-d2 monoethoxylate solution|1.0000	CIDm00001115|CID9907067|0.9871	CIDm00002349|CID9885301|0.9766	CIDm00000750|glycine-t2|0.9838	CIDm00000602|DL-Alanine-13C3|0.9825	CIDm00000679|trideuterio(methylsulfinyl)methane|0.9698	CIDm00005978|SCHEMBL15474330|0.9919	CIDm05281707|cumestrol|0.9991	CIDm00000681|72535-00-3|1.0000	CIDm00023931|bis(chloranyl)mercury-201|0.9615	CIDm00000304|CID9909206|0.9672	CIDm00008117|zinc bis-glycol|1.0000	CIDm00005297|CID9876413|0.9926	CIDm00005428|CID9830965|0.9661	CIDm00024584|magnesium;trichloride|0.9963	CIDm00193344|SCHEMBL1527409|0.9998
ABCA3|Q99758	CIDm00003121|valproic acid-d|0.9997	CIDm00024462|copper-64(2+);sulfate|0.9982	CIDm00002909|CID9988947|0.9742	CIDm00001003|Phosphoric acid-18O4 solution|0.9860	CIDm00000238|CID9827664|0.9837	CIDm00001117|hydron;methyl carbamimidothioate;sulfate|0.9702	CIDm00002336|CID6911868|0.9806	CIDm00000312|SCHEMBL15314976|0.9959	CIDm00000934|pi-Cyclopentadienyl compd. with nickel|1.0000	CIDm00000197|SCHEMBL14613190|0.9849	CIDm05280343|quercetin-3-beta-d|0.9677	CIDm00000923|zlchem 216|0.9998	CIDm00000961||I-Oxido dihydrogen|0.9307	CIDm00000977|triplet molecular oxygen|0.9675	CIDm00000702|(1S)-1-deuterioethanol|1.0000	CIDm00014888|white arsenic|0.9934	CIDm05280961|genistein-d(4)|1.0000	CIDm00023931|bis(chloranyl)mercury-201|0.9946	CIDm00000304|CID9909206|0.9970	CIDm00145068|14706-82-2|0.9929	CIDm00442783|SCHEMBL6727006|0.9893	CIDm00003715|Indomod-d4|0.9932	CIDm00002832|ZINC03872131|0.9848	CIDm00005040|Rapamycin C-7, analog 1|0.9823	CIDm00008172|tris-tri-ethyleneglycolphosphate|0.9822	CIDm00000596|3'-deuterio cytidine|0.9920	CIDm00004122|oncodazole|0.9945	CIDm00002513|sodium;dimethylarsinic acid;trihydrate|0.9991	CIDm00004253|SMR001338872|0.9796	CIDm25880656|EINECS 255-353-5|1.0000	CIDm00735863|Zinc00153754|0.9953	CIDm00250653|sodium;4-(methylsulfonylamino)benzoate|0.9896	CIDm00001123|342611-14-7|0.9999	CIDm71563398|CHEMBL2403340|0.9911	CIDm00004946|s-propranolol|0.9945	CIDm00005726|Zidovudine-d3|0.9988	CIDm00004713|amino-3'-methoxyphenyl (-oxanaphtalen-4-on)|0.9948	CIDm00098527|bdmpea|0.9921	CIDm00024203|W8283|0.9999	CIDm00002430|CHEMBL2373671|1.0000	CIDm00002726|CHLORPROMAZINE-D3|0.9960	CIDm00002249|atenolol-d(7)|0.9997	CIDm00060146|SCHEMBL13291483|0.9977	CIDm00159612|cobaltous;stannic;oxygen(2-)|0.9931	CIDm00000305|SCHEMBL1332010|0.9936	CIDm00002520|verapamil-s|0.9998	CIDm00004510|trinitroglycerol|0.9968	CIDm00003633|CID3633|0.9920	CIDm00008505|fluorochrome|0.9879
CD1D|P15813	CIDm00003121|valproic acid-d|1.0000	CIDm00000753|glycerol-d|0.9996	CIDm00002909|CID9988947|0.9963	CIDm00005538|SCHEMBL12494512|0.9990	CIDm00000712|Formaldehyde-13C,d2solution|0.9909	CIDm00001117|hydron;methyl carbamimidothioate;sulfate|0.9994	CIDm00002336|CID6911868|0.9814	CIDm00000888|mg++|0.9966	CIDm00000312|SCHEMBL15314976|0.9880	CIDm00000934|pi-Cyclopentadienyl compd. with nickel|0.9967	CIDm00005562|Trichostatin A, Streptomyces sp.|0.9988	CIDm00000450|CID9993501|0.9956	CIDm00000174|methanol/methanol-d1|0.9797	CIDm00014888|white arsenic|0.9993	CIDm00000206|CID9899007|1.0000	CIDm00000899|478529-44-1|0.9998	CIDm00000679|trideuterio(methylsulfinyl)methane|0.9953	CIDm00000304|CID9909206|0.9952	CIDm00008117|zinc bis-glycol|0.9949	CIDm00000985|SCHEMBL1332805|0.9829	CIDm00077998|rosiglizole|0.9812	CIDm00000311|CID9990172|0.9998	CIDm00002244|deuterio 2-acetyloxybenzoate|0.9748	CIDm00008200|tris(tetraethyleneglycol)phosphite|0.9979	CIDm00019920|ZINC02038187|0.9957	CIDm00000840|(2R,3S,4S,5R)-6-methyloxane-2,3,4,5-tetrol|1.0000	CIDm00004112|SCHEMBL9246378|1.0000	CIDm00000303|CID9866174|0.9963	CIDm00000871|CID9957787|0.9863	CIDm00002156|MOLI000923|0.9954	CIDm00002506|UNII-81HH79X39W|0.9966	CIDm00000588|creatinine-d(3)|0.9964	CIDm00002430|CHEMBL2373671|0.8914	CIDm00003733|3B3-055525|0.9956	CIDm00003908|CHEMBL1742488|0.9982	CIDm00001104|(2R,3S)-1,3-ditritiooxyoctadec-4-en-2-amine|0.9977	CIDm00005143|SCHEMBL1395489|0.9916	CIDm00008505|fluorochrome|0.9988	CIDm00008058|hex-2,4-ylen|0.9918
SLC31A1|O15431	CIDm00024462|copper-64(2+);sulfate|1.0000	CIDm00005538|SCHEMBL12494512|0.9982	CIDm00000712|Formaldehyde-13C,d2solution|0.9956	CIDm00001983|SCHEMBL887976|0.9747	CIDm00004156|trideuteriomethyl methanesulfonate|0.9913	CIDm00000450|CID9993501|0.9923	CIDm00002514|cadmium-110|0.9954	CIDm00006113|methylsulfonic acid, ethyl ester|0.9989	CIDm00005056|CTK8G2938|0.9938	CIDm00002767|azane;platinum-195(2+);dichloride|0.9998	CIDm05280961|genistein-d(4)|0.9930	CIDm05281707|cumestrol|0.9860	CIDm00000681|72535-00-3|1.0000	CIDm00023931|bis(chloranyl)mercury-201|0.9965	CIDm00011009|copper-67(2+);dichloride|0.9998	CIDm00006623|bisphenol a-(13)c(12)|0.9784	CIDm00003017|AGN-PC-0CX9FP|0.9894	CIDm00016886|ZB000289|0.9957	CIDm00000876|methionine-d4|0.9987	CIDm00004666|CID9897470|0.9935	CIDm00004609|CID9947360|0.9978	CIDm00000773|CID9815258|0.9974	CIDm00025476|HY-13948|0.9896	CIDm25880656|EINECS 255-353-5|0.9987	CIDm00015938|Paraquat-d8 Dichloride|0.9911	CIDm00001794|hexamethyleneamiloride|0.9875	CIDm00001051|Vitazechs-d5|0.9997	CIDm00013766|SCHEMBL13151127|0.9975
MT-CO3|P00414	CIDm00001003|Phosphoric acid-18O4 solution|0.9702	CIDm00000238|CID9827664|0.9680	CIDm00023994|zinc-64|0.9998	CIDm00001117|hydron;methyl carbamimidothioate;sulfate|0.9640	CIDm00000271|calcium-41|1.0000	CIDm00000175|perdeuterioacetoxy|0.9782	CIDm00000888|mg++|0.9999	CIDm00000312|SCHEMBL15314976|0.9950	CIDm00000923|zlchem 216|1.0000	CIDm00000961||I-Oxido dihydrogen|0.9971	CIDm00002256|zeapos|1.0000	CIDm00000283|oxidanylformaldehyde|0.9457	CIDm00000977|triplet molecular oxygen|0.9990	CIDm00002514|cadmium-110|1.0000	CIDm00000702|(1S)-1-deuterioethanol|0.9871	CIDm00005234|sodium;chlorine-35(1-)|0.9581	CIDm00000280|CID9920366|0.9863	CIDm00000783|p-Hydrogen|0.9948	CIDm00024425|disodium;dioxido(dioxo)chromium-51|0.9780	CIDm00000813|potassium;hydron|0.9762	CIDm00023930|manganum|0.9882	CIDm00023830|hepes-t|0.9877	CIDm00000232|CID9815369|0.9924	CIDm00023925|iron-58(2+)|0.9824	CIDm00011009|copper-67(2+);dichloride|1.0000	CIDm00004873|potassium-43(1+);chloride|0.9867	CIDm00000222|deuterio(tritio)amine|0.9843	CIDm00000612|sodium l-lactate-(13)c(3)|0.9995	CIDm00000596|3'-deuterio cytidine|0.9735	CIDm00000231|SCHEMBL5720005|0.9973	CIDm00518605|tricyclo[3.3.1.1(3,7)]tetraarsoxane|0.9894	CIDm00000453|CID9920559|0.9928	CIDm00002891|CID9963853|0.9829	CIDm00000943|trioxonitrate(V)|0.9920	CIDm00000303|CID9866174|0.9998	CIDm00000402|sulphur-33|0.9289	CIDm00000298|threo-Chloramphenicol, l-|0.9945	CIDm00003624|Homidium-d5 Bromide|0.9966	CIDm00000767|sodium bicarbonate -13c|0.9969	CIDm00000297|protiomethane|0.9859	CIDm00014012|CID522275|0.9917	CIDm00000314|FT-0665428|0.9873	CIDm00024261|silicon(IV) oxide|0.9934	CIDm00014829|oxocopper|0.9972	CIDm00005726|Zidovudine-d3|0.9966	CIDm00014917|CID9898791|0.9845	CIDm00001016|VZ33528|1.0000	CIDm00000781|zirconium thiocyanate|0.9971	CIDm11020241|SCHEMBL11555670|0.9919
GCGR|P47871	CIDm00001003|Phosphoric acid-18O4 solution|0.9656	CIDm00000712|Formaldehyde-13C,d2solution|0.9479	CIDm00000238|CID9827664|0.9962	CIDm00000271|calcium-41|0.9548	CIDm00000175|perdeuterioacetoxy|0.9360	CIDm00000888|mg++|0.9996	CIDm00000197|SCHEMBL14613190|0.9568	CIDm00000923|zlchem 216|0.9432	CIDm00000283|oxidanylformaldehyde|0.9816	CIDm00000762|XKMLYUALXHKNFT-DTUHVUQASA-N|1.0000	CIDm00000866|lysine (12c/13c)|0.9341	CIDm00000783|p-Hydrogen|0.9255	CIDm00000899|478529-44-1|0.9998	CIDm00000730|QGWNDRXFNXRZMB-DTUHVUQASA-N|0.9999	CIDm00000232|CID9815369|0.9875	CIDm00000224|Spectrum_000075|0.9614	CIDm00000681|72535-00-3|0.9927	CIDm00023985|gold-198|0.9911	CIDm00000611|d-glutamate-meso-d|0.9793	CIDm00000274|2oz6|0.9980	CIDm00000985|SCHEMBL1332805|0.9879	CIDm00000191|ZINC03201876|0.9753	CIDm00000187|ACETYLCHOLINE-D16BROMIDE|0.9160	CIDm00000774|dideuterio-[2-(1H-imidazol-5-yl)ethyl]amine|0.9758	CIDm00005238|CID9833957|0.7545	CIDm00077998|rosiglizole|0.9719	CIDm00000311|CID9990172|0.9878	CIDm00000158|CID9950404|0.9973	CIDm00000951|xv) norepinephrine|0.9791	CIDm00000838|UNII-336096P2WE|0.9939	CIDm00000965|zirconyl oleate|0.9946	CIDm00000160|CID9884956|0.9416	CIDm00003987|SCHEMBL3672549|0.9555	CIDm00000264|CID9812753|0.9731	CIDm00028486|lithium-12|0.9856	CIDm00000303|CID9866174|0.9929	CIDm24755486|AGN-PC-07C38H|0.9943	CIDm00001158|XCCTYIAWTASOJW-OPMSUHOOSA-N|0.9835	CIDm00005202|SEROTONINBINOXALATE,5-[2-14C]|0.9808	CIDm00439177|O641|0.9997	CIDm00011979|6-deuterio-5-methyl-1H-benzimidazole|1.0000	CIDm00004091|metformin-d(6)|1.0000	CIDm00003907|AGN-PC-04Y4OZ|0.9809	CIDm00002987|CID9953605|0.9951	CIDm00005645|CID9963685|1.0000	CIDm00001822|DB02082|0.9851	CIDm11020241|SCHEMBL11555670|0.9947	CIDm00004956|CID9884872|0.9892	CIDm00003908|CHEMBL1742488|0.9974
VKORC1L1|Q8N0U8	CIDm00000712|Formaldehyde-13C,d2solution|0.9428	CIDm00004156|trideuteriomethyl methanesulfonate|0.8133	CIDm00041322|64396-10-7|0.9301	CIDm00006113|methylsulfonic acid, ethyl ester|0.9646	CIDm00024425|disodium;dioxido(dioxo)chromium-51|0.9418	CIDm00004055|Vitamin K3-d8|0.9990
PDXK|O00764	CIDm00024462|copper-64(2+);sulfate|0.9970	CIDm00000753|glycerol-d|0.9861	CIDm00002909|CID9988947|0.9825	CIDm00005538|SCHEMBL12494512|0.9694	CIDm00001003|Phosphoric acid-18O4 solution|0.9939	CIDm00000712|Formaldehyde-13C,d2solution|0.9765	CIDm00000238|CID9827664|1.0000	CIDm00001983|SCHEMBL887976|0.9759	CIDm00023994|zinc-64|0.9956	CIDm00001117|hydron;methyl carbamimidothioate;sulfate|0.9991	CIDm00000888|mg++|0.9993	CIDm00000312|SCHEMBL15314976|0.9925	CIDm00015103|SCHEMBL16062159|0.9983	CIDm00000197|SCHEMBL14613190|0.9968	CIDm00000923|zlchem 216|0.9977	CIDm00000961||I-Oxido dihydrogen|0.9736	CIDm00041322|64396-10-7|0.9998	CIDm00000977|triplet molecular oxygen|0.9989	CIDm00014888|white arsenic|0.9970	CIDm00000280|CID9920366|0.9995	CIDm00006503|SCHEMBL9633903|0.9699	CIDm00000784|superoxol|0.9877	CIDm00000783|p-Hydrogen|0.9953	CIDm00002116|SCHEMBL14297170|0.9856	CIDm00007870|SCHEMBL1331651|0.9761	CIDm00002349|CID9885301|0.9742	CIDm00006410|zinc t-butyl peroxide|0.9972	CIDm00000681|72535-00-3|0.9965	CIDm00003385|FT-0695667|0.9911	CIDm00000222|deuterio(tritio)amine|0.9999	CIDm00093860|SCHEMBL685473|0.9879	CIDm00001567|203645-37-8|0.9965	CIDm00004795|CID9543492|0.9937	CIDm00002978|SCHEMBL13308730|0.9634	CIDm00000241|perdeuterobenzene|0.9785	CIDm00024502|sodium dichromate(VI)|0.9897	CIDm00000795|imidazolyl-d|0.9976	CIDm00000119|AMINOBUTYRICACID,GAMMA,[4-14C]|0.9884	CIDm00000703|SCHEMBL15945863|0.9819	CIDm00433294|lithium-6(1+);chloride|0.9991	CIDm00002153|SCHEMBL13384600|0.9839	CIDm03086686|SCHEMBL6034442|0.9996	CIDm00001051|Vitazechs-d5|0.9998	CIDm00000936|zinc nicotinamide|0.9897	CIDm70680603|CHEMBL2316893|0.9928	CIDm00000710|sodium riboflavin5'-phosphate|0.9895	CIDm00039799|Sdm|0.9944	CIDm00003051|pyrocarbonic acid diethylester|0.9873	CIDm00013766|SCHEMBL13151127|0.9824
CXCR4|P61073	CIDm00003121|valproic acid-d|0.9994	CIDm00024462|copper-64(2+);sulfate|0.9542	CIDm00000753|glycerol-d|0.9800	CIDm00005538|SCHEMBL12494512|0.9873	CIDm00001003|Phosphoric acid-18O4 solution|0.9795	CIDm00000712|Formaldehyde-13C,d2solution|0.9746	CIDm00000238|CID9827664|0.9800	CIDm00001983|SCHEMBL887976|0.9941	CIDm00023994|zinc-64|0.9879	CIDm00001117|hydron;methyl carbamimidothioate;sulfate|0.9523	CIDm00002336|CID6911868|0.9808	CIDm00000271|calcium-41|0.9854	CIDm00000175|perdeuterioacetoxy|1.0000	CIDm00000888|mg++|1.0000	CIDm00004156|trideuteriomethyl methanesulfonate|0.9718	CIDm00000312|SCHEMBL15314976|1.0000	CIDm00000934|pi-Cyclopentadienyl compd. with nickel|0.9739	CIDm00005562|Trichostatin A, Streptomyces sp.|0.9615	CIDm00000450|CID9993501|0.9576	CIDm00000197|SCHEMBL14613190|0.9991	CIDm05280343|quercetin-3-beta-d|0.9472	CIDm00000923|zlchem 216|0.9896	CIDm00015625|CID158816|0.9941	CIDm00000961||I-Oxido dihydrogen|0.9722	CIDm00000283|oxidanylformaldehyde|0.9674	CIDm00002524|SCHEMBL10034115|0.9860	CIDm00000977|triplet molecular oxygen|0.9699	CIDm00000762|XKMLYUALXHKNFT-DTUHVUQASA-N|0.9999	CIDm00000866|lysine (12c/13c)|0.9595	CIDm00002514|cadmium-110|0.9863	CIDm00000702|(1S)-1-deuterioethanol|0.9983	CIDm00005234|sodium;chlorine-35(1-)|0.9577	CIDm00000206|CID9899007|0.9876	CIDm00000280|CID9920366|0.9954	CIDm00006503|SCHEMBL9633903|0.9648	CIDm00000784|superoxol|0.9791	CIDm04604180|CID4604180|0.9827	CIDm00006049|ETHYLENEDIAMINETETRAACETICACID-D16|0.9439	CIDm00000177|2-deuterio-1-tritioethanone|0.9969	CIDm00005408|UNII-P57HP4MCQZ|1.0000	CIDm00024425|disodium;dioxido(dioxo)chromium-51|0.9666	CIDm00000899|478529-44-1|1.0000	CIDm00000942||-nicotine|0.9818	CIDm00004920|CID9948776|0.9974	CIDm00000738|glutamine (14n glutamine)|0.9956	CIDm00000730|QGWNDRXFNXRZMB-DTUHVUQASA-N|0.9999	CIDm00005056|CTK8G2938|0.9959	CIDm00023830|hepes-t|0.9903	CIDm00002767|azane;platinum-195(2+);dichloride|0.9983
ITGB7|P26010	CIDm00000753|glycerol-d|0.9793	CIDm00005538|SCHEMBL12494512|0.9903	CIDm00000712|Formaldehyde-13C,d2solution|0.9608	CIDm00002336|CID6911868|0.9542	CIDm00000271|calcium-41|0.9992	CIDm00000888|mg++|0.9447	CIDm00004156|trideuteriomethyl methanesulfonate|0.9962	CIDm00000934|pi-Cyclopentadienyl compd. with nickel|0.9896	CIDm05280343|quercetin-3-beta-d|0.9535	CIDm00015625|CID158816|0.9505	CIDm00014888|white arsenic|0.9953	CIDm00000206|CID9899007|0.9968	CIDm00006503|SCHEMBL9633903|0.9517	CIDm00000899|478529-44-1|0.9999	CIDm00023930|manganum|0.9524	CIDm00005978|SCHEMBL15474330|0.9765	CIDm00003054|d, diethylstilbestrol|0.9938	CIDm00001153|tyrosine t23g7|0.9960	CIDm00000160|CID9884956|0.9995	CIDm00008083|morpholin-4-yl-d|0.9931	CIDm00001099|hydron;sulfite|0.9915	CIDm00000745|ZINC03830892|0.9944	CIDm00083153|glycylphenylalanylphenylalanine|0.9758	CIDm00108143|tamibarotene|0.9892	CIDm00072385|nonoxynol-9 [nonylphenoxy polyethoxy ethanol]|0.9898
GSTO1|P78417	CIDm00003121|valproic acid-d|0.9973	CIDm00024462|copper-64(2+);sulfate|0.9965	CIDm00000753|glycerol-d|1.0000	CIDm00002909|CID9988947|0.9999	CIDm00005538|SCHEMBL12494512|0.9611	CIDm00001983|SCHEMBL887976|0.9675	CIDm00001117|hydron;methyl carbamimidothioate;sulfate|0.9996	CIDm00002336|CID6911868|0.9627	CIDm00000271|calcium-41|1.0000	CIDm00000175|perdeuterioacetoxy|0.9625	CIDm00000888|mg++|0.9991	CIDm00000312|SCHEMBL15314976|1.0000	CIDm00015103|SCHEMBL16062159|1.0000	CIDm00005562|Trichostatin A, Streptomyces sp.|0.9470	CIDm00000450|CID9993501|0.9981	CIDm00000923|zlchem 216|1.0000	CIDm00000961||I-Oxido dihydrogen|0.9966	CIDm00000174|methanol/methanol-d1|1.0000	CIDm00000977|triplet molecular oxygen|0.9893	CIDm00002514|cadmium-110|0.9986	CIDm00000783|p-Hydrogen|1.0000	CIDm00000813|potassium;hydron|0.9942	CIDm00002767|azane;platinum-195(2+);dichloride|0.9869	CIDm00006410|zinc t-butyl peroxide|1.0000	CIDm00000544|tris(oxidanidyl)arsane|0.9997	CIDm00024934|sodiumhydrogen selenite,sodium biselenite|0.9762	CIDm00023931|bis(chloranyl)mercury-201|0.9999	CIDm00023985|gold-198|0.9662	CIDm00008117|zinc bis-glycol|0.9992	CIDm00000259|SCHEMBL13620354|1.0000	CIDm00016886|ZB000289|0.9957	CIDm00005238|CID9833957|1.0000	CIDm00000612|sodium l-lactate-(13)c(3)|0.9999	CIDm00003715|Indomod-d4|0.9926	CIDm00002244|deuterio 2-acetyloxybenzoate|0.9923	CIDm05359596|arsenic-71|0.9945	CIDm00024502|sodium dichromate(VI)|0.9964	CIDm00002519|Caffeine-1-methyl-14C|0.9902	CIDm00000795|imidazolyl-d|1.0000	CIDm00000160|CID9884956|0.9996	CIDm00000991|vitrex|0.9935	CIDm00002513|sodium;dimethylarsinic acid;trihydrate|0.9961	CIDm00000402|sulphur-33|0.9999	CIDm00072466|CID9920268|0.9995	CIDm00061672|vanadate|0.9994	CIDm00004939|CID9931511|0.9994	CIDm00000594|s/cysteine|0.9999	CIDm71563398|CHEMBL2403340|0.9993	CIDm00011979|6-deuterio-5-methyl-1H-benzimidazole|1.0000
NDUFA3|O95167	CIDm00024462|copper-64(2+);sulfate|0.9014	CIDm00000783|p-Hydrogen|0.9916	CIDm00000402|sulphur-33|0.7776	CIDm00000925||A-Nicotinamide adenine dinucleotide sodium salt|0.9955	CIDm00000703|SCHEMBL15945863|0.9968	CIDm00000928||A-NADH|0.9996	CIDm00005102|ZINC01705443|0.9664	CIDm00004580|CID9344|0.7426	CIDm00000710|sodium riboflavin5'-phosphate|0.9998
IL2|P60568	CIDm00000753|glycerol-d|0.9752	CIDm00002909|CID9988947|1.0000	CIDm00005538|SCHEMBL12494512|1.0000	CIDm00001003|Phosphoric acid-18O4 solution|0.9704	CIDm00000712|Formaldehyde-13C,d2solution|1.0000	CIDm00000238|CID9827664|0.9992	CIDm00023994|zinc-64|0.9749	CIDm00001117|hydron;methyl carbamimidothioate;sulfate|0.9955	CIDm00002336|CID6911868|0.9668	CIDm00000271|calcium-41|0.9983	CIDm00000175|perdeuterioacetoxy|0.9973	CIDm00000888|mg++|0.9919	CIDm00000312|SCHEMBL15314976|0.9928	CIDm00000934|pi-Cyclopentadienyl compd. with nickel|1.0000	CIDm00000450|CID9993501|0.9814	CIDm00000197|SCHEMBL14613190|0.9946	CIDm05280343|quercetin-3-beta-d|0.9607	CIDm00000923|zlchem 216|0.9905	CIDm00015625|CID158816|0.9943	CIDm00000961||I-Oxido dihydrogen|0.9889	CIDm00000283|oxidanylformaldehyde|0.9971	CIDm00002524|SCHEMBL10034115|0.9993	CIDm00000174|methanol/methanol-d1|0.9798	CIDm00000977|triplet molecular oxygen|0.9892	CIDm00000762|XKMLYUALXHKNFT-DTUHVUQASA-N|0.9955	CIDm00000866|lysine (12c/13c)|0.9999	CIDm00000702|(1S)-1-deuterioethanol|0.9990	CIDm00005234|sodium;chlorine-35(1-)|1.0000	CIDm00000206|CID9899007|0.9994	CIDm00000280|CID9920366|1.0000	CIDm00006503|SCHEMBL9633903|0.9938	CIDm00000784|superoxol|0.9980	CIDm04604180|CID4604180|1.0000	CIDm00006049|ETHYLENEDIAMINETETRAACETICACID-D16|1.0000	CIDm00002116|SCHEMBL14297170|0.9868	CIDm00000899|478529-44-1|1.0000	CIDm00000942||-nicotine|0.9884	CIDm00004920|CID9948776|1.0000	CIDm00000738|glutamine (14n glutamine)|1.0000	CIDm00005056|CTK8G2938|0.9946	CIDm00023830|hepes-t|0.9838	CIDm00002767|azane;platinum-195(2+);dichloride|0.9886	CIDm00000857|leucine-d3|0.9969	CIDm00005590|4-tert-Octylphenol-3,5-d2 monoethoxylate solution|0.9999	CIDm05280961|genistein-d(4)|1.0000	CIDm00001115|CID9907067|0.9967	CIDm00002349|CID9885301|1.0000	CIDm00000232|CID9815369|1.0000	CIDm00000750|glycine-t2|0.9999
KCND3|Q9UK17	CIDm00003121|valproic acid-d|0.9993	CIDm00001003|Phosphoric acid-18O4 solution|0.9819	CIDm00001983|SCHEMBL887976|0.9753	CIDm00023994|zinc-64|0.9972	CIDm00001117|hydron;methyl carbamimidothioate;sulfate|0.9969	CIDm00000271|calcium-41|0.9940	CIDm00000888|mg++|0.9999	CIDm00000312|SCHEMBL15314976|0.9989	CIDm00015103|SCHEMBL16062159|0.9990	CIDm00000450|CID9993501|0.9955	CIDm00000197|SCHEMBL14613190|0.9921	CIDm00000923|zlchem 216|0.9994	CIDm00002256|zeapos|0.9966	CIDm00002524|SCHEMBL10034115|0.9770	CIDm00002514|cadmium-110|0.9998	CIDm00000206|CID9899007|0.9851	CIDm00005408|UNII-P57HP4MCQZ|0.9915	CIDm00007870|SCHEMBL1331651|0.9848	CIDm00000813|potassium;hydron|0.9999	CIDm00023930|manganum|0.9895	CIDm06326970|selenium-72|0.9996	CIDm00023830|hepes-t|0.9988	CIDm00000224|Spectrum_000075|0.9921	CIDm00000611|d-glutamate-meso-d|0.9928	CIDm00024584|magnesium;trichloride|0.9967	CIDm00000259|SCHEMBL13620354|0.9986	CIDm00004873|potassium-43(1+);chloride|1.0000	CIDm00000274|2oz6|1.0000	CIDm00145068|14706-82-2|0.9608	CIDm00005238|CID9833957|0.9962	CIDm00077998|rosiglizole|0.9871	CIDm00442783|SCHEMBL6727006|0.9731	CIDm00005279|Stauosporin|0.9989	CIDm00000402|sulphur-33|0.9949	CIDm00024854|calcium-45(2+);dichloride|1.0000	CIDm00000925||A-Nicotinamide adenine dinucleotide sodium salt|0.9983	CIDm00000294|SCHEMBL4176008|0.9983	CIDm00001065|ZINC04289113|0.9956	CIDm00000295|ZOOGRGPOEVQQDX-BDXYJKHTSA-N|0.9906	CIDm00003559|[19F]-HALOPERIDOL|0.9999	CIDm00003386|01K63SUP8D|0.9907	CIDm00000929|beta-NADP|0.9916	CIDm00000930||A-NADPH|0.9983	CIDm00000745|ZINC03830892|0.9989	CIDm00002249|atenolol-d(7)|0.9979	CIDm00028780|methyl1-(butylcarbamoyl)benzimidazole-2-carbamate|0.9994	CIDm00002520|verapamil-s|0.9817	CIDm00024293|cesium-143|0.9993	CIDm00003696|SS-4483|0.9935
SKP1|P63208	CIDm00003121|valproic acid-d|0.9997	CIDm00000753|glycerol-d|0.9087	CIDm00001003|Phosphoric acid-18O4 solution|0.9944	CIDm00000238|CID9827664|0.9883	CIDm00001983|SCHEMBL887976|0.9996	CIDm00023994|zinc-64|0.9935	CIDm00002336|CID6911868|0.7802	CIDm00004156|trideuteriomethyl methanesulfonate|0.8822	CIDm00000197|SCHEMBL14613190|0.9995	CIDm00000961||I-Oxido dihydrogen|0.9823	CIDm00000283|oxidanylformaldehyde|0.8217	CIDm00000977|triplet molecular oxygen|0.9303	CIDm00000866|lysine (12c/13c)|0.9752	CIDm00005234|sodium;chlorine-35(1-)|0.9959	CIDm00006503|SCHEMBL9633903|0.9723	CIDm04604180|CID4604180|0.9945	CIDm00006049|ETHYLENEDIAMINETETRAACETICACID-D16|0.9414	CIDm00002116|SCHEMBL14297170|0.9996	CIDm00000813|potassium;hydron|0.9872	CIDm00000857|leucine-d3|0.9929	CIDm00005590|4-tert-Octylphenol-3,5-d2 monoethoxylate solution|0.9689	CIDm00001115|CID9907067|0.9659	CIDm00000750|glycine-t2|0.9824	CIDm00000602|DL-Alanine-13C3|0.9966	CIDm00024934|sodiumhydrogen selenite,sodium biselenite|0.9486	CIDm00005428|CID9830965|0.9783	CIDm00024584|magnesium;trichloride|0.9945	CIDm00000222|deuterio(tritio)amine|0.9914	CIDm00093860|SCHEMBL685473|0.9992	CIDm00000876|methionine-d4|0.9974	CIDm00005376|SCHEMBL4939312|0.9414	CIDm00001134|[3'-13C]THYMIDINE|0.9661	CIDm05359596|arsenic-71|0.9871	CIDm53629505|AGN-PC-09X1LX|0.9800	CIDm00000801|INDOLE-3-ACETICACID,[5-3H]|0.9937	CIDm00000773|CID9815258|0.9827	CIDm00004122|oncodazole|0.9856	CIDm00000772|enoxaparin|0.9977	CIDm23690938|CID10830762|0.9757	CIDm00002900|ZINC03872172|0.9904	CIDm00000994|CID9989619|0.9654	CIDm00003310|SCHEMBL2514265|1.0000	CIDm00001071|Zuretinol|0.9941	CIDm00004140|NCGC00016363-01|0.9827	CIDm00002907|ZINC00155694|0.9921	CIDm09874904|SCHEMBL37451|0.9996	CIDm00000906|n-acetyl-d neuraminic acid|0.9731	CIDm00003386|01K63SUP8D|0.9905	CIDm00161491|monomethylarsonous acid|0.9996
SLC12A4|Q9UP95	CIDm00003121|valproic acid-d|0.5850	CIDm00000312|SCHEMBL15314976|0.9704	CIDm00002256|zeapos|0.9985	CIDm00005234|sodium;chlorine-35(1-)|0.6457	CIDm00000206|CID9899007|0.9352	CIDm00000813|potassium;hydron|0.9857	CIDm00023930|manganum|0.9683	CIDm05280961|genistein-d(4)|0.5198	CIDm00000232|CID9815369|1.0000	CIDm00000224|Spectrum_000075|1.0000	CIDm00023925|iron-58(2+)|1.0000	CIDm00006623|bisphenol a-(13)c(12)|0.9999	CIDm00004873|potassium-43(1+);chloride|0.9983	CIDm00003017|AGN-PC-0CX9FP|0.5355	CIDm00145068|14706-82-2|0.9498	CIDm05359596|arsenic-71|0.5227	CIDm00000453|CID9920559|0.9668	CIDm00000119|AMINOBUTYRICACID,GAMMA,[4-14C]|1.0000	CIDm00005300|SCHEMBL15012795|1.0000	CIDm00000622|BC631334|0.9997	CIDm00002506|UNII-81HH79X39W|0.9792	CIDm00005726|Zidovudine-d3|0.6888	CIDm00000892|inositol-d(6)|1.0000	CIDm00001794|hexamethyleneamiloride|1.0000	CIDm00000205|s-allo-threonine|0.9981	CIDm00006329|methylamine-d3|1.0000	CIDm00023991|xenon-134|1.0000	CIDm00004042|CID941451|0.9980	CIDm11524144|AGN-PC-0682DN|1.0000	CIDm00010340|Sodium hydrogencarbonate-12C|0.8504
TUBB2A|Q13885	CIDm00003121|valproic acid-d|0.9921	CIDm00024462|copper-64(2+);sulfate|0.5065	CIDm00000753|glycerol-d|0.8767	CIDm00002909|CID9988947|0.9259	CIDm00000712|Formaldehyde-13C,d2solution|0.5890	CIDm00023994|zinc-64|0.9355	CIDm00002336|CID6911868|0.6555	CIDm00000271|calcium-41|0.9996	CIDm00000888|mg++|0.9813	CIDm00000312|SCHEMBL15314976|0.9165	CIDm00000197|SCHEMBL14613190|0.9581	CIDm00002524|SCHEMBL10034115|0.5012	CIDm00000762|XKMLYUALXHKNFT-DTUHVUQASA-N|0.6672	CIDm00002514|cadmium-110|0.5588	CIDm04604180|CID4604180|0.5339	CIDm00006049|ETHYLENEDIAMINETETRAACETICACID-D16|0.6022	CIDm00000813|potassium;hydron|0.8653	CIDm00000730|QGWNDRXFNXRZMB-DTUHVUQASA-N|0.9999	CIDm00002767|azane;platinum-195(2+);dichloride|0.9245	CIDm00000857|leucine-d3|0.7691	CIDm00005590|4-tert-Octylphenol-3,5-d2 monoethoxylate solution|0.8592	CIDm00005978|SCHEMBL15474330|0.9268	CIDm00000681|72535-00-3|0.9253	CIDm00008117|zinc bis-glycol|0.9996	CIDm00193344|SCHEMBL1527409|0.9946	CIDm00093860|SCHEMBL685473|0.7310	CIDm00145068|14706-82-2|0.8382	CIDm00002826|SCHEMBL26609|1.0000	CIDm00006859|methyl(quinolin-8-yloxy)mercury|0.9073	CIDm00002832|ZINC03872131|0.8826	CIDm00004795|CID9543492|0.9972	CIDm00078165|{2-[n-morpholino]ethanesulfonic acid}hydrate|0.9918	CIDm00004666|CID9897470|0.9849	CIDm00000951|xv) norepinephrine|0.9811	CIDm05359596|arsenic-71|0.8261	CIDm00001153|tyrosine t23g7|0.9975	CIDm00000795|imidazolyl-d|0.9999	CIDm00019920|ZINC02038187|0.8479	CIDm00004122|oncodazole|0.9705	CIDm00000597|cytosine-1-beta-d|0.9736	CIDm00008083|morpholin-4-yl-d|0.7373	CIDm00003310|SCHEMBL2514265|0.9988	CIDm00002833|spindle poison|0.9998	CIDm00000236|asparagine (d79n-beta2ar-rluc)|0.9807	CIDm00061672|vanadate|1.0000	CIDm00001123|342611-14-7|0.8962	CIDm00000906|n-acetyl-d neuraminic acid|0.9998	CIDm00003821|690G0D6V8H|0.9176	CIDm00001148|CID9990558|0.8675
HSPA8|P11142	CIDm00003121|valproic acid-d|1.0000	CIDm00024462|copper-64(2+);sulfate|1.0000	CIDm00000753|glycerol-d|1.0000	CIDm00002909|CID9988947|1.0000	CIDm00005538|SCHEMBL12494512|0.9978	CIDm00001003|Phosphoric acid-18O4 solution|1.0000	CIDm00000712|Formaldehyde-13C,d2solution|1.0000	CIDm00000238|CID9827664|1.0000	CIDm00001983|SCHEMBL887976|1.0000	CIDm00023994|zinc-64|0.9988	CIDm00001117|hydron;methyl carbamimidothioate;sulfate|1.0000	CIDm00002336|CID6911868|0.9791	CIDm00000271|calcium-41|0.9900	CIDm00000175|perdeuterioacetoxy|0.9900	CIDm00000888|mg++|1.0000	CIDm00004156|trideuteriomethyl methanesulfonate|0.9998	CIDm00000312|SCHEMBL15314976|1.0000	CIDm00015103|SCHEMBL16062159|0.9982	CIDm00000450|CID9993501|0.9713	CIDm00000197|SCHEMBL14613190|1.0000	CIDm05280343|quercetin-3-beta-d|0.9922	CIDm00000923|zlchem 216|1.0000	CIDm00000961||I-Oxido dihydrogen|0.9996	CIDm00002256|zeapos|0.9945	CIDm00000283|oxidanylformaldehyde|0.9998	CIDm00000174|methanol/methanol-d1|0.9885	CIDm00000977|triplet molecular oxygen|1.0000	CIDm00000762|XKMLYUALXHKNFT-DTUHVUQASA-N|0.9841	CIDm00000866|lysine (12c/13c)|0.9924	CIDm00002514|cadmium-110|0.9941	CIDm00000702|(1S)-1-deuterioethanol|0.9999	CIDm00014888|white arsenic|0.9942	CIDm00005234|sodium;chlorine-35(1-)|0.9942	CIDm00006113|methylsulfonic acid, ethyl ester|0.9908	CIDm00000280|CID9920366|1.0000	CIDm00006503|SCHEMBL9633903|0.9912	CIDm00000784|superoxol|1.0000	CIDm04604180|CID4604180|0.9955	CIDm00006049|ETHYLENEDIAMINETETRAACETICACID-D16|0.9998	CIDm00000813|potassium;hydron|1.0000	CIDm00000942||-nicotine|0.9855	CIDm00000738|glutamine (14n glutamine)|1.0000	CIDm00000730|QGWNDRXFNXRZMB-DTUHVUQASA-N|0.9960	CIDm00023830|hepes-t|0.9966	CIDm00002767|azane;platinum-195(2+);dichloride|0.9995	CIDm00005590|4-tert-Octylphenol-3,5-d2 monoethoxylate solution|0.9996	CIDm00001115|CID9907067|0.9939	CIDm00002349|CID9885301|0.9956	CIDm00000232|CID9815369|0.9960
F10|P00742	CIDm00003121|valproic acid-d|1.0000	CIDm00024462|copper-64(2+);sulfate|0.9528	CIDm00000753|glycerol-d|0.9475	CIDm00002909|CID9988947|0.9712	CIDm00001003|Phosphoric acid-18O4 solution|0.9341	CIDm00000712|Formaldehyde-13C,d2solution|0.9996	CIDm00023994|zinc-64|0.9765	CIDm00001117|hydron;methyl carbamimidothioate;sulfate|0.9978	CIDm00002336|CID6911868|0.9566	CIDm00000271|calcium-41|1.0000	CIDm00000175|perdeuterioacetoxy|0.9680	CIDm00000888|mg++|1.0000	CIDm00000312|SCHEMBL15314976|0.9495	CIDm00000934|pi-Cyclopentadienyl compd. with nickel|0.9337	CIDm00000450|CID9993501|0.9861	CIDm00000197|SCHEMBL14613190|1.0000	CIDm05280343|quercetin-3-beta-d|0.9266	CIDm00000923|zlchem 216|0.9795	CIDm00000961||I-Oxido dihydrogen|0.9750	CIDm00002524|SCHEMBL10034115|1.0000	CIDm00000174|methanol/methanol-d1|1.0000	CIDm00000977|triplet molecular oxygen|0.9441	CIDm00000866|lysine (12c/13c)|0.9931	CIDm00002514|cadmium-110|1.0000	CIDm00000702|(1S)-1-deuterioethanol|0.9999	CIDm00014888|white arsenic|0.9970	CIDm00005234|sodium;chlorine-35(1-)|0.9836	CIDm00000206|CID9899007|0.9724	CIDm00000280|CID9920366|1.0000	CIDm00006503|SCHEMBL9633903|1.0000	CIDm04604180|CID4604180|0.9988	CIDm00006049|ETHYLENEDIAMINETETRAACETICACID-D16|0.9986	CIDm00000177|2-deuterio-1-tritioethanone|0.9995	CIDm00005408|UNII-P57HP4MCQZ|1.0000	CIDm00002116|SCHEMBL14297170|0.9839	CIDm00000813|potassium;hydron|1.0000	CIDm00000899|478529-44-1|0.9879	CIDm00004920|CID9948776|0.9999	CIDm00000857|leucine-d3|1.0000	CIDm00002349|CID9885301|0.9994	CIDm00000602|DL-Alanine-13C3|1.0000	CIDm00000679|trideuterio(methylsulfinyl)methane|0.9672	CIDm00000681|72535-00-3|0.9989	CIDm00023931|bis(chloranyl)mercury-201|0.9933	CIDm00023925|iron-58(2+)|1.0000	CIDm00008117|zinc bis-glycol|1.0000	CIDm00011009|copper-67(2+);dichloride|1.0000	CIDm00003054|d, diethylstilbestrol|1.0000	CIDm00000259|SCHEMBL13620354|0.9988
RDH5|Q92781	CIDm00002909|CID9988947|0.8583	CIDm00005538|SCHEMBL12494512|0.9421	CIDm00002336|CID6911868|0.7378	CIDm00015625|CID158816|0.8961	CIDm00002524|SCHEMBL10034115|0.8907	CIDm00000783|p-Hydrogen|0.9975	CIDm00000602|DL-Alanine-13C3|0.9959	CIDm00093860|SCHEMBL685473|0.9693	CIDm23690938|CID10830762|0.8658	CIDm00003413|SCHEMBL10409866|0.9249	CIDm00001071|Zuretinol|1.0000	CIDm00000925||A-Nicotinamide adenine dinucleotide sodium salt|0.9957	CIDm00036523|XLXSAKCOAKORKW-AQJXLSMYSA-N|0.9922	CIDm00005839|s(aldosterone)|0.9688	CIDm00001070|retinal d2/d4|1.0000	CIDm00000928||A-NADH|1.0000	CIDm00114944|Z37OX1ASNK|0.9993	CIDm00108143|tamibarotene|0.9900	CIDm00000015|CID9965809|0.9982	CIDm70680603|CHEMBL2316893|0.9711	CIDm00000573|neo U-|A-Carotene|0.9438	CIDm00002561|SCHEMBL2799257|0.9999
GRM5|P41594	CIDm00000238|CID9827664|0.9808	CIDm00001983|SCHEMBL887976|0.9925	CIDm00023994|zinc-64|0.9954	CIDm00001117|hydron;methyl carbamimidothioate;sulfate|0.9985	CIDm00000271|calcium-41|1.0000	CIDm00000175|perdeuterioacetoxy|0.9941	CIDm00000888|mg++|0.9976	CIDm00000197|SCHEMBL14613190|0.9973	CIDm00000283|oxidanylformaldehyde|0.9852	CIDm00000762|XKMLYUALXHKNFT-DTUHVUQASA-N|1.0000	CIDm00000866|lysine (12c/13c)|0.9934	CIDm00000702|(1S)-1-deuterioethanol|0.9983	CIDm00005408|UNII-P57HP4MCQZ|1.0000	CIDm00000783|p-Hydrogen|0.9951	CIDm00000899|478529-44-1|0.9999	CIDm00000942||-nicotine|0.9885	CIDm00000730|QGWNDRXFNXRZMB-DTUHVUQASA-N|0.9956	CIDm00023830|hepes-t|1.0000	CIDm00001115|CID9907067|0.9981	CIDm00000232|CID9815369|1.0000	CIDm00000750|glycine-t2|1.0000	CIDm00000681|72535-00-3|1.0000	CIDm00000611|d-glutamate-meso-d|1.0000	CIDm00000985|SCHEMBL1332805|0.9984	CIDm00000191|ZINC03201876|0.9990	CIDm00000187|ACETYLCHOLINE-D16BROMIDE|1.0000	CIDm00000774|dideuterio-[2-(1H-imidazol-5-yl)ethyl]amine|0.9999	CIDm00002826|SCHEMBL26609|1.0000	CIDm00077998|rosiglizole|0.9965	CIDm00000106|triammonium bis(o-phospho-l-serinate) trihydrate|0.9997	CIDm00000424|aspartic acid-d|1.0000	CIDm00078165|{2-[n-morpholino]ethanesulfonic acid}hydrate|1.0000	CIDm00000158|CID9950404|1.0000	CIDm00000951|xv) norepinephrine|1.0000	CIDm00000838|UNII-336096P2WE|1.0000	CIDm00000965|zirconyl oleate|0.9990	CIDm00000160|CID9884956|0.9999	CIDm00003987|SCHEMBL3672549|0.9986	CIDm00000264|CID9812753|1.0000	CIDm00000943|trioxonitrate(V)|0.9999	CIDm00004253|SMR001338872|0.9889	CIDm00000806|ZINC13557565|0.9984	CIDm00002907|ZINC00155694|0.9994	CIDm00000119|AMINOBUTYRICACID,GAMMA,[4-14C]|1.0000	CIDm00001158|XCCTYIAWTASOJW-OPMSUHOOSA-N|0.9977	CIDm00005202|SEROTONINBINOXALATE,5-[2-14C]|1.0000	CIDm00001166|Uridine-5'-diphosphogalactose|1.0000	CIDm00000906|n-acetyl-d neuraminic acid|0.9999	CIDm00003821|690G0D6V8H|0.9999
SLC7A2|P52569	CIDm00003121|valproic acid-d|0.9999	CIDm00002909|CID9988947|0.9992	CIDm00005538|SCHEMBL12494512|0.9995	CIDm00005562|Trichostatin A, Streptomyces sp.|0.9977	CIDm00000450|CID9993501|1.0000	CIDm00002256|zeapos|0.9944	CIDm00002524|SCHEMBL10034115|0.9920	CIDm00000866|lysine (12c/13c)|1.0000	CIDm00000206|CID9899007|0.9991	CIDm00005408|UNII-P57HP4MCQZ|0.9952	CIDm00000232|CID9815369|1.0000	CIDm00000602|DL-Alanine-13C3|1.0000	CIDm00000224|Spectrum_000075|1.0000	CIDm00023931|bis(chloranyl)mercury-201|0.9960	CIDm00023925|iron-58(2+)|1.0000	CIDm00006623|bisphenol a-(13)c(12)|1.0000	CIDm00003385|FT-0695667|0.9998	CIDm00006859|methyl(quinolin-8-yloxy)mercury|0.9982	CIDm00078165|{2-[n-morpholino]ethanesulfonic acid}hydrate|0.9994	CIDm00005040|Rapamycin C-7, analog 1|0.9998	CIDm00000596|3'-deuterio cytidine|0.9982	CIDm00001110|2,3-dideuterosuccinate-1-13c|0.9999	CIDm00000190|Adenine-2,8-3H|1.0000	CIDm00000119|AMINOBUTYRICACID,GAMMA,[4-14C]|1.0000	CIDm00005300|SCHEMBL15012795|1.0000	CIDm00000622|BC631334|0.9994	CIDm00003763|CYS9AKD70P|0.9992	CIDm00003672|SCHEMBL12496413|0.9995	CIDm00005726|Zidovudine-d3|0.9988	CIDm00000892|inositol-d(6)|1.0000	CIDm00001794|hexamethyleneamiloride|1.0000	CIDm00006329|methylamine-d3|1.0000	CIDm00001135|SCHEMBL3715677|0.9998	CIDm00000833|zinc urocanate citrullinate|1.0000	CIDm00000389|ornithine-d|1.0000	CIDm00023991|xenon-134|0.9994	CIDm00003314|zinc eugenolate|0.9975	CIDm00004042|CID941451|0.9996	CIDm00012550|CID7067445|0.9996	CIDm00000931|zirconium-naphthalene|0.9998	CIDm11524144|AGN-PC-0682DN|1.0000	CIDm00016230|Nilurid-15N3|0.9998	CIDm05289405|SSO|0.9995
FABP3|P05413	CIDm00003121|valproic acid-d|0.9993	CIDm00000753|glycerol-d|0.9975	CIDm00005538|SCHEMBL12494512|1.0000	CIDm00001003|Phosphoric acid-18O4 solution|0.9992	CIDm00000238|CID9827664|0.9789	CIDm00001983|SCHEMBL887976|0.9993	CIDm00000961||I-Oxido dihydrogen|0.9992	CIDm00000283|oxidanylformaldehyde|1.0000	CIDm00000977|triplet molecular oxygen|0.9987	CIDm00000177|2-deuterio-1-tritioethanone|1.0000	CIDm00024425|disodium;dioxido(dioxo)chromium-51|0.9964	CIDm00002116|SCHEMBL14297170|0.9796	CIDm00004920|CID9948776|1.0000	CIDm06326970|selenium-72|0.9950	CIDm00000738|glutamine (14n glutamine)|0.9986	CIDm00023830|hepes-t|1.0000	CIDm00000750|glycine-t2|0.9929	CIDm00000304|CID9909206|1.0000	CIDm00000985|SCHEMBL1332805|1.0000	CIDm00077998|rosiglizole|1.0000	CIDm00000612|sodium l-lactate-(13)c(3)|0.9962	CIDm00000231|SCHEMBL5720005|1.0000	CIDm00005591|ZINC00968278|1.0000	CIDm00000965|zirconyl oleate|1.0000	CIDm00024502|sodium dichromate(VI)|0.9990	CIDm00003776|1-deuteriopropan-2-ol|1.0000	CIDm00000303|CID9866174|0.9996	CIDm00001071|Zuretinol|1.0000	CIDm05460048|triglycerides|1.0000	CIDm00024586|sulphuric acid nickel sulphate|0.9999	CIDm00001123|342611-14-7|0.9974	CIDm00439177|O641|1.0000	CIDm00014012|CID522275|0.9997	CIDm00003763|CYS9AKD70P|0.9986	CIDm00001206|methamphetamine-d4|0.9980	CIDm00000892|inositol-d(6)|0.9948	CIDm00004763|zadonal|0.9993	CIDm00003931|2,2,3,3-tetradeuteriooctadeca-9,12-dienoic acid|1.0000	CIDm00000250|CID5799469|0.9994	CIDm00002185|n-arachidonoyl-[14c]-ethanolamine|0.9963	CIDm00000305|SCHEMBL1332010|0.9980	CIDm00023982|gadolinium-148|0.9952	CIDm00108143|tamibarotene|1.0000	CIDm00001032|CID9989212|1.0000	CIDm00000586|{[imino(amino)methyl](methyl)amino}acetate|0.9892	CIDm00015433|n.n-dimethyldodecylamine-n-oxide|0.9983	CIDm00011005|TETRADECANOIC-6,6-D2ACID|1.0000	CIDm00011146|GLYCERYL-D5TRIOCTADECANOATE|1.0000
SRM|P19623	CIDm00003121|valproic acid-d|1.0000	CIDm00024462|copper-64(2+);sulfate|0.9996	CIDm00000753|glycerol-d|0.9719	CIDm00002909|CID9988947|0.9921	CIDm00005538|SCHEMBL12494512|0.9993	CIDm00000238|CID9827664|0.9786	CIDm00001117|hydron;methyl carbamimidothioate;sulfate|0.9681	CIDm00002336|CID6911868|0.9881	CIDm00000175|perdeuterioacetoxy|0.9766	CIDm00000888|mg++|0.9813	CIDm00004156|trideuteriomethyl methanesulfonate|0.9968	CIDm00000934|pi-Cyclopentadienyl compd. with nickel|0.9992	CIDm00015103|SCHEMBL16062159|0.9996	CIDm00000450|CID9993501|0.9950	CIDm00015625|CID158816|0.9841	CIDm00000283|oxidanylformaldehyde|0.9800	CIDm00002524|SCHEMBL10034115|0.9598	CIDm00000174|methanol/methanol-d1|0.9854	CIDm00000702|(1S)-1-deuterioethanol|0.9690	CIDm00006113|methylsulfonic acid, ethyl ester|0.9995	CIDm00000280|CID9920366|0.9849	CIDm00000177|2-deuterio-1-tritioethanone|0.9870	CIDm00000783|p-Hydrogen|0.9763	CIDm00000738|glutamine (14n glutamine)|0.9729	CIDm05280961|genistein-d(4)|0.9853	CIDm00000232|CID9815369|0.9965	CIDm00000602|DL-Alanine-13C3|0.9985	CIDm00005978|SCHEMBL15474330|0.9851	CIDm00000224|Spectrum_000075|0.9785	CIDm05281707|cumestrol|0.9813	CIDm00000611|d-glutamate-meso-d|0.9517	CIDm00000222|deuterio(tritio)amine|0.9730	CIDm00001023|dihydroxyphosphoryl hydrogen phosphate|0.9797	CIDm00000876|methionine-d4|0.9929	CIDm00005376|SCHEMBL4939312|0.9789	CIDm00000193|S-Adenosylhomocysteine-13C5|0.9951	CIDm00002832|ZINC03872131|0.9998	CIDm00001567|203645-37-8|0.9930	CIDm00004666|CID9897470|0.9721	CIDm00002978|SCHEMBL13308730|0.9859	CIDm00000801|INDOLE-3-ACETICACID,[5-3H]|0.9849	CIDm00000773|CID9815258|0.9931	CIDm00004112|SCHEMBL9246378|0.9942	CIDm00000181|ZSLZBFCDCINBPY-LKJKNSTQSA-N|0.9923	CIDm00000317|RGJOEKWQDUBAIZ-FTAFPTFXSA-N|0.9985	CIDm00000402|sulphur-33|0.9984	CIDm00004939|CID9931511|0.9977	CIDm00005300|SCHEMBL15012795|0.9931	CIDm00000767|sodium bicarbonate -13c|0.9955
LDHC|P07864	CIDm00000753|glycerol-d|0.9982	CIDm00002909|CID9988947|0.9641	CIDm00005538|SCHEMBL12494512|0.9705	CIDm00001003|Phosphoric acid-18O4 solution|0.9973	CIDm00000712|Formaldehyde-13C,d2solution|0.9747	CIDm00000238|CID9827664|0.9629	CIDm00023994|zinc-64|0.9989	CIDm00001117|hydron;methyl carbamimidothioate;sulfate|0.9992	CIDm00000271|calcium-41|0.9993	CIDm00000175|perdeuterioacetoxy|0.9776	CIDm00000888|mg++|0.9996	CIDm00000312|SCHEMBL15314976|0.9961	CIDm00015103|SCHEMBL16062159|0.9766	CIDm00000197|SCHEMBL14613190|0.9998	CIDm00000923|zlchem 216|0.9987	CIDm00000961||I-Oxido dihydrogen|0.9663	CIDm00000283|oxidanylformaldehyde|0.9235	CIDm00000174|methanol/methanol-d1|0.9918	CIDm00000977|triplet molecular oxygen|0.9647	CIDm00000866|lysine (12c/13c)|0.9481	CIDm00002514|cadmium-110|1.0000	CIDm00000702|(1S)-1-deuterioethanol|0.9649	CIDm00005234|sodium;chlorine-35(1-)|0.9768	CIDm00000206|CID9899007|0.9655	CIDm00000280|CID9920366|0.9743	CIDm00006503|SCHEMBL9633903|0.9796	CIDm00000784|superoxol|0.9452	CIDm04604180|CID4604180|0.9843	CIDm00006049|ETHYLENEDIAMINETETRAACETICACID-D16|0.9686	CIDm00000177|2-deuterio-1-tritioethanone|0.9998	CIDm00000783|p-Hydrogen|0.9986	CIDm00002116|SCHEMBL14297170|0.9564	CIDm00007870|SCHEMBL1331651|0.9971	CIDm00000813|potassium;hydron|1.0000	CIDm00000738|glutamine (14n glutamine)|0.9957	CIDm00000730|QGWNDRXFNXRZMB-DTUHVUQASA-N|0.9939	CIDm00023830|hepes-t|0.9794	CIDm00002767|azane;platinum-195(2+);dichloride|0.9970	CIDm00005590|4-tert-Octylphenol-3,5-d2 monoethoxylate solution|0.9757	CIDm05280961|genistein-d(4)|0.9521	CIDm00001115|CID9907067|0.9828	CIDm00002349|CID9885301|0.9626	CIDm00000232|CID9815369|0.9920	CIDm00006410|zinc t-butyl peroxide|0.9862	CIDm00000750|glycine-t2|0.9678	CIDm00000602|DL-Alanine-13C3|0.9962	CIDm00000679|trideuterio(methylsulfinyl)methane|0.9896	CIDm00005978|SCHEMBL15474330|0.9684	CIDm00000224|Spectrum_000075|0.9993
HTR3E|A5X5Y0	CIDm00001983|SCHEMBL887976|0.9548	CIDm00001117|hydron;methyl carbamimidothioate;sulfate|0.9226	CIDm00000271|calcium-41|0.9758	CIDm00000312|SCHEMBL15314976|0.9636	CIDm00000923|zlchem 216|0.9757	CIDm00000702|(1S)-1-deuterioethanol|0.9682	CIDm00000206|CID9899007|0.9744	CIDm00000813|potassium;hydron|0.9925	CIDm00000899|478529-44-1|0.9971	CIDm00000942||-nicotine|0.9501	CIDm00000187|ACETYLCHOLINE-D16BROMIDE|0.9941	CIDm00002826|SCHEMBL26609|0.9974	CIDm00004122|oncodazole|0.9934	CIDm00004253|SMR001338872|0.9780	CIDm00005202|SEROTONINBINOXALATE,5-[2-14C]|0.9839	CIDm00003559|[19F]-HALOPERIDOL|0.9991	CIDm00002818|SCHEMBL7797033|0.9693	CIDm00006468|sernylan|0.9974	CIDm00002726|CHLORPROMAZINE-D3|0.9972	CIDm00002185|n-arachidonoyl-[14c]-ethanolamine|0.9943	CIDm00000305|SCHEMBL1332010|0.9741
ADAM17|P78536	CIDm00003121|valproic acid-d|0.9992	CIDm00024462|copper-64(2+);sulfate|0.9962	CIDm00002909|CID9988947|1.0000	CIDm00005538|SCHEMBL12494512|0.9956	CIDm00001003|Phosphoric acid-18O4 solution|1.0000	CIDm00000712|Formaldehyde-13C,d2solution|0.9984	CIDm00023994|zinc-64|1.0000	CIDm00001117|hydron;methyl carbamimidothioate;sulfate|1.0000	CIDm00000271|calcium-41|1.0000	CIDm00000888|mg++|0.9938	CIDm00004156|trideuteriomethyl methanesulfonate|0.9824	CIDm00000450|CID9993501|1.0000	CIDm00000923|zlchem 216|0.9847	CIDm00002256|zeapos|0.9886	CIDm00041322|64396-10-7|0.9990	CIDm00000283|oxidanylformaldehyde|0.9939	CIDm00000977|triplet molecular oxygen|1.0000	CIDm00000866|lysine (12c/13c)|1.0000	CIDm00000702|(1S)-1-deuterioethanol|1.0000	CIDm00005234|sodium;chlorine-35(1-)|0.9826	CIDm00006113|methylsulfonic acid, ethyl ester|0.9910	CIDm00000280|CID9920366|1.0000	CIDm00006503|SCHEMBL9633903|0.9937	CIDm00000784|superoxol|0.9987	CIDm04604180|CID4604180|0.9924	CIDm00006049|ETHYLENEDIAMINETETRAACETICACID-D16|0.9984	CIDm00005408|UNII-P57HP4MCQZ|1.0000	CIDm00002116|SCHEMBL14297170|0.9829	CIDm00004920|CID9948776|1.0000	CIDm00002767|azane;platinum-195(2+);dichloride|0.9991	CIDm00005590|4-tert-Octylphenol-3,5-d2 monoethoxylate solution|1.0000	CIDm00002349|CID9885301|1.0000	CIDm00000602|DL-Alanine-13C3|0.9939	CIDm00000679|trideuterio(methylsulfinyl)methane|0.9946	CIDm00023985|gold-198|0.9966	CIDm00000304|CID9909206|0.9955	CIDm00005297|CID9876413|0.9989	CIDm00003054|d, diethylstilbestrol|0.9990	CIDm00006623|bisphenol a-(13)c(12)|1.0000	CIDm00003385|FT-0695667|0.9914	CIDm00001690|CID9893548|0.9972	CIDm00005376|SCHEMBL4939312|0.9950	CIDm00000311|CID9990172|0.9765	CIDm05359596|arsenic-71|0.9954	CIDm00004609|CID9947360|1.0000	CIDm00000795|imidazolyl-d|0.9908	CIDm00010603|ZINC00155807|1.0000	CIDm00004112|SCHEMBL9246378|0.9991	CIDm00000772|enoxaparin|1.0000
GDNF|P39905	CIDm00005538|SCHEMBL12494512|1.0000	CIDm00001003|Phosphoric acid-18O4 solution|0.9844	CIDm00000238|CID9827664|0.9951	CIDm00001117|hydron;methyl carbamimidothioate;sulfate|0.9955	CIDm00002336|CID6911868|0.9859	CIDm00000923|zlchem 216|0.9990	CIDm00041322|64396-10-7|0.9880	CIDm00002524|SCHEMBL10034115|0.9785	CIDm00000174|methanol/methanol-d1|0.9951	CIDm00000977|triplet molecular oxygen|0.9929	CIDm00000762|XKMLYUALXHKNFT-DTUHVUQASA-N|0.9967	CIDm00000866|lysine (12c/13c)|0.9956	CIDm00000702|(1S)-1-deuterioethanol|0.9944	CIDm00014888|white arsenic|0.9881	CIDm00005234|sodium;chlorine-35(1-)|0.9844	CIDm00000280|CID9920366|0.9885	CIDm00000784|superoxol|0.9828	CIDm00006049|ETHYLENEDIAMINETETRAACETICACID-D16|0.9994	CIDm00000813|potassium;hydron|0.9998	CIDm00000899|478529-44-1|0.9991	CIDm00000738|glutamine (14n glutamine)|0.9827	CIDm00005590|4-tert-Octylphenol-3,5-d2 monoethoxylate solution|0.9994	CIDm05280961|genistein-d(4)|0.9871	CIDm00001115|CID9907067|0.9993	CIDm00002349|CID9885301|0.9933	CIDm00000544|tris(oxidanidyl)arsane|0.9881	CIDm00000679|trideuterio(methylsulfinyl)methane|0.9950	CIDm00000681|72535-00-3|0.9998	CIDm00000611|d-glutamate-meso-d|0.9970	CIDm00005297|CID9876413|0.9974	CIDm00005428|CID9830965|0.9913	CIDm00000887|wood spirit|0.9975	CIDm00004873|potassium-43(1+);chloride|0.9992	CIDm00000274|2oz6|0.9970	CIDm00000191|ZINC03201876|0.9981	CIDm00145068|14706-82-2|0.9936	CIDm00000187|ACETYLCHOLINE-D16BROMIDE|0.9991	CIDm00002215|apomorphine, nasal, Britannia;|0.9949	CIDm00002826|SCHEMBL26609|0.9996	CIDm00000951|xv) norepinephrine|0.9962	CIDm00001153|tyrosine t23g7|0.9939	CIDm00024524|CID9920365|0.9972	CIDm00000772|enoxaparin|0.9951	CIDm00000896|melatonin-d3|0.9878	CIDm25880664|SCHEMBL12356690|0.9998	CIDm00002513|sodium;dimethylarsinic acid;trihydrate|0.9996	CIDm00004253|SMR001338872|0.9981	CIDm00000119|AMINOBUTYRICACID,GAMMA,[4-14C]|0.9974	CIDm00005300|SCHEMBL15012795|0.9987
NEU2|Q9Y3R4	CIDm00001003|Phosphoric acid-18O4 solution|0.9822	CIDm00000312|SCHEMBL15314976|0.9701	CIDm00000961||I-Oxido dihydrogen|0.9981	CIDm00023830|hepes-t|0.9945	CIDm00000424|aspartic acid-d|0.9974	CIDm00000906|n-acetyl-d neuraminic acid|0.9987	CIDm00003325|CTK8F9721|1.0000
ATF2|P15336	CIDm00003121|valproic acid-d|0.9998	CIDm00024462|copper-64(2+);sulfate|0.9965	CIDm00002909|CID9988947|0.9613	CIDm00001003|Phosphoric acid-18O4 solution|0.9702	CIDm00000238|CID9827664|0.9699	CIDm00002336|CID6911868|0.9775	CIDm00000271|calcium-41|0.9856	CIDm00000450|CID9993501|0.9570	CIDm00000197|SCHEMBL14613190|0.9763	CIDm00002256|zeapos|0.9759	CIDm00041322|64396-10-7|0.9800	CIDm00000977|triplet molecular oxygen|0.9512	CIDm00000280|CID9920366|0.9870	CIDm00000784|superoxol|0.9587	CIDm04604180|CID4604180|0.9892	CIDm00002116|SCHEMBL14297170|0.9757	CIDm00005056|CTK8G2938|0.9885	CIDm00002767|azane;platinum-195(2+);dichloride|0.8058	CIDm00000857|leucine-d3|0.9952	CIDm00001115|CID9907067|0.9887	CIDm05281707|cumestrol|0.9906	CIDm00000304|CID9909206|0.9950	CIDm00008117|zinc bis-glycol|0.9743	CIDm00000274|2oz6|0.9960	CIDm00016886|ZB000289|0.9877	CIDm00093860|SCHEMBL685473|0.9840	CIDm00005376|SCHEMBL4939312|0.9857	CIDm00000231|SCHEMBL5720005|0.9955	CIDm00000181|ZSLZBFCDCINBPY-LKJKNSTQSA-N|0.9971	CIDm00000317|RGJOEKWQDUBAIZ-FTAFPTFXSA-N|0.9929	CIDm00004253|SMR001338872|0.9910	CIDm00003310|SCHEMBL2514265|0.9881	CIDm25880656|EINECS 255-353-5|0.9984	CIDm00004140|NCGC00016363-01|0.9955	CIDm00000346|SCHEMBL15483307|0.9956	CIDm00003973|ZINC37858693|0.9842	CIDm00161491|monomethylarsonous acid|0.9908	CIDm00006325|olefiant gas|0.9991	CIDm00030583|SCHEMBL33613|0.9942	CIDm00123631|SCHEMBL13319091|0.9114	CIDm00216239|SCHEMBL14481062|0.9942	CIDm00024424|zinc;sulfuric acid|0.9977	CIDm00005102|ZINC01705443|0.9975	CIDm00001135|SCHEMBL3715677|0.9860	CIDm00003345|SCHEMBL13525475|0.9774	CIDm00176155|ZINC18274812|0.9915	CIDm00016741|phenylethylisothiocyanate|0.9975	CIDm00012550|CID7067445|0.9992
NDUFV1|P49821	CIDm00003121|valproic acid-d|0.9987	CIDm00002909|CID9988947|0.9956	CIDm00023994|zinc-64|0.9882	CIDm00000271|calcium-41|0.9956	CIDm00000888|mg++|0.9914	CIDm00000934|pi-Cyclopentadienyl compd. with nickel|0.9631	CIDm00000450|CID9993501|0.7829	CIDm00015625|CID158816|0.9373	CIDm00000977|triplet molecular oxygen|0.9970	CIDm00002514|cadmium-110|0.9850	CIDm00000783|p-Hydrogen|1.0000	CIDm00002116|SCHEMBL14297170|0.9337	CIDm00023930|manganum|0.9780	CIDm06326970|selenium-72|0.9537	CIDm00005056|CTK8G2938|0.9568	CIDm00002349|CID9885301|0.8681	CIDm05281707|cumestrol|0.9595	CIDm00011009|copper-67(2+);dichloride|0.9982	CIDm00000222|deuterio(tritio)amine|0.9875	CIDm00005238|CID9833957|0.9965	CIDm00442783|SCHEMBL6727006|0.9315	CIDm00000612|sodium l-lactate-(13)c(3)|0.9105	CIDm00000311|CID9990172|0.9665	CIDm00004666|CID9897470|0.9812	CIDm05359596|arsenic-71|0.9767	CIDm00001110|2,3-dideuterosuccinate-1-13c|1.0000	CIDm46174157|KSS|0.9782	CIDm00008083|morpholin-4-yl-d|0.9663	CIDm00000402|sulphur-33|1.0000	CIDm00000867|zirconiummalonat|0.9315	CIDm00000925||A-Nicotinamide adenine dinucleotide sodium salt|1.0000	CIDm00004939|CID9931511|0.9945	CIDm00000297|protiomethane|0.9633	CIDm00000622|BC631334|0.9842	CIDm00000703|SCHEMBL15945863|1.0000	CIDm00005726|Zidovudine-d3|0.9931	CIDm00003485|xxviii) glutaraldehyde|0.9513	CIDm00002987|CID9953605|0.9948	CIDm11020241|SCHEMBL11555670|0.9925	CIDm00030583|SCHEMBL33613|0.9889	CIDm00000928||A-NADH|1.0000	CIDm00520535|superoxyde|0.9962	CIDm00004055|Vitamin K3-d8|1.0000	CIDm00005102|ZINC01705443|1.0000	CIDm00002353|SCHEMBL13799662|0.9889	CIDm00439494|fructose-13c6|0.9864	CIDm00001373|SCHEMBL13820095|1.0000	CIDm00439317|tri-mu-sulfido-mu3-sulfido-triiron(III)|1.0000	CIDm00002681|water hexadecyl-trimethylammonium chloride|0.9865
MYH7|P12883	CIDm00000753|glycerol-d|0.9972	CIDm00001003|Phosphoric acid-18O4 solution|1.0000	CIDm00000712|Formaldehyde-13C,d2solution|0.9967	CIDm00000238|CID9827664|1.0000	CIDm00023994|zinc-64|0.9723	CIDm00001117|hydron;methyl carbamimidothioate;sulfate|1.0000	CIDm00002336|CID6911868|0.9688	CIDm00000271|calcium-41|1.0000	CIDm00000175|perdeuterioacetoxy|1.0000	CIDm00000888|mg++|0.9988	CIDm00000312|SCHEMBL15314976|0.9995	CIDm00000450|CID9993501|0.9276	CIDm00000197|SCHEMBL14613190|1.0000	CIDm00002524|SCHEMBL10034115|0.9551	CIDm00000174|methanol/methanol-d1|0.9865	CIDm00000977|triplet molecular oxygen|0.9850	CIDm00000702|(1S)-1-deuterioethanol|0.9836	CIDm00000206|CID9899007|0.9980	CIDm00000280|CID9920366|0.9971	CIDm00006503|SCHEMBL9633903|0.9899	CIDm04604180|CID4604180|0.9836	CIDm00006049|ETHYLENEDIAMINETETRAACETICACID-D16|0.9944	CIDm00000899|478529-44-1|1.0000	CIDm00023930|manganum|0.9620	CIDm00005056|CTK8G2938|0.9989	CIDm00023830|hepes-t|0.9915	CIDm00000857|leucine-d3|0.9605	CIDm00005590|4-tert-Octylphenol-3,5-d2 monoethoxylate solution|0.9968	CIDm00000232|CID9815369|0.9962	CIDm00023931|bis(chloranyl)mercury-201|0.9783	CIDm00000304|CID9909206|0.9967	CIDm00005297|CID9876413|0.9976	CIDm00024584|magnesium;trichloride|0.9967	CIDm00193344|SCHEMBL1527409|1.0000	CIDm00000887|wood spirit|0.9928	CIDm00004873|potassium-43(1+);chloride|0.9856	CIDm00001023|dihydroxyphosphoryl hydrogen phosphate|0.9999	CIDm00001690|CID9893548|0.9984	CIDm00005376|SCHEMBL4939312|0.9994	CIDm00000612|sodium l-lactate-(13)c(3)|0.9971	CIDm44263835|AGN-PC-0743G4|0.9999	CIDm00001567|203645-37-8|0.9946	CIDm00004795|CID9543492|0.9963	CIDm00003779|UNII-DIA2A74855|0.9999	CIDm53629505|AGN-PC-09X1LX|0.9838	CIDm00001110|2,3-dideuterosuccinate-1-13c|0.9931	CIDm00001153|tyrosine t23g7|0.9967	CIDm00004609|CID9947360|0.9937	CIDm00000795|imidazolyl-d|0.9997
CYP2B6|P20813	CIDm00003121|valproic acid-d|0.9985	CIDm00024462|copper-64(2+);sulfate|0.9613	CIDm00000753|glycerol-d|1.0000	CIDm00002909|CID9988947|0.9994	CIDm00005538|SCHEMBL12494512|0.9977	CIDm00001003|Phosphoric acid-18O4 solution|0.9999	CIDm00001983|SCHEMBL887976|1.0000	CIDm00001117|hydron;methyl carbamimidothioate;sulfate|1.0000	CIDm00002336|CID6911868|0.9854	CIDm00000271|calcium-41|1.0000	CIDm00000888|mg++|1.0000	CIDm00000312|SCHEMBL15314976|1.0000	CIDm00000934|pi-Cyclopentadienyl compd. with nickel|0.9972	CIDm00000450|CID9993501|0.9999	CIDm00000923|zlchem 216|1.0000	CIDm00015625|CID158816|0.9733	CIDm00000961||I-Oxido dihydrogen|1.0000	CIDm00002256|zeapos|0.9907	CIDm00041322|64396-10-7|0.9643	CIDm00000283|oxidanylformaldehyde|1.0000	CIDm00002524|SCHEMBL10034115|0.9999	CIDm00000174|methanol/methanol-d1|1.0000	CIDm00000977|triplet molecular oxygen|1.0000	CIDm00002514|cadmium-110|1.0000	CIDm00000702|(1S)-1-deuterioethanol|1.0000	CIDm00000784|superoxol|1.0000	CIDm04604180|CID4604180|0.9862	CIDm00000177|2-deuterio-1-tritioethanone|1.0000	CIDm00005408|UNII-P57HP4MCQZ|1.0000	CIDm00000783|p-Hydrogen|1.0000	CIDm00002116|SCHEMBL14297170|0.9977	CIDm00000813|potassium;hydron|1.0000	CIDm00000942||-nicotine|0.9982	CIDm00004920|CID9948776|0.9960	CIDm00002767|azane;platinum-195(2+);dichloride|1.0000	CIDm00001115|CID9907067|0.9920	CIDm00000544|tris(oxidanidyl)arsane|0.9440	CIDm00000602|DL-Alanine-13C3|0.9946	CIDm00023931|bis(chloranyl)mercury-201|1.0000	CIDm00023925|iron-58(2+)|0.9994	CIDm00000304|CID9909206|0.9968	CIDm00008117|zinc bis-glycol|1.0000	CIDm00003054|d, diethylstilbestrol|0.9980	CIDm00000887|wood spirit|0.9910	CIDm00000274|2oz6|1.0000	CIDm00003017|AGN-PC-0CX9FP|0.9791	CIDm00000985|SCHEMBL1332805|0.9925	CIDm00077998|rosiglizole|0.9833	CIDm00005376|SCHEMBL4939312|0.9999
COX5A|P20674	CIDm00003121|valproic acid-d|0.6977	CIDm00005538|SCHEMBL12494512|0.9116	CIDm00001003|Phosphoric acid-18O4 solution|0.8699	CIDm00000712|Formaldehyde-13C,d2solution|0.6253	CIDm00000238|CID9827664|0.7158	CIDm00023994|zinc-64|0.9797	CIDm00000271|calcium-41|0.8068	CIDm00000888|mg++|0.8350	CIDm00000312|SCHEMBL15314976|0.9264	CIDm00000923|zlchem 216|0.7352	CIDm00000961||I-Oxido dihydrogen|0.9698	CIDm00002256|zeapos|0.9971	CIDm00000283|oxidanylformaldehyde|0.8490	CIDm00000977|triplet molecular oxygen|0.9743	CIDm00002514|cadmium-110|0.9259	CIDm00000702|(1S)-1-deuterioethanol|0.9548	CIDm00014888|white arsenic|0.9471	CIDm00005234|sodium;chlorine-35(1-)|0.9117	CIDm00000280|CID9920366|0.8570	CIDm04604180|CID4604180|0.9765	CIDm00006049|ETHYLENEDIAMINETETRAACETICACID-D16|0.9474	CIDm00000783|p-Hydrogen|0.9576	CIDm00000750|glycine-t2|0.9428	CIDm00000602|DL-Alanine-13C3|0.9946	CIDm00024934|sodiumhydrogen selenite,sodium biselenite|0.7401	CIDm00011009|copper-67(2+);dichloride|0.9774	CIDm00000612|sodium l-lactate-(13)c(3)|0.5749	CIDm00000773|CID9815258|0.9378	CIDm00000772|enoxaparin|0.9622	CIDm00000303|CID9866174|0.8919	CIDm00002506|UNII-81HH79X39W|0.9219	CIDm00005726|Zidovudine-d3|0.7882	CIDm00001016|VZ33528|0.9546	CIDm00002548|SCHEMBL6905200|0.9729	CIDm00000781|zirconium thiocyanate|0.9713	CIDm00005839|s(aldosterone)|0.9576	CIDm00001174|uracil-13c4,15n2|0.9775	CIDm00000928||A-NADH|0.9656	CIDm00005102|ZINC01705443|0.5957	CIDm00114944|Z37OX1ASNK|0.9623	CIDm00003640|ZINC00607920|0.9470	CIDm00000768|prussic acid|0.7574	CIDm00000710|sodium riboflavin5'-phosphate|0.9777	CIDm00012550|CID7067445|0.9911	CIDm00011146|GLYCERYL-D5TRIOCTADECANOATE|0.5325
SRD5A3|Q9H8P0	CIDm00003121|valproic acid-d|0.9999	CIDm00024462|copper-64(2+);sulfate|0.9948	CIDm00002909|CID9988947|0.9867	CIDm00004156|trideuteriomethyl methanesulfonate|0.9911	CIDm00000450|CID9993501|0.9776	CIDm00000961||I-Oxido dihydrogen|0.9952	CIDm00006113|methylsulfonic acid, ethyl ester|0.9998	CIDm00005408|UNII-P57HP4MCQZ|0.9955	CIDm00000783|p-Hydrogen|0.9952	CIDm00004920|CID9948776|0.9931	CIDm05280961|genistein-d(4)|0.9652	CIDm00001023|dihydroxyphosphoryl hydrogen phosphate|0.9983	CIDm53629505|AGN-PC-09X1LX|0.9911	CIDm00000871|CID9957787|0.9921	CIDm00000236|asparagine (d79n-beta2ar-rluc)|0.9998	CIDm00001206|methamphetamine-d4|0.9907	CIDm00000929|beta-NADP|0.9985	CIDm00000930||A-NADPH|0.9997	CIDm00000015|CID9965809|0.9998	CIDm00001923|SCHEMBL3119726|0.9980
GABRR1|P24046	CIDm00005538|SCHEMBL12494512|0.6370	CIDm00000312|SCHEMBL15314976|0.9685	CIDm00005056|CTK8G2938|0.9952	CIDm00000750|glycine-t2|0.9846	CIDm00000187|ACETYLCHOLINE-D16BROMIDE|0.9937	CIDm00000596|3'-deuterio cytidine|0.7730	CIDm00000119|AMINOBUTYRICACID,GAMMA,[4-14C]|1.0000	CIDm00003007|CHEMBL3250775|1.0000	CIDm71563398|CHEMBL2403340|0.9999	CIDm00003763|CYS9AKD70P|0.9876	CIDm00003488|SCHEMBL13346803|0.9981	CIDm00003224|RDYMFSUJUZBWLH-JAGSBRHWSA-N|0.9881	CIDm00003562|CHEMBL3250431|0.9999	CIDm00003016|Valium-13C,d3|1.0000
BCAT2|O15382	CIDm00000753|glycerol-d|0.9979	CIDm00002909|CID9988947|1.0000	CIDm00005538|SCHEMBL12494512|1.0000	CIDm00001003|Phosphoric acid-18O4 solution|0.9998	CIDm00000238|CID9827664|0.9959	CIDm00001117|hydron;methyl carbamimidothioate;sulfate|0.9982	CIDm00000271|calcium-41|0.9994	CIDm00000175|perdeuterioacetoxy|0.9786	CIDm00000312|SCHEMBL15314976|0.9988	CIDm00015103|SCHEMBL16062159|0.9986	CIDm00000923|zlchem 216|0.9994	CIDm00002256|zeapos|1.0000	CIDm00000174|methanol/methanol-d1|0.9974	CIDm00014888|white arsenic|0.9932	CIDm00000280|CID9920366|0.9932	CIDm00006503|SCHEMBL9633903|0.9745	CIDm00007870|SCHEMBL1331651|0.9991	CIDm00000813|potassium;hydron|0.9986	CIDm00000738|glutamine (14n glutamine)|0.9999	CIDm00023830|hepes-t|0.9980	CIDm00000857|leucine-d3|1.0000	CIDm00000232|CID9815369|0.9981	CIDm00000750|glycine-t2|0.9968	CIDm00000602|DL-Alanine-13C3|0.9995	CIDm00023985|gold-198|1.0000	CIDm00000611|d-glutamate-meso-d|0.9997	CIDm00000051|SCHEMBL6887701|0.9992	CIDm00008117|zinc bis-glycol|0.9960	CIDm00005428|CID9830965|0.9997	CIDm00000222|deuterio(tritio)amine|0.9956	CIDm00005238|CID9833957|0.9999	CIDm00000876|methionine-d4|0.9958	CIDm00000193|S-Adenosylhomocysteine-13C5|1.0000	CIDm00000612|sodium l-lactate-(13)c(3)|0.9998	CIDm00248893|{1-[(1-phenylethyl)sulfanyl]ethyl}benzene|0.9843	CIDm00000311|CID9990172|0.9987	CIDm00000106|triammonium bis(o-phospho-l-serinate) trihydrate|1.0000	CIDm00000424|aspartic acid-d|0.9934	CIDm00008172|tris-tri-ethyleneglycolphosphate|0.9921	CIDm00002978|SCHEMBL13308730|0.9999	CIDm00008200|tris(tetraethyleneglycol)phosphite|0.9994	CIDm00001153|tyrosine t23g7|0.9981	CIDm00004609|CID9947360|0.9998	CIDm00019920|ZINC02038187|0.9999	CIDm00533669|SCHEMBL13770920|0.9992	CIDm00000317|RGJOEKWQDUBAIZ-FTAFPTFXSA-N|0.9992	CIDm00000994|CID9989619|0.9999	CIDm00000925||A-Nicotinamide adenine dinucleotide sodium salt|0.9997	CIDm00000236|asparagine (d79n-beta2ar-rluc)|1.0000
ECI2|O75521	CIDm00003121|valproic acid-d|1.0000	CIDm00024462|copper-64(2+);sulfate|0.9881	CIDm00000753|glycerol-d|0.9944	CIDm00002909|CID9988947|1.0000	CIDm00005538|SCHEMBL12494512|0.9925	CIDm00001003|Phosphoric acid-18O4 solution|0.9643	CIDm00000712|Formaldehyde-13C,d2solution|0.9792	CIDm00000238|CID9827664|0.9518	CIDm00001983|SCHEMBL887976|0.9499	CIDm00023994|zinc-64|0.9718	CIDm00001117|hydron;methyl carbamimidothioate;sulfate|1.0000	CIDm00000271|calcium-41|0.9857	CIDm00000175|perdeuterioacetoxy|0.9885	CIDm00000312|SCHEMBL15314976|0.9941	CIDm00000934|pi-Cyclopentadienyl compd. with nickel|1.0000	CIDm00015103|SCHEMBL16062159|0.9985	CIDm00005562|Trichostatin A, Streptomyces sp.|0.9819	CIDm00000197|SCHEMBL14613190|0.9347	CIDm05280343|quercetin-3-beta-d|0.9928	CIDm00000923|zlchem 216|0.9752	CIDm00000283|oxidanylformaldehyde|0.9773	CIDm00000174|methanol/methanol-d1|0.9834	CIDm00002514|cadmium-110|0.9903	CIDm00000702|(1S)-1-deuterioethanol|0.9636	CIDm00000280|CID9920366|0.9822	CIDm00006503|SCHEMBL9633903|0.9521	CIDm00000783|p-Hydrogen|0.9864	CIDm00024425|disodium;dioxido(dioxo)chromium-51|0.9637	CIDm00007870|SCHEMBL1331651|0.9894	CIDm00000813|potassium;hydron|0.9964	CIDm00001115|CID9907067|0.9938	CIDm00002349|CID9885301|0.9896	CIDm00000679|trideuterio(methylsulfinyl)methane|0.9912	CIDm00008117|zinc bis-glycol|0.9846	CIDm00005238|CID9833957|0.9988	CIDm00008172|tris-tri-ethyleneglycolphosphate|0.9866	CIDm00000951|xv) norepinephrine|0.9890	CIDm00008200|tris(tetraethyleneglycol)phosphite|0.9934	CIDm00000965|zirconyl oleate|0.9584	CIDm00000840|(2R,3S,4S,5R)-6-methyloxane-2,3,4,5-tetrol|0.9976	CIDm25880664|SCHEMBL12356690|0.9938	CIDm00000181|ZSLZBFCDCINBPY-LKJKNSTQSA-N|0.9979	CIDm00123638|AGN-PC-04Y3WW|0.9918	CIDm00000264|CID9812753|0.9912	CIDm00000317|RGJOEKWQDUBAIZ-FTAFPTFXSA-N|1.0000	CIDm00002513|sodium;dimethylarsinic acid;trihydrate|0.9968	CIDm00008083|morpholin-4-yl-d|0.9997	CIDm00000867|zirconiummalonat|0.9779	CIDm00000236|asparagine (d79n-beta2ar-rluc)|0.9954
BCL2L1|Q07817	CIDm00003121|valproic acid-d|1.0000	CIDm00000753|glycerol-d|0.9999	CIDm00002909|CID9988947|0.9985	CIDm00005538|SCHEMBL12494512|1.0000	CIDm00001003|Phosphoric acid-18O4 solution|0.9943	CIDm00000712|Formaldehyde-13C,d2solution|0.9978	CIDm00000238|CID9827664|0.9685	CIDm00001983|SCHEMBL887976|0.9918	CIDm00023994|zinc-64|0.9954	CIDm00001117|hydron;methyl carbamimidothioate;sulfate|0.9999	CIDm00002336|CID6911868|1.0000	CIDm00000175|perdeuterioacetoxy|0.9984	CIDm00000888|mg++|0.9967	CIDm00000312|SCHEMBL15314976|1.0000	CIDm00000934|pi-Cyclopentadienyl compd. with nickel|1.0000	CIDm00005562|Trichostatin A, Streptomyces sp.|0.9999	CIDm00000450|CID9993501|0.9946	CIDm05280343|quercetin-3-beta-d|1.0000	CIDm00000923|zlchem 216|0.9999	CIDm00015625|CID158816|0.9987	CIDm00000961||I-Oxido dihydrogen|0.9956	CIDm00002256|zeapos|0.9970	CIDm00041322|64396-10-7|1.0000	CIDm00000283|oxidanylformaldehyde|0.9728	CIDm00002524|SCHEMBL10034115|0.9971	CIDm00000174|methanol/methanol-d1|0.9893	CIDm00000977|triplet molecular oxygen|0.9714	CIDm00000762|XKMLYUALXHKNFT-DTUHVUQASA-N|0.9897	CIDm00000866|lysine (12c/13c)|0.9903	CIDm00002514|cadmium-110|0.9716	CIDm00000702|(1S)-1-deuterioethanol|0.9993	CIDm00014888|white arsenic|0.9999	CIDm00005234|sodium;chlorine-35(1-)|0.9804	CIDm00000280|CID9920366|0.9962	CIDm00006503|SCHEMBL9633903|0.9873	CIDm00000784|superoxol|0.9836	CIDm04604180|CID4604180|0.9885	CIDm00006049|ETHYLENEDIAMINETETRAACETICACID-D16|0.9946	CIDm00000177|2-deuterio-1-tritioethanone|0.9999	CIDm00024425|disodium;dioxido(dioxo)chromium-51|0.9872	CIDm00002116|SCHEMBL14297170|0.9856	CIDm00000942||-nicotine|0.9971	CIDm00004920|CID9948776|0.9995	CIDm06326970|selenium-72|0.9977	CIDm00000738|glutamine (14n glutamine)|0.9942	CIDm00005056|CTK8G2938|1.0000	CIDm00023830|hepes-t|0.9384	CIDm00002767|azane;platinum-195(2+);dichloride|1.0000	CIDm00000857|leucine-d3|0.9924
[truncated: 2,054 more rows]
[truncated: 370 more columns]
