# Supplementary material for: A Multi-Label Learning Framework for Drug Repurposing
Source: Pharmaceutics. 2019 Sep 9;11(9):466. doi: 10.3390/pharmaceutics11090466 (PMC6781509; doi:10.3390/pharmaceutics11090466)
Supplement: Supplementary file 1 [file pharmaceutics-11-00466-s001.zip › supplementary files/S4.csv]

CIDm05280961|genistein-d(4)	NLRP4|Q96MN2;CTRL|P40313;TAAR6|Q96RI8;INPP4A|Q96PE3;PLPPR3|Q6T4P5;PSMB6|P28072;UTP6|Q9NYH9;ASMT|I7HFW6;SERF1B|O75920;PRRC2B|Q5JSZ5;KRT78|Q8N1N4;PSMB3|P49720;CDHR4|A6H8M9;CHID1|H0YC89;PCDH1|Q08174;CAAP1|Q9H8G2;TSFM|F8WCK2;MAST4|O15021;CPNE4|Q96A23;SEC24C|P53992;CCDC59|Q9P031;COX7A2|P14406;LRRC57|Q8N9N7;PPP1R14D|Q9NXH3;GSC2|O15499;SCARF2|Q96GP6;MCM4|P33991;TANC2|Q9HCD6;MRPL11|Q9Y3B7;POLD3|Q15054;TT…
CIDm00000925|	G6PD|P11413;AKR1B1|P15121;KCNF1|Q9H3M0;ALDH6A1|Q02252;ACTA1|P68133;LDHA|P00338;GPAT4|Q86UL3;MYLK3|Q32MK0;KCNC4|Q03721;RDH16|O75452;AKR1C8P|Q5T2L2;HSD3B2|P26439;BTD|P43251;SLC2A13|Q96QE2;THEMIS2|Q5TEJ8;TEKT4|Q8WW24;ALDH1A1|P00352;TSPEAR|Q8WU66;ACOT8|O14734;KCNK12|Q9HB15;UROC1|Q96N76;DGKZ|Q13574;TPI1|P60174;PCK1|P35558;VNN3|Q9NY84;AKR1C1|Q04828;EFL1|Q7Z2Z2;ACSS1|Q9NUB1;CYP2C18|P33260;CHGB|P05060;FH…
CIDm00008117|zinc bis-glycol	CDK18|A0A0A0MSJ6;KY|Q8NBH2;CHEK2|H0Y820;ASMT|I7HFW6;CPED1|A4D0V7;IFFO1|Q0D2I5;NRIP3|Q9NQ35;C1orf131|Q8NDD1;MPPED1|O15442;SWT1|Q5T5J6;RAD51|E9PI54;FKBP7|F8WE12;GIPC3|Q8TF64;DCT|A0A0A0MTD3;TEX30|Q5JUR7;IGHV3OR16-10|A0A075B7F0;ABHD16B|Q9H3Z7;RBMXL2|O75526;PLEKHH1|Q9ULM0;SBK1|Q52WX2;WFDC10B|Q8IUB3;FRMD1|Q8N878;MDS2|Q8NDY4;PTRHD1|Q6GMV3;DERL3|E7EVA4;ABHD12B|Q7Z5M8;DIP2C|Q9Y2E4;FKBP1C|Q5VVH2;MPND|Q8N594
CIDm00005056|CTK8G2938	CTRL|P40313;INPP4A|Q96PE3;TCP11L1|Q9NUJ3;SRGAP1|Q7Z6B7;CASS4|Q9NQ75;CBWD1|Q9BRT8;WSB2|Q9NYS7;PLPPR3|Q6T4P5;ASB17|Q8WXJ9;PGPEP1L|A6NFU8;CHID1|H0YC89;PJVK|Q0ZLH3;PEBP4|Q96S96;HSPA12A|O43301;MAST4|O15021;DUSP14|O95147;SOGA3|Q5TF21;ARL15|Q9NXU5;LRRC41|Q15345;CBWD2|Q8IUF1;IQCA1|Q86XH1;BCL7B|Q9BQE9;NEURL2|Q9BR09;GBP7|Q8N8V2;QRICH1|Q2TAL8;TECPR2|O15040;CBWD6|Q4V339;ARL13A|Q5H913;CEACAM3|P40198;KIAA1522|…
CIDm00001207|SCHEMBL9267991	ARL15|Q9NXU5;RCCD1|A6NED2;GBP7|Q8N8V2;BAHCC1|Q9P281;ARL13A|Q5H913;RAB42|Q8N4Z0;TAAR2|Q9P1P5;RAB15|J3QSF4;PFKFB4|Q16877;TAAR8|Q969N4
CIDm00002995|MOLI001353	KBTBD4|Q9NVX7;GPRC5D|Q9NZD1;GPR153|Q6NV75;GPR162|Q16538;GOLGA6L10|A0A0M3HER8;GOLGA6L19|H0YKK7;KLHL28|Q9NXS3;SBNO1|A3KN83;GOLGA6L9|A6NEM1;GPR82|Q96P67;GOLGA8K|D6RF30;KBTBD12|Q3ZCT8;KRT23|Q9C075;OXGR1|Q96P68;GPR141|Q7Z602;SUCNR1|Q9BXA5;LPAR5|Q9H1C0;GOLGA6B|A6NDN3;KBTBD2|Q8IY47;KLHL36|Q8N4N3;GPR160|Q9UJ42;HCAR1|Q9BXC0;GOLGA6A|Q9NYA3
CIDm00000298|threo-Chloramphenicol, l-	GPRC5D|Q9NZD1;GPR153|Q6NV75;TCP11L1|Q9NUJ3;NAP1L3|Q99457;CBWD1|Q9BRT8;ARRDC2|Q8TBH0;GPR162|Q16538;FANCE|Q9HB96;SATB1|C9JP21;SERF1B|O75920;FAM91A1|Q658Y4;ERP27|Q96DN0;PEBP4|Q96S96;NAP1L6|A6NFF2;TECTB|Q96PL2;CBWD2|Q8IUF1;IQCA1|Q86XH1;NAP1L5|Q96NT1;GBP7|Q8N8V2;GPR82|Q96P67;CBWD6|Q4V339;FAM122B|G1UD79;KIAA1522|Q9P206;RAB42|Q8N4Z0;NLRP13|Q86W25;GPR141|Q7Z602;GPR160|Q9UJ42;RGS5|O15539;NLRP7|A0A0G2JNK3;…
CIDm00003624|Homidium-d5 Bromide	CDK18|A0A0A0MSJ6;C11orf84|Q9BUA3;SLC35F2|Q8IXU6;HIST1H2AH|Q96KK5;FNBP4|Q8N3X1;PEBP4|Q96S96;ANXA10|Q9UJ72;HIST1H2AJ|Q99878;FDXACB1|Q9BRP7;CEBPZ|Q03701;CDK11B|A0A0D9SEN2;HERPUD2|Q9BSE4;HIST2H2AB|Q8IUE6;SWT1|Q5T5J6;GP9|P14770;HIST1H2AD|P20671;SLC35F1|Q5T1Q4;H2AFJ|Q9BTM1;MDS2|Q8NDY4;SVOPL|Q8N434;HIST2H2AA4|Q6FI13
CIDm00024934|sodiumhydrogen selenite,sodium biselenite	MRPS22|P82650;OR4S2|Q8NH73;OR6X1|Q8NH79;OR2T10|Q8NGZ9;CMC4|P56277;OR2W1|Q9Y3N9;OR7G3|Q8NG95;OR8H3|Q8N146;OR13G1|Q8NGZ3;OR4C46|A6NHA9;OR2T12|Q8NG77;POLE4|Q9NR33;OR4A16|Q8NH70;MT1E|P04732;C11orf84|Q9BUA3;CDCA7|Q9BWT1;ATP5F1C|P36542;OR2M2|Q96R28;OR10Q1|Q8NGQ4;OR52A5|Q9H2C5;RPL26L1|Q9UNX3;RPL19|P84098;RPL39|P62891;ZSWIM9|Q86XI8;OR7E24|Q6IFN5;OR10A7|Q8NGE5;TAS2R41|P59536;OR2AG1|Q9H205;CKAP2L|Q8IYA6;OR…
CIDm00000764|s:guanine	AGAP7P|Q5VUJ5;GPRC5D|Q9NZD1;GPR153|Q6NV75;SBK2|P0C263;ARL10|Q8N8L6;GPR162|Q16538;AGAP3|Q96P47;HECTD2|Q5U5R9;VPS13B|Q7Z7G8;GSTT2B|P0CG30;PSMB6|P28072;CPED1|A4D0V7;TRAPPC5|Q8IUR0;DEPDC7|Q96QD5;RAB40C|Q96S21;CAST|A0A0C4DGB5;RPL22L1|Q6P5R6;IQSEC2|Q5JU85;ARL15|Q9NXU5;AGAP5|A6NIR3;UBFD1|O14562;AGAP9|Q5VTM2;AGFG2|O95081;ARHGEF37|A1IGU5;EIF2S3B|Q2VIR3;DCDC1|P59894;GBP7|Q8N8V2;NME7|Q9Y5B8;ANKRD20A1|Q5TYW2…
CIDm00000710|sodium riboflavin5'-phosphate	KCNK12|Q9HB15;SBNO1|A3KN83;UBE2NL|Q5JXB2;NDUFA3|O95167;SLC52A1|Q9NWF4;DHX35|Q9H5Z1;KCNK13|Q9HB14
CIDm00023931|bis(chloranyl)mercury-201	GPRC5D|Q9NZD1;GPR153|Q6NV75;ARRDC2|Q8TBH0;GPR162|Q16538;IFNA10|P01566;FANCE|Q9HB96;PCDH7|O60245;PPP1R32|Q7Z5V6;SERF1B|O75920;IFNA21|P01568;CDHR4|A6H8M9;IFNA14|P01570;FAT3|Q8TDW7;CAB39L|Q9H9S4;DDX60L|Q5H9U9;SEC24D|O94855;FYB1|D6RFJ5;DDIT4L|Q96D03;RGS7BP|Q6MZT1;TCHHL1|Q5QJ38;MT1F|P04733;GIPC3|Q8TF64;GPR82|Q96P67;IFNA16|P05015;KIAA1522|Q9P206;SBK1|Q52WX2;OXGR1|Q96P68;PRSS23|O95084;IFNA5|P01569;HLA-D…
CIDm00000295|ZOOGRGPOEVQQDX-BDXYJKHTSA-N	OR4S2|Q8NH73;OR1Q1|Q15612;OR13G1|Q8NGZ3;OR4C46|A6NHA9;KCNK12|Q9HB15;OR4A16|Q8NH70;TCP11L1|Q9NUJ3;ANKDD1A|Q495B1;OR2AT4|A6NND4;OR4D11|Q8NGI4;ODF3L2|Q3SX64;OR4S1|Q8NGB4;CNGA4|Q8IV77;OR10K1|Q8NGX5;OR4X1|Q8NH49;OR4K15|Q8NH41;OR1I1|O60431;OR4D9|Q8NGE8;OR4N2|Q8NGD1;OR4D6|Q8NGJ1;OR4F5|Q8NH21;OR4F21|O95013;OR4C13|Q8NGP0;FDXACB1|Q9BRP7;OR4B1|Q8NGF8;OR10K2|Q6IF99;OR4P4|Q8NGL7;OR4D2|P58180;OR4E2|Q8NGC2;OR1S…
CIDm00102399|alpha-D-Galp-(1->6)-alpha-D-Galp-(1->6)-D-Glu	P2RX2|Q32MC3;EFCAB9|A8MZ26;CALML4|Q96GE6;SBNO1|A3KN83;EFCAB2|Q5VUJ9;C7orf43|Q8WVR3;IL1F10|Q8WWZ1;EFCAB8|A8MWE9;DHX35|Q9H5Z1;GIPC3|Q8TF64;RHOBTB1|O94844;SBK1|Q52WX2;MDS2|Q8NDY4;CCDC129|Q6ZRS4;ANKEF1|Q9NU02;SCUBE2|A0A0A0MTC8
CIDm00316448|X2FCK16QAH	THAP10|Q9P2Z0;MOB3A|Q96BX8;FSD1L|Q9BXM9;C11orf84|Q9BUA3;GPANK1|O95872;FAM49A|Q9H0Q0;TIGD6|Q17RP2;DUXA|A6NLW8;THAP8|Q8NA92;ZFR2|Q9UPR6;CREB5|Q02930;LBX2|Q6XYB7;SPAG7|O75391;INSM2|Q96T92;ZNF618|B5MDS3;METTL5|Q9NRN9;SERF1B|O75920;ZNF608|Q9ULD9;TIGD4|Q8IY51;TTC14|Q96N46;THAP3|Q8WTV1;PHF3|Q92576;GMEB1|Q9Y692;SBNO1|A3KN83;RSPH6A|Q9H0K4;THAP6|Q8TBB0;ZUFSP|Q96AP4;CPXCR1|Q8N123;DUX4L2|P0CJ85;GPATCH11|Q8N9…
CIDm00001110|2,3-dideuterosuccinate-1-13c	GPRC5D|Q9NZD1;GPR153|Q6NV75;GPR148|Q8TDV2;ARRDC2|Q8TBH0;GPR162|Q16538;NOXRED1|Q6NXP6;SELENOO|Q9BVL4;SATB1|C9JP21;MRGPRD|Q8TDS7;METTL7B|Q6UX53;FAM91A1|Q658Y4;GPR151|Q8TDV0;IFFO1|Q0D2I5;CCDC58|Q4VC31;C10orf67|Q8IYJ2;CMC2|Q9NRP2;MB21D2|Q8IYB1;NDUFA2|O43678;NDUFB2|O95178;GPR82|Q96P67;LEXM|Q3ZCV2;NIPSNAP3B|Q9BS92;HSDL1|Q3SXM5;GPR150|Q8NGU9;COX8C|Q7Z4L0;GPR135|Q8IZ08;MDS2|Q8NDY4;GPR141|Q7Z602;CCDC102A|…
CIDm00002767|azane;platinum-195(2+);dichloride	CASS4|Q9NQ75;RNF113B|Q8IZP6;C10orf88|Q9H8K7;VPS13B|Q7Z7G8;GOLGA8B|A8MQT2;SATB1|C9JP21;CPED1|A4D0V7;HIST1H2AH|Q96KK5;TENT5C|Q5VWP2;MSANTD3|Q96H12;FNBP4|Q8N3X1;TSFM|F8WCK2;HIST1H2AM|P0C0S8;CAB39L|Q9H9S4;PHLDB3|Q6NSJ2;CAST|A0A0C4DGB5;SOGA3|Q5TF21;HIST1H2AJ|Q99878;FDXACB1|Q9BRP7;RFC2|P35250;CCDC59|Q9P031;CEBPZ|Q03701;HERPUD2|Q9BSE4;HIST2H2AB|Q8IUE6;TRUB1|Q8WWH5;TECPR2|O15040;GP9|P14770;BRD9|Q9H8M2;HI…
CIDm00011979|6-deuterio-5-methyl-1H-benzimidazole	OR4S2|Q8NH73;OR8H3|Q8N146;OR1Q1|Q15612;PPIL3|B8ZZ77;OR13G1|Q8NGZ3;OR4C46|A6NHA9;OR4A16|Q8NH70;NAP1L3|Q99457;PCDHB4|Q9Y5E5;OR9G4|Q8NGQ1;OR4Q3|Q8NH05;OR8U1|Q8NH10;C10orf88|Q9H8K7;OR5K3|A6NET4;OR5AK2|Q8NH90;OR2AT4|A6NND4;MCEMP1|Q8IX19;ECHDC2|Q86YB7;OR4D11|Q8NGI4;OR8K3|Q8NH51;OR5L1|Q8NGL2;OR5AU1|Q8NGC0;OR8K1|Q8NGG5;OR4S1|Q8NGB4;H2AFV|Q71UI9;OR10K1|Q8NGX5;OR4X1|Q8NH49;MSANTD3|Q96H12;OR4K15|Q8NH41;EFR3…
CIDm00003816|beta-Kainic acid	INSL6|Q9Y581;FCHSD1|Q86WN1;METTL7B|Q6UX53;SBNO1|A3KN83;SNRNP48|Q6IEG0;OCLM|Q9Y5M6;GPBP1L1|Q9HC44;C6orf47|O95873
CIDm00004253|SMR001338872	GPRC5D|Q9NZD1;GPR153|Q6NV75;URB1|O60287;SGK494|Q96LW2;ARRDC2|Q8TBH0;GPR162|Q16538;IFNA10|P01566;NOXRED1|Q6NXP6;IFNA21|P01568;FAM91A1|Q658Y4;IFNA14|P01570;GPR82|Q96P67;DCT|A0A0A0MTD3;IFNA16|P05015;ZMAT5|Q9UDW3;KIAA1522|Q9P206;RBMXL2|O75526;OXGR1|Q96P68;IFNA5|P01569;IFNA8|P32881;GPR141|Q7Z602;SUCNR1|Q9BXA5;LPAR5|Q9H1C0;DHRS12|A0PJE2;GPR160|Q9UJ42;KCNJ15|Q99712;HCAR1|Q9BXC0;IFNA6|P05013
CIDm00000750|glycine-t2	GPRC5D|Q9NZD1;GPR153|Q6NV75;IQCF6|A8MYZ5;C10orf88|Q9H8K7;GPR162|Q16538;SERF1B|O75920;DGAT2L7P|Q6IED9;LGALS2|P05162;MSANTD3|Q96H12;HIST1H2BL|Q99880;HIST1H2BO|P23527;R3HCC1|Q9Y3T6;HIST1H2AJ|Q99878;H2BFM|P0C1H6;CRYBB1|P53674;DUSP28|Q4G0W2;RGPD3|A6NKT7;HIST2H2AB|Q8IUE6;HIST1H2AC|Q93077;PPIC|P45877;PPWD1|Q96BP3;FKBP7|F8WE12;GPR82|Q96P67;CNPPD1|Q9BV87;HIST1H2AA|Q96QV6;IGHV3OR16-10|A0A075B7F0;KIAA1522|Q…
CIDm00000586|{[imino(amino)methyl](methyl)amino}acetate	KCNK12|Q9HB15;TSNAXIP1|Q2TAA8;ANKK1|Q8NFD2;KCNK13|Q9HB14
CIDm00004156|trideuteriomethyl methanesulfonate	ZNF354C|Q86Y25;PDYN|P01213;MOB3A|Q96BX8;LONRF3|Q496Y0;RASSF4|Q9H2L5;MND1|Q9BWT6;WFDC13|Q8IUB5;SEC22C|Q9BRL7;CIZ1|Q9ULV3;ZNF783|Q6ZMS7;C6orf120|Q7Z4R8;RCOR2|Q8IZ40;ZNF737|O75373;ZNF248|Q8NDW4;DYDC1|Q8WWB3;AKIRIN1|Q9H9L7;FAM135B|Q49AJ0;ZNF716|A6NP11;ZNF773|Q6PK81;ZNF836|Q6ZNA1;BOLA3|Q53S33;KLF17|Q5JT82;INTS6|Q9UL03;ZNF267|Q14586;FAM49A|Q9H0Q0;CSMD3|Q7Z407;FAM107A|O95990;FAM124B|Q9H5Z6;RPL39|P62891;…
CIDm00000767|sodium bicarbonate -13c	PUSL1|Q8N0Z8;RPL32|P62910;SERF1B|O75920;CPA5|Q8WXQ8;VCX2|Q9H322;ADAL|H3BUD6;KIAA1522|Q9P206;PTRHD1|Q6GMV3;MRPL4|Q9BYD3
CIDm00001016|VZ33528	CDK18|A0A0A0MSJ6;TCP11L1|Q9NUJ3;ANKDD1A|Q495B1;LAT|H3BQD8;FDXACB1|Q9BRP7;CDK11B|A0A0D9SEN2;CLDND1|Q9NY35;PRR5-ARHGAP8|B1AHC3;EVI2A|P22794;ANKDD1B|A6NHY2;CABLES2|Q9BTV7;LANCL3|Q6ZV70
CIDm00439317|tri-mu-sulfido-mu3-sulfido-triiron(III)	SELENOO|Q9BVL4;MTG2|Q9H4K7;ARSK|Q6UWY0;MYO1H|Q8N1T3;CCDC58|Q4VC31;C10orf67|Q8IYJ2;CMC2|Q9NRP2;FKBP7|F8WE12;LEXM|Q3ZCV2;NIPSNAP3B|Q9BS92;HSDL1|Q3SXM5;SLC2A7|Q6PXP3;ARSJ|Q5FYB0;PPIL6|B4DEK6;C6orf203|Q9P0P8;BCLAF3|A2AJT9
CIDm16738692|AGN-PC-0808RB	METTL5|Q9NRN9;PPIP5K2|O43314
CIDm00003907|AGN-PC-04Y4OZ	GPRC5D|Q9NZD1;GPR153|Q6NV75;GPR148|Q8TDV2;PRSS38|A1L453;ARRDC2|Q8TBH0;GPR162|Q16538;PRSS58|Q8IYP2;FAM91A1|Q658Y4;GPR151|Q8TDV0;ABCA10|Q8WWZ4;GPR82|Q96P67;PTH2|Q96A98;GPR150|Q8NGU9;P2RY8|Q86VZ1;PRSS46P|E5RG02;GZMK|P49863;GPR135|Q8IZ08;GPR141|Q7Z602;PRSS48|Q7RTY5;GPR45|Q9Y5Y3;CTRB2|H3BP92;TPSD1|Q9BZJ3;KIAA0586|G3V2T5
CIDm00439783|deacetoxyvindolinium cation	THAP10|Q9P2Z0;MOB3A|Q96BX8;FSD1L|Q9BXM9;C11orf84|Q9BUA3;GPANK1|O95872;FAM49A|Q9H0Q0;TIGD6|Q17RP2;DUXA|A6NLW8;ASXL3|Q9C0F0;THAP8|Q8NA92;ZFR2|Q9UPR6;CREB5|Q02930;LBX2|Q6XYB7;SPAG7|O75391;INSM2|Q96T92;ZNF618|B5MDS3;METTL5|Q9NRN9;SERF1B|O75920;ZNF608|Q9ULD9;TIGD4|Q8IY51;TTC14|Q96N46;THAP3|Q8WTV1;PHF3|Q92576;GMEB1|Q9Y692;SBNO1|A3KN83;RSPH6A|Q9H0K4;THAP6|Q8TBB0;ZUFSP|Q96AP4;CPXCR1|Q8N123;DUX4L2|P0CJ85;…
CIDm00000813|potassium;hydron	SUSD1|Q6UWL2;FSD1L|Q9BXM9;C11orf84|Q9BUA3;DAW1|Q8N136;RPS4Y2|Q8TD47;FAM49A|Q9H0Q0;RCN2|Q14257;MRPS33|Q9Y291;CAPSL|Q8WWF8;EFHC2|Q5JST6;ASMT|I7HFW6;SATB1|C9JP21;SERF1B|O75920;CDHR4|A6H8M9;ERP27|Q96DN0;ARMC5|Q96C12;FNBP4|Q8N3X1;CXorf67|Q86X51;NPNT|D6RH31;RPL22L1|Q6P5R6;RPL37|P61927;RSPH6A|Q9H0K4;GNG11|P61952;RPL36|Q9Y3U8;MRPL35|Q9NZE8;VCX2|Q9H322;MRPL52|Q86TS9;MRPL49|Q13405;EFCAB8|A8MWE9;CCDC96|Q2M3…
CIDm00002548|SCHEMBL6905200	CDK18|A0A0A0MSJ6;TCP11L1|Q9NUJ3;SATB1|C9JP21;CDK11B|A0A0D9SEN2;CPA5|Q8WXQ8;MDS2|Q8NDY4
CIDm00003954|[11C]Loperamide	GPRC5D|Q9NZD1;GPR153|Q6NV75;GPR162|Q16538;KRT78|Q8N1N4;GPR82|Q96P67;OXGR1|Q96P68;GPR141|Q7Z602;SUCNR1|Q9BXA5;LPAR5|Q9H1C0;GPR160|Q9UJ42;HCAR1|Q9BXC0
CIDm00258342|N,N'-ditritiosuberamide	THAP10|Q9P2Z0;MOB3A|Q96BX8;FSD1L|Q9BXM9;C11orf84|Q9BUA3;GPANK1|O95872;FAM49A|Q9H0Q0;TIGD6|Q17RP2;C10orf88|Q9H8K7;THAP8|Q8NA92;ZFR2|Q9UPR6;CREB5|Q02930;SPAG7|O75391;INSM2|Q96T92;ZNF618|B5MDS3;METTL5|Q9NRN9;PARD3B|A0A087X1S9;SERF1B|O75920;ZNF608|Q9ULD9;TIGD4|Q8IY51;MSANTD3|Q96H12;TTC14|Q96N46;THAP3|Q8WTV1;PHF3|Q92576;SBNO1|A3KN83;RSPH6A|Q9H0K4;THAP6|Q8TBB0;ZUFSP|Q96AP4;RFPL4A|A6NLU0;CPXCR1|Q8N123;R…
CIDm00001051|Vitazechs-d5	CRAMP1|Q96RY5;CRYBG1|Q9Y4K1;SERF1B|O75920;METTL7B|Q6UX53;SBNO1|A3KN83;ARSH|Q5FYA8;PLD5|Q8N7P1;KIAA1522|Q9P206;CRYBG2|Q8N1P7;SIGLEC11|Q96RL6;LGALS8|Q5T3P9;SIGLEC12|Q96PQ1;CCDC129|Q6ZRS4
CIDm25880664|SCHEMBL12356690	DPRX|A6NFQ7;NANOGP1|Q8N7R0;RAX2|Q96IS3;SATB1|C9JP21;HIST1H2AH|Q96KK5;METTL7B|Q6UX53;LENEP|Q9Y5L5;ARGFX|A6NJG6;HIST1H2AJ|Q99878;HIST2H2AB|Q8IUE6;FAM50B|Q9Y247;HIST2H2AC|Q16777;HIST1H2AD|P20671;H2AFJ|Q9BTM1;PRSS23|O95084;MDS2|Q8NDY4;HIST2H2AA4|Q6FI13;HOXA4|Q00056
CIDm00004984|X 185 (Salt/Mix)	RPS29|P62273;CDK18|A0A0A0MSJ6;MRPS33|Q9Y291;LGALS2|P05162;RPL22L1|Q6P5R6;HIST1H2BO|P23527;H2BFM|P0C1H6;CDK11B|A0A0D9SEN2;OAZ2|O95190;SWT1|Q5T5J6;CCDC182|A6NF36;MRPL30|Q8TCC3;PRSS46P|E5RG02;RPL13|P26373;CCDC102A|Q96A19;ANKRD7|Q92527;EIF1B|O60739;FBXO33|Q7Z6M2
CIDm00533669|SCHEMBL13770920	THAP10|Q9P2Z0;MOB3A|Q96BX8;FSD1L|Q9BXM9;C11orf84|Q9BUA3;GPANK1|O95872;FAM49A|Q9H0Q0;TIGD6|Q17RP2;THAP8|Q8NA92;POGK|Q9P215;ZFR2|Q9UPR6;CREB5|Q02930;SPAG7|O75391;INSM2|Q96T92;ZNF618|B5MDS3;METTL5|Q9NRN9;PARD3B|A0A087X1S9;SERF1B|O75920;ZNF608|Q9ULD9;TIGD4|Q8IY51;TTC14|Q96N46;THAP3|Q8WTV1;PHF3|Q92576;SBNO1|A3KN83;RSPH6A|Q9H0K4;THAP6|Q8TBB0;ZUFSP|Q96AP4;CPXCR1|Q8N123;GPATCH11|Q8N954;DPF1|C8C3P2;ZNF804…
CIDm03062316|SCHEMBL4236003	SGK494|Q96LW2;ALKAL2|Q6UX46;DEPDC7|Q96QD5;PCMTD2|Q9NV79;CENPM|Q9NSP4;H2BFM|P0C1H6;TSPYL6|Q8N831;SSSCA1|O60232;MCM4|P33991;STMN4|E7EVN3;KIAA1522|Q9P206;LRRIQ4|A6NIV6;ALPK1|Q96QP1;PRR15|Q8IV56;CCDC129|Q6ZRS4;CABLES2|Q9BTV7;FAM169A|Q9Y6X4;PALM2-AKAP2|B1ALY0;STKLD1|Q8NE28;ANKK1|Q8NFD2;SLC16A5|O15375
CIDm00000892|inositol-d(6)	SGK494|Q96LW2;PPIP5K2|O43314;METTL7B|Q6UX53;ANKRD20A1|Q5TYW2;PRR15|Q8IV56;OLAH|Q5VUC1;ANKK1|Q8NFD2
CIDm70789288|CHEMBL2333434	THAP10|Q9P2Z0;MOB3A|Q96BX8;FSD1L|Q9BXM9;C11orf84|Q9BUA3;GPANK1|O95872;FAM49A|Q9H0Q0;TIGD6|Q17RP2;THAP8|Q8NA92;ZFR2|Q9UPR6;CREB5|Q02930;SPAG7|O75391;INSM2|Q96T92;ZNF618|B5MDS3;METTL5|Q9NRN9;SERF1B|O75920;ZNF608|Q9ULD9;TIGD4|Q8IY51;TTC14|Q96N46;THAP3|Q8WTV1;PHF3|Q92576;GMEB1|Q9Y692;SBNO1|A3KN83;RSPH6A|Q9H0K4;THAP6|Q8TBB0;ZUFSP|Q96AP4;CPXCR1|Q8N123;GPATCH11|Q8N954;CC2D1B|Q5T0F9;DPF1|C8C3P2;ZNF804B|A…
CIDm00439177|O641	CHEK2|H0Y820;SATB1|C9JP21;SERF1B|O75920;SEC14L4|Q9UDX3;LAIR2|Q6ISS4;KLHDC9|Q8NEP7;CDK11B|A0A0D9SEN2;SCARF2|Q96GP6;RAD51|E9PI54;CDKL4|Q5MAI5;INMT-MINDY4|F8WBC2;LINGO3|P0C6S8;SLC25A34|Q6PIV7;SLC25A35|Q3KQZ1;SLC2A10|O95528;FAM122B|G1UD79;GTDC1|Q4AE62;SLC25A40|Q8TBP6;SLC25A51|Q9H1U9;PPP1R3E|Q9H7J1;PFKFB4|Q16877;PHKA1|P46020
CIDm11647372|ZSTK474/ZSTK-474	THAP10|Q9P2Z0;MOB3A|Q96BX8;FSD1L|Q9BXM9;C11orf84|Q9BUA3;GPANK1|O95872;FAM49A|Q9H0Q0;TIGD6|Q17RP2;THAP8|Q8NA92;ZFR2|Q9UPR6;CREB5|Q02930;SPAG7|O75391;INSM2|Q96T92;ZNF618|B5MDS3;METTL5|Q9NRN9;SERF1B|O75920;ZNF608|Q9ULD9;TIGD4|Q8IY51;TTC14|Q96N46;THAP3|Q8WTV1;PHF3|Q92576;SBNO1|A3KN83;RSPH6A|Q9H0K4;THAP6|Q8TBB0;ZUFSP|Q96AP4;RFPL4A|A6NLU0;CPXCR1|Q8N123;RFPL1|O75677;GPATCH11|Q8N954;ZC3H6|P61129;DPF1|C8C…
CIDm00004873|potassium-43(1+);chloride	CCDC183|Q5T5S1;PCDHA12|Q9UN75;CAPN9|O14815;STX16-NPEPL1|H3BU86;PCDHAC2|Q9Y5I4;INO80C|K7EIY8;CDHR4|A6H8M9;LGALS2|P05162;TSFM|F8WCK2;PEBP4|Q96S96;HIST1H2BL|Q99880;HIST1H2BO|P23527;HIST1H2AJ|Q99878;H2BFM|P0C1H6;HMCES|Q96FZ2;SV2B|Q7L1I2;HIST2H2AB|Q8IUE6;ADAL|H3BUD6;HIST1H2AC|Q93077;PCDHGA3|Q9Y5H0;HIST1H2AA|Q96QV6;PCDHA3|Q9Y5H8;PCDHA9|Q9Y5H5;PCDHGB6|Q9Y5F9;PCDHGA1|Q9Y5H4;PLEKHH1|Q9ULM0;PCDHA11|Q9Y5I1;…
CIDm00005971|volatile oil of mustard	GPRC5D|Q9NZD1;GPR153|Q6NV75;GPR148|Q8TDV2;WSB2|Q9NYS7;PLPPR3|Q6T4P5;ASB17|Q8WXJ9;GPR162|Q16538;EFCAB9|A8MZ26;CALML4|Q96GE6;FAM91A1|Q658Y4;CLIP4|Q8N3C7;GPR151|Q8TDV0;SPSB3|Q6PJ21;NPNT|D6RH31;EFCAB2|Q5VUJ9;PRR5-ARHGAP8|B1AHC3;EFCAB8|A8MWE9;NEURL2|Q9BR09;GPR82|Q96P67;GPR150|Q8NGU9;GPR142|Q7Z601;PLEKHH1|Q9ULM0;GPR135|Q8IZ08;FRMD1|Q8N878;MDS2|Q8NDY4;GPR141|Q7Z602;SPSB2|Q99619;FN3KRP|Q9HA64;RGS5|O15539…
CIDm00104741|SCHEMBL15263309	ERP27|Q96DN0;WDR43|Q15061;FAM122B|G1UD79;PRR15|Q8IV56
CIDm00003016|Valium-13C,d3	ANXA2R|Q3ZCQ2;CHEK2|H0Y820;NOXRED1|Q6NXP6;SERF1B|O75920;KLHDC9|Q8NEP7;CDK11B|A0A0D9SEN2;CDKL4|Q5MAI5;INMT-MINDY4|F8WBC2;KIAA1522|Q9P206;DHRS12|A0PJE2;RAB15|J3QSF4
CIDm00149368|Dechromose-a Chrommycin A3	THAP10|Q9P2Z0;MOB3A|Q96BX8;FSD1L|Q9BXM9;C11orf84|Q9BUA3;GPANK1|O95872;FAM49A|Q9H0Q0;TIGD6|Q17RP2;DUXA|A6NLW8;ASXL3|Q9C0F0;THAP8|Q8NA92;ZFR2|Q9UPR6;CREB5|Q02930;LBX2|Q6XYB7;SPAG7|O75391;INSM2|Q96T92;ZNF618|B5MDS3;METTL5|Q9NRN9;SERF1B|O75920;ZNF608|Q9ULD9;PRDM7|Q9NQW5;TIGD4|Q8IY51;TTC14|Q96N46;THAP3|Q8WTV1;PHF3|Q92576;SBNO1|A3KN83;RSPH6A|Q9H0K4;THAP6|Q8TBB0;ZUFSP|Q96AP4;RFPL4A|A6NLU0;CPXCR1|Q8N123;…
CIDm00001175|[11C]-Uric Acid	SLC35F2|Q8IXU6;CNTNAP5|Q8WYK1;CNTNAP3B|Q96NU0;MICA|Q96QC4;SLC35F1|Q5T1Q4;SVOPL|Q8N434
CIDm00001174|uracil-13c4,15n2	ZSWIM9|Q86XI8;SLC35F2|Q8IXU6;RPL32|P62910;SERF1B|O75920;HIST1H2AH|Q96KK5;PUS10|Q3MIT2;FNBP4|Q8N3X1;RPL22L1|Q6P5R6;SBNO1|A3KN83;HIST1H2AJ|Q99878;ANAPC7|Q9UJX3;HIST2H2AB|Q8IUE6;PUS7L|Q9H0K6;CHCHD7|Q9BUK0;DHX35|Q9H5Z1;HIST2H2AC|Q16777;HIST1H2AD|P20671;SLC35F1|Q5T1Q4;QTRT2|Q9H974;H2AFJ|Q9BTM1;MDS2|Q8NDY4;SVOPL|Q8N434;HIST2H2AA4|Q6FI13
CIDm00000876|methionine-d4	PARD3B|A0A087X1S9;TTC9|Q92623;HIST1H2AH|Q96KK5;CLIP4|Q8N3C7;HIST1H2AJ|Q99878;HIST2H2AB|Q8IUE6;HIST1H2AD|P20671;HIST1H2AA|Q96QV6;PRPF38B|Q5VTL8;KIAA1522|Q9P206;H2AFJ|Q9BTM1;MDS2|Q8NDY4;TBC1D31|Q96DN5;EIF1B|O60739;SPOCD1|Q6ZMY3;HIST2H2AA4|Q6FI13;TMEM145|Q8NBT3;FBXO33|Q7Z6M2;OLAH|Q5VUC1;LYRM1|O43325
CIDm00135074|n-Heptyl	ACADS|P16219;SNX12|Q9UMY4;EEF1A2|Q05639;RXFP1|Q9HBX9;THBD|P07204;CYP2C19|P33261;GPRC5D|Q9NZD1;TGIF1|Q15583;CNR2|P34972;CDY2B|Q9Y6F7;FGF23|Q9GZV9;ABCG8|Q9H221;GPR153|Q6NV75;GPR148|Q8TDV2;LSP1|P33241;PPARGC1B|Q86YN6;CYP4F3|Q08477;TAAR6|Q96RI8;NPY1R|P25929;LIPC|P11150;MC2R|Q01718;AGTR2|P50052;CYP2C18|P33260;PIKFYVE|Q9Y2I7;RXFP2|Q8WXD0;CYP4B1|P13584;NPY5R|Q15761;B9D1|Q9UPM9;ADGRG4|Q8IZF6;CYP2U1|Q7Z44…
CIDm00014386|zolamine hydrochloride	THAP10|Q9P2Z0;MOB3A|Q96BX8;FSD1L|Q9BXM9;C11orf84|Q9BUA3;GPANK1|O95872;FAM49A|Q9H0Q0;TIGD6|Q17RP2;DUXA|A6NLW8;ASXL3|Q9C0F0;THAP8|Q8NA92;ZFR2|Q9UPR6;CREB5|Q02930;LBX2|Q6XYB7;SPAG7|O75391;INSM2|Q96T92;ZNF618|B5MDS3;METTL5|Q9NRN9;SERF1B|O75920;ZNF608|Q9ULD9;TIGD4|Q8IY51;TTC14|Q96N46;THAP3|Q8WTV1;PHF3|Q92576;GMEB1|Q9Y692;SBNO1|A3KN83;RSPH6A|Q9H0K4;THAP6|Q8TBB0;ZUFSP|Q96AP4;CPXCR1|Q8N123;DUX4L2|P0CJ85;…
CIDm00000679|trideuterio(methylsulfinyl)methane	OR4S2|Q8NH73;OR1Q1|Q15612;OR13G1|Q8NGZ3;OR4C46|A6NHA9;OR4A16|Q8NH70;OR4Q3|Q8NH05;C10orf88|Q9H8K7;HIST1H2BM|Q99879;OR2AT4|A6NND4;RAX2|Q96IS3;NPIPA2|E9PIF3;OR4D11|Q8NGI4;SERF1B|O75920;OR4S1|Q8NGB4;OR10K1|Q8NGX5;OR4X1|Q8NH49;CLK4|Q9HAZ1;LGALS2|P05162;HOXA13|P31271;MSANTD3|Q96H12;OR4K15|Q8NH41;OR1I1|O60431;OR4D9|Q8NGE8;CXorf67|Q86X51;OR4N2|Q8NGD1;OR4D6|Q8NGJ1;OR4F5|Q8NH21;HIST1H2BL|Q99880;HIST1H2BO|P…
CIDm00025476|HY-13948	GPRC5D|Q9NZD1;GPR153|Q6NV75;TCP11L1|Q9NUJ3;HM13|A0A0C4DGU3;WSB2|Q9NYS7;ASB17|Q8WXJ9;GPR162|Q16538;EFCAB9|A8MZ26;CALML4|Q96GE6;SPSB3|Q6PJ21;NPNT|D6RH31;EFCAB2|Q5VUJ9;HCAR3|P49019;MCM4|P33991;EFCAB8|A8MWE9;NEURL2|Q9BR09;TEX35|Q5T0J7;UBTD2|Q8WUN7;GPR82|Q96P67;KIAA1522|Q9P206;OXGR1|Q96P68;PRSS23|O95084;PDZD4|Q76G19;GPR141|Q7Z602;SPSB2|Q99619;CFAP43|Q8NDM7;LPAR5|Q9H1C0;GPR160|Q9UJ42;SPSB4|Q96A44;HCAR1…
CIDm00001690|CID9893548	OR4S2|Q8NH73;OR1Q1|Q15612;OR13G1|Q8NGZ3;CDK18|A0A0A0MSJ6;OR4C46|A6NHA9;OR4A16|Q8NH70;IGSF11|Q5DX21;OR4Q3|Q8NH05;IFNA10|P01566;OR2AT4|A6NND4;OR4D11|Q8NGI4;MRPS18C|Q9Y3D5;OR4S1|Q8NGB4;IFNA21|P01568;HIST1H2AH|Q96KK5;OR10K1|Q8NGX5;OR4X1|Q8NH49;IFNA14|P01570;OR4K15|Q8NH41;OR1I1|O60431;PSMB1|P20618;OR4D9|Q8NGE8;OR4N2|Q8NGD1;OR4D6|Q8NGJ1;OR4F5|Q8NH21;CCDC86|Q9H6F5;OR4F21|O95013;OR4C13|Q8NGP0;SSH2|Q76I76…
CIDm00001158|XCCTYIAWTASOJW-OPMSUHOOSA-N	GPRC5D|Q9NZD1;GPR153|Q6NV75;GPR162|Q16538;CHEK2|H0Y820;RCC1|C9JW69;GPR82|Q96P67;GTDC1|Q4AE62;GXYLT2|A0PJZ3;OXGR1|Q96P68;SNURF|Q9Y675;GPR141|Q7Z602;SUCNR1|Q9BXA5;GPR160|Q9UJ42;CSNK1A1|E7ETM0;HCAR1|Q9BXC0
CIDm00001134|[3'-13C]THYMIDINE	GPRC5D|Q9NZD1;GPR153|Q6NV75;GPR162|Q16538;IFNA10|P01566;IFNA21|P01568;HIST1H2AH|Q96KK5;METTL7B|Q6UX53;IFNA14|P01570;MAST4|O15021;ARL15|Q9NXU5;HIST1H2BL|Q99880;HIST1H2BO|P23527;HIST1H2AJ|Q99878;H2BFM|P0C1H6;HIST2H2AB|Q8IUE6;GBP7|Q8N8V2;HIST1H2AD|P20671;GPR82|Q96P67;IFNA16|P05015;HIST1H2AA|Q96QV6;ARL13A|Q5H913;KIAA1522|Q9P206;RAB42|Q8N4Z0;H2AFJ|Q9BTM1;PLEKHH1|Q9ULM0;FRMD1|Q8N878;OXGR1|Q96P68;IFNA5|…
CIDm00000930|	G6PD|P11413;RBP2|P50120;AKR1B1|P15121;KCNF1|Q9H3M0;CYP2C19|P33261;ALDH6A1|Q02252;RPS29|P62273;KYAT3|Q6YP21;LDHA|P00338;KCNC4|Q03721;PPIL3|B8ZZ77;HSD3B2|P26439;CPNE6|O95741;ALDH1A1|P00352;KCNK12|Q9HB15;CYP4F3|Q08477;KCNAB2|Q13303;AKR1C1|Q04828;CYP2C18|P33260;CYP4B1|P13584;OGG1|H7BZM3;SIRT1|Q96EB6;DHRS3|O75911;SOD3|P08294;CYP2U1|Q7Z449;GLRX5|Q86SX6;ALDH1A3|P47895;PPCS|Q9HAB8;LBR|Q14739;H3F3B|P84243…
CIDm00000177|2-deuterio-1-tritioethanone	THAP10|Q9P2Z0;MOB3A|Q96BX8;GPRC5D|Q9NZD1;FSD1L|Q9BXM9;GPR153|Q6NV75;C11orf84|Q9BUA3;RPS4Y2|Q8TD47;GPANK1|O95872;FAM49A|Q9H0Q0;TIGD6|Q17RP2;CASS4|Q9NQ75;RCN2|Q14257;ASXL3|Q9C0F0;THAP8|Q8NA92;GPR162|Q16538;CREB5|Q02930;SPAG7|O75391;LIPN|Q5VXI9;MRPS33|Q9Y291;CAPSL|Q8WWF8;INSM2|Q96T92;ZNF618|B5MDS3;EFHC2|Q5JST6;METTL5|Q9NRN9;SERF1B|O75920;ZNF608|Q9ULD9;R3HDM1|Q15032;HIST1H2AH|Q96KK5;RBM43|Q6ZSC3;INO8…
CIDm00001983|SCHEMBL887976	NLRP4|Q96MN2;NAT1|P18440;LONRF3|Q496Y0;OR4S2|Q8NH73;RFX2|P48378;RNF44|Q7L0R7;OR1Q1|Q15612;OR13G1|Q8NGZ3;OR4C46|A6NHA9;OR4A16|Q8NH70;MT1E|P04732;ZC3H12B|Q5HYM0;NXPH4|O95158;RPL26L1|Q9UNX3;NRG4|Q8WWG1;IGDCC3|Q8IVU1;KANSL3|Q9P2N6;FCRL5|Q96RD9;GMNC|A6NCL1;UBE2R2|Q712K3;ACAP1|Q15027;PIGY|Q3MUY2;MLLT1|Q03111;IQCF6|A8MYZ5;MOB3C|Q70IA8;OR4Q3|Q8NH05;CDYL2|Q8N8U2;CBWD1|Q9BRT8;TBC1D30|Q9Y2I9;TAF5L|O75529;PL…
CIDm00005711|SCHEMBL2834049	NPIPA2|E9PIF3;KRT78|Q8N1N4;METTL7B|Q6UX53;CXorf67|Q86X51;NPIPA3|E9PNV8;NPIPA5|E9PKD4;NRIP3|Q9NQ35;KRT77|Q7Z794;PLEKHH1|Q9ULM0;FRMD1|Q8N878
CIDm00000581|sodium;(2S)-2-acetamido-3-sulfanylpropanoate	CDK18|A0A0A0MSJ6;CDK11B|A0A0D9SEN2;VCX2|Q9H322
CIDm00003345|SCHEMBL13525475	GPRC5D|Q9NZD1;GPR153|Q6NV75;GPR162|Q16538;EFCAB9|A8MZ26;CALML4|Q96GE6;LIPM|Q5VYY2;LIPK|Q5VXJ0;EFCAB2|Q5VUJ9;EFCAB8|A8MWE9;GPR82|Q96P67;OXGR1|Q96P68;GPR141|Q7Z602;SUCNR1|Q9BXA5;NEDD8-MDP1|E9PL57;LPAR5|Q9H1C0;ANKEF1|Q9NU02;GPR160|Q9UJ42;HCAR1|Q9BXC0;SCUBE2|A0A0A0MTC8
CIDm00005691|SCHEMBL14233191	CDK18|A0A0A0MSJ6;KCNK12|Q9HB15;DUXA|A6NLW8;SGK494|Q96LW2;SPATC1L|Q9H0A9;LBX2|Q6XYB7;SATB1|C9JP21;LENEP|Q9Y5L5;RABL2A|Q9UBK7;MAST4|O15021;SBNO1|A3KN83;CDK11B|A0A0D9SEN2;DUX4L2|P0CJ85;CCNQ|Q8N1B3;RBFA|Q8N0V3;ZNF704|Q6ZNC4;KRT77|Q7Z794;CTAG2|O75638;DUX4L4|P0CJ87;MRPL55|Q7Z7F7;TBC1D31|Q96DN5;EHBP1L1|Q8N3D4;ANKK1|Q8NFD2;KCNK13|Q9HB14
CIDm00001177|ZINC08613151	KCTD17|A0A087WX35;HIST1H2AH|Q96KK5;TTC14|Q96N46;TMEM167B|Q9NRX6;ZFP91-CNTF|A0A0A6YYC7;RPL22L1|Q6P5R6;HIST1H2AJ|Q99878;HMCES|Q96FZ2;CPXCR1|Q8N123;MRPL52|Q86TS9;HIST2H2AB|Q8IUE6;PUS7L|Q9H0K6;CHCHD7|Q9BUK0;HIST2H2AC|Q16777;KCTD18|Q6PI47;HIST1H2AD|P20671;QTRT2|Q9H974;H2AFJ|Q9BTM1;PTRHD1|Q6GMV3;RREB1|C9JU34;TROAP|Q12815;HIST2H2AA4|Q6FI13;ZFP57|A0A140T983
CIDm00003987|SCHEMBL3672549	GPRC5D|Q9NZD1;GPR153|Q6NV75;GPR148|Q8TDV2;SGK494|Q96LW2;GPR162|Q16538;NOXRED1|Q6NXP6;FAM91A1|Q658Y4;GPR151|Q8TDV0;RFC2|P35250;DCAF10|Q5QP82;LIPI|Q6XZB0;GPR82|Q96P67;PTH2|Q96A98;OXNAD1|Q96HP4;GPR150|Q8NGU9;P2RY8|Q86VZ1;RGS11|O94810;GPR135|Q8IZ08;GPR141|Q7Z602;DHRS12|A0PJE2;DERL3|E7EVA4;ANKK1|Q8NFD2
CIDm00003224|RDYMFSUJUZBWLH-JAGSBRHWSA-N	KCNK12|Q9HB15;CHEK2|H0Y820;METTL7B|Q6UX53;KLHDC9|Q8NEP7;CDK11B|A0A0D9SEN2;CCDC42|Q96M95;MRPL30|Q8TCC3;PRR15|Q8IV56
CIDm10282255|AGN-PC-0D9MQZ	MCEMP1|Q8IX19;SATB1|C9JP21;METTL7B|Q6UX53;IST1|H3BRE2;MPHOSPH9|Q99550;UBE2NL|Q5JXB2;IL1F10|Q8WWZ1;NRIP3|Q9NQ35;RCC1|C9JW69;RAD51|E9PI54;RNPEPL1|Q9HAU8;RAB15|J3QSF4;LRRC8E|Q6NSJ5;DERL3|E7EVA4;PALM2-AKAP2|B1ALY0
CIDm00003633|CID3633	C10orf88|Q9H8K7;ASMT|I7HFW6;MSANTD3|Q96H12;TECTB|Q96PL2;DDX43|Q9NXZ2;PRSS46P|E5RG02;RBMXL2|O75526;DDX53|Q86TM3;OCLM|Q9Y5M6
CIDm00123336|rac-l-methylsulfinyl-2-propyl	THAP10|Q9P2Z0;MOB3A|Q96BX8;FSD1L|Q9BXM9;MT1E|P04732;C11orf84|Q9BUA3;GPANK1|O95872;FAM49A|Q9H0Q0;TIGD6|Q17RP2;C10orf88|Q9H8K7;THAP8|Q8NA92;ZFR2|Q9UPR6;CREB5|Q02930;SPAG7|O75391;INSM2|Q96T92;ZNF618|B5MDS3;METTL5|Q9NRN9;SERF1B|O75920;ZNF608|Q9ULD9;TIGD4|Q8IY51;MSANTD3|Q96H12;TTC14|Q96N46;THAP3|Q8WTV1;PHF3|Q92576;GMEB1|Q9Y692;SBNO1|A3KN83;RSPH6A|Q9H0K4;THAP6|Q8TBB0;ZUFSP|Q96AP4;CPXCR1|Q8N123;GPATCH11…
CIDm00000765|ZINC06119283	SIPA1L2|Q9P2F8;TBC1D3|Q8IZP1;UBE2NL|Q5JXB2;NME7|Q9Y5B8;RAD51|E9PI54;RIMBP3C|A6NJZ7;QTRT2|Q9H974;PLEKHH1|Q9ULM0;FRMD1|Q8N878;TMEM187|Q14656;RIMBP3B|A6NNM3;CPNE9|Q8IYJ1;FRMD8|Q9BZ67
CIDm00003017|AGN-PC-0CX9FP	PPIL3|B8ZZ77;C11orf84|Q9BUA3;MRPL16|Q9NX20;BHLHA9|Q7RTU4;MTHFSD|Q2M296;PLPPR3|Q6T4P5;ASB17|Q8WXJ9;ASB5|Q8WWX0;ZNF135|P52742;HIC2|Q96JB3;FCHSD1|Q86WN1;STX16-NPEPL1|H3BU86;H1FX|Q92522;PRSS22|Q9GZN4;CHID1|H0YC89;LGALS2|P05162;ERP27|Q96DN0;TRAPPC5|Q8IUR0;CLIP4|Q8N3C7;CAAP1|Q9H8G2;PHLDB3|Q6NSJ2;RNF208|Q9H0X6;SOGA3|Q5TF21;COX7C|P15954;UBE2NL|Q5JXB2;PHETA2|Q6ICB4;VARS2|Q5ST30;CMBL|Q96DG6;HELT|A0A087WSW0…
CIDm00000773|CID9815258	ZSWIM9|Q86XI8;SNAPC2|Q13487;USP41|Q3LFD5;HIST1H2AH|Q96KK5;METTL7B|Q6UX53;LGALS2|P05162;HOXA13|P31271;SBNO1|A3KN83;R3HCC1|Q9Y3T6;HIST1H2AJ|Q99878;CTSO|P43234;FYB1|D6RFJ5;HIST2H2AB|Q8IUE6;ACRV1|P26436;CHCHD7|Q9BUK0;METTL2A|Q96IZ6;ATP13A4|Q4VNC1;ECHDC3|Q96DC8;IGHV3OR16-10|A0A075B7F0;PRSS46P|E5RG02;MDS2|Q8NDY4;ADGB|Q8N7X0;CFAP43|Q8NDM7;TM6SF1|Q9BZW5;PPFIBP1|Q86W92;HTN1|P15515;HIST2H2AA4|Q6FI13;USP40|…
CIDm00001065|ZINC04289113	GPRC5D|Q9NZD1;GPR153|Q6NV75;KCNK12|Q9HB15;GPR162|Q16538;FAM91A1|Q658Y4;ZFAND1|Q8TCF1;KLHDC9|Q8NEP7;ZSWIM8|A7E2V4;CDK11B|A0A0D9SEN2;ACTR3C|Q9C0K3;MFSD14A|Q96MC6;ZCWPW2|Q504Y3;CDKL4|Q5MAI5;GPR82|Q96P67;MFSD14B|Q5SR56;KIAA1522|Q9P206;KRT77|Q7Z794;ZSWIM6|Q9HCJ5;PRR15|Q8IV56;GPR141|Q7Z602;CFAP43|Q8NDM7;KCNH8|Q96L42;DOK3|Q7L591;GPR160|Q9UJ42;KCNK13|Q9HB14
CIDm24836924|Wheat starch, unmodified	CES4A|Q5XG92;SATB1|C9JP21;SERF1B|O75920;ERP27|Q96DN0;CLIP4|Q8N3C7;MUC19|Q7Z5P9;MRPS24|Q96EL2;KIAA1522|Q9P206;KRT77|Q7Z794
CIDm00098487|m-methoxybenzoylamino	ANXA2R|Q3ZCQ2;LSM14B|Q9BX40;C10orf88|Q9H8K7;RUNDC1|Q96C34;ASB17|Q8WXJ9;SNAPC2|Q13487;ASB5|Q8WWX0;VPS13B|Q7Z7G8;SATB1|C9JP21;SERF1B|O75920;B3GNTL1|Q67FW5;LENEP|Q9Y5L5;MSANTD3|Q96H12;TMEM41B|Q5BJD5;IST1|H3BRE2;CWC25|Q9NXE8;TBC1D26|Q86UD7;STK19|P49842;C7orf43|Q8WVR3;KCNA7|Q96RP8;TSPY2|A6NKD2;TANC2|Q9HCD6;GYPB|P06028;TBC1D28|Q2M2D7;KCNV2|Q8TDN2;BRD9|Q9H8M2;RAD51|E9PI54;TMEM223|A0PJW6;ANKRD20A1|Q5TYW2…
CIDm77620543|CFU	RUNDC1|Q96C34;IFNA10|P01566;IFNA21|P01568;IFNA14|P01570;MYO1H|Q8N1T3;TBC1D26|Q86UD7;TBC1D28|Q2M2D7;IFNA16|P05015;IFNA5|P01569;IFNA8|P32881;GID4|Q8IVV7;DOK3|Q7L591;ANKRD9|Q96BM1;IFNA6|P05013
CIDm00000106|triammonium bis(o-phospho-l-serinate) trihydrate	CDK18|A0A0A0MSJ6;TCP11L1|Q9NUJ3;ANKDD1A|Q495B1;SGK494|Q96LW2;KLHDC7A|Q5VTJ3;CDHR4|A6H8M9;FAT3|Q8TDW7;CAB39L|Q9H9S4;MRPL50|Q8N5N7;SBNO1|A3KN83;KLHL33|A6NCF5;FDXACB1|Q9BRP7;CDK11B|A0A0D9SEN2;FGF11|Q92914;PRR5-ARHGAP8|B1AHC3;EVI2A|P22794;ANKRD20A1|Q5TYW2;GIPC3|Q8TF64;KBTBD11|O94819;RBMXL2|O75526;SBK1|Q52WX2;ANKDD1B|A6NHY2;MDS2|Q8NDY4;PCDH20|Q8N6Y1;LANCL3|Q6ZV70;ANKK1|Q8NFD2
CIDm00004946|s-propranolol	GPRC5D|Q9NZD1;GPR153|Q6NV75;GPR162|Q16538;ZFAND1|Q8TCF1;ZCWPW2|Q504Y3;ZFAND4|Q86XD8;GPR82|Q96P67;SLC25A34|Q6PIV7;SLC25A35|Q3KQZ1;SLC25A40|Q8TBP6;OXGR1|Q96P68;SLC25A51|Q9H1U9;GPR141|Q7Z602;LPAR5|Q9H1C0;GPR160|Q9UJ42;HCAR1|Q9BXC0
CIDm00000836|CID9837066	GPRC5D|Q9NZD1;GPR153|Q6NV75;SGK494|Q96LW2;GPR162|Q16538;TSNARE1|Q96NA8;DCUN1D2|Q6PH85;FDXACB1|Q9BRP7;TTC38|Q5R3I4;ANKRD20A1|Q5TYW2;GPR82|Q96P67;C1orf123|Q9NWV4;CPNE8|Q86YQ8;CCDC105|Q8IYK2;OXGR1|Q96P68;GPR141|Q7Z602;SUCNR1|Q9BXA5;LPAR5|Q9H1C0;JMJD8|Q96S16;GPR160|Q9UJ42;FN3KRP|Q9HA64;HCAR1|Q9BXC0;MUM1L1|Q5H9M0
CIDm00000928|	G6PD|P11413;AKR1B1|P15121;ACADS|P16219;ALDH6A1|Q02252;LDHA|P00338;GPAT4|Q86UL3;RDH16|O75452;PRKAA1|Q13131;HSD3B2|P26439;COX6B2|Q6YFQ2;BTD|P43251;ALDH1A1|P00352;ACOT8|O14734;P2RX7|Q99572;TPI1|P60174;PCK1|P35558;VNN3|Q9NY84;AKR1C1|Q04828;ACSS1|Q9NUB1;CYP2C18|P33260;COX7B2|Q8TF08;FH|P07954;CYP4B1|P13584;UPB1|Q9UBR1;DHRS3|O75911;MT-ND1|P03886;AHCY|P23526;IVD|P26440;ARG1|P05089;ALDH1A3|P47895;SLC25A13…
CIDm00442783|SCHEMBL6727006	CMC4|P56277;AKR1C8P|Q5T2L2;KCNK12|Q9HB15;HM13|A0A0C4DGU3;NOXRED1|Q6NXP6;FANCE|Q9HB96;GSTT2B|P0CG30;SATB1|C9JP21;ADGRA1|Q86SQ6;IGSF6|O95976;DUSP14|O95147;H2BFM|P0C1H6;DUSP28|Q4G0W2;C7orf43|Q8WVR3;C9orf129|Q5T035;BRD9|Q9H8M2;PPP6C|Q5T1S7;OXNAD1|Q96HP4;IGHV3OR16-10|A0A075B7F0;DHRS7|Q9Y394;PRSS23|O95084;MDS2|Q8NDY4;FANCB|Q8NB91;OCLM|Q9Y5M6;CABLES2|Q9BTV7;C6orf47|O95873;KCNK13|Q9HB14
CIDm16217327|silver;copper(1+)	THAP10|Q9P2Z0;MOB3A|Q96BX8;FSD1L|Q9BXM9;C11orf84|Q9BUA3;GPANK1|O95872;FAM49A|Q9H0Q0;TIGD6|Q17RP2;DUXA|A6NLW8;THAP8|Q8NA92;ZFR2|Q9UPR6;CREB5|Q02930;LBX2|Q6XYB7;SPAG7|O75391;INSM2|Q96T92;ZNF618|B5MDS3;METTL5|Q9NRN9;SERF1B|O75920;ZNF608|Q9ULD9;TIGD4|Q8IY51;TTC14|Q96N46;THAP3|Q8WTV1;PHF3|Q92576;GMEB1|Q9Y692;SBNO1|A3KN83;RSPH6A|Q9H0K4;THAP6|Q8TBB0;ZUFSP|Q96AP4;CPXCR1|Q8N123;DUX4L2|P0CJ85;GPATCH11|Q8N9…
CIDm00000795|imidazolyl-d	SEC11C|Q9BY50;HIST1H2AH|Q96KK5;METTL7B|Q6UX53;ERP27|Q96DN0;HIST1H2AJ|Q99878;HIST2H2AB|Q8IUE6;HIST2H2AC|Q16777;HIST1H2AD|P20671;DCT|A0A0A0MTD3;H2AFJ|Q9BTM1;PRSS23|O95084;MDS2|Q8NDY4;CCDC102A|Q96A19;SLC23A3|Q6PIS1;SVOPL|Q8N434;HIST2H2AA4|Q6FI13
CIDm00010340|Sodium hydrogencarbonate-12C	C11orf84|Q9BUA3;HIST1H2AH|Q96KK5;HIST1H2AJ|Q99878;CEBPZ|Q03701;HIST2H2AB|Q8IUE6;HIST2H2AC|Q16777;HIST1H2AD|P20671;H2AFJ|Q9BTM1;HIST2H2AA4|Q6FI13
CIDm00000294|SCHEMBL4176008	KCNK12|Q9HB15;SGK494|Q96LW2;ARL10|Q8N8L6;CRYBG1|Q9Y4K1;CPED1|A4D0V7;KRT78|Q8N1N4;PEBP4|Q96S96;ARL15|Q9NXU5;NOL12|Q9UGY1;HBG2|P69892;MCM4|P33991;KIFC2|Q96AC6;GIPC3|Q8TF64;ECHDC3|Q96DC8;ARL13A|Q5H913;CRYBG2|Q8N1P7;GYG2|O15488;ARL16|Q0P5N6;PPP1R37|O75864;KLK8|A0A0A0MQY9;SAMD15|Q9P1V8;ANKK1|Q8NFD2;KCNK13|Q9HB14
CIDm00003051|pyrocarbonic acid diethylester	AGAP7P|Q5VUJ5;WFDC13|Q8IUB5;PPIL3|B8ZZ77;ECHDC2|Q86YB7;FANCE|Q9HB96;TTC9|Q92623;WFDC5|Q8TCV5;AGAP5|A6NIR3;WFDC3|Q8IUB2;PPIC|P45877;ACAP3|Q96P50;RAD51|E9PI54;FKBP7|F8WE12;AGAP4|A0A087WTP8;PPP2R2C|Q9Y2T4;C6orf47|O95873
CIDm00000887|wood spirit	SEC11C|Q9BY50;SATB1|C9JP21;SERF1B|O75920;HIST1H2AH|Q96KK5;LENEP|Q9Y5L5;LGALS2|P05162;MUC19|Q7Z5P9;RPL22L1|Q6P5R6;HIST1H2BL|Q99880;HIST1H2BO|P23527;R3HCC1|Q9Y3T6;HIST1H2AJ|Q99878;H2BFM|P0C1H6;WDSUB1|Q8N9V3;HIST2H2AB|Q8IUE6;ACRV1|P26436;HIST1H2AD|P20671;HIST1H2AA|Q96QV6;H2AFJ|Q9BTM1;PNMA5|Q96PV4;CCDC129|Q6ZRS4;HIST2H2AA4|Q6FI13;FBXO33|Q7Z6M2
CIDm00001032|CID9989212	MRGPRX3|Q96LB0;STX16-NPEPL1|H3BU86;METTL7B|Q6UX53;HOXA13|P31271;CEBPZ|Q03701;KIFC2|Q96AC6;FKBP7|F8WE12;ANKRD20A1|Q5TYW2;P2RY8|Q86VZ1;PPIL6|B4DEK6;GPR31|O00270;MRGPRX4|Q96LA9;GPN2|Q9H9Y4
CIDm03545858|CID6371425	THAP10|Q9P2Z0;MOB3A|Q96BX8;FSD1L|Q9BXM9;C11orf84|Q9BUA3;GPANK1|O95872;FAM49A|Q9H0Q0;TIGD6|Q17RP2;DUXA|A6NLW8;THAP8|Q8NA92;ZFR2|Q9UPR6;CREB5|Q02930;LBX2|Q6XYB7;SPAG7|O75391;INSM2|Q96T92;ZNF618|B5MDS3;METTL5|Q9NRN9;SERF1B|O75920;ZNF608|Q9ULD9;TIGD4|Q8IY51;TTC14|Q96N46;THAP3|Q8WTV1;PHF3|Q92576;SBNO1|A3KN83;RSPH6A|Q9H0K4;THAP6|Q8TBB0;ZUFSP|Q96AP4;CPXCR1|Q8N123;DUX4L2|P0CJ85;GPATCH11|Q8N954;CC2D1B|Q5T…
CIDm00000424|aspartic acid-d	KCNF1|Q9H3M0;GDAP1L1|Q96MZ0;SGK494|Q96LW2;C10orf88|Q9H8K7;HIST1H2AH|Q96KK5;MSANTD3|Q96H12;GSTA5|Q7RTV2;HIST1H2AJ|Q99878;VARS2|Q5ST30;CPA5|Q8WXQ8;MFSD14A|Q96MC6;HIST2H2AB|Q8IUE6;NRIP3|Q9NQ35;KCNA7|Q96RP8;CHCHD7|Q9BUK0;TCHHL1|Q5QJ38;SLC39A2|Q9NP94;CCDC182|A6NF36;HIST2H2AC|Q16777;HIST1H2AD|P20671;MFSD14B|Q5SR56;H2AFJ|Q9BTM1;RGS18|Q9NS28;COL9A1|P20849;PRSS23|O95084;HLA-DQB2|Q5SQ91;TSPAN7|P41732;HIST2…
CIDm00024425|disodium;dioxido(dioxo)chromium-51	RPS29|P62273;RADIL|Q96JH8;SEC22C|Q9BRL7;POLE4|Q9NR33;BOLA3|Q53S33;CSMD3|Q7Z407;FCRL5|Q96RD9;R3HCC1L|Q7Z5L2;MTHFSD|Q2M296;TTI2|Q6NXR4;ZNF135|P52742;MED8|Q96G25;LRRC8C|Q8TDW0;PRELID3B|Q9Y3B1;NPIPA2|E9PIF3;GSTT2B|P0CG30;FCHSD1|Q86WN1;PUSL1|Q8N0Z8;RPL32|P62910;GOLGA8B|A8MQT2;SELENOO|Q9BVL4;MRPS18C|Q9Y3D5;ASMT|I7HFW6;PPP1R32|Q7Z5V6;SATB1|C9JP21;SERF1B|O75920;ELOVL3|Q9HB03;PTMS|P20962;NARS|O43776;MED19…
CIDm00001182|valine-d8	MRPS22|P82650;FSD1L|Q9BXM9;RPS4Y2|Q8TD47;FAM49A|Q9H0Q0;VPS13B|Q7Z7G8;MRPS33|Q9Y291;METTL7B|Q6UX53;ARMC5|Q96C12;RSPH6A|Q9H0K4;CIB3|Q96Q77;IFFO1|Q0D2I5;MRPS24|Q96EL2;TANC2|Q9HCD6;RPS25|P62851;ANKRD66|B4E2M5
CIDm00001959|CID9914738	KRT78|Q8N1N4;DUSP14|O95147;CIB3|Q96Q77;DUSP28|Q4G0W2;MDS2|Q8NDY4;KRT81|Q14533;FBXO33|Q7Z6M2
CIDm00004829|X4OV71U42S	TM4SF5|O14894;CRAMP1|Q96RY5;GYPE|P15421;CRYBG1|Q9Y4K1;IQCE|Q6IPM2;EVI2A|P22794;SLFN12|Q8IYM2;DCT|A0A0A0MTD3;CRYBG2|Q8N1P7;GTDC1|Q4AE62;PLEKHH1|Q9ULM0;FRMD1|Q8N878;LGALS8|Q5T3P9;CCDC102A|Q96A19;CCDC129|Q6ZRS4;NOMO1|Q15155;NOMO3|P69849
CIDm00000723|dimethyl-[(3R)-3-phenyl-3-(2-pyridyl)propyl]amine	HOXA13|P31271;SBNO1|A3KN83;RAD51|E9PI54;FKBP7|F8WE12;PPIL6|B4DEK6;RAB15|J3QSF4;EIF1B|O60739;DIP2C|Q9Y2E4
CIDm00002978|SCHEMBL13308730	GPRC5D|Q9NZD1;GPR153|Q6NV75;TCP11L1|Q9NUJ3;WSB2|Q9NYS7;ASB17|Q8WXJ9;GPR162|Q16538;NAA16|Q6N069;EIF3H|O15372;EFHC2|Q5JST6;UBE2Q2|Q8WVN8;SPSB3|Q6PJ21;RCCD1|A6NED2;CCNI|Q14094;UBFD1|O14562;PXDC1|Q5TGL8;LRCH2|Q5VUJ6;MCM4|P33991;ATP5MC2|Q06055;ZYG11A|Q6WRX3;NEURL2|Q9BR09;DDX43|Q9NXZ2;GPR82|Q96P67;BRIX1|Q8TDN6;KIAA1522|Q9P206;POLR2J3|Q9H1A7;OXGR1|Q96P68;DDX53|Q86TM3;PDZD4|Q76G19;GPR141|Q7Z602;SPSB2|Q99…
CIDm00039799|Sdm	SATB1|C9JP21;ORMDL2|Q53FV1;PSMB1|P20618;TSNARE1|Q96NA8;SBNO1|A3KN83;EDRF1|Q3B7T1;CFAP43|Q8NDM7;DERL3|E7EVA4;C18orf32|Q8TCD1
CIDm00002907|ZINC00155694	IFNA10|P01566;FANCE|Q9HB96;IFNA21|P01568;IFNA14|P01570;SCARF2|Q96GP6;INMT-MINDY4|F8WBC2;IFNA16|P05015;PPP6C|Q5T1S7;GTDC1|Q4AE62;IFNA5|P01569;MDS2|Q8NDY4;IFNA8|P32881;DIP2C|Q9Y2E4;IFNA6|P05013
CIDm00000602|DL-Alanine-13C3	C11orf84|Q9BUA3;HM13|A0A0C4DGU3;HSF5|Q4G112;IFNA10|P01566;CEBPD|P49716;FANCE|Q9HB96;GSTT2B|P0CG30;PPP2R5E|Q16537;IFNA21|P01568;PPIP5K2|O43314;CDHR4|A6H8M9;IFNA14|P01570;ERP27|Q96DN0;FAT3|Q8TDW7;HIST1H2AJ|Q99878;H2BFM|P0C1H6;IFFO1|Q0D2I5;HIST2H2AB|Q8IUE6;HIST1H2AC|Q93077;UBTD2|Q8WUN7;FKBP7|F8WE12;IFNA16|P05015;HIST1H2AA|Q96QV6;TBKBP1|A7MCY6;PPP6C|Q5T1S7;SLC2A10|O95528;PPM1J|Q5JR12;SLC18B1|Q6NT16;I…
CIDm00107918|SCHEMBL12376531	WSB2|Q9NYS7;ASB17|Q8WXJ9;ZFR2|Q9UPR6;EFCAB9|A8MZ26;CALML4|Q96GE6;SPSB3|Q6PJ21;EFCAB2|Q5VUJ9;PXDC1|Q5TGL8;PRR5-ARHGAP8|B1AHC3;EFCAB8|A8MWE9;RCC1|C9JW69;NEURL2|Q9BR09;ZCCHC10|G3XAM1;GTDC1|Q4AE62;EEF1E1-BLOC1S5|C9J1V9;ZSCAN9|U3KQV4;PDZD4|Q76G19;SPSB2|Q99619;SPOCD1|Q6ZMY3;SPSB4|Q96A44;IFIT1B|Q5T764;STKLD1|Q8NE28;SCUBE2|A0A0A0MTC8
CIDm00024584|magnesium;trichloride	SATB1|C9JP21;CPED1|A4D0V7;H2BFWT|Q7Z2G1;PEBP4|Q96S96;R3HCC1|Q9Y3T6;HIST1H2AJ|Q99878;H2BFM|P0C1H6;ACTR3C|Q9C0K3;SV2B|Q7L1I2;GP9|P14770;P2RX5|K7EQ78;HIST1H2AA|Q96QV6;CFAP43|Q8NDM7;EIF1B|O60739;HIST2H2AA4|Q6FI13;KLK8|A0A0A0MQY9;FBXO33|Q7Z6M2
CIDm00005279|Stauosporin	MAST3|O60307;PDIK1L|Q8N165;METTL7B|Q6UX53;KLHDC9|Q8NEP7;ARL15|Q9NXU5;CDK11B|A0A0D9SEN2;GBP7|Q8N8V2;RAD51|E9PI54;CDKL4|Q5MAI5;ANKRD20A1|Q5TYW2;RBFA|Q8N0V3;ARL13A|Q5H913;RAB42|Q8N4Z0;PSKH2|Q96QS6;RAB15|J3QSF4;RABL3|Q5HYI8;IRGQ|Q8WZA9;HMGXB3|Q12766;OSGEPL1|Q9H4B0;STKLD1|Q8NE28;OLAH|Q5VUC1
CIDm00000774|dideuterio-[2-(1H-imidazol-5-yl)ethyl]amine	GPRC5D|Q9NZD1;GPR153|Q6NV75;HM13|A0A0C4DGU3;ARL10|Q8N8L6;GPR20|Q99678;GPR162|Q16538;IFNA10|P01566;IFNA21|P01568;IFNA14|P01570;ARL15|Q9NXU5;UBE2NL|Q5JXB2;RGS7BP|Q6MZT1;UBTD2|Q8WUN7;GPR82|Q96P67;IFNA16|P05015;ARL13A|Q5H913;RGS11|O94810;ARL16|Q0P5N6;IFNA5|P01569;IFNA8|P32881;GPR141|Q7Z602;GPR160|Q9UJ42;IFNA6|P05013
CIDm00000860|alpha-linolenate (d5-18:3n-3 ethyl ester)	TCP11L1|Q9NUJ3;DPRX|A6NFQ7;ANXA2R|Q3ZCQ2;DUXA|A6NLW8;CRYBG1|Q9Y4K1;NOXRED1|Q6NXP6;LBX2|Q6XYB7;MRPS33|Q9Y291;SATB1|C9JP21;SERF1B|O75920;ARGFX|A6NJG6;SBNO1|A3KN83;CIB3|Q96Q77;C6orf15|Q6UXA7;DUX4L2|P0CJ85;TEX35|Q5T0J7;KIAA1522|Q9P206;CRYBG2|Q8N1P7;MRPS2|Q9Y399;DUX4L4|P0CJ87;LGALS8|Q5T3P9;DHRS12|A0PJE2;ISX|Q2M1V0;CCDC129|Q6ZRS4;DBX2|Q6ZNG2;DERL3|E7EVA4;FKBP1C|Q5VVH2;OC90|Q02509
CIDm00001287|SCHEMBL14423426	NAT1|P18440;LCORL|Q8N3X6;C11orf84|Q9BUA3;HM13|A0A0C4DGU3;NOXRED1|Q6NXP6;GSTT2B|P0CG30;SDR39U1|Q9NRG7;CMBL|Q96DG6;HAUS8|Q9BT25;UBTD2|Q8WUN7;KIAA1522|Q9P206;DHRS7|Q9Y394;TGM6|O95932;LRRIQ4|A6NIV6;PTPRCAP|Q14761;NUP43|Q8NFH3;SRGAP3|O43295;SLC25A15|Q9Y619;FBXO33|Q7Z6M2
CIDm00004609|CID9947360	IFNA10|P01566;SATB1|C9JP21;IFNA21|P01568;IFNA14|P01570;HSPA12A|O43301;DNAJB7|Q7Z6W7;SPATA5L1|Q9BVQ7;PDRG1|Q9NUG6;IQCA1|Q86XH1;MFSD14A|Q96MC6;RCC1|C9JW69;IFNA16|P05015;MFSD14B|Q5SR56;PLEKHH1|Q9ULM0;FRMD1|Q8N878;IFNA5|P01569;NLRP13|Q86W25;IFNA8|P32881;CCDC129|Q6ZRS4;NLRP7|A0A0G2JNK3;DIP2C|Q9Y2E4;GPN2|Q9H9Y4;IFNA6|P05013
CIDm00005562|Trichostatin A, Streptomyces sp.	PPP1R3A|Q16821;C2CD4A|Q8NCU7;ZSCAN10|Q96SZ4;PPM1G|O15355;NAT1|P18440;RFX2|P48378;CMC4|P56277;LNX2|Q8N448;INPP4A|Q96PE3;TCP11L1|Q9NUJ3;ZC3H12B|Q5HYM0;SARNP|P82979;ELAVL4|P26378;EML5|Q05BV3;ZNF415|Q09FC8;KCTD17|A0A087WX35;CBWD1|Q9BRT8;MAP7D1|Q3KQU3;RNF121|Q9H920;KLHL9|Q9P2J3;HSPA12B|Q96MM6;REPS2|Q8NFH8;GHDC|Q8N2G8;ZNF135|P52742;TM9SF1|O15321;CYP4Z1|Q86W10;SHISA5|Q8N114;FCHSD1|Q86WN1;NMRK2|Q9NPI5;ZN…
CIDm00000283|oxidanylformaldehyde	NLRP4|Q96MN2;ACYP1|P07311;CDK18|A0A0A0MSJ6;TUBE1|Q9UJT0;GDAP1L1|Q96MZ0;ANXA2R|Q3ZCQ2;CNTD1|Q8N815;CBWD1|Q9BRT8;C10orf88|Q9H8K7;GHDC|Q8N2G8;CRYBG1|Q9Y4K1;THAP5|Q7Z6K1;LGALS9B|Q3B8N2;ATRNL1|Q5VV63;SATB1|C9JP21;TRIP10|W4VSQ9;RAPGEFL1|Q9UHV5;INO80C|K7EIY8;METTL7B|Q6UX53;H2BFWT|Q7Z2G1;LGALS2|P05162;MSANTD3|Q96H12;GPR139|Q6DWJ6;ZG16B|Q96DA0;NPY4R|P50391;GSTA5|Q7RTV2;CXorf67|Q86X51;HSPA12A|O43301;DDX60L…
CIDm00000181|ZSLZBFCDCINBPY-LKJKNSTQSA-N	WFDC13|Q8IUB5;NAP1L3|Q99457;METTL7B|Q6UX53;LGALS2|P05162;NAP1L6|A6NFF2;WFDC5|Q8TCV5;H2BFM|P0C1H6;WFDC3|Q8IUB2;ANAPC7|Q9UJX3;PANK4|Q9NVE7;NAP1L5|Q96NT1;CHCHD7|Q9BUK0;FKBP7|F8WE12;PRSS46P|E5RG02;PPIL6|B4DEK6;PFKFB4|Q16877
CIDm00008172|tris-tri-ethyleneglycolphosphate	CDK18|A0A0A0MSJ6;NHLRC2|Q8NBF2;TCP11L1|Q9NUJ3;WSB2|Q9NYS7;ASB17|Q8WXJ9;HSF5|Q4G112;CHEK2|H0Y820;CDHR4|A6H8M9;DEPDC4|Q8N2C3;SPSB3|Q6PJ21;CCDC77|Q9BR77;LAT|H3BQD8;FDXACB1|Q9BRP7;IFFO1|Q0D2I5;TPGS2|Q68CL5;NDUFAF8|A1L188;MPPED1|O15442;PRR5-ARHGAP8|B1AHC3;HDHD3|Q9BSH5;EVI2A|P22794;PPP1R21|Q6ZMI0;NEURL2|Q9BR09;TEX30|Q5JUR7;ABHD16B|Q9H3Z7;TTPAL|Q9BTX7;RHPN1|Q8TCX5;PDZD4|Q76G19;SPSB2|Q99619;CEP170B|Q9Y4F…
CIDm00091176|CID91176	GPRC5D|Q9NZD1;GPR153|Q6NV75;GPR148|Q8TDV2;ADGRG4|Q8IZF6;ADGRF3|Q8IZF5;ANKDD1A|Q495B1;CBWD1|Q9BRT8;GPR162|Q16538;FAM91A1|Q658Y4;LRRC3C|A6NJW4;GPR151|Q8TDV0;LRRC3|Q9BY71;LAT|H3BQD8;PXDC1|Q5TGL8;CBWD2|Q8IUF1;UBE2D3|A0A087WY85;PRR5-ARHGAP8|B1AHC3;RAD51|E9PI54;ADGRF4|Q8IZF3;GPR82|Q96P67;SLFN12|Q8IYM2;CBWD6|Q4V339;GPR150|Q8NGU9;GPR135|Q8IZ08;WFDC10B|Q8IUB3;ANKDD1B|A6NHY2;MDS2|Q8NDY4;NLRP13|Q86W25;GPR14…
CIDm00001567|203645-37-8	MRPS22|P82650;SUSD1|Q6UWL2;GDAP1L1|Q96MZ0;MASP1|F8W876;CBWD1|Q9BRT8;HIST1H2BM|Q99879;WDR27|A2RRH5;MRPS33|Q9Y291;CAPSL|Q8WWF8;LGALS2|P05162;GSTA5|Q7RTV2;CXorf67|Q86X51;NPNT|D6RH31;NUDT22|Q9BRQ3;ARL15|Q9NXU5;SPATA5L1|Q9BVQ7;HIST1H2BL|Q99880;HIST1H2BO|P23527;H2BFM|P0C1H6;CRYBB1|P53674;IFFO1|Q0D2I5;CBWD2|Q8IUF1;VCX2|Q9H322;IQCA1|Q86XH1;PLEKHO2|Q8TD55;EFCAB8|A8MWE9;GBP7|Q8N8V2;BRD9|Q9H8M2;RAD51|E9PI54…
CIDm00000833|zinc urocanate citrullinate	NHLRC2|Q8NBF2;RUNDC1|Q96C34;TBC1D8B|Q0IIM8;STX16-NPEPL1|H3BU86;H2BFM|P0C1H6;GRTP1|Q5TC63;TCHHL1|Q5QJ38;PRSS23|O95084;PTRHD1|Q6GMV3;FBXO33|Q7Z6M2
CIDm00005408|UNII-P57HP4MCQZ	LRRN3|Q9H3W5;GPRC5D|Q9NZD1;CDK18|A0A0A0MSJ6;NAP1L3|Q99457;SLITRK4|Q8IW52;GGTLC3|B5MD39;CSMD3|Q7Z407;GPR162|Q16538;MCEMP1|Q8IX19;CCDC68|Q9H2F9;EFHC2|Q5JST6;HOXA13|P31271;FAM13A|O94988;ARHGAP20|Q9P2F6;NAP1L6|A6NFF2;METTL18|O95568;HIST1H2BL|Q99880;FYB1|D6RFJ5;RHBDD2|Q6NTF9;TSPYL6|Q8N831;CDK11B|A0A0D9SEN2;RFC5|P40937;PITHD1|Q9GZP4;C5orf63|A6NC05;HIST1H2BN|Q99877;KLLN|B2CW77;HAUS1|Q96CS2;ARHGAP36|Q6ZR…
CIDm00001107|gonol	DUXA|A6NLW8;LBX2|Q6XYB7;SATB1|C9JP21;DUX4L2|P0CJ85;NRIP3|Q9NQ35;SWT1|Q5T5J6;MRPS2|Q9Y399;DUX4L4|P0CJ87;TGIF2LX|Q8IUE1
CIDm00001143|CID9840965	GPRC5D|Q9NZD1;GPR153|Q6NV75;MFSD12|Q6NUT3;ADGRG4|Q8IZF6;ADGRG5|Q8IZF4;CRAMP1|Q96RY5;ADGRF3|Q8IZF5;GPR162|Q16538;CHEK2|H0Y820;CRYBG1|Q9Y4K1;LGALS9B|Q3B8N2;LGALS2|P05162;ADGRA1|Q86SQ6;KLHDC9|Q8NEP7;ADGRD1|Q6QNK2;CDK11B|A0A0D9SEN2;RFC5|P40937;HCAR3|P49019;SAYSD1|Q9NPB0;HERPUD2|Q9BSE4;LGALS9C|Q6DKI2;CDKL4|Q5MAI5;ADGRF4|Q8IZF3;GPR82|Q96P67;CRYBG2|Q8N1P7;OXGR1|Q96P68;PTPRCAP|Q14761;MDS2|Q8NDY4;SIGLEC11…
CIDm00014829|oxocopper	ZNF354C|Q86Y25;MOB3A|Q96BX8;ZNF479|Q96JC4;OR8H3|Q8N146;PPIL3|B8ZZ77;ZNF737|O75373;ZNF248|Q8NDW4;ZNF716|A6NP11;DAW1|Q8N136;ZNF773|Q6PK81;ZNF836|Q6ZNA1;OR10Q1|Q8NGQ4;ZNF776|Q68DI1;ZNF75A|Q96N20;FAM49A|Q9H0Q0;ZNF226|Q9NYT6;OR9G4|Q8NGQ1;OR8U1|Q8NH10;DUXA|A6NLW8;ZNF808|Q8N4W9;ZNF485|Q8NCK3;ZNF112|Q9UJU3;ZIM3|Q96PE6;ZNF235|Q14590;OR5K3|A6NET4;OR5AK2|Q8NH90;ZNF33B|Q06732;ZNF26|P17031;ZNF583|Q96ND8;ZNF57…
CIDm00002764|zinc-ciprofloxacin	GPRC5D|Q9NZD1;SUSD1|Q6UWL2;GPR153|Q6NV75;ANKDD1A|Q495B1;GPR162|Q16538;CAPSL|Q8WWF8;CPED1|A4D0V7;UBR7|Q8N806;EFR3B|Q9Y2G0;ARMC5|Q96C12;NPNT|D6RH31;CAST|A0A0C4DGB5;PPP3R2|Q96LZ3;PRR5-ARHGAP8|B1AHC3;EFCAB8|A8MWE9;EFCAB1|Q9HAE3;EFCAB14|O75071;GPR82|Q96P67;MICA|Q96QC4;C18orf25|Q96B23;OXGR1|Q96P68;ANKDD1B|A6NHY2;MENT|Q9BUN1;GPR141|Q7Z602;SUCNR1|Q9BXA5;LPAR5|Q9H1C0;PPFIBP1|Q86W92;EFCAB5|A4FU69;ANKEF1|Q9…
CIDm00005202|SEROTONINBINOXALATE,5-[2-14C]	GPRC5D|Q9NZD1;AKR1C8P|Q5T2L2;GPR153|Q6NV75;DPRX|A6NFQ7;GPR20|Q99678;GPR162|Q16538;NOXRED1|Q6NXP6;SERF1B|O75920;FAM91A1|Q658Y4;HOXA13|P31271;ARGFX|A6NJG6;SDR39U1|Q9NRG7;GPR82|Q96P67;KIAA1522|Q9P206;DHRS7|Q9Y394;P2RY8|Q86VZ1;DOK4|Q8TEW6;GPR141|Q7Z602;ISX|Q2M1V0;DBX2|Q6ZNG2;GPR179|Q6PRD1;GPR160|Q9UJ42;DERL3|E7EVA4;DOK6|Q6PKX4;GPR34|Q9UPC5
CIDm00015103|SCHEMBL16062159	NLRP4|Q96MN2;NUDT17|P0C025;WFDC13|Q8IUB5;KCNK12|Q9HB15;NAP1L3|Q99457;SLITRK4|Q8IW52;MRPL16|Q9NX20;PRR12|Q9ULL5;TTLL12|Q14166;IQCF6|A8MYZ5;MAST3|O60307;CBWD1|Q9BRT8;SGK494|Q96LW2;PLPPR3|Q6T4P5;METTL13|Q8N6R0;ISOC1|Q96CN7;DESI2|Q9BSY9;GOLGA6L10|A0A0M3HER8;GOLGA6L19|H0YKK7;NT5DC2|Q9H857;GSTT2B|P0CG30;TRUB2|O95900;PTMS|P20962;INO80C|K7EIY8;METTL7B|Q6UX53;SLITRK3|O94933;CHID1|H0YC89;STK11IP|Q8N1F8;DEP…
CIDm00010603|ZINC00155807	TCP11L1|Q9NUJ3;ARL10|Q8N8L6;ADGRA3|Q8IWK6;METTL7B|Q6UX53;FAM91A1|Q658Y4;ADGRA1|Q86SQ6;ARL15|Q9NXU5;IFT22|Q9H7X7;EVI2A|P22794;ARL13A|Q5H913;ARL16|Q0P5N6;MDS2|Q8NDY4;RAB15|J3QSF4;EIF1B|O60739;KRT82|Q9NSB4
CIDm00002735|SCHEMBL267918	DCT|A0A0A0MTD3;RBMXL2|O75526;CSTL1|Q9H114;DERL3|E7EVA4;MPND|Q8N594
CIDm00000304|CID9909206	ARL10|Q8N8L6;EIF3H|O15372;GSTT2B|P0CG30;SATB1|C9JP21;H2AFV|Q71UI9;TSNARE1|Q96NA8;ARL15|Q9NXU5;RFC2|P35250;LIPH|Q8WWY8;NRIP3|Q9NQ35;DCDC1|P59894;RAD51|E9PI54;GIPC3|Q8TF64;DCDC2C|A8MYV0;MTIF3|Q9H2K0;RPL27A|P46776;ARL13A|Q5H913;ERVFRD-1|P60508;MRPL30|Q8TCC3;ABCA6|Q8N139;DDI1|Q8WTU0;SPNS3|Q6ZMD2;SBK1|Q52WX2;ARL16|Q0P5N6;MDS2|Q8NDY4;CCDC102A|Q96A19;DERL3|E7EVA4
CIDm00024462|copper-64(2+);sulfate	DPP9|Q86TI2;THAP10|Q9P2Z0;CDNF|Q49AH0;ZNF354C|Q86Y25;SPATA17|Q96L03;MRPS22|P82650;ZNF581|Q9P0T4;PPRC1|Q5VV67;MYNN|Q9NPC7;CMC4|P56277;ZNF479|Q96JC4;ZNF138|P52744;SEC22C|Q9BRL7;OR8H3|Q8N146;CDK18|A0A0A0MSJ6;INTS8|Q75QN2;NDRG3|Q9UGV2;FSD1L|Q9BXM9;TAS2R9|Q9NYW1;ZNF783|Q6ZMS7;DPPA2|Q7Z7J5;REX1BD|Q96EN9;RNFT1|Q5M7Z0;COPE|O14579;C6orf120|Q7Z4R8;TINAG|Q9UJW2;ZNF248|Q8NDW4;C11orf84|Q9BUA3;AKIRIN1|Q9H9L7;Z…
CIDm00002987|CID9953605	HIST1H2AH|Q96KK5;HIST1H2AJ|Q99878;IFFO1|Q0D2I5;RFC5|P40937;HIST2H2AB|Q8IUE6;HIST2H2AC|Q16777;RAD51|E9PI54;HIST1H2AD|P20671;FKBP7|F8WE12;ECHDC3|Q96DC8;H2AFJ|Q9BTM1;TBC1D31|Q96DN5;PPIL6|B4DEK6;RAB15|J3QSF4;EHBP1L1|Q8N3D4;HTN1|P15515;HIST2H2AA4|Q6FI13
CIDm00000899|478529-44-1	C2CD4A|Q8NCU7;GPRC5D|Q9NZD1;GPR153|Q6NV75;SPACA5B|Q96QH8;RASL10A|Q92737;FCRL5|Q96RD9;CHKB-CPT1B|H3BT56;ANXA2R|Q3ZCQ2;PRSS38|A1L453;SGK494|Q96LW2;ARL10|Q8N8L6;C10orf88|Q9H8K7;GPR162|Q16538;ADGRA3|Q8IWK6;CRYBG1|Q9Y4K1;PRSS58|Q8IYP2;P2RX2|Q32MC3;SERF1B|O75920;CPED1|A4D0V7;MPZL2|O60487;CDHR4|A6H8M9;MSANTD3|Q96H12;MST1L|Q2TV78;ZG16B|Q96DA0;DRAP1|Q14919;FAT3|Q8TDW7;TMEM184B|Q9Y519;MRPL50|Q8N5N7;ADGRA1|…
CIDm00002520|verapamil-s	GPRC5D|Q9NZD1;GPR153|Q6NV75;GPR162|Q16538;ERP27|Q96DN0;DCAF10|Q5QP82;GPR82|Q96P67;FAM122B|G1UD79;OXGR1|Q96P68;COL21A1|Q96P44;GPR141|Q7Z602;SUCNR1|Q9BXA5;NEDD8-MDP1|E9PL57;LPAR5|Q9H1C0;GPR160|Q9UJ42;HCAR1|Q9BXC0
CIDm00024748|aldehydo-D-talose	GDAP1L1|Q96MZ0;RUNDC1|Q96C34;CHEK2|H0Y820;KLHDC9|Q8NEP7;TBC1D26|Q86UD7;CDK11B|A0A0D9SEN2;TBC1D13|Q9NVG8;NRIP3|Q9NQ35;C1orf131|Q8NDD1;TBC1D28|Q2M2D7;RAD51|E9PI54;CDKL4|Q5MAI5;GTDC1|Q4AE62
CIDm00001150|[2,2-dideuterio-2-(1H-indol-3-yl)ethyl]amine	GPRC5D|Q9NZD1;GPR153|Q6NV75;GPR162|Q16538;IFFO1|Q0D2I5;RAD51|E9PI54;GPR82|Q96P67;OXGR1|Q96P68;GPR141|Q7Z602;SUCNR1|Q9BXA5;LPAR5|Q9H1C0;EIF1B|O60739;GPR160|Q9UJ42;RABL3|Q5HYI8;HCAR1|Q9BXC0;C6orf47|O95873
CIDm00000871|CID9957787	C11orf84|Q9BUA3;POC1B-GALNT4|F8VUJ3;CRYBG1|Q9Y4K1;ASMT|I7HFW6;SATB1|C9JP21;MUC19|Q7Z5P9;REG1B|P48304;RCCD1|A6NED2;FCAMR|Q8WWV6;TRAPPC3|O43617;FKBP7|F8WE12;BAHCC1|Q9P281;GIPC3|Q8TF64;CLEC19A|Q6UXS0;KIAA1522|Q9P206;CRYBG2|Q8N1P7;MRPS2|Q9Y399;B4GALNT4|Q76KP1;GALNT9|Q9HCQ5;PPIL6|B4DEK6;CCDC129|Q6ZRS4
CIDm00439494|fructose-13c6	C2CD4A|Q8NCU7;FNBP4|Q8N3X1;PHLDB3|Q6NSJ2;CHCHD7|Q9BUK0;TC2N|Q8N9U0;PLEKHH1|Q9ULM0;FRMD1|Q8N878;TUBAL3|A6NHL2;NEDD8-MDP1|E9PL57;FBXO21|O94952;WDR70|Q9NW82;FRMD8|Q9BZ67
CIDm00253547|Nk 154183b	THAP10|Q9P2Z0;MOB3A|Q96BX8;FSD1L|Q9BXM9;C11orf84|Q9BUA3;GPANK1|O95872;FAM49A|Q9H0Q0;TIGD6|Q17RP2;C10orf88|Q9H8K7;THAP8|Q8NA92;ZFR2|Q9UPR6;CREB5|Q02930;SPAG7|O75391;INSM2|Q96T92;ZNF618|B5MDS3;METTL5|Q9NRN9;SERF1B|O75920;ZNF608|Q9ULD9;TIGD4|Q8IY51;MSANTD3|Q96H12;TTC14|Q96N46;THAP3|Q8WTV1;PHF3|Q92576;SBNO1|A3KN83;RSPH6A|Q9H0K4;CIB3|Q96Q77;THAP6|Q8TBB0;ZUFSP|Q96AP4;CPXCR1|Q8N123;GPATCH11|Q8N954;CC2D1…
CIDm00000985|SCHEMBL1332805	GPRC5D|Q9NZD1;GPR153|Q6NV75;SGK494|Q96LW2;GPR20|Q99678;GPR162|Q16538;CRYBG1|Q9Y4K1;LGALS9B|Q3B8N2;ATRNL1|Q5VV63;SIGLEC7|Q9Y286;ZDHHC11|Q9H8X9;ADGRD1|Q6QNK2;UBE2NL|Q5JXB2;RFC2|P35250;CCDC42|Q96M95;DDIT4L|Q96D03;ZDHHC20|Q5W0Z9;LGALS9C|Q6DKI2;RAD51|E9PI54;ANKRD20A1|Q5TYW2;GPR82|Q96P67;ECHDC3|Q96DC8;ZDHHC19|Q8WVZ1;CRYBG2|Q8N1P7;RGS11|O94810;OXGR1|Q96P68;PRR15|Q8IV56;LGALS8|Q5T3P9;GPR141|Q7Z602;GPR179…
CIDm00023991|xenon-134	TMEM9|Q9P0T7;CCDC102A|Q96A19;SPOCD1|Q6ZMY3
CIDm74766018|TEW	THAP10|Q9P2Z0;MOB3A|Q96BX8;FSD1L|Q9BXM9;C11orf84|Q9BUA3;GDAP1L1|Q96MZ0;GPANK1|O95872;FAM49A|Q9H0Q0;TIGD6|Q17RP2;C10orf88|Q9H8K7;THAP8|Q8NA92;ZFR2|Q9UPR6;CREB5|Q02930;SPAG7|O75391;INSM2|Q96T92;ZNF618|B5MDS3;METTL5|Q9NRN9;SERF1B|O75920;ZNF608|Q9ULD9;PUS10|Q3MIT2;TIGD4|Q8IY51;MSANTD3|Q96H12;TTC14|Q96N46;THAP3|Q8WTV1;PHF3|Q92576;SBNO1|A3KN83;RSPH6A|Q9H0K4;VARS2|Q5ST30;THAP6|Q8TBB0;ZUFSP|Q96AP4;RFPL4A…
CIDm02776321|[2-(thiophen-2-yl)-1,3-thiazol-4-yl]methanamine	C11orf84|Q9BUA3;TCP11L1|Q9NUJ3;MFSD12|Q6NUT3;ANKDD1A|Q495B1;SATB1|C9JP21;UBR7|Q8N806;LAT|H3BQD8;FDXACB1|Q9BRP7;CLDND1|Q9NY35;PRR5-ARHGAP8|B1AHC3;RCC1|C9JW69;DDX43|Q9NXZ2;KIAA1522|Q9P206;ANKDD1B|A6NHY2;DDX53|Q86TM3;MRPL55|Q7Z7F7;LANCL3|Q6ZV70;ZNF131|D6R9I2
CIDm00015433|n.n-dimethyldodecylamine-n-oxide	GPRC5D|Q9NZD1;GPR153|Q6NV75;KCNK12|Q9HB15;PLPPR3|Q6T4P5;GPR162|Q16538;SLC35F2|Q8IXU6;ANKRD20A1|Q5TYW2;GPR82|Q96P67;SLC35F1|Q5T1Q4;OXGR1|Q96P68;GPR141|Q7Z602;LPAR5|Q9H1C0;SVOPL|Q8N434;GPR160|Q9UJ42;KCNJ15|Q99712;HCAR1|Q9BXC0;KCNK13|Q9HB14
CIDm00003405|FT-0668797	CRAMP1|Q96RY5;VPS13B|Q7Z7G8;GSTT2B|P0CG30;VCX2|Q9H322;TANC2|Q9HCD6;BRD9|Q9H8M2;DIP2C|Q9Y2E4;TTC7B|Q86TV6
CIDm00004763|zadonal	OR6X1|Q8NH79;OR2T10|Q8NGZ9;OR2W1|Q9Y3N9;OR7G3|Q8NG95;PPIL3|B8ZZ77;OR2T12|Q8NG77;OR2M2|Q96R28;OR52A5|Q9H2C5;OR2W3|Q7Z3T1;OR7E24|Q6IFN5;ANXA2R|Q3ZCQ2;OR10A7|Q8NGE5;OR52N4|Q8NGI2;OR2S2|Q9NQN1;OR6B1|O95007;OR2D2|Q9H210;OR51A7|Q8NH64;OR52I1|Q8NGK6;FBXL13|Q8NEE6;OR6C65|A6NJZ3;OR52B6|Q8NGF0;OR1J4|Q8NGS1;OR2T35|Q8NGX2;OR1M1|Q8NGA1;VPS13B|Q7Z7G8;OR2T8|A6NH00;OR7D4|Q8NG98;OR2D3|Q8NGH3;OR5V1|Q9UGF6;OR2H1|Q9…
CIDm00000544|tris(oxidanidyl)arsane	PDYN|P01213;LRRN3|Q9H3W5;OR4S2|Q8NH73;OR8H3|Q8N146;OR1Q1|Q15612;OR13G1|Q8NGZ3;FSD1L|Q9BXM9;OR4C46|A6NHA9;OR4A16|Q8NH70;ZNF354B|Q96LW1;ZNF836|Q6ZNA1;SLITRK4|Q8IW52;OR10Q1|Q8NGQ4;VN1R2|Q8NFZ6;FAM49A|Q9H0Q0;CSMD3|Q7Z407;ZNF226|Q9NYT6;TSHZ2|Q9NRE2;PCDHA7|Q9UN72;ARSF|P54793;TAS2R41|P59536;OR9G4|Q8NGQ1;ZNF660|Q6AZW8;OR4Q3|Q8NH05;OR8U1|Q8NH10;ZNF808|Q8N4W9;ZNF112|Q9UJU3;ZIM3|Q96PE6;FAM155A|B1AL88;HSF5|Q…
CIDm00011907|{[3-(4-cyano-phenyl)-4-hydroxy	THAP10|Q9P2Z0;MOB3A|Q96BX8;FSD1L|Q9BXM9;C11orf84|Q9BUA3;TCP11L1|Q9NUJ3;GPANK1|O95872;FAM49A|Q9H0Q0;TIGD6|Q17RP2;DUXA|A6NLW8;THAP8|Q8NA92;ZFR2|Q9UPR6;CREB5|Q02930;LBX2|Q6XYB7;SPAG7|O75391;INSM2|Q96T92;ZNF618|B5MDS3;METTL5|Q9NRN9;SERF1B|O75920;ZNF608|Q9ULD9;ORMDL2|Q53FV1;TIGD4|Q8IY51;MMEL1|Q495T6;TTC14|Q96N46;SREK1IP1|Q8N9Q2;THAP3|Q8WTV1;PHF3|Q92576;SBNO1|A3KN83;RSPH6A|Q9H0K4;THAP6|Q8TBB0;ZUFSP|Q96…
CIDm06439874|SCHEMBL10970216	HM13|A0A0C4DGU3;NOXRED1|Q6NXP6;COL6A6|A6NMZ7;SBNO1|A3KN83;UBE2NL|Q5JXB2;RFC2|P35250;RCC1|C9JW69;TPSG1|Q9NRR2;COPS7B|Q9H9Q2;PRSS46P|E5RG02;HLA-DQB2|Q5SQ91;DHRS12|A0PJE2;TMEM145|Q8NBT3;CTRB2|H3BP92
CIDm00159612|cobaltous;stannic;oxygen(2-)	AGAP7P|Q5VUJ5;OR6X1|Q8NH79;OR2T10|Q8NGZ9;OR2W1|Q9Y3N9;OR7G3|Q8NG95;OR2T12|Q8NG77;NAP1L3|Q99457;OR2M2|Q96R28;OR52A5|Q9H2C5;OR2W3|Q7Z3T1;OR7E24|Q6IFN5;OR52N4|Q8NGI2;OR2S2|Q9NQN1;OR6B1|O95007;OR2D2|Q9H210;OR3A1|P47881;OR51A7|Q8NH64;OR52I1|Q8NGK6;OR6C65|A6NJZ3;OR52B6|Q8NGF0;OR1J4|Q8NGS1;OR2T35|Q8NGX2;OR1M1|Q8NGA1;OR2T8|A6NH00;OR7D4|Q8NG98;OR2D3|Q8NGH3;OR5V1|Q9UGF6;SATB1|C9JP21;OR2H1|Q9GZK4;OR6V1|Q8N1…
CIDm00000241|perdeuterobenzene	NAT1|P18440;INPP4A|Q96PE3;P2RY10|O00398;RPL39|P62891;SNX22|Q96L94;JOSD2|Q8TAC2;FCHSD1|Q86WN1;SATB1|C9JP21;TTC9|Q92623;DNAJB7|Q7Z6W7;RFX8|Q6ZV50;RFXAP|O00287;HMCES|Q96FZ2;PXDC1|Q5TGL8;PDRG1|Q9NUG6;RCC1|C9JW69;C1R|F5H1V0;CNPPD1|Q9BV87;CEACAM3|P40198;TOX4|O94842;TSC22D1|Q15714;RRP15|Q9Y3B9;IFIT1B|Q5T764;HAVCR1|Q96D42
CIDm00002771|UNII-I1E9D14F36	GPRC5D|Q9NZD1;GPR153|Q6NV75;GPR162|Q16538;SERF1B|O75920;ANKRD20A1|Q5TYW2;GPR82|Q96P67;KIAA1522|Q9P206;VWA8|A3KMH1;OXGR1|Q96P68;PRR15|Q8IV56;MDS2|Q8NDY4;GPR141|Q7Z602;LPAR5|Q9H1C0;GPR160|Q9UJ42;HCAR1|Q9BXC0;GLB1L3|Q8NCI6
CIDm00028780|methyl1-(butylcarbamoyl)benzimidazole-2-carbamate	KCNK12|Q9HB15;TCP11L1|Q9NUJ3;CBWD1|Q9BRT8;ARL10|Q8N8L6;RUNDC1|Q96C34;HIST1H2BM|Q99879;SERF1B|O75920;HOXA13|P31271;NKX6-3|A6NJ46;RABL2A|Q9UBK7;DNAJB7|Q7Z6W7;SBNO1|A3KN83;H2BFM|P0C1H6;CBWD2|Q8IUF1;PDRG1|Q9NUG6;DUSP28|Q4G0W2;C7orf43|Q8WVR3;MFSD14A|Q96MC6;IRX6|P78412;CCNQ|Q8N1B3;UBE2D3|A0A087WY85;RAD51|E9PI54;TUBA8|Q9NY65;CBWD6|Q4V339;MFSD14B|Q5SR56;SLC25A34|Q6PIV7;ARL13A|Q5H913;SLC25A35|Q3KQZ1;KIAA1…
CIDm00101301|CID9864127	THAP10|Q9P2Z0;MOB3A|Q96BX8;FSD1L|Q9BXM9;C11orf84|Q9BUA3;GPANK1|O95872;FAM49A|Q9H0Q0;TIGD6|Q17RP2;ASXL3|Q9C0F0;C10orf88|Q9H8K7;THAP8|Q8NA92;ZFR2|Q9UPR6;CREB5|Q02930;SPAG7|O75391;INSM2|Q96T92;ZNF618|B5MDS3;METTL5|Q9NRN9;PARD3B|A0A087X1S9;SERF1B|O75920;ZNF608|Q9ULD9;TIGD4|Q8IY51;MSANTD3|Q96H12;TTC14|Q96N46;THAP3|Q8WTV1;PHF3|Q92576;SBNO1|A3KN83;RSPH6A|Q9H0K4;THAP6|Q8TBB0;ZUFSP|Q96AP4;RFPL4A|A6NLU0;CP…
CIDm00060789|genesa	OR6X1|Q8NH79;OR2T10|Q8NGZ9;OR2W1|Q9Y3N9;OR7G3|Q8NG95;OR8H3|Q8N146;OR2T12|Q8NG77;OR2M2|Q96R28;OR10Q1|Q8NGQ4;OR52A5|Q9H2C5;OR2W3|Q7Z3T1;OR7E24|Q6IFN5;OR10A7|Q8NGE5;OR52N4|Q8NGI2;OR9G4|Q8NGQ1;OR2S2|Q9NQN1;OR6B1|O95007;OR8U1|Q8NH10;OR2D2|Q9H210;SGK494|Q96LW2;WSB2|Q9NYS7;OR3A1|P47881;OR51A7|Q8NH64;ASB17|Q8WXJ9;OR5K3|A6NET4;OR5AK2|Q8NH90;OR52I1|Q8NGK6;OR6C65|A6NJZ3;OR52B6|Q8NGF0;OR1J4|Q8NGS1;OR2T35|Q8N…
CIDm00001181|uridintriphosphat	GPRC5D|Q9NZD1;GPR153|Q6NV75;GPR148|Q8TDV2;GPR162|Q16538;NOXRED1|Q6NXP6;FAM91A1|Q658Y4;GPR151|Q8TDV0;PHF3|Q92576;C1orf131|Q8NDD1;SWT1|Q5T5J6;RAD51|E9PI54;GPR82|Q96P67;ZCCHC10|G3XAM1;GPR150|Q8NGU9;GPR135|Q8IZ08;ELOA3|Q8NG57;GPR141|Q7Z602;DHRS12|A0PJE2;WDR70|Q9NW82;CIB4|A0PJX0;GPR45|Q9Y5Y3;OLAH|Q5VUC1
CIDm00013766|SCHEMBL13151127	C10orf88|Q9H8K7;PANK3|Q9H999;CRYBG1|Q9Y4K1;NT5DC2|Q9H857;CPED1|A4D0V7;GAGE1|Q13065;RBMS2|Q15434;MSANTD3|Q96H12;CAST|A0A0C4DGB5;DCUN1D2|Q6PH85;UBFD1|O14562;C1orf131|Q8NDD1;RCC1|C9JW69;CRYBG2|Q8N1P7;LCE6A|A0A183;NT5DC4|Q86YG4;ANKRD9|Q96BM1;ANO4|Q32M45;SPCS2|Q15005
CIDm00001071|Zuretinol	DPRX|A6NFQ7;NANOGP1|Q8N7R0;HSF5|Q4G112;KRT78|Q8N1N4;PNPLA1|Q8N8W4;ARGFX|A6NJG6;MRPL50|Q8N5N7;RHCE|P18577;RGPD3|A6NKT7;SWT1|Q5T5J6;CRYBG2|Q8N1P7;GTDC1|Q4AE62;LGALS8|Q5T3P9;TBC1D31|Q96DN5
CIDm00000772|enoxaparin	TCP11L1|Q9NUJ3;MFSD12|Q6NUT3;C10orf88|Q9H8K7;FAM155A|B1AL88;MSANTD3|Q96H12;MUC19|Q7Z5P9;RPL22|P35268;TUBA8|Q9NY65;ELSPBP1|Q96BH3;FAM122B|G1UD79;PRSS46P|E5RG02;DDI1|Q8WTU0;TUBAL3|A6NHL2;MDS2|Q8NDY4;RPL8|P62917;CCDC129|Q6ZRS4;TMEM145|Q8NBT3;ZNF131|D6R9I2
CIDm05380670|VZ28801	THAP10|Q9P2Z0;MOB3A|Q96BX8;FSD1L|Q9BXM9;C11orf84|Q9BUA3;GPANK1|O95872;FAM49A|Q9H0Q0;TIGD6|Q17RP2;DUXA|A6NLW8;ASXL3|Q9C0F0;THAP8|Q8NA92;ZFR2|Q9UPR6;CREB5|Q02930;LBX2|Q6XYB7;SPAG7|O75391;INSM2|Q96T92;ZNF618|B5MDS3;METTL5|Q9NRN9;PARD3B|A0A087X1S9;SERF1B|O75920;ZNF608|Q9ULD9;TIGD4|Q8IY51;TTC14|Q96N46;ARMC5|Q96C12;THAP3|Q8WTV1;PHF3|Q92576;GMEB1|Q9Y692;SBNO1|A3KN83;RSPH6A|Q9H0K4;THAP6|Q8TBB0;ZUFSP|Q96A…
CIDm00000236|asparagine (d79n-beta2ar-rluc)	OR4S2|Q8NH73;OR1Q1|Q15612;OR13G1|Q8NGZ3;OR4C46|A6NHA9;OR4A16|Q8NH70;DPRX|A6NFQ7;OR4Q3|Q8NH05;OR2AT4|A6NND4;OR4D11|Q8NGI4;OR4S1|Q8NGB4;OR10K1|Q8NGX5;OR4X1|Q8NH49;OR4K15|Q8NH41;ARGFX|A6NJG6;OR1I1|O60431;OR4D9|Q8NGE8;OR4N2|Q8NGD1;OR4D6|Q8NGJ1;OR4F5|Q8NH21;RAB40A|Q8WXH6;OR4F21|O95013;OR4C13|Q8NGP0;IFFO1|Q0D2I5;OR4B1|Q8NGF8;OR10K2|Q6IF99;OR4P4|Q8NGL7;OR4D2|P58180;OR4E2|Q8NGC2;OR1S1|Q8NH92;OR4K1|Q8NGD4…
CIDm00016741|phenylethylisothiocyanate	GPRC5D|Q9NZD1;CDK18|A0A0A0MSJ6;GPR153|Q6NV75;GPR148|Q8TDV2;ARRDC2|Q8TBH0;GPR162|Q16538;CST2|P09228;CAPSL|Q8WWF8;FAM91A1|Q658Y4;GPR151|Q8TDV0;NPNT|D6RH31;PPP3R2|Q96LZ3;CDK11B|A0A0D9SEN2;EFCAB8|A8MWE9;EFCAB1|Q9HAE3;EFCAB14|O75071;GPR82|Q96P67;GPR150|Q8NGU9;GPR135|Q8IZ08;GPR141|Q7Z602;EFCAB5|A4FU69;ANKEF1|Q9NU02;GPR45|Q9Y5Y3;SCUBE2|A0A0A0MTC8
CIDm01540596|Zinc01470972	THAP10|Q9P2Z0;MOB3A|Q96BX8;FSD1L|Q9BXM9;C11orf84|Q9BUA3;GPANK1|O95872;FAM49A|Q9H0Q0;TIGD6|Q17RP2;DUXA|A6NLW8;ASXL3|Q9C0F0;C10orf88|Q9H8K7;THAP8|Q8NA92;ZFR2|Q9UPR6;CREB5|Q02930;LBX2|Q6XYB7;SPAG7|O75391;INSM2|Q96T92;ZNF618|B5MDS3;METTL5|Q9NRN9;SERF1B|O75920;ZNF608|Q9ULD9;TIGD4|Q8IY51;MSANTD3|Q96H12;TTC14|Q96N46;THAP3|Q8WTV1;PHF3|Q92576;GMEB1|Q9Y692;SBNO1|A3KN83;RSPH6A|Q9H0K4;THAP6|Q8TBB0;ZUFSP|Q96A…
CIDm00003488|SCHEMBL13346803	GPRC5D|Q9NZD1;GPR153|Q6NV75;GPR162|Q16538;SATB1|C9JP21;GPR82|Q96P67;OXGR1|Q96P68;GPR141|Q7Z602;LPAR5|Q9H1C0;GPR160|Q9UJ42;HCAR1|Q9BXC0;C6orf47|O95873;ZNF131|D6R9I2
CIDm00002909|CID9988947	PPP1R3A|Q16821;MED30|Q96HR3;CMC4|P56277;MT1B|P07438;FSD1L|Q9BXM9;LCORL|Q8N3X6;RPP38|P78345;UNC80|Q8N2C7;C6orf120|Q7Z4R8;ENOX1|Q8TC92;MT1E|P04732;URB1|O60287;TCP11L1|Q9NUJ3;KIF12|Q96FN5;MLANA|Q16655;PGRMC2|O15173;EML5|Q05BV3;TFDP2|Q14188;FUNDC2|Q9BWH2;TMEM9|Q9P0T7;ECT2L|Q008S8;RGPD6|Q99666;KANSL3|Q9P2N6;NAA20|P61599;GMNC|A6NCL1;ARSF|P54793;UBE2R2|Q712K3;ATXN3L|Q9H3M9;CNTD1|Q8N815;DCUN1D4|Q92564;IQ…
CIDm00062080|	SLC26A8|Q96RN1;CAMKV|Q8NCB2;DPP9|Q86TI2;PGM3|O95394;CLVS2|Q5SYC1;STK17B|O94768;PSMA4|P25789;PI4KB|Q9UBF8;GPRC5D|Q9NZD1;MYLK3|Q32MK0;CNR2|P34972;DPP8|Q6V1X1;GANAB|Q14697;GPR153|Q6NV75;GPR148|Q8TDV2;LSP1|P33241;AQP7|O14520;TAAR6|Q96RI8;NPY1R|P25929;TPI1|P60174;MC2R|Q01718;SEC23B|Q15437;AGTR2|P50052;TUBA1C|Q9BQE3;APOA2|P02652;BCL2A1|Q16548;NPY5R|Q15761;CAMK1D|Q8IU85;PPP3CA|Q08209;ABHD10|Q9NUJ1;ILKAP…
CIDm23690938|CID10830762	MT1E|P04732;TCP11L1|Q9NUJ3;SLITRK4|Q8IW52;PIGY|Q3MUY2;ANKDD1A|Q495B1;ANKRD26|Q9UPS8;SLITRK3|O94933;SPCS3|P61009;SBNO1|A3KN83;LAT|H3BQD8;FDXACB1|Q9BRP7;EIF2S3B|Q2VIR3;PRR5-ARHGAP8|B1AHC3;TCHHL1|Q5QJ38;HNRNPA1L2|Q32P51;SLITRK2|Q9H156;ANKDD1B|A6NHY2;PRSS23|O95084;MDS2|Q8NDY4;PNMA5|Q96PV4;PPFIBP1|Q86W92;EIF1B|O60739;DERL3|E7EVA4;LANCL3|Q6ZV70;CMYA5|Q8N3K9
CIDm00000936|zinc nicotinamide	SERF1B|O75920;PHLDB3|Q6NSJ2;MRPL11|Q9Y3B7;DDX43|Q9NXZ2;KIAA1522|Q9P206;DDX53|Q86TM3;WDR70|Q9NW82;CSNK1A1|E7ETM0;C6orf47|O95873
CIDm00013676|ZINC02040143	MOB3A|Q96BX8;FSD1L|Q9BXM9;MT1E|P04732;PI16|Q6UXB8;FAM49A|Q9H0Q0;NRG4|Q8WWG1;ZNF135|P52742;ALKAL2|Q6UX46;ATRAID|Q6UW56;OR6T1|Q8NGN1;EFHC2|Q5JST6;SATB1|C9JP21;LENEP|Q9Y5L5;FAM91A1|Q658Y4;OR10H2|O60403;LGALSL|Q3ZCW2;PHF3|Q92576;RSPH6A|Q9H0K4;RMND5B|Q96G75;OR10J5|Q8NHC4;CABP7|Q86V35;OR5T2|Q8NGG2;DCDC1|P59894;RAD51|E9PI54;GIPC3|Q8TF64;DCDC2C|A8MYV0;SLC44A3|Q8N4M1;GSTT2|P0CG29;TMEM130|Q8N3G9;KLK12|Q9UK…
CIDm00004196|SCHEMBL15780915	BOLA3|Q53S33;SELENOO|Q9BVL4;LGALS2|P05162;CLIP4|Q8N3C7;SBNO1|A3KN83;CCDC58|Q4VC31;C10orf67|Q8IYJ2;MAML2|Q8IZL2;CMC2|Q9NRP2;LEXM|Q3ZCV2;NIPSNAP3B|Q9BS92;C6orf203|Q9P0P8;BCLAF3|A2AJT9;OLAH|Q5VUC1
CIDm00000596|3'-deuterio cytidine	TCP11L1|Q9NUJ3;SLITRK4|Q8IW52;SRGAP1|Q7Z6B7;ANXA2R|Q3ZCQ2;ST3GAL2|Q16842;IFNA10|P01566;CYP4Z1|Q86W10;DGCR6|Q14129;CPED1|A4D0V7;IFNA21|P01568;HIST1H2AH|Q96KK5;H2AFV|Q71UI9;CD200R1L|Q6Q8B3;IFNA14|P01570;MED13L|Q71F56;PEBP4|Q96S96;KCTD16|Q68DU8;CAST|A0A0C4DGB5;HIST1H2AJ|Q99878;LRRN1|Q6UXK5;GALNT6|Q8NCL4;C7orf43|Q8WVR3;HIST2H2AB|Q8IUE6;ADAL|H3BUD6;PPP1R21|Q6ZMI0;TEX35|Q5T0J7;HIST2H2AC|Q16777;HIST1H2A…
CIDm00002891|CID9963853	RASL10A|Q92737;SGK494|Q96LW2;ARL10|Q8N8L6;NOXRED1|Q6NXP6;KIAA1191|Q96A73;SDR39U1|Q9NRG7;MRPL50|Q8N5N7;ARL15|Q9NXU5;DCDC1|P59894;DCDC2C|A8MYV0;INMT-MINDY4|F8WBC2;DCT|A0A0A0MTD3;PYROXD2|Q8N2H3;ARL13A|Q5H913;DHRS7|Q9Y394;ARL16|Q0P5N6;CIB4|A0PJX0;SIK3|Q9Y2K2;DERL3|E7EVA4;OLAH|Q5VUC1;ANKK1|Q8NFD2
CIDm00005372|SCHEMBL10241645	SUSD1|Q6UWL2;PPIL3|B8ZZ77;MASP1|F8W876;PLPPR3|Q6T4P5;CAPSL|Q8WWF8;SATB1|C9JP21;METTL7B|Q6UX53;NPNT|D6RH31;RHPN2|Q8IUC4;EFCAB8|A8MWE9;EFCAB14|O75071;MTX3|Q5HYI7;KIAA1522|Q9P206;GTDC1|Q4AE62;PPIL6|B4DEK6;EFCAB5|A4FU69;ANKEF1|Q9NU02;FBXO33|Q7Z6M2;SCUBE2|A0A0A0MTC8
CIDm00000867|zirconiummalonat	NHLRC2|Q8NBF2;SLITRK4|Q8IW52;GDAP1L1|Q96MZ0;ANKDD1A|Q495B1;ARRDC2|Q8TBH0;CHEK2|H0Y820;SATB1|C9JP21;CPED1|A4D0V7;SLITRK3|O94933;GSTA5|Q7RTV2;KLHDC9|Q8NEP7;LAT|H3BQD8;FDXACB1|Q9BRP7;IFFO1|Q0D2I5;CDK11B|A0A0D9SEN2;INHBE|P58166;C1orf131|Q8NDD1;PRR5-ARHGAP8|B1AHC3;CDKL4|Q5MAI5;PPM1J|Q5JR12;SLITRK2|Q9H156;ANKDD1B|A6NHY2;PFKFB4|Q16877;LANCL3|Q6ZV70;GSTA3|Q16772
CIDm00004091|metformin-d(6)	FANCE|Q9HB96;UBE2NL|Q5JXB2;GSC2|O15499;SLC2A10|O95528;KIAA1522|Q9P206;GTDC1|Q4AE62
CIDm00010461|CID10702120	BEST4|Q8NFU0;CDK18|A0A0A0MSJ6;C11orf84|Q9BUA3;ARRDC2|Q8TBH0;LIN37|Q96GY3;CRYBG1|Q9Y4K1;SPRR2B|P35325;CPED1|A4D0V7;HIST1H2AH|Q96KK5;TENT5C|Q5VWP2;H2AFV|Q71UI9;CLIP4|Q8N3C7;PEBP4|Q96S96;ERV3-1|Q14264;RABL2A|Q9UBK7;CAB39L|Q9H9S4;FAIM|Q9NVQ4;KPNA5|O15131;CAST|A0A0C4DGB5;HIST1H2AJ|Q99878;RFC2|P35250;CDK11B|A0A0D9SEN2;CAPN13|Q6MZZ7;HAUS1|Q96CS2;HIST2H2AB|Q8IUE6;TEX35|Q5T0J7;HIST1H2AD|P20671;SPRR2E|P225…
CIDm00000838|UNII-336096P2WE	GPRC5D|Q9NZD1;GPR153|Q6NV75;GABRA6|Q16445;ARRDC2|Q8TBH0;GPR162|Q16538;GPR82|Q96P67;ARHGEF3|Q9NR81;RLN3|Q8WXF3;AMY2B|P19961;P2RY8|Q86VZ1;PRSS23|O95084;PPP1R3E|Q9H7J1;GPR141|Q7Z602;ARHGEF9|O43307;PFKFB4|Q16877;HTN1|P15515;GPR160|Q9UJ42;RGS5|O15539
CIDm00006503|SCHEMBL9633903	SLITRK4|Q8IW52;GDAP1L1|Q96MZ0;ANKDD1A|Q495B1;C10orf88|Q9H8K7;GHDC|Q8N2G8;HELQ|Q8TDG4;SATB1|C9JP21;SERF1B|O75920;CPED1|A4D0V7;INO80C|K7EIY8;UBE2Q2|Q8WVN8;SLITRK3|O94933;H2BFWT|Q7Z2G1;MSANTD3|Q96H12;DEPDC4|Q8N2C3;GSTA5|Q7RTV2;ANXA10|Q9UJ72;PTER|Q96BW5;ARL15|Q9NXU5;HIST1H2BO|P23527;HIST1H2AJ|Q99878;H2BFM|P0C1H6;FDXACB1|Q9BRP7;IRGC|Q6NXR0;POLR2E|P19388;PLBD2|Q8NHP8;CAPN5|O15484;EIF2S3B|Q2VIR3;FRAT2|O…
CIDm00000923|zlchem 216	C2CD4A|Q8NCU7;NUDT17|P0C025;GPRC5D|Q9NZD1;AKR1C8P|Q5T2L2;GPR153|Q6NV75;KCNK12|Q9HB15;TCP11L1|Q9NUJ3;SLITRK4|Q8IW52;RPS4Y2|Q8TD47;GDAP1L1|Q96MZ0;TTLL12|Q14166;ADGRG4|Q8IZF6;ADGRG5|Q8IZF4;CASS4|Q9NQ75;ADGRF3|Q8IZF5;ANKDD1A|Q495B1;CBWD1|Q9BRT8;ARL10|Q8N8L6;C10orf88|Q9H8K7;GPR162|Q16538;CRYBG1|Q9Y4K1;DGCR6|Q14129;HAGHL|Q6PII5;LGALS9B|Q3B8N2;ASMT|I7HFW6;CPED1|A4D0V7;SPIN3|Q5JUX0;INO80C|K7EIY8;SIGLEC7|…
CIDm53903450|AGN-PC-0A0B1U	NPIPA2|E9PIF3;CLK4|Q9HAZ1;ERP27|Q96DN0;CXorf67|Q86X51;UBE2NL|Q5JXB2;NPIPA3|E9PNV8;UBFD1|O14562;SMG7|E9PD50;NPIPA5|E9PKD4;KLF4|Q5T3J6;BRIX1|Q8TDN6;RBFA|Q8N0V3;PPP6C|Q5T1S7
CIDm86583374|polyinosinic:polycytidylic acid	SUSD1|Q6UWL2;PLPPR3|Q6T4P5;IFNA10|P01566;CAPSL|Q8WWF8;IFNA21|P01568;IFNA14|P01570;NPNT|D6RH31;EFCAB8|A8MWE9;EFCAB14|O75071;IFNA16|P05015;IFNA5|P01569;IFNA8|P32881;EFCAB5|A4FU69;ANKEF1|Q9NU02;IFNA6|P05013;SCUBE2|A0A0A0MTC8
CIDm00001822|DB02082	MRPS22|P82650;ARRDC2|Q8TBH0;MRPS17|Q9Y2R5;MRPS33|Q9Y291;FAM91A1|Q658Y4;RGS21|Q2M5E4;GSDMB|Q8TAX9;ARL15|Q9NXU5;AGFG2|O95081;FAHD2B|Q6P2I3;MRPS24|Q96EL2;GBP7|Q8N8V2;RAD51|E9PI54;C18orf25|Q96B23;RAB42|Q8N4Z0;NKIRAS1|Q9NYS0;FAHD2A|Q96GK7;GID4|Q8IVV7;RAB15|J3QSF4;EIF1B|O60739;RPS25|P62851;RABL3|Q5HYI8;IRGQ|Q8WZA9
CIDm00004920|CID9948776	INPP4A|Q96PE3;ARRDC2|Q8TBH0;AARD|Q4LEZ3;GOLGA8B|A8MQT2;ELOVL3|Q9HB03;HTRA4|P83105;PEBP4|Q96S96;CAB39L|Q9H9S4;CWC25|Q9NXE8;ORC5|O43913;CMBL|Q96DG6;SAMD9L|Q8IVG5;UBFD1|O14562;C5orf63|A6NC05;SBSN|Q6UWP8;HBG2|P69892;PLEKHO2|Q8TD55;MARC2|Q969Z3;GRPEL2|Q8TAA5;C1orf131|Q8NDD1;PPIC|P45877;TTC38|Q5R3I4;C1orf123|Q9NWV4;IGHV3OR16-10|A0A075B7F0;AMY2B|P19961;KIAA1522|Q9P206;GNRHR2|Q96P88;NR2C2AP|Q86WQ0;CYP4X1…
CIDm04570951|ethyl 4-azanylquinoline-3-carboxylate	THAP10|Q9P2Z0;MOB3A|Q96BX8;FSD1L|Q9BXM9;C11orf84|Q9BUA3;GPANK1|O95872;FAM49A|Q9H0Q0;TIGD6|Q17RP2;DUXA|A6NLW8;ASXL3|Q9C0F0;THAP8|Q8NA92;ZFR2|Q9UPR6;CREB5|Q02930;LBX2|Q6XYB7;SPAG7|O75391;INSM2|Q96T92;ZNF618|B5MDS3;METTL5|Q9NRN9;SERF1B|O75920;ZNF608|Q9ULD9;TIGD4|Q8IY51;TTC14|Q96N46;THAP3|Q8WTV1;PHF3|Q92576;GMEB1|Q9Y692;SBNO1|A3KN83;RSPH6A|Q9H0K4;THAP6|Q8TBB0;ZUFSP|Q96AP4;CPXCR1|Q8N123;DUX4L2|P0CJ85;…
CIDm05359264|ZBNARPCCDMHDDV-UHFFFAOYSA-N	IFNA10|P01566;SATB1|C9JP21;IFNA21|P01568;IFNA14|P01570;H2BFM|P0C1H6;IFNA16|P05015;IFNA5|P01569;PTRHD1|Q6GMV3;IFNA8|P32881;IFNA6|P05013
CIDm00024854|calcium-45(2+);dichloride	CPED1|A4D0V7;HIST1H2AH|Q96KK5;HIST1H2AJ|Q99878;HMCES|Q96FZ2;CEBPZ|Q03701;SV2B|Q7L1I2;HIST2H2AB|Q8IUE6;SWT1|Q5T5J6;HIST1H2AD|P20671;H2AFJ|Q9BTM1;TUBAL3|A6NHL2;MDS2|Q8NDY4;HIST2H2AA4|Q6FI13;GDAP2|Q9NXN4
CIDm00092962|ZINC06569103	THAP10|Q9P2Z0;MOB3A|Q96BX8;FSD1L|Q9BXM9;C11orf84|Q9BUA3;GPANK1|O95872;FAM49A|Q9H0Q0;TIGD6|Q17RP2;DUXA|A6NLW8;THAP8|Q8NA92;ZFR2|Q9UPR6;CREB5|Q02930;LBX2|Q6XYB7;SPAG7|O75391;INSM2|Q96T92;ZNF618|B5MDS3;METTL5|Q9NRN9;SERF1B|O75920;ZNF608|Q9ULD9;TIGD4|Q8IY51;TTC14|Q96N46;MYO1H|Q8N1T3;THAP3|Q8WTV1;PHF3|Q92576;GMEB1|Q9Y692;SBNO1|A3KN83;RSPH6A|Q9H0K4;THAP6|Q8TBB0;ZUFSP|Q96AP4;CPXCR1|Q8N123;DUX4L2|P0CJ85;…
CIDm00000942|	MSH4|O15457;ZSCAN10|Q96SZ4;THAP10|Q9P2Z0;CA14|Q9ULX7;ZNF354C|Q86Y25;E2F1|Q01094;BDNF|P23560;PDYN|P01213;MOB3A|Q96BX8;CYP2C19|P33261;CCDC88B|A6NC98;NAT1|P18440;SLC5A8|Q8N695;UGT1A4|P22310;PSMA4|P25789;ACTA1|P68133;ANKS4B|Q8N8V4;GPR55|Q9Y2T6;ZNF581|Q9P0T4;TAOK1|Q7L7X3;BCL6|P41182;IFI27|P40305;CHRNB3|Q05901;ZSCAN18|Q8TBC5;MYNN|Q9NPC7;CNR2|P34972;MAF|O75444;EPHA3|P29320;BRMS1|Q9HCU9;ZNF479|Q96JC4;FOX…
CIDm05311325|tetrakis(fluoranyl)alumanuide	SUSD1|Q6UWL2;CAPSL|Q8WWF8;NPNT|D6RH31;ARL15|Q9NXU5;C1orf131|Q8NDD1;RGS7BP|Q6MZT1;EFCAB8|A8MWE9;GBP7|Q8N8V2;DDX43|Q9NXZ2;EFCAB14|O75071;ARL13A|Q5H913;RAB42|Q8N4Z0;ZSCAN9|U3KQV4;DDX53|Q86TM3;CCDC102A|Q96A19;RAB15|J3QSF4;EFCAB5|A4FU69;ANKEF1|Q9NU02;DERL3|E7EVA4;SCUBE2|A0A0A0MTC8
CIDm44475985|DLN	THAP10|Q9P2Z0;MOB3A|Q96BX8;FSD1L|Q9BXM9;C11orf84|Q9BUA3;GPANK1|O95872;FAM49A|Q9H0Q0;TIGD6|Q17RP2;C10orf88|Q9H8K7;THAP8|Q8NA92;ZFR2|Q9UPR6;CREB5|Q02930;SPAG7|O75391;INSM2|Q96T92;ZNF618|B5MDS3;METTL5|Q9NRN9;SERF1B|O75920;ZNF608|Q9ULD9;TIGD4|Q8IY51;MSANTD3|Q96H12;TTC14|Q96N46;THAP3|Q8WTV1;PHF3|Q92576;SBNO1|A3KN83;RSPH6A|Q9H0K4;THAP6|Q8TBB0;ZUFSP|Q96AP4;RFPL4A|A6NLU0;CPXCR1|Q8N123;RFPL1|O75677;GPATCH…
CIDm00003750|Irinotecan-d10 Hydrochloride	OR6X1|Q8NH79;OR2T10|Q8NGZ9;OR2W1|Q9Y3N9;OR7G3|Q8NG95;OR2T12|Q8NG77;TAAR6|Q96RI8;TCP11L1|Q9NUJ3;OR2M2|Q96R28;OR52A5|Q9H2C5;OR2W3|Q7Z3T1;OR7E24|Q6IFN5;OR10A7|Q8NGE5;OR52N4|Q8NGI2;OR2S2|Q9NQN1;OR6B1|O95007;OR2D2|Q9H210;OR3A1|P47881;RNF113B|Q8IZP6;OR51A7|Q8NH64;OR52I1|Q8NGK6;CES4A|Q5XG92;IFNA10|P01566;OR6C65|A6NJZ3;OR52B6|Q8NGF0;OR1J4|Q8NGS1;OR2T35|Q8NGX2;OR1M1|Q8NGA1;OR2T8|A6NH00;OR7D4|Q8NG98;OR2D3|…
CIDm00102615|UNII-T9379Q535O	WSB2|Q9NYS7;ASB17|Q8WXJ9;HSF5|Q4G112;UBE2NL|Q5JXB2;NEURL2|Q9BR09;RAD51|E9PI54;PPP6C|Q5T1S7;ASB7|Q9H672;SPSB2|Q99619;FN3KRP|Q9HA64;KRT81|Q14533;SPSB4|Q96A44;STKLD1|Q8NE28
CIDm00000761|ZINC19418783	NUDT17|P0C025;MRPS22|P82650;CDK18|A0A0A0MSJ6;CHEK2|H0Y820;MRPS33|Q9Y291;NUDT8|Q8WV74;C18orf25|Q96B23;TEX30|Q5JUR7;ABHD16B|Q9H3Z7;GTDC1|Q4AE62;MBLAC1|A4D2B0;CCDC102A|Q96A19;RAB15|J3QSF4;ABHD12B|Q7Z5M8
CIDm01356208|ZINC12372218	THAP10|Q9P2Z0;MOB3A|Q96BX8;FSD1L|Q9BXM9;C11orf84|Q9BUA3;GPANK1|O95872;FAM49A|Q9H0Q0;TIGD6|Q17RP2;DUXA|A6NLW8;ASXL3|Q9C0F0;THAP8|Q8NA92;ZFR2|Q9UPR6;CREB5|Q02930;LBX2|Q6XYB7;SPAG7|O75391;VPS13B|Q7Z7G8;INSM2|Q96T92;ZNF618|B5MDS3;METTL5|Q9NRN9;SERF1B|O75920;ZNF608|Q9ULD9;TIGD4|Q8IY51;TTC14|Q96N46;THAP3|Q8WTV1;PHF3|Q92576;GMEB1|Q9Y692;SBNO1|A3KN83;RSPH6A|Q9H0K4;THAP6|Q8TBB0;ZUFSP|Q96AP4;CPXCR1|Q8N123;…
CIDm00176155|ZINC18274812	PLEKHH1|Q9ULM0;FRMD1|Q8N878;PRR15|Q8IV56;MDS2|Q8NDY4;CFAP43|Q8NDM7;CCDC129|Q6ZRS4;MRPL4|Q9BYD3;SAA4|P35542
CIDm00000274|2oz6	KBTBD4|Q9NVX7;GPRC5D|Q9NZD1;GPR153|Q6NV75;KCNK12|Q9HB15;FCRL5|Q96RD9;MRGPRX3|Q96LB0;HSF5|Q4G112;GPR162|Q16538;SERF1B|O75920;RABL2A|Q9UBK7;KLHL28|Q9NXS3;KLHDC9|Q8NEP7;GBP7|Q8N8V2;CDKL4|Q5MAI5;ANKRD20A1|Q5TYW2;GPR82|Q96P67;KBTBD12|Q3ZCT8;PLPPR2|Q96GM1;KIAA1522|Q9P206;RAB42|Q8N4Z0;MAML3|Q96JK9;OXGR1|Q96P68;GPR141|Q7Z602;LPAR5|Q9H1C0;KBTBD2|Q8IY47;KLHL36|Q8N4N3;CCDC129|Q6ZRS4;GPR42|O15529;GPR160|Q9UJ…
CIDm00000303|CID9866174	ECHDC2|Q86YB7;EFCAB9|A8MZ26;CALML4|Q96GE6;MUC19|Q7Z5P9;EFCAB2|Q5VUJ9;MPPED1|O15442;DCDC1|P59894;EFCAB8|A8MWE9;RAD51|E9PI54;GIPC3|Q8TF64;DCDC2C|A8MYV0;TEX30|Q5JUR7;ABHD16B|Q9H3Z7;SPNS3|Q6ZMD2;SBK1|Q52WX2;MDS2|Q8NDY4;ANKEF1|Q9NU02;EIF1B|O60739;DERL3|E7EVA4;SCUBE2|A0A0A0MTC8
CIDm00002249|atenolol-d(7)	GPRC5D|Q9NZD1;WFDC13|Q8IUB5;GPR153|Q6NV75;KCNK12|Q9HB15;FBXO28|Q9NVF7;GPR162|Q16538;ARSK|Q6UWY0;WFDC5|Q8TCV5;WFDC8|Q8IUA0;SPINT3|P49223;WFDC3|Q8IUB2;DCDC1|P59894;ANKRD20A1|Q5TYW2;DCDC2C|A8MYV0;GPR82|Q96P67;ARSJ|Q5FYB0;OXGR1|Q96P68;PRR15|Q8IV56;GPR141|Q7Z602;SUCNR1|Q9BXA5;MRPL55|Q7Z7F7;FANCB|Q8NB91;LPAR5|Q9H1C0;GPR160|Q9UJ42;HCAR1|Q9BXC0;KCNK13|Q9HB14
CIDm00003934|aspirin-triggered lipoxin A4	GPRC5D|Q9NZD1;GPR153|Q6NV75;GPR148|Q8TDV2;GPR162|Q16538;EFCAB9|A8MZ26;CALML4|Q96GE6;GPR151|Q8TDV0;EFCAB2|Q5VUJ9;EFCAB8|A8MWE9;GPR82|Q96P67;PTH2|Q96A98;RLN3|Q8WXF3;GPR150|Q8NGU9;P2RY8|Q86VZ1;GPR135|Q8IZ08;HLA-DQB2|Q5SQ91;GPR141|Q7Z602;ANKEF1|Q9NU02;GPR45|Q9Y5Y3;SLC43A3|Q8NBI5
CIDm00024524|CID9920365	C10orf88|Q9H8K7;TTC9|Q92623;MSANTD3|Q96H12;IGSF6|O95976;HIST1H2BL|Q99880;HIST1H2BO|P23527;H2BFM|P0C1H6;DCAF10|Q5QP82;ACTR3C|Q9C0K3;ACRV1|P26436;CCDC182|A6NF36;HIST1H2AA|Q96QV6;RPL41|P62945;KIAA1522|Q9P206;MRPL30|Q8TCC3;TJAP1|Q5JTD0;TUBAL3|A6NHL2;RPL8|P62917;ANKRD7|Q92527;DIP2C|Q9Y2E4
CIDm00054373|MolPort-023-276-221	GPRC5D|Q9NZD1;GPR153|Q6NV75;PDE7A|Q13946;INSL6|Q9Y581;GPR162|Q16538;NOXRED1|Q6NXP6;CPED1|A4D0V7;TRAPPC5|Q8IUR0;SDR39U1|Q9NRG7;DCAF10|Q5QP82;INS-IGF2|F8WCM5;GIPC3|Q8TF64;GPR82|Q96P67;OXNAD1|Q96HP4;SLC25A34|Q6PIV7;SLC25A35|Q3KQZ1;DHRS7|Q9Y394;SLC25A40|Q8TBP6;OXGR1|Q96P68;SLC25A51|Q9H1U9;GPR141|Q7Z602;LPAR5|Q9H1C0;GPR160|Q9UJ42;DERL3|E7EVA4;HCAR1|Q9BXC0
CIDm00001103|Spermine-[2H8].4HCl	SATB1|C9JP21;HIST1H2AH|Q96KK5;NAP1L6|A6NFF2;HIST1H2AJ|Q99878;TSPYL6|Q8N831;HBG2|P69892;HIST2H2AB|Q8IUE6;NAP1L5|Q96NT1;TTC38|Q5R3I4;HIST1H2AD|P20671;C1orf123|Q9NWV4;H2AFJ|Q9BTM1;CPNE8|Q86YQ8;CCDC105|Q8IYK2;JMJD8|Q96S16;HIST2H2AA4|Q6FI13;MUM1L1|Q5H9M0
CIDm00024424|zinc;sulfuric acid	SPACA5B|Q96QH8;TAS2R41|P59536;TAS2R50|P59544;CPED1|A4D0V7;HIST1H2AH|Q96KK5;CD300LB|A8K4G0;CCNG1|P51959;HIST1H2AJ|Q99878;TAS2R31|P59538;CEBPZ|Q03701;VCX2|Q9H322;IQCA1|Q86XH1;HIST2H2AB|Q8IUE6;UBE2D3|A0A087WY85;IFI44|Q8TCB0;MT1M|Q8N339;LYZL1|Q6UWQ5;SWT1|Q5T5J6;HIST2H2AC|Q16777;RAD51|E9PI54;HIST1H2AD|P20671;ANKRD20A1|Q5TYW2;ATF7IP2|Q5U623;QTRT2|Q9H974;FAM122B|G1UD79;POU5F2|Q8N7G0;H2AFJ|Q9BTM1;TAS2R19…
CIDm00433580|peptidoglycan	MFSD12|Q6NUT3;MRPS33|Q9Y291;LRRC3C|A6NJW4;LRRC3|Q9BY71;CLDND1|Q9NY35;HBG2|P69892;CHCHD7|Q9BUK0;GABPB2|Q8TAK5;BRIX1|Q8TDN6;MTG1|Q9BT17;PPP6C|Q5T1S7;MDS2|Q8NDY4;RABL3|Q5HYI8
CIDm00005538|SCHEMBL12494512	ZSCAN10|Q96SZ4;MYNN|Q9NPC7;TM9SF2|Q99805;MRPS5|P82675;NOBOX|O60393;RPP38|P78345;SLC25A44|Q96H78;C6orf120|Q7Z4R8;ANGPTL7|O43827;INPP4A|Q96PE3;MRPL16|Q9NX20;BOLA3|Q53S33;PRR12|Q9ULL5;NXPH4|O95158;EML5|Q05BV3;ZNF415|Q09FC8;CTNNA2|B9A010;ANGPTL6|Q8NI99;CASS4|Q9NQ75;MLLT1|Q03111;TMED1|Q13445;ANKDD1A|Q495B1;ETV7|Q9Y603;R3HCC1L|Q7Z5L2;CST2|P09228;IFNA10|P01566;TBCB|Q99426;DTNB|O60941;LIN7A|O14910;GSTK1|…
CIDm00443314|SCHEMBL15760665	C11orf84|Q9BUA3;RAX2|Q96IS3;SATB1|C9JP21;HIST1H2AH|Q96KK5;HIST1H2BL|Q99880;HIST1H2BO|P23527;R3HCC1|Q9Y3T6;HIST1H2AJ|Q99878;HIST2H2AB|Q8IUE6;HIST1H2AC|Q93077;HIST1H2AD|P20671;HIST1H2AA|Q96QV6;MRPL14|Q6P1L8;EIF1B|O60739;HIST2H2AA4|Q6FI13;FBXO33|Q7Z6M2
CIDm00004666|CID9897470	AGAP7P|Q5VUJ5;CDK18|A0A0A0MSJ6;FMNL2|Q96PY5;SIPA1L2|Q9P2F8;HIST1H2AH|Q96KK5;H2AFV|Q71UI9;ARHGAP20|Q9P2F6;EPB41L4A|Q9HCS5;HIST1H2AJ|Q99878;RFC2|P35250;AGAP5|A6NIR3;CDK11B|A0A0D9SEN2;AGAP9|Q5VTM2;AGFG2|O95081;HIST2H2AB|Q8IUE6;ARHGAP36|Q6ZRI8;HAUS8|Q9BT25;CLASRP|Q8N2M8;HIST1H2AD|P20671;GIPC3|Q8TF64;ARHGAP40|Q5TG30;RIMBP3C|A6NJZ7;KRT77|Q7Z794;AGAP4|A0A087WTP8;H2AFJ|Q9BTM1;PLEKHH1|Q9ULM0;FRMD1|Q8N878;…
CIDm00248893|{1-[(1-phenylethyl)sulfanyl]ethyl}benzene	MATN3|O15232;CRYBG1|Q9Y4K1;TMPRSS13|Q9BYE2;SATB1|C9JP21;SERF1B|O75920;LAIR2|Q6ISS4;TSPYL4|Q9UJ04;CELA3A|P09093;MRPL50|Q8N5N7;DUSP14|O95147;TSPYL6|Q8N831;DUSP28|Q4G0W2;KLK1|P06870;IQCE|Q6IPM2;IFI44|Q8TCB0;DDX43|Q9NXZ2;TTC38|Q5R3I4;BRD9|Q9H8M2;KLK2|P20151;CERS6|Q6ZMG9;LY6E|Q16553;C1orf123|Q9NWV4;KLK12|Q9UKR0;ELSPBP1|Q96BH3;SERPINA4|P29622;KIAA1522|Q9P206;CRYBG2|Q8N1P7;PRSS46P|E5RG02;CPNE8|Q86YQ8;VP…
CIDm00003696|SS-4483	GPRC5D|Q9NZD1;GPR153|Q6NV75;GPR162|Q16538;CPXM1|Q96SM3;ANKRD20A1|Q5TYW2;GPR82|Q96P67;OXGR1|Q96P68;MDS2|Q8NDY4;GPR141|Q7Z602;SUCNR1|Q9BXA5;LPAR5|Q9H1C0;GPR160|Q9UJ42;HCAR1|Q9BXC0
CIDm00000338|2-deuteriooxybenzoic acid	METTL7B|Q6UX53;FBXO41|Q8TF61;FBXW12|Q6X9E4;VCX2|Q9H322;FKBP7|F8WE12;INMT-MINDY4|F8WBC2;WFDC10B|Q8IUB3;PPIL6|B4DEK6;FBXW10|Q5XX13
CIDm70680603|CHEMBL2316893	NOXRED1|Q6NXP6;COL6A6|A6NMZ7;INO80C|K7EIY8;ZNF385D|Q9H6B1;HMCES|Q96FZ2;RFC5|P40937;INO80D|Q53TQ3;RNPEPL1|Q9HAU8;PLEKHH1|Q9ULM0;FRMD1|Q8N878;TUBAL3|A6NHL2;LRRCC1|Q9C099;TSR2|Q969E8;CFAP43|Q8NDM7;DHRS12|A0PJE2;C12orf29|Q8N999
CIDm90658986|3-hydroxypropyl-glucosinolate	THAP10|Q9P2Z0;MOB3A|Q96BX8;FSD1L|Q9BXM9;C11orf84|Q9BUA3;GPANK1|O95872;FAM49A|Q9H0Q0;TIGD6|Q17RP2;THAP8|Q8NA92;ZFR2|Q9UPR6;CREB5|Q02930;SPAG7|O75391;INSM2|Q96T92;ZNF618|B5MDS3;METTL5|Q9NRN9;SERF1B|O75920;ZNF608|Q9ULD9;TIGD4|Q8IY51;TTC14|Q96N46;THAP3|Q8WTV1;PHF3|Q92576;SBNO1|A3KN83;RSPH6A|Q9H0K4;THAP6|Q8TBB0;ZUFSP|Q96AP4;RFPL4A|A6NLU0;CPXCR1|Q8N123;RFPL1|O75677;GPATCH11|Q8N954;ZC3H6|P61129;DPF1|C8C…
CIDm00000193|S-Adenosylhomocysteine-13C5	THAP10|Q9P2Z0;MOB3A|Q96BX8;FSD1L|Q9BXM9;C11orf84|Q9BUA3;GPANK1|O95872;FAM49A|Q9H0Q0;TIGD6|Q17RP2;THAP8|Q8NA92;POGK|Q9P215;ZFR2|Q9UPR6;CREB5|Q02930;SPAG7|O75391;SLC35F2|Q8IXU6;INSM2|Q96T92;ZNF618|B5MDS3;SERF1B|O75920;ZNF608|Q9ULD9;TIGD4|Q8IY51;TTC14|Q96N46;ARSK|Q6UWY0;THAP3|Q8WTV1;PHF3|Q92576;GMEB1|Q9Y692;SBNO1|A3KN83;RSPH6A|Q9H0K4;CIB3|Q96Q77;THAP6|Q8TBB0;ZUFSP|Q96AP4;CPXCR1|Q8N123;GPATCH11|Q8N95…
CIDm00072466|CID9920268	CDK18|A0A0A0MSJ6;CDYL2|Q8N8U2;GSTT2B|P0CG30;EFCAB9|A8MZ26;H1FX|Q92522;CALML4|Q96GE6;MCM6|Q14566;ORC5|O43913;EFCAB2|Q5VUJ9;EFCAB8|A8MWE9;RBMXL2|O75526;MDS2|Q8NDY4;ANKEF1|Q9NU02;CSNK1A1|E7ETM0;SCUBE2|A0A0A0MTC8
CIDm00083606|strontium;hydron	SUSD1|Q6UWL2;KCNK12|Q9HB15;ACSM4|P0C7M7;INSL6|Q9Y581;MASP1|F8W876;EFHC2|Q5JST6;NPNT|D6RH31;RPL22L1|Q6P5R6;RPL37|P61927;LIX1L|Q8IVB5;VCX2|Q9H322;MRPL52|Q86TS9;DCDC1|P59894;EFCAB8|A8MWE9;EFCAB14|O75071;ANKRD20A1|Q5TYW2;DCDC2C|A8MYV0;IFNA16|P05015;MRPL30|Q8TCC3;KRT77|Q7Z794;PLEKHH1|Q9ULM0;FRMD1|Q8N878;MRPL55|Q7Z7F7;EFCAB5|A4FU69;MRPL14|Q6P1L8;ANKEF1|Q9NU02;SIK3|Q9Y2K2;RPL27|P61353;IFNA13|P01562;SCUB…
CIDm00003727|Iodoacetamide-13C2, 2-d2	SGK494|Q96LW2;WSB2|Q9NYS7;ASB17|Q8WXJ9;SERF1B|O75920;TSFM|F8WCK2;SPSB3|Q6PJ21;SBNO1|A3KN83;NDUFA2|O43678;NEURL2|Q9BR09;TUBA8|Q9NY65;KIAA1522|Q9P206;PLEKHH1|Q9ULM0;FRMD1|Q8N878;SPSB2|Q99619;FN3KRP|Q9HA64;SPSB4|Q96A44;STKLD1|Q8NE28;FRMD8|Q9BZ67
CIDm00001989|U 14812-d6	THAP10|Q9P2Z0;MOB3A|Q96BX8;FSD1L|Q9BXM9;KCNK12|Q9HB15;C11orf84|Q9BUA3;GPANK1|O95872;FAM49A|Q9H0Q0;TIGD6|Q17RP2;DUXA|A6NLW8;ASXL3|Q9C0F0;C10orf88|Q9H8K7;THAP8|Q8NA92;ZFR2|Q9UPR6;CREB5|Q02930;LBX2|Q6XYB7;SPAG7|O75391;INSM2|Q96T92;ZNF618|B5MDS3;METTL5|Q9NRN9;SERF1B|O75920;ZNF608|Q9ULD9;TIGD4|Q8IY51;MSANTD3|Q96H12;TTC14|Q96N46;THAP3|Q8WTV1;PHF3|Q92576;GMEB1|Q9Y692;SBNO1|A3KN83;RSPH6A|Q9H0K4;THAP6|Q8T…
CIDm00005311|zolinza	HIST1H2AH|Q96KK5;H2AFV|Q71UI9;ERP27|Q96DN0;TRAPPC5|Q8IUR0;LUC7L3|O95232;HIST1H2AJ|Q99878;RFPL4A|A6NLU0;RFPL1|O75677;ZC3H6|P61129;HIST2H2AB|Q8IUE6;PDZRN4|Q6ZMN7;HIST1H2AD|P20671;RFPL2|O75678;RNPEPL1|Q9HAU8;H2AFJ|Q9BTM1;RNF214|Q8ND24;YAF2|A0A0B4J255;HIST2H2AA4|Q6FI13;PLEKHM3|Q6ZWE6;RFPL4AL1|F8VTS6;GTSF1L|Q9H1H1;RFPL4B|Q6ZWI9
CIDm00041322|64396-10-7	SH2D2A|Q9NP31;INPP4A|Q96PE3;TCF20|Q9UGU0;CMTM2|Q8TAZ6;CSMD3|Q7Z407;CNTD1|Q8N815;MLLT1|Q03111;IGSF11|Q5DX21;CTSF|Q9UBX1;CBWD1|Q9BRT8;REM1|O75628;RMDN1|Q96DB5;KLHL9|Q9P2J3;PGPEP1L|A6NFU8;HIC2|Q96JB3;LONRF1|Q17RB8;GRPEL1|Q9HAV7;HECTD2|Q5U5R9;WDR27|A2RRH5;NPIPA2|E9PIF3;TVP23C|Q96ET8;ORC4|O43929;NECAP1|Q8NC96;GOLGA8B|A8MQT2;RNF123|Q5XPI4;PARD3B|A0A087X1S9;PCP2|Q8IVA1;ARHGAP15|Q53QZ3;TRIP10|W4VSQ9;ARAP…
CIDm00005428|CID9830965	ETV3L|Q6ZN32;CHSY3|Q70JA7;KLHL9|Q9P2J3;SERF1B|O75920;CPED1|A4D0V7;KCTD16|Q68DU8;SPCS3|P61009;VCX2|Q9H322;DDIT4L|Q96D03;ELMSAN1|Q6PJG2;ATP5MC2|Q06055;CA5A|P35218;NDUFA2|O43678;NME7|Q9Y5B8;TECPR2|O15040;NDUFB2|O95178;RAD51|E9PI54;SSR1|P43307;TIMM23B|Q5SRD1;ZNF385B|Q569K4;MTX3|Q5HYI7;NDUFV3|P56181;CEACAM3|P40198;KIAA1522|Q9P206;NDUFA10|O95299;PDCL2|Q8N4E4;PLEKHH1|Q9ULM0;FCRLA|Q7L513;FRMD1|Q8N878;MSR…
CIDm00009330|beta-Diethylaminoethyl benzilate hydrochloride	THAP10|Q9P2Z0;MOB3A|Q96BX8;FSD1L|Q9BXM9;C11orf84|Q9BUA3;GPANK1|O95872;FAM49A|Q9H0Q0;TIGD6|Q17RP2;C10orf88|Q9H8K7;THAP8|Q8NA92;ZFR2|Q9UPR6;CREB5|Q02930;SPAG7|O75391;INSM2|Q96T92;ZNF618|B5MDS3;METTL5|Q9NRN9;PARD3B|A0A087X1S9;SERF1B|O75920;ZNF608|Q9ULD9;TIGD4|Q8IY51;MSANTD3|Q96H12;TTC14|Q96N46;CXorf67|Q86X51;THAP3|Q8WTV1;PHF3|Q92576;GMEB1|Q9Y692;SBNO1|A3KN83;RSPH6A|Q9H0K4;THAP6|Q8TBB0;ZUFSP|Q96AP4;R…
CIDm00000263|Butyl-13C4 alcohol	C11orf84|Q9BUA3;WSB2|Q9NYS7;ASB17|Q8WXJ9;SATB1|C9JP21;EFCAB9|A8MZ26;EGFL8|Q99944;CALML4|Q96GE6;SPSB3|Q6PJ21;NPNT|D6RH31;EFCAB2|Q5VUJ9;EFCAB8|A8MWE9;NEURL2|Q9BR09;DDX43|Q9NXZ2;KIFC2|Q96AC6;MTG1|Q9BT17;DDX53|Q86TM3;SPSB2|Q99619;FN3KRP|Q9HA64;SPSB4|Q96A44;FBXO33|Q7Z6M2;C6orf47|O95873;STKLD1|Q8NE28;SCUBE2|A0A0A0MTC8
CIDm91667408|2KB	KBTBD4|Q9NVX7;GOLGA6L10|A0A0M3HER8;GOLGA6L19|H0YKK7;METTL7B|Q6UX53;PHLDB3|Q6NSJ2;GOLGA6L9|A6NEM1;GOLGA8K|D6RF30;IRX1|P78414;GTDC1|Q4AE62;PLEKHH1|Q9ULM0;FRMD1|Q8N878;EMC10|Q5UCC4;CCDC102A|Q96A19;CFAP43|Q8NDM7;GOLGA6B|A6NDN3;CCDC129|Q6ZRS4;GOLGA6A|Q9NYA3
CIDm86306051|3N9	THAP10|Q9P2Z0;MOB3A|Q96BX8;PPIL3|B8ZZ77;FSD1L|Q9BXM9;C11orf84|Q9BUA3;GPANK1|O95872;FAM49A|Q9H0Q0;TIGD6|Q17RP2;DUXA|A6NLW8;THAP8|Q8NA92;ZFR2|Q9UPR6;CREB5|Q02930;LBX2|Q6XYB7;SPAG7|O75391;INSM2|Q96T92;ZNF618|B5MDS3;METTL5|Q9NRN9;SERF1B|O75920;ZNF608|Q9ULD9;TIGD4|Q8IY51;TTC14|Q96N46;THAP3|Q8WTV1;PHF3|Q92576;GMEB1|Q9Y692;SBNO1|A3KN83;RSPH6A|Q9H0K4;THAP6|Q8TBB0;ZUFSP|Q96AP4;CPXCR1|Q8N123;DUX4L2|P0CJ85;…
CIDm00008058|hex-2,4-ylen	KCNK12|Q9HB15;C11orf84|Q9BUA3;LIPN|Q5VXI9;SLC35F2|Q8IXU6;SERF1B|O75920;TECPR2|O15040;DHX35|Q9H5Z1;SLC35F1|Q5T1Q4;GTDC1|Q4AE62;SPNS3|Q6ZMD2;PTRHD1|Q6GMV3;SVOPL|Q8N434;KCNK13|Q9HB14
CIDm00007847|zinc acryl	HECTD2|Q5U5R9;VPS13B|Q7Z7G8;SLCO6A1|Q86UG4;ANKRD20A1|Q5TYW2;C6orf47|O95873
CIDm00004943|Vetofol-d17	OR8H3|Q8N146;OR10Q1|Q8NGQ4;OR9G4|Q8NGQ1;OR8U1|Q8NH10;OR5K3|A6NET4;OR5AK2|Q8NH90;OR8K3|Q8NH51;OR5L1|Q8NGL2;OR5AU1|Q8NGC0;OR8K1|Q8NGG5;LIPM|Q5VYY2;CLIP4|Q8N3C7;OR8D4|Q8NGM9;OR8I2|Q8N0Y5;OR5H6|Q8NGV6;OR8A1|Q8NGG7;OR5P2|Q8WZ92;OR8B2|Q96RD0;LIPK|Q5VXJ0;OR5B21|A6NL26;OR5H2|Q8NGV7;OR14K1|Q8NGZ2;OAZ2|O95190;OR5P3|Q8WZ94;OR8B4|Q96RC9;OR14J1|Q9UGF5;OR8B8|Q15620;OR14I1|A6ND48;OR5K1|Q8NHB7;OR5R1|Q8NH85;OR9Q2…
CIDm00000983|tripolyphosphoric acid	ARL10|Q8N8L6;ARRDC2|Q8TBH0;CHEK2|H0Y820;SLC35F2|Q8IXU6;PUSL1|Q8N0Z8;KLHDC9|Q8NEP7;DUSP14|O95147;ARL15|Q9NXU5;DRC7|Q8IY82;CDK11B|A0A0D9SEN2;DUSP28|Q4G0W2;CDKL4|Q5MAI5;SLC35F1|Q5T1Q4;ARL13A|Q5H913;ARL16|Q0P5N6;PTRHD1|Q6GMV3;CCDC102A|Q96A19;CFAP43|Q8NDM7;SVOPL|Q8N434;DERL3|E7EVA4;MRPL48|Q96GC5
CIDm00005637|U-120	ANKDD1A|Q495B1;ARL15|Q9NXU5;SBNO1|A3KN83;PRR5-ARHGAP8|B1AHC3;GBP7|Q8N8V2;RAD51|E9PI54;ARL13A|Q5H913;RAB42|Q8N4Z0;PLEKHH1|Q9ULM0;FRMD1|Q8N878;ANKDD1B|A6NHY2;RAB15|J3QSF4
CIDm00000681|72535-00-3	GPRC5D|Q9NZD1;GPR153|Q6NV75;GDAP1L1|Q96MZ0;DPRX|A6NFQ7;SGK494|Q96LW2;GPR162|Q16538;NOXRED1|Q6NXP6;AARD|Q4LEZ3;VPS13B|Q7Z7G8;SERF1B|O75920;INO80C|K7EIY8;RBMS2|Q15434;FAM91A1|Q658Y4;ARGFX|A6NJG6;GSTA5|Q7RTV2;PHF3|Q92576;VARS2|Q5ST30;HMCES|Q96FZ2;UBFD1|O14562;CPA5|Q8WXQ8;MFSD14A|Q96MC6;UBE2D3|A0A087WY85;SWT1|Q5T5J6;TANC2|Q9HCD6;RAD51|E9PI54;GIPC3|Q8TF64;GPR82|Q96P67;RIMBP3C|A6NJZ7;CBWD6|Q4V339;MFSD1…
CIDm00006113|methylsulfonic acid, ethyl ester	ZNF354C|Q86Y25;LONRF3|Q496Y0;RNF44|Q7L0R7;WFDC13|Q8IUB5;LCORL|Q8N3X6;AKIRIN1|Q9H9L7;ZNF836|Q6ZNA1;MLANA|Q16655;GPANK1|O95872;FAM49A|Q9H0Q0;CSMD3|Q7Z407;IGDCC3|Q8IVU1;ZSWIM9|Q86XI8;ZNF660|Q6AZW8;IGSF11|Q5DX21;ZNF808|Q8N4W9;GIMAP5|Q96F15;RNF113B|Q8IZP6;ZNF112|Q9UJU3;SERTAD3|Q9UJW9;ZIM3|Q96PE6;ZNF235|Q14590;MBNL3|Q9NUK0;ZNF75D|P51815;ZNF33B|Q06732;ZNF470|Q6ECI4;ZNF26|P17031;ZNF600|Q6ZNG1;ZNF571|Q7Z3…
CIDm00011146|GLYCERYL-D5TRIOCTADECANOATE	ANXA2R|Q3ZCQ2;ARL10|Q8N8L6;ECHDC2|Q86YB7;FANCE|Q9HB96;CPED1|A4D0V7;DGAT2L7P|Q6IED9;ARL15|Q9NXU5;ARL13A|Q5H913;ARL16|Q0P5N6;MDS2|Q8NDY4
CIDm00025465|SCHEMBL13210232	RAD51|E9PI54;FKBP7|F8WE12;PLEKHH1|Q9ULM0;FRMD1|Q8N878;PPIL6|B4DEK6;CERS4|Q9HA82;C18orf32|Q8TCD1;FRMD8|Q9BZ67
CIDm00002524|SCHEMBL10034115	NLRP4|Q96MN2;INPP4A|Q96PE3;TCP11L1|Q9NUJ3;NAP1L3|Q99457;SLITRK4|Q8IW52;PRR12|Q9ULL5;GGTLC3|B5MD39;CASS4|Q9NQ75;CNTD1|Q8N815;ANKDD1A|Q495B1;RMDN1|Q96DB5;SGK494|Q96LW2;CHSY3|Q70JA7;C10orf88|Q9H8K7;MRC2|Q9UBG0;GHDC|Q8N2G8;IFNA10|P01566;SPINK9|Q5DT21;RMC1|Q96DM3;EFHC2|Q5JST6;PPP1R32|Q7Z5V6;PARD3B|A0A087X1S9;PCP2|Q8IVA1;BLID|Q8IZY5;IFNA21|P01568;ARL5A|Q9Y689;IFNA14|P01570;MSANTD3|Q96H12;DEPDC4|Q8N2C3;…
CIDm00000119|AMINOBUTYRICACID,GAMMA,[4-14C]	GPRC5D|Q9NZD1;GPR153|Q6NV75;GPR148|Q8TDV2;MFSD12|Q6NUT3;GPR162|Q16538;SATB1|C9JP21;METTL7B|Q6UX53;LENEP|Q9Y5L5;FAM91A1|Q658Y4;ZDHHC7|H3BNQ9;GPR151|Q8TDV0;GNG11|P61952;IFFO1|Q0D2I5;C6orf15|Q6UXA7;PPIC|P45877;GBP7|Q8N8V2;RAD51|E9PI54;GPR82|Q96P67;ECHDC3|Q96DC8;RAB42|Q8N4Z0;GPR150|Q8NGU9;GPR142|Q7Z601;GPR135|Q8IZ08;GPR141|Q7Z602;RAB15|J3QSF4;CCDC129|Q6ZRS4;RGS5|O15539;GPR45|Q9Y5Y3;OR10A4|Q9H209;ZDHH…
CIDm00193988|SCHEMBL1815461	THAP10|Q9P2Z0;MOB3A|Q96BX8;FSD1L|Q9BXM9;C11orf84|Q9BUA3;GPANK1|O95872;FAM49A|Q9H0Q0;TIGD6|Q17RP2;DUXA|A6NLW8;ASXL3|Q9C0F0;THAP8|Q8NA92;ZFR2|Q9UPR6;NOXRED1|Q6NXP6;CREB5|Q02930;LBX2|Q6XYB7;SPAG7|O75391;INSM2|Q96T92;ZNF618|B5MDS3;METTL5|Q9NRN9;SERF1B|O75920;ZNF608|Q9ULD9;TIGD4|Q8IY51;TTC14|Q96N46;THAP3|Q8WTV1;PHF3|Q92576;GMEB1|Q9Y692;SBNO1|A3KN83;RSPH6A|Q9H0K4;THAP6|Q8TBB0;ZUFSP|Q96AP4;CPXCR1|Q8N123…
CIDm00005143|SCHEMBL1395489	TAS2R41|P59536;RUNDC1|Q96C34;TAS2R40|P59535;TAS2R50|P59544;SERF1B|O75920;FNBP4|Q8N3X1;IFFO1|Q0D2I5;HMCES|Q96FZ2;TBC1D26|Q86UD7;CHCHD7|Q9BUK0;TBC1D28|Q2M2D7;KIFC2|Q96AC6;TAS2R19|P59542;B4GALNT4|Q76KP1;TAS2R30|P59541;TAS2R42|Q7RTR8;TAS2R20|P59543;MRPL55|Q7Z7F7;CFAP43|Q8NDM7;TAS2R39|P59534;FBXO21|O94952
CIDm00114944|Z37OX1ASNK	PLSCR5|A0PG75;ELSPBP1|Q96BH3;PLEKHH1|Q9ULM0;FRMD1|Q8N878;PRELID2|Q8N945;DERL3|E7EVA4
CIDm00026042|zopaque ldc	C11orf84|Q9BUA3;IFNA10|P01566;IFNA21|P01568;IFNA14|P01570;TTC14|Q96N46;DDX60L|Q5H9U9;ZFP91-CNTF|A0A0A6YYC7;CPXCR1|Q8N123;DHX35|Q9H5Z1;INMT-MINDY4|F8WBC2;IFNA16|P05015;NTM|Q9P121;IFNA5|P01569;IFNA8|P32881;RREB1|C9JU34;CCDC129|Q6ZRS4;ZFP57|A0A140T983;IFNA6|P05013
CIDm00003776|1-deuteriopropan-2-ol	C11orf84|Q9BUA3;CAPSL|Q8WWF8;HIST1H2AH|Q96KK5;METTL7B|Q6UX53;NPNT|D6RH31;HIST1H2AJ|Q99878;FDXACB1|Q9BRP7;CEBPZ|Q03701;HIST2H2AB|Q8IUE6;EFCAB8|A8MWE9;HIST2H2AC|Q16777;HIST1H2AD|P20671;EFCAB14|O75071;SLFN12|Q8IYM2;H2AFJ|Q9BTM1;PLEKHH1|Q9ULM0;FRMD1|Q8N878;MDS2|Q8NDY4;PTRHD1|Q6GMV3;CCDC102A|Q96A19;EFCAB5|A4FU69;ANKEF1|Q9NU02;HIST2H2AA4|Q6FI13;SCUBE2|A0A0A0MTC8
CIDm00003285|SCHEMBL387587	EFCAB9|A8MZ26;CALML4|Q96GE6;EFCAB2|Q5VUJ9;GSC2|O15499;EFCAB8|A8MWE9;KIAA1522|Q9P206;LCE6A|A0A183;CDH12|P55289;ANKEF1|Q9NU02;SPOCD1|Q6ZMY3
CIDm09874904|SCHEMBL37451	MOB3A|Q96BX8;ZNF479|Q96JC4;ZNF138|P52744;PPIL3|B8ZZ77;FSD1L|Q9BXM9;ZNF248|Q8NDW4;NAP1L3|Q99457;ZNF716|A6NP11;ZNF773|Q6PK81;ZNF787|Q6DD87;ZNF776|Q68DI1;ZNF75A|Q96N20;ZNF70|Q9UC06;ZNF267|Q14586;FAM49A|Q9H0Q0;ZBTB39|O15060;TMEM59L|Q9UK28;KCTD17|A0A087WX35;ZNF507|Q8TCN5;ZNF660|Q6AZW8;DUXA|A6NLW8;ZNF654|Q8IZM8;WSB2|Q9NYS7;ZNF485|Q8NCK3;ZIM3|Q96PE6;ASB17|Q8WXJ9;ZNF75D|P51815;ZNF26|P17031;ZNF600|Q6ZNG1;…
CIDm00004376|n-methylaspartic acid sulfate	CNGA4|Q8IV77;IST1|H3BRE2
CIDm00003903|SCHEMBL11399380	GPRC5D|Q9NZD1;GPR153|Q6NV75;GPR162|Q16538;LIPM|Q5VYY2;LIPK|Q5VXJ0;CPA5|Q8WXQ8;CPXM1|Q96SM3;ANKRD20A1|Q5TYW2;GPR82|Q96P67;TUBAL3|A6NHL2;OXGR1|Q96P68;GPR141|Q7Z602;SUCNR1|Q9BXA5;LPAR5|Q9H1C0;GPR160|Q9UJ42;KCNJ15|Q99712;HCAR1|Q9BXC0
CIDm00001166|Uridine-5'-diphosphogalactose	GPRC5D|Q9NZD1;GPR153|Q6NV75;GPR148|Q8TDV2;GPR162|Q16538;CHEK2|H0Y820;METTL7B|Q6UX53;UBR7|Q8N806;GPR151|Q8TDV0;KLHDC9|Q8NEP7;CDKL4|Q5MAI5;GPR82|Q96P67;GPR150|Q8NGU9;GTDC1|Q4AE62;GPR142|Q7Z601;GXYLT2|A0PJZ3;GPR135|Q8IZ08;GPR141|Q7Z602;UGGT2|Q9NYU1;GPR45|Q9Y5Y3
CIDm00001070|retinal d2/d4	GPRC5D|Q9NZD1;GPR153|Q6NV75;DPRX|A6NFQ7;NANOGP1|Q8N7R0;GPR162|Q16538;SATB1|C9JP21;SERF1B|O75920;ERP27|Q96DN0;ARGFX|A6NJG6;PHF3|Q92576;RHCE|P18577;RAD51|E9PI54;GPR82|Q96P67;SLC25A34|Q6PIV7;SLC25A35|Q3KQZ1;KIAA1522|Q9P206;SLC25A40|Q8TBP6;OXGR1|Q96P68;SLC25A51|Q9H1U9;GPR141|Q7Z602;LPAR5|Q9H1C0;GPR179|Q6PRD1;GPR160|Q9UJ42;HCAR1|Q9BXC0
CIDm04839170|CID4839170	THAP10|Q9P2Z0;MOB3A|Q96BX8;FSD1L|Q9BXM9;C11orf84|Q9BUA3;GPANK1|O95872;FAM49A|Q9H0Q0;TIGD6|Q17RP2;DUXA|A6NLW8;ASXL3|Q9C0F0;C10orf88|Q9H8K7;THAP8|Q8NA92;ZFR2|Q9UPR6;CREB5|Q02930;LBX2|Q6XYB7;SPAG7|O75391;INSM2|Q96T92;ZNF618|B5MDS3;METTL5|Q9NRN9;SERF1B|O75920;ZNF608|Q9ULD9;TIGD4|Q8IY51;MSANTD3|Q96H12;TTC14|Q96N46;THAP3|Q8WTV1;PHF3|Q92576;SBNO1|A3KN83;RSPH6A|Q9H0K4;THAP6|Q8TBB0;ZUFSP|Q96AP4;CPXCR1|Q8N…
CIDm05381226|CHEMBL1553026	NAT1|P18440;C11orf84|Q9BUA3;RCCD1|A6NED2;CPA5|Q8WXQ8;BAHCC1|Q9P281
CIDm00004591|Spectrum3_001867	METTL7B|Q6UX53;SWT1|Q5T5J6;PPIC|P45877;ECHDC3|Q96DC8;EMC3|Q9P0I2
CIDm00005753|corticosterone-d8	AKR1C8P|Q5T2L2;PPIL3|B8ZZ77;NOXRED1|Q6NXP6;SDR39U1|Q9NRG7;DCT|A0A0A0MTD3;DHRS7|Q9Y394;PPIL6|B4DEK6;ANKRD7|Q92527;DERL3|E7EVA4;C11orf74|Q86VG3;ANKK1|Q8NFD2
CIDm00014012|CID522275	IFNA10|P01566;HIST1H2BM|Q99879;HIST1H2BD|P58876;IFNA21|P01568;HIST1H2AH|Q96KK5;H2AFV|Q71UI9;LENEP|Q9Y5L5;PSG6|Q00889;IFNA14|P01570;HIST1H2AJ|Q99878;H2BFM|P0C1H6;ULBP3|Q9BZM4;RFC5|P40937;HIST2H2AB|Q8IUE6;EDRF1|Q3B7T1;HIST1H2AD|P20671;SLFN12|Q8IYM2;IFNA16|P05015;CRYBG2|Q8N1P7;PRSS46P|E5RG02;H2AFJ|Q9BTM1;PSG9|Q00887;IFNA5|P01569;LGALS8|Q5T3P9;IFNA8|P32881;CCDC102A|Q96A19;CFAP43|Q8NDM7;HIST2H2AA4|Q6F…
CIDm00003910|n-acetyl-l-leucyl-l-leucyl-d -argininaldehyde	WFDC13|Q8IUB5;C11orf84|Q9BUA3;SERPINE3|A8MV23;PLPPR3|Q6T4P5;SATB1|C9JP21;HIST1H2AH|Q96KK5;WFDC5|Q8TCV5;HIST1H2AJ|Q99878;WFDC3|Q8IUB2;HIST2H2AB|Q8IUE6;SERPINA11|Q86U17;HIST2H2AC|Q16777;HIST1H2AD|P20671;H2AFJ|Q9BTM1;NEDD8-MDP1|E9PL57;HIST2H2AA4|Q6FI13;C6orf47|O95873
CIDm00002153|SCHEMBL13384600	OR4S2|Q8NH73;OR1Q1|Q15612;OR13G1|Q8NGZ3;OR4C46|A6NHA9;OR4A16|Q8NH70;FAM49A|Q9H0Q0;OR4Q3|Q8NH05;IFNA10|P01566;OR2AT4|A6NND4;ADAD2|Q8NCV1;OR4D11|Q8NGI4;CTXN3|Q4LDR2;OR4S1|Q8NGB4;CPED1|A4D0V7;IFNA21|P01568;OR10K1|Q8NGX5;OR4X1|Q8NH49;IFNA14|P01570;OR4K15|Q8NH41;OR1I1|O60431;OR4D9|Q8NGE8;OR4N2|Q8NGD1;OR4D6|Q8NGJ1;OR4F5|Q8NH21;WDR43|Q15061;OR4F21|O95013;RSPH6A|Q9H0K4;OR4C13|Q8NGP0;OR4B1|Q8NGF8;OR10K2|Q…
CIDm09804991|givinostat	NOXRED1|Q6NXP6;SATB1|C9JP21;HIST1H2AH|Q96KK5;H2AFV|Q71UI9;HIST1H2AJ|Q99878;H2BFM|P0C1H6;HIST2H2AB|Q8IUE6;QRICH1|Q2TAL8;HIST1H2AD|P20671;ADAMTS19|Q8TE59;H2AFJ|Q9BTM1;DHRS12|A0PJE2;HIST2H2AA4|Q6FI13
CIDm00036523|XLXSAKCOAKORKW-AQJXLSMYSA-N	GPRC5D|Q9NZD1;GPR153|Q6NV75;INSL6|Q9Y581;GPR162|Q16538;DCAF10|Q5QP82;INS-IGF2|F8WCM5;GIPC3|Q8TF64;GPR82|Q96P67;OXGR1|Q96P68;MDS2|Q8NDY4;GPR141|Q7Z602;SUCNR1|Q9BXA5;LPAR5|Q9H1C0;HTN1|P15515;DNAJC16|Q9Y2G8;GPR160|Q9UJ42;HCAR1|Q9BXC0;C6orf47|O95873
CIDm00002578|MOLI001811	LCE1A|Q5T7P2;SNAPC2|Q13487;IFNA10|P01566;CPED1|A4D0V7;IFNA21|P01568;IFNA14|P01570;MUC19|Q7Z5P9;SPRR2F|Q96RM1;GTPBP2|Q9BX10;SPRR2D|P22532;TANC2|Q9HCD6;PPIC|P45877;GP9|P14770;IFNA16|P05015;COX6A1|P12074;LCE3D|Q9BYE3;GNRHR2|Q96P88;MDS2|Q8NDY4;IFNA8|P32881;CSTL1|Q9H114;EIF1B|O60739;IFNA6|P05013;IFNA13|P01562
CIDm00000611|d-glutamate-meso-d	KCNK12|Q9HB15;GDAP1L1|Q96MZ0;ANXA2R|Q3ZCQ2;ARRDC2|Q8TBH0;PPP2R5E|Q16537;MRGPRD|Q8TDS7;HIST1H2AH|Q96KK5;FAM91A1|Q658Y4;LGALS2|P05162;GSTA5|Q7RTV2;CWC25|Q9NXE8;HIST1H2AJ|Q99878;VARS2|Q5ST30;SAMD9L|Q8IVG5;FGD3|Q5JSP0;HBG2|P69892;HIST2H2AB|Q8IUE6;NADK2|Q4G0N4;HIST1H2AD|P20671;PTH2|Q96A98;INMT-MINDY4|F8WBC2;IGHV3OR16-10|A0A075B7F0;RLN3|Q8WXF3;CA10|Q9NS85;KRT77|Q7Z794;P2RY8|Q86VZ1;H2AFJ|Q9BTM1;RGS11|O9…
CIDm00000762|XKMLYUALXHKNFT-DTUHVUQASA-N	SBK2|P0C263;ANKDD1A|Q495B1;C10orf88|Q9H8K7;ASB17|Q8WXJ9;ASB5|Q8WWX0;AGAP3|Q96P47;RALGAPA1|Q6GYQ0;GSTT2B|P0CG30;SIPA1L2|Q9P2F8;ARHGAP8|P85298;GOLGA8B|A8MQT2;SERF1B|O75920;RAPGEFL1|Q9UHV5;MSANTD3|Q96H12;DEPDC4|Q8N2C3;USP50|Q70EL3;RAB40C|Q96S21;PHF3|Q92576;IQSEC2|Q5JU85;ARL15|Q9NXU5;RFX8|Q6ZV50;EML4|Q9HC35;SEPT1|Q8WYJ6;UBFD1|O14562;LRCH2|Q5VUJ6;IRGC|Q6NXR0;ACTR3C|Q9C0K3;CCNQ|Q8N1B3;EIF2S3B|Q2VIR3;MB…
CIDm00004584|CID9918816	GSE1|Q14687;REX1BD|Q96EN9;WDR90|Q96KV7;NKAPD1|Q6ZUT1;TEDC2|Q7L2K0;GDAP1L1|Q96MZ0;BTF3L4|Q96K17;GPRIN2|O60269;MASP1|F8W876;ANKRD44|Q8N8A2;FBXO34|Q9NWN3;LRRC20|Q8TCA0;CCER1|Q8TC90;ARMCX5|Q6P1M9;FAM199X|Q6PEV8;TTC39B|Q5VTQ0;METTL9|Q9H1A3;ANKS3|Q6ZW76;C12orf50|Q8NA57;CAPSL|Q8WWF8;CCDC60|Q8IWA6;CCDC57|Q2TAC2;RIBC1|Q8N443;XAGE1E|Q9HD64;FAM102A|Q5T9C2;MAGEA9B|P43362;CCDC32|Q9BV29;CCDC121|Q6ZUS5;C1orf105…
CIDm00072385|nonoxynol-9 [nonylphenoxy polyethoxy ethanol]	OR4S2|Q8NH73;OR6X1|Q8NH79;OR2T10|Q8NGZ9;OR2W1|Q9Y3N9;OR1Q1|Q15612;OR13G1|Q8NGZ3;OR4C46|A6NHA9;OR2T12|Q8NG77;OR4A16|Q8NH70;OR2M2|Q96R28;OR52A5|Q9H2C5;OR2W3|Q7Z3T1;OR7E24|Q6IFN5;OR10A7|Q8NGE5;OR52N4|Q8NGI2;OR2S2|Q9NQN1;OR6B1|O95007;OR4Q3|Q8NH05;OR2D2|Q9H210;OR3A1|P47881;OR51A7|Q8NH64;OR52I1|Q8NGK6;OR2AT4|A6NND4;OR6C65|A6NJZ3;OR52B6|Q8NGF0;OR1J4|Q8NGS1;OR2T35|Q8NGX2;OR1M1|Q8NGA1;OR2T8|A6NH00;SIPA1L2…
CIDm24978514|Phosphate-Buffered Saline	CDK18|A0A0A0MSJ6;C11orf84|Q9BUA3;SEC11C|Q9BY50;HIST1H2BO|P23527;H2BFM|P0C1H6;CEBPZ|Q03701;CDK11B|A0A0D9SEN2;RAD51|E9PI54;HIST1H2AA|Q96QV6;MDS2|Q8NDY4;DOK3|Q7L591
CIDm00061671|vanadic acid, trisodium salt	CDK18|A0A0A0MSJ6;C11orf84|Q9BUA3;SATB1|C9JP21;HIST1H2AH|Q96KK5;GAGE1|Q13065;HIST1H2AJ|Q99878;CDK11B|A0A0D9SEN2;HIST2H2AB|Q8IUE6;HIST2H2AC|Q16777;HIST1H2AD|P20671;H2AFJ|Q9BTM1;MDS2|Q8NDY4;TROAP|Q12815;HIST2H2AA4|Q6FI13
CIDm00000453|CID9920559	TCP11L1|Q9NUJ3;ANKDD1A|Q495B1;GSTT2B|P0CG30;STX16-NPEPL1|H3BU86;FDXACB1|Q9BRP7;C7orf43|Q8WVR3;RPL31|P62899;PRR5-ARHGAP8|B1AHC3;KIAA1522|Q9P206;ANKDD1B|A6NHY2;MDS2|Q8NDY4;DERL3|E7EVA4;LANCL3|Q6ZV70;DIP2C|Q9Y2E4;GDAP2|Q9NXN4
CIDm00005297|CID9876413	MRPS22|P82650;FSD1L|Q9BXM9;FAM49A|Q9H0Q0;ANXA2R|Q3ZCQ2;C10orf88|Q9H8K7;IFNA7|P01567;MRPS17|Q9Y2R5;MRPS33|Q9Y291;HIST1H2AH|Q96KK5;CD200R1L|Q6Q8B3;MSANTD3|Q96H12;HIST1H2BL|Q99880;HIST1H2BO|P23527;HIST1H2AJ|Q99878;H2BFM|P0C1H6;MRPS24|Q96EL2;HIST2H2AB|Q8IUE6;SERPINB10|P48595;HIST1H2AC|Q93077;DDX43|Q9NXZ2;CCDC182|A6NF36;HIST1H2AD|P20671;CNPPD1|Q9BV87;HIST1H2AA|Q96QV6;PRSS46P|E5RG02;H2AFJ|Q9BTM1;CDHR3|…
CIDm00000594|s/cysteine	MRPS5|P82675;NAP1L3|Q99457;BOLA3|Q53S33;ANXA2R|Q3ZCQ2;HECTD2|Q5U5R9;SATB1|C9JP21;NAP1L6|A6NFF2;KLHDC2|Q9Y2U9;RPL37|P61927;CCNI|Q14094;CCDC58|Q4VC31;NAP1L5|Q96NT1;C10orf67|Q8IYJ2;CMC2|Q9NRP2;MPPED1|O15442;MKRN3|Q13064;FKBP7|F8WE12;LEXM|Q3ZCV2;TEX30|Q5JUR7;ELSPBP1|Q96BH3;ABHD16B|Q9H3Z7;ADAMTS19|Q8TE59;NIPSNAP3B|Q9BS92;HSDL1|Q3SXM5;MRPL30|Q8TCC3;PRSS46P|E5RG02;UBE3B|Q7Z3V4;CCDC102A|Q96A19;MRPL55|Q7Z…
CIDm00015938|Paraquat-d8 Dichloride	SATB1|C9JP21;TTC38|Q5R3I4;C1orf123|Q9NWV4;SLC25A34|Q6PIV7;SLC25A35|Q3KQZ1;VPS13D|Q5THJ4;CCDC105|Q8IYK2;SLC25A51|Q9H1U9;SULT1C2|C9JSR0;JMJD8|Q96S16;SLC25A43|Q8WUT9;MUM1L1|Q5H9M0
CIDm00000311|CID9990172	AKR1C8P|Q5T2L2;GDAP1L1|Q96MZ0;CHKB-CPT1B|H3BT56;KY|Q8NBH2;CRYBG1|Q9Y4K1;NOXRED1|Q6NXP6;FANCE|Q9HB96;SERF1B|O75920;SDR39U1|Q9NRG7;MIA|Q16674;VARS2|Q5ST30;IFFO1|Q0D2I5;HMCES|Q96FZ2;DDIT4L|Q96D03;C7orf43|Q8WVR3;TEX35|Q5T0J7;BAHCC1|Q9P281;CRYBG2|Q8N1P7;DHRS7|Q9Y394;CFHR3|Q02985;LGALS8|Q5T3P9;NEDD8-MDP1|E9PL57;PARP6|Q2NL67;DNAJC16|Q9Y2G8;IFIT1B|Q5T764
CIDm00003715|Indomod-d4	GPRC5D|Q9NZD1;GPR153|Q6NV75;GPR162|Q16538;IFNA10|P01566;NOXRED1|Q6NXP6;NPIPA2|E9PIF3;IFNA21|P01568;RBMS2|Q15434;IFNA14|P01570;CXorf67|Q86X51;CWC25|Q9NXE8;LINS1|Q8NG48;RFC2|P35250;NPIPA3|E9PNV8;NPIPA5|E9PKD4;CDKL4|Q5MAI5;GPR82|Q96P67;IFNA16|P05015;C18orf25|Q96B23;EEF1E1-BLOC1S5|C9J1V9;OXGR1|Q96P68;IFNA5|P01569;IFNA8|P32881;GPR141|Q7Z602;CCDC102A|Q96A19;SUCNR1|Q9BXA5;LPAR5|Q9H1C0;DHRS12|A0PJE2;FAM1…
CIDm00000573|neo U-	RBP2|P50120;RBP1|P09455;CCNC|P24863;CTRL|P40313;ABCF1|Q8NE71;CD36|P16671;MOCOS|Q96EN8;ALDH1A1|P00352;TMPRSS7|Q7RTY8;HPX|P02790;MUC5AC|P98088;PCK1|P35558;KRT19|P08727;C1S|P09871;DPRX|A6NFQ7;SLC25A4|P12235;NANOGP1|Q8N7R0;KLK3|P07288;CORIN|Q9Y5Q5;IGF1|P05019;SLC25A5|P05141;F11|P03951;MTHFD1L|Q6UB35;ALOX5|P09917;PRSS38|A1L453;KLK7|P49862;COL1A1|P02452;MST1|P26927;RDH5|Q92781;PPA2|Q9H2U2;IL15|P40933;P…
CIDm00004939|CID9931511	CDK18|A0A0A0MSJ6;C11orf84|Q9BUA3;NPIPA2|E9PIF3;GSTT2B|P0CG30;SATB1|C9JP21;METTL7B|Q6UX53;CXorf67|Q86X51;HIST1H2BL|Q99880;HIST1H2BO|P23527;H2BFM|P0C1H6;NPIPA3|E9PNV8;CEBPZ|Q03701;CDK11B|A0A0D9SEN2;NPIPA5|E9PKD4;IFNA16|P05015;HIST1H2AA|Q96QV6;HIST2H2AA4|Q6FI13;FBXO33|Q7Z6M2;IFNA13|P01562
CIDm00011009|copper-67(2+);dichloride	C11orf84|Q9BUA3;TCP11L1|Q9NUJ3;NAP1L3|Q99457;ANKDD1A|Q495B1;PSMB6|P28072;SERF1B|O75920;LGALS2|P05162;NAP1L6|A6NFF2;HIST1H2BO|P23527;LAT|H3BQD8;UBE2NL|Q5JXB2;TMX2|Q9Y320;H2BFM|P0C1H6;FDXACB1|Q9BRP7;C6orf15|Q6UXA7;NDUFAF8|A1L188;NAP1L5|Q96NT1;MT1M|Q8N339;PRR5-ARHGAP8|B1AHC3;TCHHL1|Q5QJ38;LETM2|Q2VYF4;DHX35|Q9H5Z1;RAD51|E9PI54;SLC25A34|Q6PIV7;SLC25A35|Q3KQZ1;FAM234A|Q9H0X4;KIAA1522|Q9P206;GTDC1|Q4AE…
CIDm00004956|CID9884872	GPRC5D|Q9NZD1;GPR153|Q6NV75;GPR148|Q8TDV2;BOLA3|Q53S33;GPR162|Q16538;CHEK2|H0Y820;SELENOO|Q9BVL4;GPR151|Q8TDV0;KLHDC9|Q8NEP7;CRYBB1|P53674;CDK11B|A0A0D9SEN2;C10orf67|Q8IYJ2;CMC2|Q9NRP2;MPPED1|O15442;RCC1|C9JW69;CDKL4|Q5MAI5;GPR82|Q96P67;FOXI2|Q6ZQN5;LEXM|Q3ZCV2;TEX30|Q5JUR7;FOXR1|Q6PIV2;ABHD16B|Q9H3Z7;KIAA1522|Q9P206;NIPSNAP3B|Q9BS92;HSDL1|Q3SXM5;GPR150|Q8NGU9;GPR142|Q7Z601;GPR135|Q8IZ08;GPR141|Q…
CIDm00000857|leucine-d3	LRRN3|Q9H3W5;C11orf84|Q9BUA3;CBWD1|Q9BRT8;IFNA10|P01566;GSTT2B|P0CG30;IFNA21|P01568;CNGA4|Q8IV77;IFNA14|P01570;DRAP1|Q14919;NUDT22|Q9BRQ3;TMC7|Q7Z402;FAM110A|Q9BQ89;LRRN1|Q6UXK5;CBWD2|Q8IUF1;TMC3|Q7Z5M5;IQCA1|Q86XH1;FGD3|Q5JSP0;C7orf43|Q8WVR3;UBE2D3|A0A087WY85;MPPED1|O15442;LZTR1|Q8N653;CCDC96|Q2M329;BAHCC1|Q9P281;IFNA16|P05015;CBWD6|Q4V339;TEX30|Q5JUR7;ABHD16B|Q9H3Z7;ERF|P50548;LRRIQ4|A6NIV6;PRS…
CIDm11524144|AGN-PC-0682DN	H2BFM|P0C1H6;C6orf47|O95873;SLC43A3|Q8NBI5
CIDm00008083|morpholin-4-yl-d	AKR1C8P|Q5T2L2;GDAP1L1|Q96MZ0;NOXRED1|Q6NXP6;RAX2|Q96IS3;SATB1|C9JP21;LENEP|Q9Y5L5;SDR39U1|Q9NRG7;CDH7|Q9ULB5;CCDC42|Q96M95;ADAL|H3BUD6;RAD51|E9PI54;FAM122B|G1UD79;DHRS7|Q9Y394;PRR15|Q8IV56;CCDC129|Q6ZRS4;HOXA4|Q00056
CIDm53629505|AGN-PC-09X1LX	NAP1L3|Q99457;SATB1|C9JP21;CPED1|A4D0V7;GAGE1|Q13065;CLIP4|Q8N3C7;PEBP4|Q96S96;NAP1L6|A6NFF2;CAST|A0A0C4DGB5;METTL18|O95568;UBFD1|O14562;NAP1L5|Q96NT1;HSPA4L|O95757;KIAA1522|Q9P206;GNRHR2|Q96P88;RBMXL2|O75526;PLEKHH1|Q9ULM0;FRMD1|Q8N878;MDS2|Q8NDY4;PAQR7|Q86WK9;HTN1|P15515;DERL3|E7EVA4;ANO4|Q32M45;C6orf47|O95873;MPND|Q8N594
CIDm00062551|pentethyleneglycol	AGAP7P|Q5VUJ5;GDAP1L1|Q96MZ0;INO80C|K7EIY8;CDHR4|A6H8M9;ZFAND1|Q8TCF1;DDX60L|Q5H9U9;ZSWIM8|A7E2V4;VARS2|Q5ST30;AGAP5|A6NIR3;AGAP9|Q5VTM2;C1orf131|Q8NDD1;ACAP3|Q96P50;ZCWPW2|Q504Y3;ZCCHC10|G3XAM1;RIMBP3C|A6NJZ7;ZSWIM6|Q9HCJ5;RBMXL2|O75526;PLEKHH1|Q9ULM0;FRMD1|Q8N878;ZSWIM5|Q9P217;PCDH20|Q8N6Y1;DNAJC16|Q9Y2G8;RIMBP3B|A6NNM3;GSTA3|Q16772
CIDm06325610|Phaeomelanins	NANOGP1|Q8N7R0;HSF5|Q4G112;NOXRED1|Q6NXP6;SATB1|C9JP21;METTL7B|Q6UX53;HOXA13|P31271;ARGFX|A6NJG6;SBNO1|A3KN83;IRX6|P78412;RAD51|E9PI54;GIPC3|Q8TF64;FOXI2|Q6ZQN5;KIAA1522|Q9P206;HOXA2|O43364;DHRS12|A0PJE2;RAB15|J3QSF4;DBX2|Q6ZNG2;FOXB2|Q5VYV0;C6orf47|O95873
CIDm00000806|ZINC13557565	HSF5|Q4G112;WDR27|A2RRH5;METTL7B|Q6UX53;CXorf67|Q86X51;NUDT22|Q9BRQ3;KLF4|Q5T3J6;GNRHR2|Q96P88;KRT77|Q7Z794;P2RY8|Q86VZ1;GTDC1|Q4AE62;C19orf47|Q8N9M1
CIDm05460048|triglycerides	ECHDC2|Q86YB7;LIPN|Q5VXI9;SERF1B|O75920;KRT78|Q8N1N4;HBG2|P69892;MRPL52|Q86TS9;DCDC1|P59894;GIPC3|Q8TF64;DCDC2C|A8MYV0;KIAA1522|Q9P206;GTDC1|Q4AE62;SBK1|Q52WX2;MRPL55|Q7Z7F7;DOK3|Q7L591;DERL3|E7EVA4;KPNA7|A9QM74
CIDm00025670|terbufos	MOB3A|Q96BX8;RASSF4|Q9H2L5;FSD1L|Q9BXM9;MT1E|P04732;SLITRK4|Q8IW52;PI16|Q6UXB8;FAM49A|Q9H0Q0;ANKDD1A|Q495B1;ZNF135|P52742;ALKAL2|Q6UX46;VPS13B|Q7Z7G8;ATRAID|Q6UW56;EFHC2|Q5JST6;SATB1|C9JP21;LENEP|Q9Y5L5;FAM91A1|Q658Y4;CNTNAP5|Q8WYK1;DEPDC4|Q8N2C3;LRRC3C|A6NJW4;BRI3BP|Q8WY22;LGALSL|Q3ZCW2;PHF3|Q92576;LRRC3|Q9BY71;RSPH6A|Q9H0K4;RMND5B|Q96G75;CNTNAP3B|Q96NU0;CABP7|Q86V35;PRR5-ARHGAP8|B1AHC3;GIPC3|Q8…
CIDm00028486|lithium-12	FSD1L|Q9BXM9;FAM49A|Q9H0Q0;KCTD17|A0A087WX35;ARL10|Q8N8L6;LBX2|Q6XYB7;VPS13B|Q7Z7G8;SATB1|C9JP21;TTC9|Q92623;LIPM|Q5VYY2;DEPDC4|Q8N2C3;PHF3|Q92576;ARL15|Q9NXU5;RSPH6A|Q9H0K4;LIPK|Q5VXJ0;NRIP3|Q9NQ35;DCDC1|P59894;SWT1|Q5T5J6;DDX43|Q9NXZ2;KCTD18|Q6PI47;DCDC2C|A8MYV0;BRIX1|Q8TDN6;ATF7IP2|Q5U623;ARL13A|Q5H913;ARL16|Q0P5N6;DDX53|Q86TM3;PFKFB4|Q16877;SIK3|Q9Y2K2;ANKRD66|B4E2M5;C6orf47|O95873;TGIF2LX|Q8…
CIDm00002900|ZINC03872172	TAS2R9|Q9NYW1;TAS2R41|P59536;HSF5|Q4G112;IFNA10|P01566;TAS2R40|P59535;TAS2R50|P59544;IFNA21|P01568;HIST1H2AH|Q96KK5;IFNA14|P01570;FBXL6|Q8N531;ERP27|Q96DN0;SEC14L4|Q9UDX3;HIST1H2BO|P23527;HIST1H2AJ|Q99878;H2BFM|P0C1H6;RHCE|P18577;TAS2R31|P59538;HIST2H2AB|Q8IUE6;TAS2R8|Q9NYW2;HIST2H2AC|Q16777;HIST1H2AD|P20671;IFNA16|P05015;TAS2R14|Q9NYV8;TAS2R7|Q9NYW3;MRPL30|Q8TCC3;H2AFJ|Q9BTM1;TAS2R1|Q9NYW7;TAS2R…
CIDm00000961|	DDX10|Q13206;CDK1|P06493;G6PD|P11413;RBP2|P50120;AKR1B1|P15121;ACADS|P16219;PPM1G|O15355;SCX|Q7RTU7;EEF1A2|Q05639;CA14|Q9ULX7;INCENP|Q9NQS7;PPP3R1|P63098;BDNF|P23560;RBP1|P09455;CYP2C19|P33261;TNFRSF10B|O14763;ALDH6A1|Q02252;NUDT17|P0C025;ATP2B4|P23634;UGT1A4|P22310;CTDSP2|O14595;PSMA4|P25789;MRPS22|P82650;PI4KB|Q9UBF8;RPS29|P62273;KYAT3|Q6YP21;PTPN20|Q4JDL3;NUP107|P57740;CANX|P27824;MAN1A2|O6047…
CIDm00016850|fluorescein--2'-d	HSF5|Q4G112;HIST1H2AH|Q96KK5;HSPA12A|O43301;SPATA5L1|Q9BVQ7;HIST1H2AJ|Q99878;IQCA1|Q86XH1;C7orf43|Q8WVR3;HIST2H2AB|Q8IUE6;UBE2D3|A0A087WY85;HIST2H2AC|Q16777;RAD51|E9PI54;HIST1H2AD|P20671;BRIX1|Q8TDN6;H2AFJ|Q9BTM1;CDHR3|Q6ZTQ4;NLRP13|Q86W25;HIST2H2AA4|Q6FI13;NLRP7|A0A0G2JNK3
CIDm00014798|Sodium hydroxide-16O solution	C11orf84|Q9BUA3;CHEK2|H0Y820;HIST1H2AH|Q96KK5;MUC19|Q7Z5P9;KLHDC9|Q8NEP7;HIST1H2AJ|Q99878;CDK11B|A0A0D9SEN2;C7orf43|Q8WVR3;HIST2H2AB|Q8IUE6;HIST2H2AC|Q16777;HIST1H2AD|P20671;CDKL4|Q5MAI5;H2AFJ|Q9BTM1;ASTE1|Q2TB18;TUBB6|Q9BUF5;HIST2H2AA4|Q6FI13;KLK8|A0A0A0MQY9
CIDm00002215|apomorphine, nasal, Britannia;	THAP10|Q9P2Z0;MOB3A|Q96BX8;GPRC5D|Q9NZD1;FSD1L|Q9BXM9;GPR153|Q6NV75;C11orf84|Q9BUA3;GPANK1|O95872;FAM49A|Q9H0Q0;TIGD6|Q17RP2;THAP8|Q8NA92;GPR162|Q16538;ZFR2|Q9UPR6;CREB5|Q02930;SPAG7|O75391;INSM2|Q96T92;ZNF618|B5MDS3;METTL5|Q9NRN9;SERF1B|O75920;ZNF608|Q9ULD9;RBMS2|Q15434;TIGD4|Q8IY51;TTC14|Q96N46;THAP3|Q8WTV1;PHF3|Q92576;SBNO1|A3KN83;RSPH6A|Q9H0K4;THAP6|Q8TBB0;ZUFSP|Q96AP4;CPXCR1|Q8N123;GPATCH11|…
CIDm00000861|CID9917492	SATB1|C9JP21;WWC3|Q9ULE0;SWT1|Q5T5J6;RAD51|E9PI54;RIMBP3C|A6NJZ7;PLEKHH1|Q9ULM0;FRMD1|Q8N878;MDS2|Q8NDY4;RIMBP3B|A6NNM3
CIDm00003931|2,2,3,3-tetradeuteriooctadeca-9,12-dienoic acid	MFSD12|Q6NUT3;ASMT|I7HFW6;METTL7B|Q6UX53;UBE2NL|Q5JXB2;OC90|Q02509
CIDm00000280|CID9920366	OR4S2|Q8NH73;OR1Q1|Q15612;OR13G1|Q8NGZ3;OR4C46|A6NHA9;OR4A16|Q8NH70;IQCF6|A8MYZ5;OR4Q3|Q8NH05;SGK494|Q96LW2;C10orf88|Q9H8K7;CES4A|Q5XG92;OR2AT4|A6NND4;PCDHB2|Q9Y5E7;CRYBG1|Q9Y4K1;OR4D11|Q8NGI4;OR4S1|Q8NGB4;MYO1F|O00160;KRT78|Q8N1N4;OR10K1|Q8NGX5;OR4X1|Q8NH49;PUS10|Q3MIT2;H2BFWT|Q7Z2G1;PCDHB13|Q9Y5F0;LGALS2|P05162;MSANTD3|Q96H12;OR4K15|Q8NH41;TRAPPC5|Q8IUR0;OR1I1|O60431;PEBP4|Q96S96;OR4D9|Q8NGE8;P…
CIDm00012547|5beta-pregnane-3alpha,11beta,17alpha	IFNA10|P01566;CHEK2|H0Y820;IFNA21|P01568;PSG6|Q00889;IFNA14|P01570;KLHDC9|Q8NEP7;CDK11B|A0A0D9SEN2;RFPL4A|A6NLU0;RFPL1|O75677;ZC3H6|P61129;PDZRN4|Q6ZMN7;UBTD2|Q8WUN7;CDKL4|Q5MAI5;GIPC3|Q8TF64;IFNA16|P05015;RFPL2|O75678;GNRHR2|Q96P88;GH2|P01242;RNF214|Q8ND24;IFNA5|P01569;IFNA8|P32881;YAF2|A0A0B4J255;ZMYND8|H7C4X9;PLEKHM3|Q6ZWE6;RFPL4AL1|F8VTS6;IFNA6|P05013;GTSF1L|Q9H1H1
CIDm00005234|sodium;chlorine-35(1-)	SLC9C2|Q5TAH2;OR4S2|Q8NH73;OR1Q1|Q15612;OR13G1|Q8NGZ3;OR4C46|A6NHA9;OR4A16|Q8NH70;MAST3|O60307;OR4Q3|Q8NH05;MYBPHL|A2RUH7;CCDC183|Q5T5S1;C10orf88|Q9H8K7;OR2AT4|A6NND4;AARD|Q4LEZ3;OR4D11|Q8NGI4;CAPSL|Q8WWF8;RPL12|P30050;EFHC2|Q5JST6;SATB1|C9JP21;SERF1B|O75920;OR4S1|Q8NGB4;CPED1|A4D0V7;MYO1F|O00160;OR10K1|Q8NGX5;OR4X1|Q8NH49;H2BFWT|Q7Z2G1;LGALS2|P05162;MSANTD3|Q96H12;OR4K15|Q8NH41;OR1I1|O60431;PEBP…
CIDm00107898|SCHEMBL533833	OR8H3|Q8N146;CDK18|A0A0A0MSJ6;OR10Q1|Q8NGQ4;OR9G4|Q8NGQ1;OR8U1|Q8NH10;OR5K3|A6NET4;OR5AK2|Q8NH90;OR8K3|Q8NH51;OR5L1|Q8NGL2;OR5AU1|Q8NGC0;OR8K1|Q8NGG5;HIST1H2AH|Q96KK5;OR8D4|Q8NGM9;OR8I2|Q8N0Y5;FNBP4|Q8N3X1;OR5H6|Q8NGV6;OR8A1|Q8NGG7;OR5P2|Q8WZ92;OR8B2|Q96RD0;HIST1H2AJ|Q99878;OR5B21|A6NL26;OR5H2|Q8NGV7;CDK11B|A0A0D9SEN2;OR5P3|Q8WZ94;OR8B4|Q96RC9;OR8B8|Q15620;OR14I1|A6ND48;HIST2H2AB|Q8IUE6;CHCHD7|Q9…
CIDm04604180|CID4604180	POLE4|Q9NR33;ARL10|Q8N8L6;RPS11|P62280;IFNA10|P01566;CRYBG1|Q9Y4K1;GSTT2B|P0CG30;CPED1|A4D0V7;IFNA21|P01568;METTL7B|Q6UX53;H2BFWT|Q7Z2G1;LGALS2|P05162;IFNA14|P01570;PEBP4|Q96S96;MUC19|Q7Z5P9;DRG1|Q9Y295;METTL18|O95568;ARL15|Q9NXU5;HIST1H2AJ|Q99878;H2BFM|P0C1H6;ACTR3C|Q9C0K3;HBG2|P69892;GP1BB|P13224;WDSUB1|Q8N9V3;SCARF2|Q96GP6;TTC38|Q5R3I4;BRD9|Q9H8M2;IFNA16|P05015;HIST1H2AA|Q96QV6;C1orf123|Q9NWV4…
CIDm00002185|n-arachidonoyl-[14c]-ethanolamine	GPRC5D|Q9NZD1;GPR153|Q6NV75;INSL6|Q9Y581;MRGPRX3|Q96LB0;ARL10|Q8N8L6;GPR162|Q16538;MRGPRD|Q8TDS7;GPR82|Q96P67;MICA|Q96QC4;ARL13A|Q5H913;WFDC10B|Q8IUB3;OXGR1|Q96P68;ARL16|Q0P5N6;GPR141|Q7Z602;SLC23A3|Q6PIS1;LPAR5|Q9H1C0;SVOPL|Q8N434;GPR160|Q9UJ42;GPR31|O00270;MRGPRX4|Q96LA9;HCAR1|Q9BXC0
CIDm00000271|calcium-41	C2CD4A|Q8NCU7;THAP10|Q9P2Z0;MOB3A|Q96BX8;NUDT17|P0C025;ARID3B|Q8IVW6;FSD1L|Q9BXM9;KCNK12|Q9HB15;C11orf84|Q9BUA3;GDAP1L1|Q96MZ0;GPANK1|O95872;FAM49A|Q9H0Q0;TIGD6|Q17RP2;ANXA2R|Q3ZCQ2;KCTD17|A0A087WX35;IQCF6|A8MYZ5;CBWD1|Q9BRT8;ZCCHC13|Q8WW36;WSB2|Q9NYS7;RCN2|Q14257;ASB17|Q8WXJ9;THAP8|Q8NA92;GHDC|Q8N2G8;POGK|Q9P215;ZFR2|Q9UPR6;NOXRED1|Q6NXP6;CREB5|Q02930;TBX22|Q9Y458;SPAG7|O75391;INSM2|Q96T92;ZNF61…
CIDm00065999|Telmisartan-d7	GPRC5D|Q9NZD1;GPR153|Q6NV75;GPR162|Q16538;CAPSL|Q8WWF8;NPNT|D6RH31;PPP3R2|Q96LZ3;HCAR3|P49019;RHPN2|Q8IUC4;EFCAB8|A8MWE9;EFCAB1|Q9HAE3;EFCAB14|O75071;ANKRD20A1|Q5TYW2;GPR82|Q96P67;OXGR1|Q96P68;GPR141|Q7Z602;SUCNR1|Q9BXA5;LPAR5|Q9H1C0;EFCAB5|A4FU69;ANKEF1|Q9NU02;GPR160|Q9UJ42;HCAR1|Q9BXC0;SCUBE2|A0A0A0MTC8
CIDm00000259|SCHEMBL13620354	KCNK12|Q9HB15;INPP4A|Q96PE3;NAP1L3|Q99457;SGK494|Q96LW2;WSB2|Q9NYS7;ASB17|Q8WXJ9;USP41|Q3LFD5;METTL7B|Q6UX53;DEPDC4|Q8N2C3;GSDMB|Q8TAX9;NAP1L6|A6NFF2;RPL22L1|Q6P5R6;HECW1|Q76N89;NAP1L5|Q96NT1;DCDC1|P59894;NEURL2|Q9BR09;DDX43|Q9NXZ2;RAD51|E9PI54;DCDC2C|A8MYV0;C18orf25|Q96B23;DHX40|Q8IX18;FAM122B|G1UD79;PLEKHH1|Q9ULM0;FRMD1|Q8N878;PRSS23|O95084;MDS2|Q8NDY4;DDX53|Q86TM3;HLA-DQB2|Q5SQ91;PDZD4|Q76G19;…
CIDm00000231|SCHEMBL5720005	CASS4|Q9NQ75;IQCF6|A8MYZ5;SEC11C|Q9BY50;KCNK17|Q96T54;SATB1|C9JP21;TTC9|Q92623;METTL7B|Q6UX53;PSMB1|P20618;ECHDC3|Q96DC8;IQCF5|A8MTL0;OC90|Q02509
CIDm00000896|melatonin-d3	GPRC5D|Q9NZD1;GPR153|Q6NV75;GPR148|Q8TDV2;GPR162|Q16538;FAM91A1|Q658Y4;LAIR2|Q6ISS4;GPR151|Q8TDV0;IFFO1|Q0D2I5;GIPC3|Q8TF64;GPR82|Q96P67;GPR150|Q8NGU9;GTDC1|Q4AE62;GPR135|Q8IZ08;UBE3B|Q7Z3V4;GPR141|Q7Z602;GPR45|Q9Y5Y3
CIDm00525551|FUIDRYCKEXJNOK-WCBMZHEXSA-N	THAP10|Q9P2Z0;MOB3A|Q96BX8;FSD1L|Q9BXM9;C11orf84|Q9BUA3;GPANK1|O95872;FAM49A|Q9H0Q0;TIGD6|Q17RP2;DUXA|A6NLW8;ASXL3|Q9C0F0;C10orf88|Q9H8K7;THAP8|Q8NA92;ZFR2|Q9UPR6;CREB5|Q02930;LBX2|Q6XYB7;SPAG7|O75391;INSM2|Q96T92;ZNF618|B5MDS3;METTL5|Q9NRN9;SERF1B|O75920;ZNF608|Q9ULD9;TIGD4|Q8IY51;MSANTD3|Q96H12;TTC14|Q96N46;SLC44A5|Q8NCS7;THAP3|Q8WTV1;PHF3|Q92576;GMEB1|Q9Y692;SBNO1|A3KN83;RSPH6A|Q9H0K4;THAP6|Q8…
CIDm00006342|2-tritioethanenitrile	C11orf84|Q9BUA3;RUNDC1|Q96C34;ASB18|Q6ZVZ8;ASB10|Q8WXI3;NOP16|Q9Y3C1;SERF1B|O75920;HIST1H2AH|Q96KK5;MUC19|Q7Z5P9;R3HCC1|Q9Y3T6;HIST1H2AJ|Q99878;HMCES|Q96FZ2;TBC1D26|Q86UD7;CEBPZ|Q03701;HIST2H2AB|Q8IUE6;MPPED1|O15442;TBC1D28|Q2M2D7;RAD51|E9PI54;HIST1H2AD|P20671;TEX30|Q5JUR7;ABHD16B|Q9H3Z7;KIAA1522|Q9P206;H2AFJ|Q9BTM1;PRR15|Q8IV56;MDS2|Q8NDY4;ASB15|Q8WXK1;HIST2H2AA4|Q6FI13;RPL34|P49207
CIDm03086686|SCHEMBL6034442	CDK18|A0A0A0MSJ6;MAST3|O60307;SGK494|Q96LW2;IFNA10|P01566;IFNA21|P01568;IFNA14|P01570;CDK11B|A0A0D9SEN2;LRRC66|Q68CR7;ANKRD20A1|Q5TYW2;IFNA16|P05015;RNPEPL1|Q9HAU8;IFNA5|P01569;IFNA8|P32881;LRRC19|Q9H756;EIF1B|O60739;IFNA6|P05013
CIDm00125643|CID9915977	SEC14L4|Q9UDX3;ARL15|Q9NXU5;CIB3|Q96Q77;DDX51|Q8N8A6;EIF2S3B|Q2VIR3;MFSD9|Q8NBP5;GBP7|Q8N8V2;ARL13A|Q5H913;RAB42|Q8N4Z0;TUBAL3|A6NHL2;RAB15|J3QSF4;SLC43A3|Q8NBI5
CIDm00003007|CHEMBL3250775	GPRC5D|Q9NZD1;WFDC13|Q8IUB5;GPR153|Q6NV75;GPR162|Q16538;SATB1|C9JP21;LENEP|Q9Y5L5;WFDC5|Q8TCV5;WFDC3|Q8IUB2;SLC25A2|Q9BXI2;GPR82|Q96P67;DCT|A0A0A0MTD3;DHX40|Q8IX18;OXGR1|Q96P68;GPR141|Q7Z602;LPAR5|Q9H1C0;DHRS12|A0PJE2;GPR160|Q9UJ42;HCAR1|Q9BXC0
CIDm00003733|3B3-055525	MFSD12|Q6NUT3;METTL7B|Q6UX53;JRKL|Q9Y4A0;HAVCR1|Q96D42
CIDm00006468|sernylan	OR8H3|Q8N146;OR10Q1|Q8NGQ4;TMEM59L|Q9UK28;OR9G4|Q8NGQ1;OR8U1|Q8NH10;OR5K3|A6NET4;OR5AK2|Q8NH90;OR8K3|Q8NH51;OR5L1|Q8NGL2;SERF1B|O75920;OR5AU1|Q8NGC0;OR8K1|Q8NGG5;METTL7B|Q6UX53;OR8D4|Q8NGM9;OR8I2|Q8N0Y5;OR5H6|Q8NGV6;OR8A1|Q8NGG7;OR5P2|Q8WZ92;OR8B2|Q96RD0;OR5B21|A6NL26;OR14K1|Q8NGZ2;OR5P3|Q8WZ94;OR8B4|Q96RC9;OR14J1|Q9UGF5;OR8B8|Q15620;OR14I1|A6ND48;OR5K1|Q8NHB7;OR5R1|Q8NH85;MT1F|P04733;OR9Q2|Q8NGE…
CIDm00000730|QGWNDRXFNXRZMB-DTUHVUQASA-N	GPRC5D|Q9NZD1;GPR153|Q6NV75;NHLRC2|Q8NBF2;GPR148|Q8TDV2;ADGRG4|Q8IZF6;ADGRF3|Q8IZF5;ANKDD1A|Q495B1;GPR162|Q16538;AGAP3|Q96P47;RALGAPA1|Q6GYQ0;SIPA1L2|Q9P2F8;MRPS33|Q9Y291;GOLGA8B|A8MQT2;SATB1|C9JP21;LRRC3C|A6NJW4;GPR151|Q8TDV0;TSNARE1|Q96NA8;ARL15|Q9NXU5;SBNO1|A3KN83;IFFO1|Q0D2I5;LRCH2|Q5VUJ6;MRPS24|Q96EL2;RGS7BP|Q6MZT1;GBP7|Q8N8V2;EIF3L|Q9Y262;ADGRF4|Q8IZF3;GPR82|Q96P67;BRIX1|Q8TDN6;KIAA1522|Q9P…
CIDm00001794|hexamethyleneamiloride	GPRC5D|Q9NZD1;GPR153|Q6NV75;GPR162|Q16538;HIST1H2AH|Q96KK5;H2AFV|Q71UI9;HIST2H2AC|Q16777;GPR82|Q96P67;OXGR1|Q96P68;GPR141|Q7Z602;CCDC102A|Q96A19;SUCNR1|Q9BXA5;LPAR5|Q9H1C0;GPR160|Q9UJ42;HIST2H2AA4|Q6FI13;HCAR1|Q9BXC0
CIDm00146807|AGN-PC-0JMVAI	THAP10|Q9P2Z0;MOB3A|Q96BX8;FSD1L|Q9BXM9;C11orf84|Q9BUA3;GPANK1|O95872;FAM49A|Q9H0Q0;TIGD6|Q17RP2;DUXA|A6NLW8;ASXL3|Q9C0F0;THAP8|Q8NA92;ZFR2|Q9UPR6;CREB5|Q02930;LBX2|Q6XYB7;SPAG7|O75391;VPS13B|Q7Z7G8;INSM2|Q96T92;ZNF618|B5MDS3;METTL5|Q9NRN9;SERF1B|O75920;ZNF608|Q9ULD9;TIGD4|Q8IY51;TTC14|Q96N46;THAP3|Q8WTV1;PHF3|Q92576;GMEB1|Q9Y692;SBNO1|A3KN83;RSPH6A|Q9H0K4;THAP6|Q8TBB0;ZUFSP|Q96AP4;CPXCR1|Q8N123;…
CIDm00004782|Zinc00113359	EFCAB9|A8MZ26;CALML4|Q96GE6;KRT33A|O76009;EFCAB8|A8MWE9;POU5F2|Q8N7G0;MDS2|Q8NDY4;DHRS12|A0PJE2;OCLM|Q9Y5M6;ANKEF1|Q9NU02;VAT1L|Q9HCJ6;C6orf47|O95873;SCUBE2|A0A0A0MTC8
CIDm00010153|ZINC01665312	THAP10|Q9P2Z0;MOB3A|Q96BX8;FSD1L|Q9BXM9;C11orf84|Q9BUA3;GPANK1|O95872;FAM49A|Q9H0Q0;TIGD6|Q17RP2;DUXA|A6NLW8;ASXL3|Q9C0F0;THAP8|Q8NA92;ZFR2|Q9UPR6;CREB5|Q02930;LBX2|Q6XYB7;SPAG7|O75391;INSM2|Q96T92;ZNF618|B5MDS3;METTL5|Q9NRN9;SERF1B|O75920;ZNF608|Q9ULD9;TIGD4|Q8IY51;TTC14|Q96N46;THAP3|Q8WTV1;PHF3|Q92576;GMEB1|Q9Y692;SBNO1|A3KN83;RSPH6A|Q9H0K4;THAP6|Q8TBB0;ZUFSP|Q96AP4;CPXCR1|Q8N123;DUX4L2|P0CJ85;…
CIDm00004364|SCHEMBL4969844	GPRC5D|Q9NZD1;GPR153|Q6NV75;GPR148|Q8TDV2;GPR162|Q16538;FAM91A1|Q658Y4;GPR151|Q8TDV0;CCDC96|Q2M329;GPR82|Q96P67;GPR150|Q8NGU9;GPR142|Q7Z601;GPR135|Q8IZ08;GPR141|Q7Z602;GPR45|Q9Y5Y3
CIDm00002832|ZINC03872131	ACYP1|P07311;CDK18|A0A0A0MSJ6;MT1E|P04732;INPP4A|Q96PE3;RPL39|P62891;IGSF11|Q5DX21;SIPA1L2|Q9P2F8;CTXN3|Q4LDR2;EFHC2|Q5JST6;ASMT|I7HFW6;HIST1H2AH|Q96KK5;ANKRD26|Q9UPS8;EFR3B|Q9Y2G0;CCDC86|Q9H6F5;HIST1H2AJ|Q99878;H2BFM|P0C1H6;CDK11B|A0A0D9SEN2;RFC5|P40937;ANAPC7|Q9UJX3;CCDC130|P13994;PLEKHO2|Q8TD55;HIST2H2AB|Q8IUE6;HIST2H2AC|Q16777;HIST1H2AD|P20671;FAM151B|Q6UXP7;GABPB2|Q8TAK5;TEF|Q10587;HIST1H2AA…
CIDm00003763|CYS9AKD70P	PLPPR3|Q6T4P5;SERF1B|O75920;ATAD3B|Q5T9A4;MDS2|Q8NDY4;ZSWIM5|Q9P217
CIDm00023963|trichlorotitanium(1+) cyclopenta-2,4-dienide	C11orf84|Q9BUA3;GOLGA6L10|A0A0M3HER8;GOLGA6L19|H0YKK7;PUS10|Q3MIT2;CEBPZ|Q03701;DCAF10|Q5QP82;VCX2|Q9H322;GOLGA6L9|A6NEM1;KIFC2|Q96AC6;GOLGA8K|D6RF30;SLC25A34|Q6PIV7;QTRT2|Q9H974;SLC25A35|Q3KQZ1;PRSS46P|E5RG02;SLC25A40|Q8TBP6;SLC25A51|Q9H1U9;HMX1|Q9NP08;GOLGA6B|A6NDN3;C6orf47|O95873;GOLGA6A|Q9NYA3;KIAA0586|G3V2T5
CIDm00002818|SCHEMBL7797033	GPRC5D|Q9NZD1;GPR153|Q6NV75;CHSY3|Q70JA7;GPR162|Q16538;GPR82|Q96P67;OXGR1|Q96P68;GPR141|Q7Z602;LPAR5|Q9H1C0;GPR160|Q9UJ42;HCAR1|Q9BXC0
CIDm05359596|arsenic-71	MOB3A|Q96BX8;OR4S2|Q8NH73;OR1Q1|Q15612;OR13G1|Q8NGZ3;FSD1L|Q9BXM9;OR4C46|A6NHA9;OR4A16|Q8NH70;NAP1L3|Q99457;FAM49A|Q9H0Q0;ARSF|P54793;OR2AT4|A6NND4;OR4D11|Q8NGI4;SERF1B|O75920;OR4S1|Q8NGB4;ZFAND3|Q9H8U3;OR10K1|Q8NGX5;OR4X1|Q8NH49;UBR7|Q8N806;OR4K15|Q8NH41;CLIP4|Q8N3C7;PSMG3|Q9BT73;OR1I1|O60431;ZFAND1|Q8TCF1;OR4D9|Q8NGE8;ARSK|Q6UWY0;NAP1L6|A6NFF2;OR4N2|Q8NGD1;OR4D6|Q8NGJ1;OR4F5|Q8NH21;PHF3|Q92576;…
CIDm00024261|silicon(IV) oxide	DUXA|A6NLW8;RUNDC1|Q96C34;LBX2|Q6XYB7;SATB1|C9JP21;SERF1B|O75920;CLIP4|Q8N3C7;MUC19|Q7Z5P9;SBNO1|A3KN83;TBC1D26|Q86UD7;CEBPZ|Q03701;VCX2|Q9H322;DUX4L2|P0CJ85;IL1F10|Q8WWZ1;TANC2|Q9HCD6;TBC1D28|Q2M2D7;KIAA1522|Q9P206;KRT77|Q7Z794;PLEKHH1|Q9ULM0;FRMD1|Q8N878;DUX4L4|P0CJ87;UBE3B|Q7Z3V4;C6orf47|O95873
CIDm00014917|CID9898791	KCTD17|A0A087WX35;PLPPR3|Q6T4P5;RPL32|P62910;PSMB1|P20618;VCX2|Q9H322;MPPED1|O15442;DCDC1|P59894;KCTD18|Q6PI47;GIPC3|Q8TF64;DCDC2C|A8MYV0;TEX30|Q5JUR7;ABHD16B|Q9H3Z7;SBK1|Q52WX2;WFDC10B|Q8IUB3;MDS2|Q8NDY4;PTRHD1|Q6GMV3;ANKRD7|Q92527;ABHD12B|Q7Z5M8
CIDm00006623|bisphenol a-(13)c(12)	CTRL|P40313;NHLRC2|Q8NBF2;PDE7A|Q13946;GDAP1L1|Q96MZ0;SLC25A37|Q9NYZ2;PLPPR3|Q6T4P5;KLHL9|Q9P2J3;FAM155A|B1AL88;CES4A|Q5XG92;HECTD2|Q5U5R9;PUSL1|Q8N0Z8;SATB1|C9JP21;SERF1B|O75920;TRIP10|W4VSQ9;EFR3B|Q9Y2G0;CWC25|Q9NXE8;METTL18|O95568;ARMC6|Q6NXE6;VARS2|Q5ST30;CCDC59|Q9P031;DLEC1|Q9Y238;IL1F10|Q8WWZ1;MRPS24|Q96EL2;WDSUB1|Q8N9V3;KCNA7|Q96RP8;SLC52A1|Q9NWF4;KCNV2|Q8TDN2;GIPC3|Q8TF64;SLC35F1|Q5T1Q4;R…
CIDm00000232|CID9815369	CDK18|A0A0A0MSJ6;CBWD1|Q9BRT8;IFNA10|P01566;GSTT2B|P0CG30;SERF1B|O75920;IFNA21|P01568;ATG4A|Q8WYN0;LENEP|Q9Y5L5;LGALS2|P05162;IFNA14|P01570;CXorf67|Q86X51;CDC40|O60508;R3HCC1|Q9Y3T6;HIST1H2AJ|Q99878;H2BFM|P0C1H6;CDK17|Q00537;CDK11B|A0A0D9SEN2;CBWD2|Q8IUF1;IQCA1|Q86XH1;HBG2|P69892;YIPF2|Q9BWQ6;HIST2H2AB|Q8IUE6;HIST1H2AC|Q93077;UBE2D3|A0A087WY85;KLF4|Q5T3J6;IFNA16|P05015;HIST1H2AA|Q96QV6;CBWD6|Q4V3…
CIDm00000614|(2S,3S,4S)-3,4,5,5-tetradeuterioproline	RPL19|P84098;TAS2R41|P59536;CHEK2|H0Y820;TAS2R40|P59535;TAS2R50|P59544;CPED1|A4D0V7;CLIP4|Q8N3C7;KLHDC9|Q8NEP7;TAS2R31|P59538;IFFO1|Q0D2I5;CDK11B|A0A0D9SEN2;CDKL4|Q5MAI5;FKBP7|F8WE12;INMT-MINDY4|F8WBC2;IGHV3OR16-10|A0A075B7F0;SLC25A34|Q6PIV7;SLC25A35|Q3KQZ1;TAS2R19|P59542;SLC25A40|Q8TBP6;TAS2R30|P59541;TAS2R42|Q7RTR8;TAS2R20|P59543;SLC25A51|Q9H1U9;TAS2R39|P59534;FKBP1C|Q5VVH2;GPN2|Q9H9Y4
CIDm00014888|white arsenic	PSMA4|P25789;CMC4|P56277;DAZ1|Q9NQZ3;C11orf84|Q9BUA3;KIF12|Q96FN5;MLANA|Q16655;GGTLC3|B5MD39;SLC25A37|Q9NYZ2;ETV7|Q9Y603;IQCF6|A8MYZ5;GHDC|Q8N2G8;HIC2|Q96JB3;IGF2BP3|O00425;CRYBG1|Q9Y4K1;AARD|Q4LEZ3;LACTB|P83111;MPRIP|Q6WCQ1;PAPSS1|O43252;CPED1|A4D0V7;ANKRD26|Q9UPS8;ARL5A|Q9Y689;FBXL6|Q8N531;EFR3A|Q14156;UBR7|Q8N806;PEBP4|Q96S96;GSTA5|Q7RTV2;KCTD16|Q68DU8;LGALS4|P56470;TLNRD1|Q9H1K6;CAB39L|Q9H9S4…
CIDm00006410|zinc t-butyl peroxide	MT1B|P07438;FSD1L|Q9BXM9;TCP11L1|Q9NUJ3;CNTD1|Q8N815;SERTAD3|Q9UJW9;HECTD2|Q5U5R9;PPP1R32|Q7Z5V6;TRIP10|W4VSQ9;HIST1H2AH|Q96KK5;YIPF1|Q9Y548;PPIP5K2|O43314;LAIR2|Q6ISS4;CENPK|Q9BS16;CAB39L|Q9H9S4;DNAJB7|Q7Z6W7;RSPH6A|Q9H0K4;ATAD2B|Q9ULI0;HIST1H2AJ|Q99878;UBFD1|O14562;ACTR3C|Q9C0K3;OAZ2|O95190;NELFA|Q9H3P2;ANAPC7|Q9UJX3;WDSUB1|Q8N9V3;HIST2H2AB|Q8IUE6;SWT1|Q5T5J6;TCHHL1|Q5QJ38;HIST2H2AC|Q16777;HIST…
CIDm00002514|cadmium-110	AGAP7P|Q5VUJ5;OR4S2|Q8NH73;OR6X1|Q8NH79;OR2T10|Q8NGZ9;CMC4|P56277;OR2W1|Q9Y3N9;OR7G3|Q8NG95;OR8H3|Q8N146;OR1Q1|Q15612;OR13G1|Q8NGZ3;FSD1L|Q9BXM9;OR2T12|Q8NG77;POLE4|Q9NR33;KCNK12|Q9HB15;OR4A16|Q8NH70;POM121L12|Q8N7R1;NAP1L3|Q99457;OR2M2|Q96R28;OR10Q1|Q8NGQ4;OR52A5|Q9H2C5;GDAP1L1|Q96MZ0;OR2W3|Q7Z3T1;TTLL12|Q14166;LACC1|Q8IV20;FAM49A|Q9H0Q0;CSMD3|Q7Z407;OR7E24|Q6IFN5;PIGY|Q3MUY2;OR10A7|Q8NGE5;OR2AG…
CIDm00002019|CID9855147	IFNA10|P01566;C11orf54|E9PIP1;IFNA21|P01568;IFNA14|P01570;CAAP1|Q9H8G2;RHCE|P18577;DCAF10|Q5QP82;SCARF2|Q96GP6;DHX35|Q9H5Z1;RAD51|E9PI54;IFNA16|P05015;RBMXL2|O75526;HNRNPCL1|O60812;TUBAL3|A6NHL2;IFNA5|P01569;IFNA8|P32881;BCL7C|Q8WUZ0;IFNA6|P05013
CIDm00004624|Topamine-d3 Hydrochloride	SGK494|Q96LW2;SERF1B|O75920;KIAA1522|Q9P206;PRR15|Q8IV56;C6orf47|O95873;ANKK1|Q8NFD2
CIDm00439605|d-lysinamide	THAP10|Q9P2Z0;MOB3A|Q96BX8;FSD1L|Q9BXM9;C11orf84|Q9BUA3;GPANK1|O95872;FAM49A|Q9H0Q0;TIGD6|Q17RP2;DUXA|A6NLW8;C10orf88|Q9H8K7;THAP8|Q8NA92;ZFR2|Q9UPR6;CREB5|Q02930;LBX2|Q6XYB7;SPAG7|O75391;INSM2|Q96T92;ZNF618|B5MDS3;METTL5|Q9NRN9;SERF1B|O75920;ZNF608|Q9ULD9;TIGD4|Q8IY51;MSANTD3|Q96H12;TTC14|Q96N46;THAP3|Q8WTV1;PHF3|Q92576;SBNO1|A3KN83;RSPH6A|Q9H0K4;THAP6|Q8TBB0;ZUFSP|Q96AP4;CPXCR1|Q8N123;DUX4L2|P0…
CIDm00024203|W8283	C11orf84|Q9BUA3;SEC11C|Q9BY50;SATB1|C9JP21;SERF1B|O75920;HIST1H2AH|Q96KK5;PEBP4|Q96S96;HIST1H2AJ|Q99878;CEBPZ|Q03701;HIST2H2AB|Q8IUE6;HIST2H2AC|Q16777;HIST1H2AD|P20671;KIAA1522|Q9P206;H2AFJ|Q9BTM1;TUBAL3|A6NHL2;MDS2|Q8NDY4;HIST2H2AA4|Q6FI13;KLK8|A0A0A0MQY9;C6orf47|O95873
CIDm00004752|MolPort-023-277-205	AGAP7P|Q5VUJ5;CHEK2|H0Y820;GOLGA8B|A8MQT2;LGALS2|P05162;KRT33A|O76009;SBNO1|A3KN83;AGAP5|A6NIR3;CDK11B|A0A0D9SEN2;AGAP9|Q5VTM2;AGFG2|O95081;RIMBP3C|A6NJZ7;KRT23|Q9C075;AGAP4|A0A087WTP8;PLEKHH1|Q9ULM0;FRMD1|Q8N878;RIMBP3B|A6NNM3;FRMD8|Q9BZ67
CIDm00003367|ZINC03875977	GPRC5D|Q9NZD1;GPR153|Q6NV75;GABRA6|Q16445;GPR162|Q16538;SERF1B|O75920;TIFA|Q96CG3;GPR82|Q96P67;KIAA1522|Q9P206;OXGR1|Q96P68;GPR141|Q7Z602;SUCNR1|Q9BXA5;FANCB|Q8NB91;LPAR5|Q9H1C0;GPR160|Q9UJ42;HCAR1|Q9BXC0
CIDm00520535|superoxyde	WFDC13|Q8IUB5;SERF1B|O75920;WFDC5|Q8TCV5;PHF3|Q92576;SBNO1|A3KN83;WFDC3|Q8IUB2;HBG2|P69892;MMTAG2|Q9BU76;C18orf25|Q96B23;SLC25A34|Q6PIV7;SLC25A35|Q3KQZ1;KIAA1522|Q9P206;PRSS46P|E5RG02;GYG2|O15488;SLC25A51|Q9H1U9;TRIML1|Q8N9V2;MRPL55|Q7Z7F7;SLC25A43|Q8WUT9;DERL3|E7EVA4;TMEM145|Q8NBT3;ZNF131|D6R9I2
CIDm00006303|SCHEMBL15177650	GPRC5D|Q9NZD1;GPR153|Q6NV75;GPR162|Q16538;GPR82|Q96P67;TUBAL3|A6NHL2;OXGR1|Q96P68;GPR141|Q7Z602;SUCNR1|Q9BXA5;MRPL55|Q7Z7F7;LPAR5|Q9H1C0;GPR160|Q9UJ42;HCAR1|Q9BXC0
CIDm00003559|[19F]-HALOPERIDOL	GPRC5D|Q9NZD1;GPR153|Q6NV75;SGK494|Q96LW2;GPR162|Q16538;MRGPRF|Q96AM1;GPR82|Q96P67;TUBAL3|A6NHL2;OXGR1|Q96P68;PRR15|Q8IV56;GPR141|Q7Z602;LPAR5|Q9H1C0;GPR160|Q9UJ42;SIK3|Q9Y2K2;HCAR1|Q9BXC0
CIDm00004737|ZINC13545634	SATB1|C9JP21;SBNO1|A3KN83;PRSS46P|E5RG02;PLEKHH1|Q9ULM0;FRMD1|Q8N878;TUBAL3|A6NHL2;CFAP43|Q8NDM7;RAB15|J3QSF4;ANKRD7|Q92527;DOK3|Q7L591;KCNJ15|Q99712
CIDm06326970|selenium-72	INTS8|Q75QN2;KCNK12|Q9HB15;RCOR2|Q8IZ40;COX7A2L|O14548;TCP11L1|Q9NUJ3;FBXO27|Q8NI29;KANSL3|Q9P2N6;ANXA2R|Q3ZCQ2;IGSF11|Q5DX21;CHSY3|Q70JA7;PANK3|Q9H999;HIC2|Q96JB3;MPRIP|Q6WCQ1;CTTN|H0YCD9;SERF1B|O75920;TRIP10|W4VSQ9;IFNA21|P01568;B3GNTL1|Q67FW5;TTC9|Q92623;TLE3|Q04726;PCOLCE2|Q9UKZ9;IFNA14|P01570;FBXL6|Q8N531;INTS10|Q9NVR2;FAU|P35544;HEATR6|Q6AI08;PHLDB3|Q6NSJ2;CWC25|Q9NXE8;YAE1D1|Q9NRH1;DUSP14|…
CIDm00002353|SCHEMBL13799662	WSB2|Q9NYS7;ASB17|Q8WXJ9;SPSB3|Q6PJ21;KLHDC9|Q8NEP7;CDK11B|A0A0D9SEN2;NEURL2|Q9BR09;CDKL4|Q5MAI5;DHRS7|Q9Y394;CABS1|Q96KC9;SPSB2|Q99619;DHRS12|A0PJE2;FN3KRP|Q9HA64;CSNK1A1|E7ETM0;C11orf74|Q86VG3;SPSB4|Q96A44;FBXO33|Q7Z6M2;STKLD1|Q8NE28
CIDm00000801|INDOLE-3-ACETICACID,[5-3H]	ARHGAP30|Q7Z6I6;DTNB|O60941;SERF1B|O75920;TRIP10|W4VSQ9;ZFAND1|Q8TCF1;ARL15|Q9NXU5;ZSWIM8|A7E2V4;KANK4|Q5T7N3;VCX2|Q9H322;RNF145|Q96MT1;GBP7|Q8N8V2;ZCWPW2|Q504Y3;TEX35|Q5T0J7;RAD51|E9PI54;LINGO3|P0C6S8;C18orf25|Q96B23;RIMBP3C|A6NJZ7;LINGO2|Q7L985;ARL13A|Q5H913;RAB42|Q8N4Z0;ZSWIM6|Q9HCJ5;PLEKHH1|Q9ULM0;FRMD1|Q8N878;FBXO15|Q8NCQ5;MDS2|Q8NDY4;HLA-DQB2|Q5SQ91;ZSWIM5|Q9P217;RAB15|J3QSF4;FBXO21|O94952;…
CIDm00004454|CID9960585	FSD1L|Q9BXM9;FAM49A|Q9H0Q0;MRPS17|Q9Y2R5;MRPS33|Q9Y291;HIST1H2AH|Q96KK5;PEBP4|Q96S96;RSPH6A|Q9H0K4;HIST1H2AJ|Q99878;MRPL35|Q9NZE8;HIST2H2AB|Q8IUE6;DDX43|Q9NXZ2;HIST2H2AC|Q16777;HIST1H2AD|P20671;BRIX1|Q8TDN6;MRPL30|Q8TCC3;H2AFJ|Q9BTM1;TUBAL3|A6NHL2;MRPL55|Q7Z7F7;OCLM|Q9Y5M6;HIST2H2AA4|Q6FI13;RPS25|P62851;ANKRD66|B4E2M5;SAMD15|Q9P1V8
CIDm00000051|SCHEMBL6887701	THAP10|Q9P2Z0;MOB3A|Q96BX8;FSD1L|Q9BXM9;C11orf84|Q9BUA3;GPANK1|O95872;FAM49A|Q9H0Q0;TIGD6|Q17RP2;PCGF6|Q9BYE7;XCR1|P46094;C10orf88|Q9H8K7;THAP8|Q8NA92;GPR87|Q9BY21;ZFR2|Q9UPR6;CREB5|Q02930;SPAG7|O75391;INSM2|Q96T92;ZNF618|B5MDS3;METTL5|Q9NRN9;PARD3B|A0A087X1S9;SATB1|C9JP21;ZNF608|Q9ULD9;TTC9|Q92623;R3HDM1|Q15032;RBM43|Q6ZSC3;FAM91A1|Q658Y4;TIGD4|Q8IY51;MSANTD3|Q96H12;TTC14|Q96N46;THAP3|Q8WTV1;PHF…
CIDm59436195|SCHEMBL518864	ZNF608|Q9ULD9;METTL7B|Q6UX53;PHF3|Q92576;SPCS3|P61009;SWT1|Q5T5J6;RAD54L2|Q9Y4B4;POU5F2|Q8N7G0;CFAP43|Q8NDM7;CCDC129|Q6ZRS4;ANKRD9|Q96BM1
CIDm26087388|JTT	SPACA5B|Q96QH8;FAM49A|Q9H0Q0;MRPS33|Q9Y291;IFITM10|A6NMD0;METTL7B|Q6UX53;NAP1L6|A6NFF2;RPL22L1|Q6P5R6;RSPH6A|Q9H0K4;CIB3|Q96Q77;FDXACB1|Q9BRP7;TSPYL6|Q8N831;CAPN13|Q6MZZ7;NAP1L5|Q96NT1;INHBE|P58166;CCDC96|Q2M329;TEX35|Q5T0J7;RBFA|Q8N0V3;RPL21|P46778;MRPL30|Q8TCC3;GTDC1|Q4AE62;PLEKHH1|Q9ULM0;LCE6A|A0A183;FRMD1|Q8N878;MRPL20|Q9BYC9;EIF1B|O60739;MCF2L2|Q86YR7;PPP1R37|O75864;ANKRD66|B4E2M5;FRMD8|Q9BZ…
CIDm00000224|Spectrum_000075	MRPS22|P82650;GPRC5D|Q9NZD1;RNFT1|Q5M7Z0;GPR153|Q6NV75;KCNK12|Q9HB15;TCP11L1|Q9NUJ3;IQCF6|A8MYZ5;SGK494|Q96LW2;GPR162|Q16538;LTN1|O94822;PPIP5K2|O43314;TTLL2|Q9BWV7;UBR7|Q8N806;MTG2|Q9H4K7;KLHDC9|Q8NEP7;H2BFM|P0C1H6;FDXACB1|Q9BRP7;DDX51|Q8N8A6;MRPS24|Q96EL2;WDSUB1|Q8N9V3;SCARF2|Q96GP6;EIF2S3B|Q2VIR3;DCDC1|P59894;DDX43|Q9NXZ2;AREL1|O15033;RAD51|E9PI54;ANKIB1|Q9P2G1;CDKL4|Q5MAI5;DCDC2C|A8MYV0;GPR82…
CIDm00003973|ZINC37858693	CRAMP1|Q96RY5;SGK494|Q96LW2;CRYBG1|Q9Y4K1;CCNI|Q14094;RBFA|Q8N0V3;KIAA1522|Q9P206;CRYBG2|Q8N1P7;LGALS8|Q5T3P9;CCDC129|Q6ZRS4;ANKK1|Q8NFD2
CIDm00002681|water hexadecyl-trimethylammonium chloride	GPRC5D|Q9NZD1;GPR153|Q6NV75;CBWD1|Q9BRT8;HSPA12B|Q96MM6;GPR162|Q16538;SBNO1|A3KN83;CBWD2|Q8IUF1;UBE2D3|A0A087WY85;RAD51|E9PI54;GPR82|Q96P67;SLFN12|Q8IYM2;CBWD6|Q4V339;PRSS46P|E5RG02;MRPS2|Q9Y399;OXGR1|Q96P68;NLRP13|Q86W25;GPR141|Q7Z602;CFAP43|Q8NDM7;LPAR5|Q9H1C0;GPR160|Q9UJ42;KTI12|Q96EK9;NLRP7|A0A0G2JNK3;CBWD3|Q5JTY5;HCAR1|Q9BXC0
CIDm00024502|sodium dichromate(VI)	LCORL|Q8N3X6;MT1E|P04732;TCP11L1|Q9NUJ3;RPL32|P62910;SERF1B|O75920;CPED1|A4D0V7;HIST1H2AH|Q96KK5;H2AFV|Q71UI9;TTLL2|Q9BWV7;TBC1D3|Q8IZP1;TCEAL6|Q6IPX3;WDR43|Q15061;TCEAL2|Q9H3H9;DCUN1D2|Q6PH85;HIST1H2AJ|Q99878;RFC5|P40937;UBFD1|O14562;ORMDL1|Q9P0S3;CCNQ|Q8N1B3;MCM4|P33991;TCEAL9|Q9UHQ7;HIST2H2AC|Q16777;HIST1H2AD|P20671;BRIX1|Q8TDN6;TIMM23B|Q5SRD1;TRAPPC13|A5PLN9;KIAA1522|Q9P206;NT5DC1|Q5TFE4;GTDC…
CIDm00115085|AGN-PC-0JLJVK	THAP10|Q9P2Z0;MOB3A|Q96BX8;FSD1L|Q9BXM9;C11orf84|Q9BUA3;GPANK1|O95872;FAM49A|Q9H0Q0;TIGD6|Q17RP2;DUXA|A6NLW8;THAP8|Q8NA92;ZFR2|Q9UPR6;CREB5|Q02930;LBX2|Q6XYB7;SPAG7|O75391;INSM2|Q96T92;ZNF618|B5MDS3;METTL5|Q9NRN9;SERF1B|O75920;ZNF608|Q9ULD9;TIGD4|Q8IY51;TTC14|Q96N46;THAP3|Q8WTV1;PHF3|Q92576;GMEB1|Q9Y692;SBNO1|A3KN83;RSPH6A|Q9H0K4;THAP6|Q8TBB0;ZUFSP|Q96AP4;CPXCR1|Q8N123;DUX4L2|P0CJ85;GPATCH11|Q8N9…
CIDm00016230|Nilurid-15N3	IQCE|Q6IPM2;MRPL55|Q7Z7F7;DNAJC30|Q96LL9;C6orf47|O95873
CIDm25271560|AGN-PC-0510NE	THAP10|Q9P2Z0;MOB3A|Q96BX8;FSD1L|Q9BXM9;C11orf84|Q9BUA3;GPANK1|O95872;FAM49A|Q9H0Q0;TIGD6|Q17RP2;DUXA|A6NLW8;THAP8|Q8NA92;ZFR2|Q9UPR6;CREB5|Q02930;LBX2|Q6XYB7;SPAG7|O75391;INSM2|Q96T92;ZNF618|B5MDS3;METTL5|Q9NRN9;SERF1B|O75920;ZNF608|Q9ULD9;TIGD4|Q8IY51;TTC14|Q96N46;THAP3|Q8WTV1;PHF3|Q92576;GMEB1|Q9Y692;SBNO1|A3KN83;RSPH6A|Q9H0K4;THAP6|Q8TBB0;ZUFSP|Q96AP4;CPXCR1|Q8N123;DUX4L2|P0CJ85;GPATCH11|Q8N9…
CIDm00006212|tris(chloranyl)-deuterio-methane	C11orf84|Q9BUA3;SERF1B|O75920;PEBP4|Q96S96;HIST1H2BO|P23527;H2BFM|P0C1H6;CEBPZ|Q03701;RPL31|P62899;HIST1H2AA|Q96QV6;KIAA1522|Q9P206
CIDm00005035|d, raloxifene	HECTD2|Q5U5R9;PCDHA12|Q9UN75;PCDHAC2|Q9Y5I4;METTL7B|Q6UX53;CDHR4|A6H8M9;PSMG3|Q9BT73;SBNO1|A3KN83;PCDHA3|Q9Y5H8;PCDHA9|Q9Y5H5;PCDHGB6|Q9Y5F9;PCDHGA1|Q9Y5H4;PCDHA11|Q9Y5I1;PCDHA8|Q9Y5H6;PCDHA13|Q9Y5I0;PCDH10|Q9P2E7;PCDHAC1|Q9H158;PCDHGA2|Q9Y5H1
CIDm18377836|tetrazolinium salt	THAP10|Q9P2Z0;MOB3A|Q96BX8;FSD1L|Q9BXM9;C11orf84|Q9BUA3;GPANK1|O95872;FAM49A|Q9H0Q0;TIGD6|Q17RP2;C10orf88|Q9H8K7;THAP8|Q8NA92;ZFR2|Q9UPR6;CREB5|Q02930;SPAG7|O75391;INSM2|Q96T92;ZNF618|B5MDS3;METTL5|Q9NRN9;SERF1B|O75920;ZNF608|Q9ULD9;TIGD4|Q8IY51;MSANTD3|Q96H12;TTC14|Q96N46;THAP3|Q8WTV1;PHF3|Q92576;SBNO1|A3KN83;RSPH6A|Q9H0K4;THAP6|Q8TBB0;ZUFSP|Q96AP4;RFPL4A|A6NLU0;CPXCR1|Q8N123;RFPL1|O75677;GPATCH…
CIDm00101522|ZINC05879645	THAP10|Q9P2Z0;MOB3A|Q96BX8;FSD1L|Q9BXM9;C11orf84|Q9BUA3;GPANK1|O95872;FAM49A|Q9H0Q0;TIGD6|Q17RP2;DUXA|A6NLW8;THAP8|Q8NA92;ZFR2|Q9UPR6;CREB5|Q02930;LBX2|Q6XYB7;SPAG7|O75391;INSM2|Q96T92;ZNF618|B5MDS3;METTL5|Q9NRN9;SERF1B|O75920;ZNF608|Q9ULD9;TIGD4|Q8IY51;TTC14|Q96N46;THAP3|Q8WTV1;PHF3|Q92576;GMEB1|Q9Y692;SBNO1|A3KN83;RSPH6A|Q9H0K4;THAP6|Q8TBB0;ZUFSP|Q96AP4;CPXCR1|Q8N123;DUX4L2|P0CJ85;GPATCH11|Q8N9…
CIDm00003485|xxviii) glutaraldehyde	HIST1H2AH|Q96KK5;PEBP4|Q96S96;HIST1H2AJ|Q99878;ACTR3C|Q9C0K3;HIST2H2AB|Q8IUE6;HIST2H2AC|Q16777;HIST1H2AD|P20671;H2AFJ|Q9BTM1;GTDC1|Q4AE62;PLEKHH1|Q9ULM0;FRMD1|Q8N878;CFAP43|Q8NDM7;HIST2H2AA4|Q6FI13;DERL3|E7EVA4
CIDm00086367|n-[4-methyl-6-cyclopropylpyrimidin-2-yl]aniline	GPRC5D|Q9NZD1;CA5B|Q9Y2D0;TAS2R9|Q9NYW1;GPR153|Q6NV75;NHLRC2|Q8NBF2;TCP11L1|Q9NUJ3;ADAMTSL3|P82987;ANXA2R|Q3ZCQ2;KCTD17|A0A087WX35;MRGPRX3|Q96LB0;ARRDC2|Q8TBH0;GPR162|Q16538;PANK3|Q9H999;MRGPRD|Q8TDS7;PUS10|Q3MIT2;GPR61|Q9BZJ8;GPR151|Q8TDV0;WDR43|Q15061;GPR62|Q9BZJ7;HBG2|P69892;MRPL52|Q86TS9;PAQR9|Q6ZVX9;TAS2R8|Q9NYW2;TAS2R10|Q9NYW0;KIFC2|Q96AC6;KCTD18|Q6PI47;RAD51|E9PI54;ANKRD20A1|Q5TYW2;GPR82|Q…
CIDm00098527|bdmpea	GPRC5D|Q9NZD1;SUSD1|Q6UWL2;C11orf84|Q9BUA3;DPRX|A6NFQ7;MASP1|F8W876;SERF1B|O75920;HOXA13|P31271;ARGFX|A6NJG6;NPNT|D6RH31;PPP3R2|Q96LZ3;SBNO1|A3KN83;C7orf43|Q8WVR3;EFCAB8|A8MWE9;TANC2|Q9HCD6;EFCAB1|Q9HAE3;RAD51|E9PI54;EFCAB14|O75071;GPR82|Q96P67;KIAA1522|Q9P206;SBK1|Q52WX2;OXGR1|Q96P68;GPR141|Q7Z602;SUCNR1|Q9BXA5;LPAR5|Q9H1C0;ISX|Q2M1V0;CCDC129|Q6ZRS4;EFCAB5|A4FU69;ANKEF1|Q9NU02;DBX2|Q6ZNG2;GPR160…
CIDm00169533|CID7031899	THAP10|Q9P2Z0;MOB3A|Q96BX8;FSD1L|Q9BXM9;C11orf84|Q9BUA3;GPANK1|O95872;FAM49A|Q9H0Q0;TIGD6|Q17RP2;DUXA|A6NLW8;ASXL3|Q9C0F0;THAP8|Q8NA92;ZFR2|Q9UPR6;CREB5|Q02930;LBX2|Q6XYB7;SPAG7|O75391;INSM2|Q96T92;ZNF618|B5MDS3;METTL5|Q9NRN9;SERF1B|O75920;ZNF608|Q9ULD9;TIGD4|Q8IY51;TTC14|Q96N46;THAP3|Q8WTV1;PHF3|Q92576;GMEB1|Q9Y692;SBNO1|A3KN83;RSPH6A|Q9H0K4;THAP6|Q8TBB0;ZUFSP|Q96AP4;CPXCR1|Q8N123;DUX4L2|P0CJ85;…
CIDm00024586|sulphuric acid nickel sulphate	IQCF6|A8MYZ5;LENEP|Q9Y5L5;MRPL34|Q9BQ48;METTL18|O95568;MFSD14A|Q96MC6;QRICH1|Q2TAL8;RAD51|E9PI54;MFSD14B|Q5SR56;SLC18B1|Q6NT16;SLC23A3|Q6PIS1;SVOPL|Q8N434;PFKFB4|Q16877;TSEN54|Q7Z6J9;IQCF5|A8MTL0;CTRB2|H3BP92
CIDm00216239|SCHEMBL14481062	CDK18|A0A0A0MSJ6;SGK494|Q96LW2;CES4A|Q5XG92;IFNA10|P01566;IFNA21|P01568;IFNA14|P01570;CDK11B|A0A0D9SEN2;GSC2|O15499;RAD51|E9PI54;IFNA16|P05015;RNPEPL1|Q9HAU8;KIAA1522|Q9P206;PRSS46P|E5RG02;IFNA5|P01569;IFNA8|P32881;EIF1B|O60739;C6orf47|O95873;IFNA6|P05013;ANKK1|Q8NFD2
CIDm44717482|VB10554	THAP10|Q9P2Z0;MOB3A|Q96BX8;FSD1L|Q9BXM9;C11orf84|Q9BUA3;GPANK1|O95872;FAM49A|Q9H0Q0;TIGD6|Q17RP2;C10orf88|Q9H8K7;THAP8|Q8NA92;ZFR2|Q9UPR6;CREB5|Q02930;SPAG7|O75391;INSM2|Q96T92;ZNF618|B5MDS3;METTL5|Q9NRN9;SERF1B|O75920;ZNF608|Q9ULD9;TIGD4|Q8IY51;MSANTD3|Q96H12;TTC14|Q96N46;THAP3|Q8WTV1;PHF3|Q92576;SBNO1|A3KN83;RSPH6A|Q9H0K4;THAP6|Q8TBB0;ZUFSP|Q96AP4;RFPL4A|A6NLU0;CPXCR1|Q8N123;RFPL1|O75677;GPATCH…
CIDm00010147|UNII-S56Z5L310W	THAP10|Q9P2Z0;MOB3A|Q96BX8;FSD1L|Q9BXM9;C11orf84|Q9BUA3;GPANK1|O95872;FAM49A|Q9H0Q0;TIGD6|Q17RP2;C10orf88|Q9H8K7;THAP8|Q8NA92;ZFR2|Q9UPR6;CREB5|Q02930;SPAG7|O75391;INSM2|Q96T92;ZNF618|B5MDS3;METTL5|Q9NRN9;SERF1B|O75920;ZNF608|Q9ULD9;TIGD4|Q8IY51;MSANTD3|Q96H12;TTC14|Q96N46;THAP3|Q8WTV1;PHF3|Q92576;GMEB1|Q9Y692;SBNO1|A3KN83;RSPH6A|Q9H0K4;THAP6|Q8TBB0;ZUFSP|Q96AP4;RFPL4A|A6NLU0;CPXCR1|Q8N123;RFPL1|…
CIDm00000929|beta-NADP	AKR1C8P|Q5T2L2;KCNK12|Q9HB15;NOXRED1|Q6NXP6;SDR39U1|Q9NRG7;IFFO1|Q0D2I5;INMT-MINDY4|F8WBC2;DCT|A0A0A0MTD3;OXNAD1|Q96HP4;DHRS7|Q9Y394;PPP2R2C|Q9Y2T4;DERL3|E7EVA4;KCNK13|Q9HB14
CIDm66545744|AGN-PC-0H0HQD	THAP10|Q9P2Z0;MOB3A|Q96BX8;FSD1L|Q9BXM9;C11orf84|Q9BUA3;GPANK1|O95872;FAM49A|Q9H0Q0;TIGD6|Q17RP2;DUXA|A6NLW8;ASXL3|Q9C0F0;C10orf88|Q9H8K7;THAP8|Q8NA92;ZFR2|Q9UPR6;CREB5|Q02930;LBX2|Q6XYB7;SPAG7|O75391;INSM2|Q96T92;ZNF618|B5MDS3;ASMT|I7HFW6;METTL5|Q9NRN9;SERF1B|O75920;ZNF608|Q9ULD9;TIGD4|Q8IY51;MSANTD3|Q96H12;TTC14|Q96N46;THAP3|Q8WTV1;DDX60L|Q5H9U9;PHF3|Q92576;SBNO1|A3KN83;RSPH6A|Q9H0K4;THAP6|Q8TB…
CIDm00002460|sodium n,2'-o-dibutyryladenosine-3',5'-phosphate	PDYN|P01213;RIMBP3C|A6NJZ7;PLEKHH1|Q9ULM0;FRMD1|Q8N878;MDS2|Q8NDY4;RIMBP3B|A6NNM3
CIDm00445997|deuterio-[(2S)-pyrrolidin-2-yl]methanone	PPIL3|B8ZZ77;SELENOO|Q9BVL4;SATB1|C9JP21;ERP27|Q96DN0;CLIP4|Q8N3C7;DNAJB7|Q7Z6W7;PDRG1|Q9NUG6;CCDC58|Q4VC31;C10orf67|Q8IYJ2;CMC2|Q9NRP2;ZDHHC20|Q5W0Z9;ZDHHC6|Q9H6R6;LEXM|Q3ZCV2;NIPSNAP3B|Q9BS92;HSDL1|Q3SXM5;VWA8|A3KMH1;NEDD8-MDP1|E9PL57;PPIL6|B4DEK6;EIF1B|O60739;C6orf203|Q9P0P8;BCLAF3|A2AJT9;IFIT1B|Q5T764;OLAH|Q5VUC1;SAA2|P0DJI9
CIDm00002833|spindle poison	GPRC5D|Q9NZD1;GPR153|Q6NV75;GPR148|Q8TDV2;NANOGP1|Q8N7R0;RNF113B|Q8IZP6;HSF5|Q4G112;GPR162|Q16538;RPL32|P62910;SATB1|C9JP21;SERF1B|O75920;FAM91A1|Q658Y4;HOXA13|P31271;ARGFX|A6NJG6;GPR151|Q8TDV0;FDXACB1|Q9BRP7;IQCE|Q6IPM2;SLC39A2|Q9NP94;GPR82|Q96P67;IFNA16|P05015;GPR150|Q8NGU9;GPR142|Q7Z601;GPR135|Q8IZ08;HOXA2|O43364;GPR141|Q7Z602;DHRS12|A0PJE2;RGS5|O15539;GPR45|Q9Y5Y3;IFNA13|P01562
CIDm00000946|nitrous acid, ion(1-)	C11orf84|Q9BUA3;CASS4|Q9NQ75;ARL15|Q9NXU5;CEBPZ|Q03701;GBP7|Q8N8V2;ARL13A|Q5H913;RAB42|Q8N4Z0;CARD6|Q9BX69;MDS2|Q8NDY4;RAB15|J3QSF4;RABL3|Q5HYI8
CIDm00656542|Einecs 239-662-2	THAP10|Q9P2Z0;MOB3A|Q96BX8;FSD1L|Q9BXM9;C11orf84|Q9BUA3;GPANK1|O95872;FAM49A|Q9H0Q0;TIGD6|Q17RP2;THAP8|Q8NA92;ZFR2|Q9UPR6;CREB5|Q02930;SPAG7|O75391;INSM2|Q96T92;ZNF618|B5MDS3;METTL5|Q9NRN9;SERF1B|O75920;ZNF608|Q9ULD9;TIGD4|Q8IY51;TTC14|Q96N46;THAP3|Q8WTV1;GIN1|Q9NXP7;SBNO1|A3KN83;RSPH6A|Q9H0K4;THAP6|Q8TBB0;ZUFSP|Q96AP4;RFPL4A|A6NLU0;CPXCR1|Q8N123;RFPL1|O75677;GPATCH11|Q8N954;ZC3H6|P61129;DPF1|C8C…
CIDm00000009|phosphorothioate inositol phosphate	WSB2|Q9NYS7;ASB17|Q8WXJ9;TBX22|Q9Y458;SPSB3|Q6PJ21;HMCES|Q96FZ2;NEURL2|Q9BR09;ASB7|Q9H672;SPSB2|Q99619;GABRA3|P34903;KRT81|Q14533;SLC41A3|Q96GZ6;SPSB4|Q96A44
CIDm00030583|SCHEMBL33613	SGK494|Q96LW2;MCEMP1|Q8IX19;C11orf54|E9PIP1;DGAT2L7P|Q6IED9;LGALS2|P05162;FBXL6|Q8N531;CLIP4|Q8N3C7;PEBP4|Q96S96;VCX2|Q9H322;DHX35|Q9H5Z1;RAD51|E9PI54;GIPC3|Q8TF64;PPP6C|Q5T1S7;DHRSX|Q8N5I4;PLD5|Q8N7P1;PLEKHH1|Q9ULM0;FRMD1|Q8N878;MDS2|Q8NDY4;DOK4|Q8TEW6;GDAP2|Q9NXN4;DOK6|Q6PKX4;ANKK1|Q8NFD2;MPND|Q8N594;FRMD8|Q9BZ67
CIDm00003981|ZB016282	GPRC5D|Q9NZD1;GPR153|Q6NV75;ANXA2R|Q3ZCQ2;GPR162|Q16538;CHEK2|H0Y820;RPL32|P62910;CPED1|A4D0V7;KLHL28|Q9NXS3;CAST|A0A0C4DGB5;KLHDC9|Q8NEP7;RPL22L1|Q6P5R6;RCCD1|A6NED2;CDK11B|A0A0D9SEN2;CDKL4|Q5MAI5;BAHCC1|Q9P281;GPR82|Q96P67;KBTBD12|Q3ZCT8;OXGR1|Q96P68;GPR141|Q7Z602;SUCNR1|Q9BXA5;LPAR5|Q9H1C0;KBTBD2|Q8IY47;KLHL36|Q8N4N3;GPR160|Q9UJ42;FKBP11|Q9NYL4;ANKRD9|Q96BM1;HCAR1|Q9BXC0;KIAA0586|G3V2T5
CIDm00003314|zinc eugenolate	OR4S2|Q8NH73;OR6X1|Q8NH79;OR2T10|Q8NGZ9;OR2W1|Q9Y3N9;OR7G3|Q8NG95;OR8H3|Q8N146;OR1Q1|Q15612;OR13G1|Q8NGZ3;CDK18|A0A0A0MSJ6;OR4C46|A6NHA9;OR2T12|Q8NG77;OR2M2|Q96R28;OR10Q1|Q8NGQ4;OR52A5|Q9H2C5;OR2W3|Q7Z3T1;OR7E24|Q6IFN5;OR10A7|Q8NGE5;OR2AG1|Q9H205;OR52N4|Q8NGI2;OR9G4|Q8NGQ1;OR2S2|Q9NQN1;OR6B1|O95007;OR4Q3|Q8NH05;OR8U1|Q8NH10;OR2D2|Q9H210;CBWD1|Q9BRT8;OR3A1|P47881;OR51A7|Q8NH64;OR5K3|A6NET4;OR5AK2|…
CIDm00002498|N-Palmitoylsphingosinee-13C2,d2	GPRC5D|Q9NZD1;GPR153|Q6NV75;GPR162|Q16538;VPS13B|Q7Z7G8;GPR82|Q96P67;VWA8|A3KMH1;LRRIQ4|A6NIV6;OXGR1|Q96P68;GPR141|Q7Z602;SUCNR1|Q9BXA5;SLC23A3|Q6PIS1;LPAR5|Q9H1C0;C12orf29|Q8N999;SVOPL|Q8N434;GPR160|Q9UJ42;DERL3|E7EVA4;HCAR1|Q9BXC0
CIDm00000996|{phenol	NAT1|P18440;PPIL3|B8ZZ77;MT1E|P04732;CSMD3|Q7Z407;INSL6|Q9Y581;WSB2|Q9NYS7;ASB17|Q8WXJ9;ASMT|I7HFW6;EFCAB9|A8MZ26;CALML4|Q96GE6;SPSB3|Q6PJ21;NPNT|D6RH31;H2BFM|P0C1H6;EFCAB2|Q5VUJ9;EFCAB8|A8MWE9;PPIC|P45877;NEURL2|Q9BR09;ARSH|Q5FYA8;RAD51|E9PI54;FKBP7|F8WE12;MTG1|Q9BT17;PDZD4|Q76G19;SPSB2|Q99619;FN3KRP|Q9HA64;SPSB4|Q96A44;STKLD1|Q8NE28;GPN2|Q9H9Y4;SCUBE2|A0A0A0MTC8
CIDm00004053|UNII-A960M0G5TP	C11orf84|Q9BUA3;IQCF6|A8MYZ5;NOXRED1|Q6NXP6;GSTT2B|P0CG30;CTXN3|Q4LDR2;SATB1|C9JP21;SERF1B|O75920;SDR39U1|Q9NRG7;DDX60L|Q5H9U9;ZXDA|P98168;C7orf43|Q8WVR3;SWT1|Q5T5J6;DCT|A0A0A0MTD3;DHRS7|Q9Y394;JADE3|Q92613;CABLES2|Q9BTV7;PPP2R2C|Q9Y2T4;IQCF5|A8MTL0
CIDm00002538|(S)-(+)-Camptothecin-d5	OR6X1|Q8NH79;OR2T10|Q8NGZ9;OR2W1|Q9Y3N9;OR7G3|Q8NG95;CDK18|A0A0A0MSJ6;OR2T12|Q8NG77;OR2M2|Q96R28;OR52A5|Q9H2C5;OR2W3|Q7Z3T1;OR7E24|Q6IFN5;OR10A7|Q8NGE5;OR52N4|Q8NGI2;OR2S2|Q9NQN1;OR6B1|O95007;OR2D2|Q9H210;OR3A1|P47881;OR51A7|Q8NH64;OR52I1|Q8NGK6;OR6C65|A6NJZ3;OR52B6|Q8NGF0;OR1J4|Q8NGS1;OR2T35|Q8NGX2;OR1M1|Q8NGA1;OR2T8|A6NH00;OR7D4|Q8NG98;OR2D3|Q8NGH3;OR5V1|Q9UGF6;USP41|Q3LFD5;OR2H1|Q9GZK4;OR6V1|Q…
CIDm00000965|zirconyl oleate	TCP11L1|Q9NUJ3;SLITRK4|Q8IW52;ANKDD1A|Q495B1;SATB1|C9JP21;SLITRK3|O94933;DDX60L|Q5H9U9;LAT|H3BQD8;FDXACB1|Q9BRP7;PRR5-ARHGAP8|B1AHC3;RPL27A|P46776;RLN3|Q8WXF3;SLITRK2|Q9H156;P2RY8|Q86VZ1;ANKDD1B|A6NHY2;A1BG|P04217;TBC1D31|Q96DN5;ARHGEF9|O43307;ANKRD7|Q92527;LANCL3|Q6ZV70
CIDm00017046|SCHEMBL13974192	THAP10|Q9P2Z0;MOB3A|Q96BX8;FSD1L|Q9BXM9;C11orf84|Q9BUA3;GPANK1|O95872;FAM49A|Q9H0Q0;TIGD6|Q17RP2;DUXA|A6NLW8;THAP8|Q8NA92;ZFR2|Q9UPR6;CREB5|Q02930;LBX2|Q6XYB7;SPAG7|O75391;INSM2|Q96T92;ZNF618|B5MDS3;METTL5|Q9NRN9;SERF1B|O75920;ZNF608|Q9ULD9;TIGD4|Q8IY51;TTC14|Q96N46;THAP3|Q8WTV1;PHF3|Q92576;GMEB1|Q9Y692;SBNO1|A3KN83;RSPH6A|Q9H0K4;THAP6|Q8TBB0;ZUFSP|Q96AP4;CPXCR1|Q8N123;DUX4L2|P0CJ85;GPATCH11|Q8N9…
CIDm00000175|perdeuterioacetoxy	THAP10|Q9P2Z0;MOB3A|Q96BX8;NUDT17|P0C025;GPRC5D|Q9NZD1;AKR1C8P|Q5T2L2;FSD1L|Q9BXM9;GPR153|Q6NV75;C11orf84|Q9BUA3;EIF4E|H0Y8J7;GDAP1L1|Q96MZ0;ETV3L|Q6ZN32;GPANK1|O95872;FAM49A|Q9H0Q0;CHKB-CPT1B|H3BT56;TIGD6|Q17RP2;ANXA2R|Q3ZCQ2;PIGY|Q3MUY2;MRGPRX3|Q96LB0;SGK494|Q96LW2;RCN2|Q14257;ASXL3|Q9C0F0;CCDC183|Q5T5S1;C10orf88|Q9H8K7;GPR20|Q99678;ASB17|Q8WXJ9;THAP8|Q8NA92;HSF5|Q4G112;SH2D3A|Q9BRG2;GPR162|Q16…
CIDm00006694|tetraethylrhodamine	PPIL3|B8ZZ77;HIST1H2AH|Q96KK5;DNAJB7|Q7Z6W7;HIST1H2AJ|Q99878;PDRG1|Q9NUG6;ACTR3C|Q9C0K3;HIST2H2AB|Q8IUE6;HIST2H2AC|Q16777;HIST1H2AD|P20671;FKBP7|F8WE12;H2AFJ|Q9BTM1;PLEKHH1|Q9ULM0;FRMD1|Q8N878;NEDD8-MDP1|E9PL57;CFAP43|Q8NDM7;HIST2H2AA4|Q6FI13;C6orf47|O95873;SLC43A3|Q8NBI5
CIDm00000213|CID9819901	GPRC5D|Q9NZD1;GPR153|Q6NV75;GPR20|Q99678;GPR162|Q16538;SLC44A5|Q8NCS7;GPR82|Q96P67;P2RY8|Q86VZ1;OXGR1|Q96P68;GPR141|Q7Z602;SUCNR1|Q9BXA5;GPR160|Q9UJ42;HCAR1|Q9BXC0
CIDm00000174|methanol/methanol-d1	NUDT17|P0C025;AKR1C8P|Q5T2L2;NAP1L3|Q99457;SLITRK4|Q8IW52;RASL10A|Q92737;PRR12|Q9ULL5;GDAP1L1|Q96MZ0;TTLL12|Q14166;CHKB-CPT1B|H3BT56;TAS2R41|P59536;ANKDD1A|Q495B1;CBWD1|Q9BRT8;SGK494|Q96LW2;RCN2|Q14257;ARL10|Q8N8L6;ARRDC2|Q8TBH0;CCDC183|Q5T5S1;C10orf88|Q9H8K7;COL9A2|Q14055;CRYBG1|Q9Y4K1;UBE2QL1|A1L167;NOXRED1|Q6NXP6;PCDH7|O60245;TAS2R40|P59535;LGALS9B|Q3B8N2;TAS2R50|P59544;ASMT|I7HFW6;SERF1B|O759…
CIDm00003672|SCHEMBL12496413	PPIL3|B8ZZ77;ANKDD1A|Q495B1;MRPS33|Q9Y291;SATB1|C9JP21;H2AFV|Q71UI9;LRRC3C|A6NJW4;PRR5-ARHGAP8|B1AHC3;EVI2A|P22794;RCC1|C9JW69;ANKDD1B|A6NHY2;MDS2|Q8NDY4;MRPL55|Q7Z7F7;PPIL6|B4DEK6
CIDm00000951|xv) norepinephrine	GPRC5D|Q9NZD1;GPR153|Q6NV75;CBWD1|Q9BRT8;GPR20|Q99678;GPR162|Q16538;CPED1|A4D0V7;HIST1H2AH|Q96KK5;H2AFV|Q71UI9;FAM91A1|Q658Y4;CBWD2|Q8IUF1;IQCA1|Q86XH1;UBE2D3|A0A087WY85;HIST2H2AC|Q16777;RAD51|E9PI54;GIPC3|Q8TF64;GPR82|Q96P67;ECHDC3|Q96DC8;RETNLB|Q9BQ08;CBWD6|Q4V339;ARHGEF3|Q9NR81;RLN3|Q8WXF3;AMY2B|P19961;NLRP13|Q86W25;GPR141|Q7Z602;GPR160|Q9UJ42;HIST2H2AA4|Q6FI13;NLRP7|A0A0G2JNK3;CBWD3|Q5JTY5
CIDm00000888|mg++	C2CD4A|Q8NCU7;CMC4|P56277;AKR1C8P|Q5T2L2;KCNK12|Q9HB15;GDAP1L1|Q96MZ0;TTLL12|Q14166;ARMC8|Q8IUR7;CBWD1|Q9BRT8;SGK494|Q96LW2;WSB2|Q9NYS7;ISOC1|Q96CN7;ARRDC2|Q8TBH0;ASB17|Q8WXJ9;CCDC137|Q6PK04;MRPL42|Q9Y6G3;CRYBG1|Q9Y4K1;MRPL51|Q4U2R6;NT5DC2|Q9H857;VPS13B|Q7Z7G8;MRPS33|Q9Y291;MRPL39|Q9NYK5;CAPN8|H0YEJ4;PDIK1L|Q8N165;DEPDC4|Q8N2C3;PJVK|Q0ZLH3;GSTA5|Q7RTV2;CXorf67|Q86X51;SPSB3|Q6PJ21;SDR39U1|Q9NRG7;K…
CIDm05748835|V0980	THAP10|Q9P2Z0;MOB3A|Q96BX8;FSD1L|Q9BXM9;C11orf84|Q9BUA3;GPANK1|O95872;FAM49A|Q9H0Q0;TIGD6|Q17RP2;DUXA|A6NLW8;ASXL3|Q9C0F0;C10orf88|Q9H8K7;THAP8|Q8NA92;ZFR2|Q9UPR6;CREB5|Q02930;LBX2|Q6XYB7;SPAG7|O75391;INSM2|Q96T92;ZNF618|B5MDS3;METTL5|Q9NRN9;PARD3B|A0A087X1S9;SERF1B|O75920;ZNF608|Q9ULD9;TIGD4|Q8IY51;MSANTD3|Q96H12;TTC14|Q96N46;THAP3|Q8WTV1;PHF3|Q92576;GMEB1|Q9Y692;SBNO1|A3KN83;RSPH6A|Q9H0K4;THAP6…
CIDm05326878|CID5326878	OR8H3|Q8N146;FSD1L|Q9BXM9;OR10Q1|Q8NGQ4;FAM49A|Q9H0Q0;OR9G4|Q8NGQ1;OR8U1|Q8NH10;OR5K3|A6NET4;OR5AK2|Q8NH90;FAM206A|Q9NX38;OR8K3|Q8NH51;UTP6|Q9NYH9;RPL12|P30050;OR5L1|Q8NGL2;OR5AU1|Q8NGC0;OR8K1|Q8NGG5;USP41|Q3LFD5;CPED1|A4D0V7;USP29|Q9HBJ7;OR8D4|Q8NGM9;OR8I2|Q8N0Y5;USP50|Q70EL3;OR5H6|Q8NGV6;OR8A1|Q8NGG7;OR5P2|Q8WZ92;OR8B2|Q96RD0;TSNARE1|Q96NA8;ARSD|P51689;RSPH6A|Q9H0K4;OR5B21|A6NL26;OR5H2|Q8NGV7;O…
CIDm71819722|21C	GPRC5D|Q9NZD1;CDK18|A0A0A0MSJ6;GPR153|Q6NV75;GPR162|Q16538;CHEK2|H0Y820;GAGE1|Q13065;RCC1|C9JW69;RAD51|E9PI54;GPR82|Q96P67;ALPK2|Q86TB3;ECHDC3|Q96DC8;RIMBP3C|A6NJZ7;PLEKHH1|Q9ULM0;FRMD1|Q8N878;TUBAL3|A6NHL2;ALPK1|Q96QP1;OXGR1|Q96P68;GPR141|Q7Z602;SUCNR1|Q9BXA5;LPAR5|Q9H1C0;GPR160|Q9UJ42;RIMBP3B|A6NNM3;HCAR1|Q9BXC0;DDX49|Q9Y6V7;FRMD8|Q9BZ67
CIDm00004332|d,n-acetyl-leucyl leucyl-norleucinal	TCP11L1|Q9NUJ3;ANKDD1A|Q495B1;CHEK2|H0Y820;KLHDC9|Q8NEP7;LAT|H3BQD8;FDXACB1|Q9BRP7;CDK11B|A0A0D9SEN2;CLDND1|Q9NY35;NRIP3|Q9NQ35;PRR5-ARHGAP8|B1AHC3;CDKL4|Q5MAI5;RHPN1|Q8TCX5;ANKDD1B|A6NHY2;CFAP43|Q8NDM7;CSNK1A1|E7ETM0;LANCL3|Q6ZV70;C6orf47|O95873
CIDm00023930|manganum	NUDT17|P0C025;KCNK12|Q9HB15;TCP11L1|Q9NUJ3;SLITRK4|Q8IW52;MASP1|F8W876;ARMC8|Q8IUR7;WSB2|Q9NYS7;ASB17|Q8WXJ9;MATN3|O15232;FANCE|Q9HB96;CAPSL|Q8WWF8;PPP1R32|Q7Z5V6;SERF1B|O75920;TTC9|Q92623;H2AFV|Q71UI9;SLITRK3|O94933;CDHR4|A6H8M9;DEPDC4|Q8N2C3;PCDH1|Q08174;TSFM|F8WCK2;FAT3|Q8TDW7;SPSB3|Q6PJ21;CAB39L|Q9H9S4;HSPA12A|O43301;NPNT|D6RH31;RPL22L1|Q6P5R6;LAT|H3BQD8;KRT3|P12035;FDXACB1|Q9BRP7;NUDT8|Q8WV7…
CIDm00445615|Xim	THAP10|Q9P2Z0;MOB3A|Q96BX8;FSD1L|Q9BXM9;C11orf84|Q9BUA3;GPANK1|O95872;FAM49A|Q9H0Q0;TIGD6|Q17RP2;DUXA|A6NLW8;ASXL3|Q9C0F0;THAP8|Q8NA92;ZFR2|Q9UPR6;CREB5|Q02930;LBX2|Q6XYB7;SPAG7|O75391;VPS13B|Q7Z7G8;INSM2|Q96T92;ZNF618|B5MDS3;METTL5|Q9NRN9;SERF1B|O75920;ZNF608|Q9ULD9;TIGD4|Q8IY51;TTC14|Q96N46;MED13L|Q71F56;MYO1H|Q8N1T3;THAP3|Q8WTV1;PHF3|Q92576;GMEB1|Q9Y692;SBNO1|A3KN83;RSPH6A|Q9H0K4;THAP6|Q8TBB0;…
CIDm00000991|vitrex	MOB3A|Q96BX8;FSD1L|Q9BXM9;MT1E|P04732;PI16|Q6UXB8;FAM49A|Q9H0Q0;ECT2L|Q008S8;NRG4|Q8WWG1;ZNF135|P52742;ALKAL2|Q6UX46;ATRAID|Q6UW56;EFHC2|Q5JST6;SATB1|C9JP21;SERF1B|O75920;LENEP|Q9Y5L5;CNTNAP5|Q8WYK1;BRI3BP|Q8WY22;LGALSL|Q3ZCW2;PHF3|Q92576;ERVW-1|Q9UQF0;RSPH6A|Q9H0K4;RMND5B|Q96G75;CNTNAP3B|Q96NU0;CABP7|Q86V35;DCDC1|P59894;HHIPL2|Q6UWX4;RAD51|E9PI54;MEPE|Q9NQ76;GIPC3|Q8TF64;DCDC2C|A8MYV0;SLC44A3|Q8…
CIDm00000346|SCHEMBL15483307	GPR153|Q6NV75;GPR148|Q8TDV2;KCNK12|Q9HB15;INPP4A|Q96PE3;CCL3L3|P16619;KLHL9|Q9P2J3;GPR162|Q16538;FOXP4|Q8IVH2;SLC35F2|Q8IXU6;CHID1|H0YC89;FAM91A1|Q658Y4;SLCO6A1|Q86UG4;PEBP4|Q96S96;GPR151|Q8TDV0;DDX60L|Q5H9U9;LINS1|Q8NG48;CPA5|Q8WXQ8;DNAH3|Q8TD57;C1orf131|Q8NDD1;LZTR1|Q8N653;GPR82|Q96P67;PTH2|Q96A98;SLC35F1|Q5T1Q4;KIAA1522|Q9P206;GPR150|Q8NGU9;GPR142|Q7Z601;B4GALNT3|Q6L9W6;GPR135|Q8IZ08;LCE6A|A0A…
CIDm00004140|NCGC00016363-01	GPRC5D|Q9NZD1;GPR153|Q6NV75;CBWD1|Q9BRT8;GPR162|Q16538;GAGE1|Q13065;METTL7B|Q6UX53;CBWD2|Q8IUF1;IQCA1|Q86XH1;UBE2D3|A0A087WY85;INS-IGF2|F8WCM5;KLRC4|O43908;RAD51|E9PI54;GPR82|Q96P67;CBWD6|Q4V339;RAB42|Q8N4Z0;OXGR1|Q96P68;LGALS8|Q5T3P9;NLRP13|Q86W25;GPR141|Q7Z602;SUCNR1|Q9BXA5;LPAR5|Q9H1C0;GPR179|Q6PRD1;GPR160|Q9UJ42;CBWD3|Q5JTY5;HCAR1|Q9BXC0
CIDm00005839|s(aldosterone)	SLITRK4|Q8IW52;ANKDD1A|Q495B1;KRT78|Q8N1N4;SLITRK3|O94933;PCOLCE2|Q9UKZ9;LRRC3C|A6NJW4;LRRC3|Q9BY71;LRCH2|Q5VUJ6;PRR5-ARHGAP8|B1AHC3;TANC2|Q9HCD6;RCC1|C9JW69;RAD51|E9PI54;KLK2|P20151;SLITRK2|Q9H156;ANKDD1B|A6NHY2;LANCL3|Q6ZV70
CIDm00003386|01K63SUP8D	GPRC5D|Q9NZD1;GPR153|Q6NV75;DUXA|A6NLW8;ARRDC2|Q8TBH0;GPR162|Q16538;LBX2|Q6XYB7;SATB1|C9JP21;FAM91A1|Q658Y4;ADGRD1|Q6QNK2;SBNO1|A3KN83;DUX4L2|P0CJ85;CPXM1|Q96SM3;GP9|P14770;GPR82|Q96P67;PLD5|Q8N7P1;SSX5|Q5JQ63;ANKRD30A|Q9BXX3;OXGR1|Q96P68;DUX4L4|P0CJ87;GPR141|Q7Z602;LPAR5|Q9H1C0;DBX2|Q6ZNG2;GPR160|Q9UJ42;RGS5|O15539;HCAR1|Q9BXC0
CIDm46209401|US8497274, 74	THAP10|Q9P2Z0;MOB3A|Q96BX8;FSD1L|Q9BXM9;C11orf84|Q9BUA3;GPANK1|O95872;FAM49A|Q9H0Q0;TIGD6|Q17RP2;DUXA|A6NLW8;ASXL3|Q9C0F0;C10orf88|Q9H8K7;THAP8|Q8NA92;ZFR2|Q9UPR6;CREB5|Q02930;LBX2|Q6XYB7;SPAG7|O75391;INSM2|Q96T92;ZNF618|B5MDS3;METTL5|Q9NRN9;SERF1B|O75920;ZNF608|Q9ULD9;TIGD4|Q8IY51;MSANTD3|Q96H12;TTC14|Q96N46;THAP3|Q8WTV1;PHF3|Q92576;GMEB1|Q9Y692;SBNO1|A3KN83;RSPH6A|Q9H0K4;THAP6|Q8TBB0;ZUFSP|Q96A…
CIDm00008505|fluorochrome	AKR1C8P|Q5T2L2;MFSD12|Q6NUT3;ANXA2R|Q3ZCQ2;NOXRED1|Q6NXP6;SDR39U1|Q9NRG7;TSNARE1|Q96NA8;ATAD3B|Q5T9A4;RAD51|E9PI54;DHRS7|Q9Y394;MRPL30|Q8TCC3;DDX53|Q86TM3;CCDC129|Q6ZRS4;RABL3|Q5HYI8
CIDm00000703|SCHEMBL15945863	ECHDC2|Q86YB7;NOXRED1|Q6NXP6;WDR27|A2RRH5;VPS13B|Q7Z7G8;CXorf67|Q86X51;OCIAD2|Q56VL3;NDUFA3|O95167;IFFO1|Q0D2I5;KLF4|Q5T3J6;TUBAL3|A6NHL2;DHRS12|A0PJE2;C19orf47|Q8N9M1
CIDm46174157|KSS	THAP10|Q9P2Z0;MOB3A|Q96BX8;FSD1L|Q9BXM9;C11orf84|Q9BUA3;GPANK1|O95872;FAM49A|Q9H0Q0;TIGD6|Q17RP2;DUXA|A6NLW8;ASXL3|Q9C0F0;C10orf88|Q9H8K7;THAP8|Q8NA92;ASB18|Q6ZVZ8;POGK|Q9P215;ZFR2|Q9UPR6;CREB5|Q02930;LBX2|Q6XYB7;SPAG7|O75391;ASB10|Q8WXI3;INSM2|Q96T92;ZNF618|B5MDS3;METTL5|Q9NRN9;SERF1B|O75920;ZNF608|Q9ULD9;TIGD4|Q8IY51;MSANTD3|Q96H12;TTC14|Q96N46;CAAP1|Q9H8G2;KLHL28|Q9NXS3;THAP3|Q8WTV1;PHF3|Q9257…
CIDm00002726|CHLORPROMAZINE-D3	GPRC5D|Q9NZD1;GPR153|Q6NV75;GPR162|Q16538;IFFO1|Q0D2I5;IQCA1|Q86XH1;UBE2D3|A0A087WY85;RAD51|E9PI54;GPR82|Q96P67;SLFN12|Q8IYM2;OXGR1|Q96P68;NLRP13|Q86W25;GPR141|Q7Z602;SUCNR1|Q9BXA5;LPAR5|Q9H1C0;GPR160|Q9UJ42;NLRP7|A0A0G2JNK3;HCAR1|Q9BXC0
CIDm71307952|IXG	THAP10|Q9P2Z0;MOB3A|Q96BX8;FSD1L|Q9BXM9;C11orf84|Q9BUA3;GPANK1|O95872;FAM49A|Q9H0Q0;TIGD6|Q17RP2;DUXA|A6NLW8;ASXL3|Q9C0F0;THAP8|Q8NA92;ZFR2|Q9UPR6;CREB5|Q02930;LBX2|Q6XYB7;SPAG7|O75391;INSM2|Q96T92;ZNF618|B5MDS3;METTL5|Q9NRN9;SERF1B|O75920;ZNF608|Q9ULD9;DGAT2L7P|Q6IED9;TIGD4|Q8IY51;TTC14|Q96N46;THAP3|Q8WTV1;PHF3|Q92576;GMEB1|Q9Y692;SBNO1|A3KN83;RSPH6A|Q9H0K4;THAP6|Q8TBB0;ZUFSP|Q96AP4;CPXCR1|Q8N12…
CIDm00108143|tamibarotene	ANKDD1A|Q495B1;SERTAD3|Q9UJW9;MCEMP1|Q8IX19;HIST1H2AH|Q96KK5;H2AFV|Q71UI9;HIST1H2AJ|Q99878;RMND5B|Q96G75;HIST2H2AB|Q8IUE6;POLD3|Q15054;HIST2H2AC|Q16777;HIST1H2AD|P20671;ZNF704|Q6ZNC4;H2AFJ|Q9BTM1;ANKDD1B|A6NHY2;HLA-DQB2|Q5SQ91;ABHD4|Q8TB40;GPBP1L1|Q9HC44;CLCNKB|P51801;GNG7|O60262
CIDm00012550|CID7067445	SLC35F2|Q8IXU6;USP41|Q3LFD5;SLC35F1|Q5T1Q4;SVOPL|Q8N434;FAM170A|A1A519;PPP2R2C|Q9Y2T4;USP40|Q9NVE5;C6orf47|O95873;ANKK1|Q8NFD2
CIDm00006261|Guanidine, 1-methyl-d3-3-nitro-1-nitroso-	CDK18|A0A0A0MSJ6;CBWD1|Q9BRT8;CRYBG1|Q9Y4K1;RBMS2|Q15434;RFC5|P40937;C5orf63|A6NC05;CBWD2|Q8IUF1;UBE2D3|A0A087WY85;C1R|F5H1V0;TBKBP1|A7MCY6;CBWD6|Q4V339;CRYBG2|Q8N1P7;DDI1|Q8WTU0;MDS2|Q8NDY4;NLRP13|Q86W25;TBC1D31|Q96DN5;EIF1B|O60739;CSNK1A1|E7ETM0;NLRP7|A0A0G2JNK3;CBWD3|Q5JTY5
CIDm00016886|ZB000289	MT1B|P07438;TCP11L1|Q9NUJ3;SLITRK4|Q8IW52;ANKDD1A|Q495B1;MAP1LC3B2|A6NCE7;PAGE1|O75459;ATRAID|Q6UW56;ZNF85|Q03923;MRPS18C|Q9Y3D5;SATB1|C9JP21;CPED1|A4D0V7;SLITRK3|O94933;CLIP4|Q8N3C7;SLC12A7|Q9Y666;CLEC11A|Q9Y240;FDXACB1|Q9BRP7;ZXDA|P98168;GSC2|O15499;HIST1H2AC|Q93077;PRR5-ARHGAP8|B1AHC3;TCHHL1|Q5QJ38;PTH2|Q96A98;FUBP1|Q96AE4;KIAA1522|Q9P206;SLITRK2|Q9H156;MRPL30|Q8TCC3;TEX264|Q9Y6I9;TFEC|O14948;…
CIDm23653048|AGN-PC-0OKDKM	THAP10|Q9P2Z0;MOB3A|Q96BX8;FSD1L|Q9BXM9;C11orf84|Q9BUA3;GPANK1|O95872;FAM49A|Q9H0Q0;TIGD6|Q17RP2;ASXL3|Q9C0F0;C10orf88|Q9H8K7;THAP8|Q8NA92;ZFR2|Q9UPR6;CREB5|Q02930;SPAG7|O75391;INSM2|Q96T92;ZNF618|B5MDS3;METTL5|Q9NRN9;SERF1B|O75920;ZNF608|Q9ULD9;TIGD4|Q8IY51;MSANTD3|Q96H12;TTC14|Q96N46;THAP3|Q8WTV1;PHF3|Q92576;GMEB1|Q9Y692;SBNO1|A3KN83;RSPH6A|Q9H0K4;THAP6|Q8TBB0;ZUFSP|Q96AP4;RFPL4A|A6NLU0;CPXCR1|…
CIDm00004580|CID9344	ASB17|Q8WXJ9;ASB5|Q8WWX0;CAST|A0A0C4DGB5;SBNO1|A3KN83;COX7C|P15954;DCUN1D2|Q6PH85;RNF145|Q96MT1;ABCA10|Q8WWZ4;ORMDL1|Q9P0S3;FRAT2|O75474;GP9|P14770;MICA|Q96QC4;ATF7IP2|Q5U623;C18orf25|Q96B23;SLC37A1|P57057;KCNJ9|Q92806;SBSPON|Q8IVN8;GTDC1|Q4AE62;ASB11|Q8WXH4;GID4|Q8IVV7;LINGO4|Q6UY18;NDUFS5|O43920;ARL5B|Q96KC2;C6orf47|O95873
CIDm00001104|(2R,3S)-1,3-ditritiooxyoctadec-4-en-2-amine	MRPL50|Q8N5N7;CCDC96|Q2M329;MDS2|Q8NDY4
CIDm71563398|CHEMBL2403340	OR4S2|Q8NH73;OR6X1|Q8NH79;OR2T10|Q8NGZ9;KBTBD4|Q9NVX7;OR2W1|Q9Y3N9;OR7G3|Q8NG95;OR8H3|Q8N146;OR1Q1|Q15612;OR13G1|Q8NGZ3;OR4C46|A6NHA9;OR2T12|Q8NG77;OR4A16|Q8NH70;MFSD12|Q6NUT3;OR2M2|Q96R28;OR52A5|Q9H2C5;OR2W3|Q7Z3T1;CSMD3|Q7Z407;OR7E24|Q6IFN5;OR10A7|Q8NGE5;OR52N4|Q8NGI2;OR9G4|Q8NGQ1;OR2S2|Q9NQN1;OR6B1|O95007;OR4Q3|Q8NH05;OR8U1|Q8NH10;DUXA|A6NLW8;OR2D2|Q9H210;CBWD1|Q9BRT8;SGK494|Q96LW2;OR3A1|P4788…
CIDm00000312|SCHEMBL15314976	C2CD4A|Q8NCU7;NUDT17|P0C025;RPS29|P62273;KBTBD4|Q9NVX7;GPRC5D|Q9NZD1;CMC4|P56277;CA5B|Q9Y2D0;GPR153|Q6NV75;NHLRC2|Q8NBF2;KCNK12|Q9HB15;GDAP1L1|Q96MZ0;TTLL12|Q14166;CHKB-CPT1B|H3BT56;ANXA2R|Q3ZCQ2;SBK2|P0C263;CBWD1|Q9BRT8;METTL13|Q8N6R0;ISOC1|Q96CN7;C10orf88|Q9H8K7;GPR162|Q16538;GHDC|Q8N2G8;EIF3B|P55884;PCDHB2|Q9Y5E7;CRYBG1|Q9Y4K1;ASMT|I7HFW6;CPED1|A4D0V7;SPIN3|Q5JUX0;H1FX|Q92522;METTL7B|Q6UX53;PC…
CIDm00446229|Inl	THAP10|Q9P2Z0;MOB3A|Q96BX8;PPIL3|B8ZZ77;FSD1L|Q9BXM9;C11orf84|Q9BUA3;GPANK1|O95872;FAM49A|Q9H0Q0;TIGD6|Q17RP2;DUXA|A6NLW8;ASXL3|Q9C0F0;THAP8|Q8NA92;ZFR2|Q9UPR6;CREB5|Q02930;LBX2|Q6XYB7;SPAG7|O75391;INSM2|Q96T92;ZNF618|B5MDS3;METTL5|Q9NRN9;PARD3B|A0A087X1S9;SERF1B|O75920;ZNF608|Q9ULD9;TIGD4|Q8IY51;TTC14|Q96N46;THAP3|Q8WTV1;PHF3|Q92576;SBNO1|A3KN83;RSPH6A|Q9H0K4;THAP6|Q8TBB0;ZUFSP|Q96AP4;RFPL4A|A6N…
CIDm00000191|ZINC03201876	GPRC5D|Q9NZD1;GPR153|Q6NV75;GDAP1L1|Q96MZ0;GPR162|Q16538;HIST1H2BM|Q99879;INO80C|K7EIY8;PHLDB3|Q6NSJ2;OCIAD2|Q56VL3;HIST1H2BL|Q99880;HIST1H2BO|P23527;H2BFM|P0C1H6;RGS7BP|Q6MZT1;NME7|Q9Y5B8;GPR82|Q96P67;SLC25A34|Q6PIV7;QTRT2|Q9H974;SLC25A35|Q3KQZ1;HDHD2|Q9H0R4;RGS11|O94810;SLC25A40|Q8TBP6;PLEKHH1|Q9ULM0;FRMD1|Q8N878;SLC25A51|Q9H1U9;GPR141|Q7Z602;GPR160|Q9UJ42
CIDm00000875|tartaric-d acid	PPIL3|B8ZZ77;CBWD1|Q9BRT8;SGK494|Q96LW2;CHEK2|H0Y820;ASMT|I7HFW6;SATB1|C9JP21;DEPDC4|Q8N2C3;MYO1H|Q8N1T3;KLHDC9|Q8NEP7;CDK11B|A0A0D9SEN2;CBWD2|Q8IUF1;ANAPC7|Q9UJX3;UBE2D3|A0A087WY85;DCDC1|P59894;RAD51|E9PI54;CDKL4|Q5MAI5;GIPC3|Q8TF64;DCDC2C|A8MYV0;SLFN12|Q8IYM2;CBWD6|Q4V339;SBK1|Q52WX2;VWA8|A3KMH1;PTRHD1|Q6GMV3;NLRP13|Q86W25;PPIL6|B4DEK6;NLRP14|Q86W24;DERL3|E7EVA4;NLRP7|A0A0G2JNK3;CBWD3|Q5JTY5;RN…
CIDm00004055|Vitamin K3-d8	MT1E|P04732;GDAP1L1|Q96MZ0;HECTD2|Q5U5R9;C11orf54|E9PIP1;VARS2|Q5ST30;NDUFA2|O43678;RAD51|E9PI54;INMT-MINDY4|F8WBC2;RBFA|Q8N0V3;RAB15|J3QSF4;EIF4E3|Q8N5X7;EIF1B|O60739;C6orf47|O95873
CIDm00001373|SCHEMBL13820095	GPRC5D|Q9NZD1;GPR153|Q6NV75;TCP11L1|Q9NUJ3;RPL19|P84098;GPR162|Q16538;SERF1B|O75920;CPED1|A4D0V7;CDK17|Q00537;ANKRD20A1|Q5TYW2;GPR82|Q96P67;KIAA1522|Q9P206;OXGR1|Q96P68;PTRHD1|Q6GMV3;GPR141|Q7Z602;LPAR5|Q9H1C0;GPR160|Q9UJ42;HCAR1|Q9BXC0;OLAH|Q5VUC1
CIDm00001099|hydron;sulfite	C11orf84|Q9BUA3;PCNP|Q8WW12;MBD3L2|Q8NHZ7;INSL6|Q9Y581;PCDHA12|Q9UN75;SERF1B|O75920;PCDHAC2|Q9Y5I4;TSPY3|P0CV98;METTL7B|Q6UX53;CDHR4|A6H8M9;ERP27|Q96DN0;FNBP4|Q8N3X1;PHLDB3|Q6NSJ2;ARL15|Q9NXU5;CHCHD7|Q9BUK0;TSPY2|A6NKD2;GBP7|Q8N8V2;PCDHGA3|Q9Y5H0;PCDHA3|Q9Y5H8;PCDHA9|Q9Y5H5;ARL13A|Q5H913;RAB42|Q8N4Z0;CARD6|Q9BX69;PCDHGB6|Q9Y5F9;PRSS46P|E5RG02;PCDHGA1|Q9Y5H4;PCDHA11|Q9Y5I1;PCDHA8|Q9Y5H6;PCDHA13|Q9…
CIDm00005040|Rapamycin C-7, analog 1	CDK18|A0A0A0MSJ6;METTL7B|Q6UX53;CLIP4|Q8N3C7;DNAJB7|Q7Z6W7;IFFO1|Q0D2I5;CDK11B|A0A0D9SEN2;PDRG1|Q9NUG6;RAD51|E9PI54;SLC2A10|O95528;FAM122B|G1UD79;MDS2|Q8NDY4;PPIL6|B4DEK6;OCLM|Q9Y5M6
CIDm00017516|promecarb	THAP10|Q9P2Z0;MOB3A|Q96BX8;FSD1L|Q9BXM9;C11orf84|Q9BUA3;GPANK1|O95872;FAM49A|Q9H0Q0;TIGD6|Q17RP2;DUXA|A6NLW8;ASXL3|Q9C0F0;THAP8|Q8NA92;ZFR2|Q9UPR6;CREB5|Q02930;LBX2|Q6XYB7;SPAG7|O75391;INSM2|Q96T92;ZNF618|B5MDS3;METTL5|Q9NRN9;SERF1B|O75920;ZNF608|Q9ULD9;TIGD4|Q8IY51;TTC14|Q96N46;THAP3|Q8WTV1;PHF3|Q92576;GMEB1|Q9Y692;SBNO1|A3KN83;RSPH6A|Q9H0K4;THAP6|Q8TBB0;ZUFSP|Q96AP4;CPXCR1|Q8N123;DUX4L2|P0CJ85;…
CIDm00161491|monomethylarsonous acid	RGPD6|Q99666;CLK4|Q9HAZ1;PCOLCE2|Q9UKZ9;FNBP4|Q8N3X1;ARSK|Q6UWY0;CCDC86|Q9H6F5;ARSD|P51689;PXDC1|Q5TGL8;SMG7|E9PD50;RCC1|C9JW69;SLC18B1|Q6NT16;RAB15|J3QSF4;IFIT1B|Q5T764
CIDm00003461|ZINC11616075	TCP11L1|Q9NUJ3;SLITRK4|Q8IW52;SERF1B|O75920;SLITRK3|O94933;RCC1|C9JW69;TEX35|Q5T0J7;KIAA1522|Q9P206;USHBP1|Q8N6Y0;PAQR7|Q86WK9;WBP1|Q96G27
CIDm00000597|cytosine-1-beta-d	DPRX|A6NFQ7;MBD3L2|Q8NHZ7;INSL6|Q9Y581;NPIPA2|E9PIF3;ZNF618|B5MDS3;HIST1H2AH|Q96KK5;H2AFV|Q71UI9;METTL7B|Q6UX53;TTC14|Q96N46;ARGFX|A6NJG6;CXorf67|Q86X51;ZFP91-CNTF|A0A0A6YYC7;RPL22L1|Q6P5R6;HIST1H2AJ|Q99878;NPIPA3|E9PNV8;CPXCR1|Q8N123;NPIPA5|E9PKD4;HIST2H2AB|Q8IUE6;HIST1H2AD|P20671;RNPEPL1|Q9HAU8;KIAA1522|Q9P206;H2AFJ|Q9BTM1;PNMA5|Q96PV4;ISX|Q2M1V0;RREB1|C9JU34;C12orf29|Q8N999;HIST2H2AA4|Q6FI13;D…
CIDm00160921|nevadensin	THAP10|Q9P2Z0;MOB3A|Q96BX8;FSD1L|Q9BXM9;C11orf84|Q9BUA3;GPANK1|O95872;FAM49A|Q9H0Q0;TIGD6|Q17RP2;DUXA|A6NLW8;THAP8|Q8NA92;ZFR2|Q9UPR6;CREB5|Q02930;LBX2|Q6XYB7;SPAG7|O75391;INSM2|Q96T92;ZNF618|B5MDS3;METTL5|Q9NRN9;SERF1B|O75920;ZNF608|Q9ULD9;TIGD4|Q8IY51;TTC14|Q96N46;THAP3|Q8WTV1;PHF3|Q92576;GMEB1|Q9Y692;SBNO1|A3KN83;RSPH6A|Q9H0K4;THAP6|Q8TBB0;ZUFSP|Q96AP4;CPXCR1|Q8N123;DUX4L2|P0CJ85;GPATCH11|Q8N9…
CIDm00061672|vanadate	DPRX|A6NFQ7;PLPPR3|Q6T4P5;ARL10|Q8N8L6;SATB1|C9JP21;CLIP4|Q8N3C7;ARGFX|A6NJG6;ARL15|Q9NXU5;VCX2|Q9H322;SLFN12|Q8IYM2;ARL13A|Q5H913;GTDC1|Q4AE62;ARL16|Q0P5N6;CCDC102A|Q96A19;ISX|Q2M1V0;OLAH|Q5VUC1
CIDm00005102|ZINC01705443	NDUFC1|O43677;IFFO1|Q0D2I5;RFC2|P35250;NDUFB10|O96000;MRPS24|Q96EL2;MB21D2|Q8IYB1;ATP5MC2|Q06055;NDUFA2|O43678;MRPL11|Q9Y3B7;PRSS46P|E5RG02;SLC18B1|Q6NT16;COX8C|Q7Z4L0;FANCB|Q8NB91;NDUFA12|Q9UI09
CIDm00032800|[125I]CCK-8	GPRC5D|Q9NZD1;GPR153|Q6NV75;INSL6|Q9Y581;GPR162|Q16538;GPR82|Q96P67;ELSPBP1|Q96BH3;OXGR1|Q96P68;GPR141|Q7Z602;SUCNR1|Q9BXA5;LPAR5|Q9H1C0;GPR160|Q9UJ42;HCAR1|Q9BXC0;C6orf47|O95873
CIDm00002430|CHEMBL2373671	AGAP7P|Q5VUJ5;KCNK12|Q9HB15;GOLGA6L10|A0A0M3HER8;GOLGA6L19|H0YKK7;COPZ1|P61923;VPS13B|Q7Z7G8;GOLGA8B|A8MQT2;SATB1|C9JP21;PEBP4|Q96S96;AGAP5|A6NIR3;AGAP9|Q5VTM2;GOLGA6L9|A6NEM1;TANC2|Q9HCD6;GOLGA8K|D6RF30;AGAP4|A0A087WTP8;MDS2|Q8NDY4;GOLGA6B|A6NDN3;COG8|Q96MW5;DOK3|Q7L591;ARFGAP2|Q8N6H7;CTRB2|H3BP92;GOLGA6A|Q9NYA3;KCNK13|Q9HB14
CIDm05289405|SSO	TMEM9|Q9P0T7;RUNDC1|Q96C34;TTC9|Q92623;KRT78|Q8N1N4;PUS10|Q3MIT2;CNTNAP5|Q8WYK1;LRRC3C|A6NJW4;TSNARE1|Q96NA8;C6orf15|Q6UXA7;CNTNAP3B|Q96NU0;CLDND1|Q9NY35;MPPED1|O15442;GRTP1|Q5TC63;EVI2A|P22794;TEX30|Q5JUR7;ABHD16B|Q9H3Z7;HLA-DQB2|Q5SQ91;TSPAN7|P41732;ABHD12B|Q7Z5M8;DIP2C|Q9Y2E4;IFFO2|Q5TF58;AP5B1|Q2VPB7
CIDm00077998|rosiglizole	GPRC5D|Q9NZD1;PRR9|Q5T870;GPR153|Q6NV75;ARL10|Q8N8L6;GPR20|Q99678;GPR162|Q16538;NPIPA2|E9PIF3;SATB1|C9JP21;PAPSS1|O43252;TTC9|Q92623;LGALS2|P05162;CXorf67|Q86X51;ARL15|Q9NXU5;PHETA2|Q6ICB4;IFFO1|Q0D2I5;NPIPA3|E9PNV8;CPA5|Q8WXQ8;DUSP28|Q4G0W2;NPIPA5|E9PKD4;GPR82|Q96P67;ARL13A|Q5H913;OXGR1|Q96P68;ARL16|Q0P5N6;GPR141|Q7Z602;SUCNR1|Q9BXA5;CABLES2|Q9BTV7;EIF1B|O60739;GPR160|Q9UJ42;HCAR1|Q9BXC0
CIDm00096539|gardenin B	THAP10|Q9P2Z0;MOB3A|Q96BX8;FSD1L|Q9BXM9;C11orf84|Q9BUA3;GPANK1|O95872;FAM49A|Q9H0Q0;TIGD6|Q17RP2;C10orf88|Q9H8K7;THAP8|Q8NA92;ZFR2|Q9UPR6;CREB5|Q02930;SPAG7|O75391;INSM2|Q96T92;ZNF618|B5MDS3;METTL5|Q9NRN9;PARD3B|A0A087X1S9;SERF1B|O75920;ZNF608|Q9ULD9;TIGD4|Q8IY51;MSANTD3|Q96H12;TTC14|Q96N46;THAP3|Q8WTV1;PHF3|Q92576;SBNO1|A3KN83;RSPH6A|Q9H0K4;THAP6|Q8TBB0;ZUFSP|Q96AP4;RFPL4A|A6NLU0;CPXCR1|Q8N123;R…
CIDm00001117|hydron;methyl carbamimidothioate;sulfate	ZSCAN10|Q96SZ4;SUSD1|Q6UWL2;AKR1C8P|Q5T2L2;POLE4|Q9NR33;KCNK12|Q9HB15;NAP1L3|Q99457;EIF4E|H0Y8J7;GDAP1L1|Q96MZ0;INTS6|Q9UL03;TTLL12|Q14166;EML5|Q05BV3;METTL13|Q8N6R0;SNX22|Q96L94;RCN2|Q14257;ARL10|Q8N8L6;C10orf88|Q9H8K7;COL9A2|Q14055;ADGRA3|Q8IWK6;CRYBG1|Q9Y4K1;COPZ1|P61923;CAPSL|Q8WWF8;GYPA|P02724;EFHC2|Q5JST6;ATRNL1|Q5VV63;SERF1B|O75920;TRIP10|W4VSQ9;MPZL2|O60487;KLHDC7A|Q5VTJ3;UBE2Q2|Q8WVN8;ME…
CIDm54451667|arginine (r)-serine	C10orf88|Q9H8K7;GOLGA8B|A8MQT2;MSANTD3|Q96H12;KLHDC9|Q8NEP7;CWC25|Q9NXE8;CDK11B|A0A0D9SEN2;PXDC1|Q5TGL8;BPIFA3|Q9BQP9;C7orf43|Q8WVR3;CABP7|Q86V35;PPP1R21|Q6ZMI0;CDKL4|Q5MAI5;PRPF38B|Q5VTL8;DNAJC5G|Q8N7S2;EIF1B|O60739;SPOCD1|Q6ZMY3;SPATA32|Q96LK8;ANKRD9|Q96BM1;DDX49|Q9Y6V7
CIDm00005726|Zidovudine-d3	PPIL3|B8ZZ77;CDK18|A0A0A0MSJ6;SLC2A12|Q8TD20;IFNA10|P01566;IFNA21|P01568;IFNA14|P01570;DDX60L|Q5H9U9;CDK11B|A0A0D9SEN2;ATP5MC2|Q06055;NDUFA2|O43678;NDUFB2|O95178;RAD51|E9PI54;ANKRD20A1|Q5TYW2;IFNA16|P05015;MRPL30|Q8TCC3;IFNA5|P01569;MDS2|Q8NDY4;IFNA8|P32881;PPIL6|B4DEK6;SLC35A5|Q9BS91;IFNA6|P05013;SLC16A5|O15375
CIDm00001001|	ACAA2|P42765;RXFP1|Q9HBX9;CYP2C19|P33261;SPTB|P11277;ACAT2|Q9BWD1;GPRC5D|Q9NZD1;CTRL|P40313;CNR2|P34972;BTD|P43251;GPR153|Q6NV75;ALDH1A1|P00352;GPR148|Q8TDV2;TMPRSS7|Q7RTY8;LSP1|P33241;CYP4F3|Q08477;TAAR6|Q96RI8;NPY1R|P25929;MC2R|Q01718;VNN3|Q9NY84;AGTR2|P50052;CYP2C18|P33260;RXFP2|Q8WXD0;C1S|P09871;CYP4B1|P13584;NPY5R|Q15761;UPB1|Q9UBR1;CYP2U1|Q7Z449;KLK3|P07288;GPR12|P47775;ALDH1A3|P47895;TSHR|…
CIDm00492977|SCHEMBL7372830	THAP10|Q9P2Z0;MOB3A|Q96BX8;FSD1L|Q9BXM9;C11orf84|Q9BUA3;GPANK1|O95872;FAM49A|Q9H0Q0;TIGD6|Q17RP2;DUXA|A6NLW8;ASXL3|Q9C0F0;THAP8|Q8NA92;ZFR2|Q9UPR6;CREB5|Q02930;LBX2|Q6XYB7;SPAG7|O75391;INSM2|Q96T92;ZNF618|B5MDS3;METTL5|Q9NRN9;SERF1B|O75920;ZNF608|Q9ULD9;TIGD4|Q8IY51;TTC14|Q96N46;THAP3|Q8WTV1;PHF3|Q92576;GMEB1|Q9Y692;SBNO1|A3KN83;RSPH6A|Q9H0K4;THAP6|Q8TBB0;ZUFSP|Q96AP4;CPXCR1|Q8N123;DUX4L2|P0CJ85;…
CIDm00007504|benzylamine -t	AKR1C8P|Q5T2L2;ANKDD1A|Q495B1;NOXRED1|Q6NXP6;USP41|Q3LFD5;USP50|Q70EL3;LRRC3C|A6NJW4;LRRC3|Q9BY71;PRR5-ARHGAP8|B1AHC3;DHRS7|Q9Y394;PLEKHH1|Q9ULM0;FRMD1|Q8N878;ANKDD1B|A6NHY2;MDS2|Q8NDY4;DERL3|E7EVA4;USP40|Q9NVE5
CIDm00001023|dihydroxyphosphoryl hydrogen phosphate	RNFT1|Q5M7Z0;CBWD1|Q9BRT8;LTN1|O94822;P2RX2|Q32MC3;METTL7B|Q6UX53;UBR7|Q8N806;HSPA12A|O43301;MRPL50|Q8N5N7;FDXACB1|Q9BRP7;CBWD2|Q8IUF1;IQCA1|Q86XH1;WDSUB1|Q8N9V3;AREL1|O15033;RAD51|E9PI54;ANKIB1|Q9P2G1;CBWD6|Q4V339;PPM1J|Q5JR12;KIAA1522|Q9P206;NLRP13|Q86W25;CCDC102A|Q96A19;TRIML1|Q8N9V2;EIF1B|O60739;PFKFB4|Q16877;NLRP7|A0A0G2JNK3;CBWD3|Q5JTY5;UNKL|Q9H9P5;RNF157|Q96PX1;OLAH|Q5VUC1
CIDm00003325|CTK8F9721	GPRC5D|Q9NZD1;GPR153|Q6NV75;ANXA2R|Q3ZCQ2;GPR162|Q16538;CPED1|A4D0V7;CLIP4|Q8N3C7;ARL11|Q969Q4;GPR82|Q96P67;DCT|A0A0A0MTD3;C18orf25|Q96B23;SLC37A1|P57057;ARL13A|Q5H913;ARL5C|A6NH57;LOC107984156|A0A0G2JNS6;OXGR1|Q96P68;ARL9|Q6T311;GPR141|Q7Z602;SUCNR1|Q9BXA5;GID4|Q8IVV7;LPAR5|Q9H1C0;GPR160|Q9UJ42;HCAR1|Q9BXC0;FKBP1C|Q5VVH2
CIDm00003908|CHEMBL1742488	GPRC5D|Q9NZD1;GPR153|Q6NV75;GPR148|Q8TDV2;GPR162|Q16538;CLIP4|Q8N3C7;GPR151|Q8TDV0;GPR82|Q96P67;PTH2|Q96A98;RLN3|Q8WXF3;GPR150|Q8NGU9;P2RY8|Q86VZ1;GPR135|Q8IZ08;GPR141|Q7Z602;GPR45|Q9Y5Y3
CIDm00447348|SCHEMBL13151760	SLITRK4|Q8IW52;ANKDD1A|Q495B1;SATB1|C9JP21;SLITRK3|O94933;LRRC3C|A6NJW4;LRRC3|Q9BY71;SBNO1|A3KN83;PRR5-ARHGAP8|B1AHC3;ECHDC3|Q96DC8;SLITRK2|Q9H156;MRPL30|Q8TCC3;ANKDD1B|A6NHY2
CIDm00005291|SCHEMBL4380735	P2RY10|O00398;SGK494|Q96LW2;IFNA10|P01566;IFNA21|P01568;IFNA14|P01570;KLHL28|Q9NXS3;KLHL33|A6NCF5;TSPYL6|Q8N831;VCX2|Q9H322;MFSD14A|Q96MC6;IFNA16|P05015;KBTBD12|Q3ZCT8;MFSD14B|Q5SR56;SLC25A34|Q6PIV7;SLC25A35|Q3KQZ1;SLC25A40|Q8TBP6;PRR15|Q8IV56;IFNA5|P01569;SLC25A51|Q9H1U9;IFNA8|P32881;KBTBD2|Q8IY47;KLHL36|Q8N4N3;IFNA6|P05013;ANKK1|Q8NFD2
CIDm00000738|glutamine (14n glutamine)	OR4S2|Q8NH73;OR1Q1|Q15612;OR13G1|Q8NGZ3;CDK18|A0A0A0MSJ6;OR4C46|A6NHA9;OR4A16|Q8NH70;C11orf84|Q9BUA3;GDAP1L1|Q96MZ0;OR4Q3|Q8NH05;SEC11C|Q9BY50;OR2AT4|A6NND4;NOXRED1|Q6NXP6;OR4D11|Q8NGI4;SATB1|C9JP21;SERF1B|O75920;OR4S1|Q8NGB4;OR10K1|Q8NGX5;OR4X1|Q8NH49;OR1I1|O60431;OR4D9|Q8NGE8;OR4N2|Q8NGD1;TMEM184B|Q9Y519;OR4D6|Q8NGJ1;OR4F5|Q8NH21;HIST1H2BL|Q99880;HIST1H2BO|P23527;OR4F21|O95013;OR4C13|Q8NGP0;HIS…
CIDm00002803|ST 155-d4	GPRC5D|Q9NZD1;GPR153|Q6NV75;GPR162|Q16538;RABL2A|Q9UBK7;RAD51|E9PI54;ANKRD20A1|Q5TYW2;GPR82|Q96P67;RGS18|Q9NS28;OXGR1|Q96P68;GPR141|Q7Z602;SUCNR1|Q9BXA5;LPAR5|Q9H1C0;RAB15|J3QSF4;EHBP1L1|Q8N3D4;GPR160|Q9UJ42;KRT81|Q14533;KCNJ15|Q99712;HCAR1|Q9BXC0
CIDm00003657|SQ 1089-13C,15N2	CDK18|A0A0A0MSJ6;RNF113B|Q8IZP6;IFNA10|P01566;SERF1B|O75920;IFNA21|P01568;IFNA14|P01570;CLIP4|Q8N3C7;DNAJB7|Q7Z6W7;PHLDB3|Q6NSJ2;MCM6|Q14566;DUSP14|O95147;HIST1H2AJ|Q99878;FDXACB1|Q9BRP7;RFC5|P40937;PDRG1|Q9NUG6;DUSP28|Q4G0W2;TEX35|Q5T0J7;BRD9|Q9H8M2;IFNA16|P05015;HIST1H2AA|Q96QV6;SS18L2|Q9UHA2;IFNA5|P01569;HIST1H1T|P22492;IFNA8|P32881;CCDC102A|Q96A19;CFAP43|Q8NDM7;FANCB|Q8NB91;WDR70|Q9NW82;HIST2…
CIDm00000869|SCHEMBL13461519	INSL6|Q9Y581;ANKDD1A|Q495B1;FANCE|Q9HB96;ASMT|I7HFW6;METTL7B|Q6UX53;LGALS2|P05162;CNTNAP5|Q8WYK1;LRRC3C|A6NJW4;LRRC3|Q9BY71;CNTNAP3B|Q96NU0;CLDND1|Q9NY35;PRR5-ARHGAP8|B1AHC3;ECHDC3|Q96DC8;FAM122B|G1UD79;MRPL30|Q8TCC3;ANKDD1B|A6NHY2
CIDm00002256|zeapos	MOB3A|Q96BX8;CCNC|P24863;OR4S2|Q8NH73;OR6X1|Q8NH79;OR2T10|Q8NGZ9;MYNN|Q9NPC7;OR2W1|Q9Y3N9;OR7G3|Q8NG95;OR8H3|Q8N146;OR1Q1|Q15612;ACYP1|P07311;OR13G1|Q8NGZ3;TAS2R9|Q9NYW1;OR4C46|A6NHA9;OR2T12|Q8NG77;KCNK12|Q9HB15;OR4A16|Q8NH70;DYDC1|Q8WWB3;COX7A2L|O14548;TAAR6|Q96RI8;INPP4A|Q96PE3;TCP11L1|Q9NUJ3;ZDHHC4|Q9NPG8;ZNF787|Q6DD87;OR2M2|Q96R28;OR10Q1|Q8NGQ4;OR52A5|Q9H2C5;OR2W3|Q7Z3T1;MBD3L2|Q8NHZ7;ZNF70|Q…
CIDm00000441|sodium;(3S)-3-oxidanylbutanoate	GPRC5D|Q9NZD1;GPR153|Q6NV75;GPR148|Q8TDV2;MRGPRX3|Q96LB0;GPR162|Q16538;SLC35F2|Q8IXU6;SERF1B|O75920;GPR151|Q8TDV0;SERTM1|A2A2V5;OAZ2|O95190;TRAPPC3|O43617;GPR82|Q96P67;SLFN12|Q8IYM2;SLC35F1|Q5T1Q4;GPR150|Q8NGU9;PRSS46P|E5RG02;GPR135|Q8IZ08;GPR141|Q7Z602;CCDC102A|Q96A19;SVOPL|Q8N434;GPR45|Q9Y5Y3;GPR31|O00270;MRGPRX4|Q96LA9
CIDm00000245|alpha-D-Gal-(1->4)-beta-D-GlcNAc	PPIL3|B8ZZ77;DUXA|A6NLW8;CRYBG1|Q9Y4K1;LBX2|Q6XYB7;SATB1|C9JP21;METTL7B|Q6UX53;DEPDC7|Q96QD5;SBNO1|A3KN83;CDK17|Q00537;DUX4L2|P0CJ85;PPIC|P45877;RCC1|C9JW69;FKBP7|F8WE12;CRYBG2|Q8N1P7;SSX5|Q5JQ63;DUX4L4|P0CJ87
CIDm00019001|1,4-DITHIOTHREITOL-D10	AKR1C8P|Q5T2L2;NOXRED1|Q6NXP6;ERP27|Q96DN0;CLIP4|Q8N3C7;ARL15|Q9NXU5;GBP7|Q8N8V2;SLFN12|Q8IYM2;ARL13A|Q5H913;RAB42|Q8N4Z0;DHRS7|Q9Y394;TSGA13|Q96PP4;CCDC102A|Q96A19;MRPL55|Q7Z7F7;RAB15|J3QSF4;DERL3|E7EVA4;DIP2C|Q9Y2E4
CIDm00083153|glycylphenylalanylphenylalanine	OR6X1|Q8NH79;OR2W1|Q9Y3N9;OR7G3|Q8NG95;AKR1C8P|Q5T2L2;OR2T12|Q8NG77;OR2M2|Q96R28;OR52A5|Q9H2C5;OR2W3|Q7Z3T1;OR7E24|Q6IFN5;OR10A7|Q8NGE5;OR52N4|Q8NGI2;OR2S2|Q9NQN1;OR6B1|O95007;OR2D2|Q9H210;SGK494|Q96LW2;OR3A1|P47881;OR51A7|Q8NH64;OR52I1|Q8NGK6;OR6C65|A6NJZ3;OR52B6|Q8NGF0;OR1J4|Q8NGS1;NOXRED1|Q6NXP6;OR2T35|Q8NGX2;OR2T8|A6NH00;OR7D4|Q8NG98;OR2D3|Q8NGH3;RPL32|P62910;OR6T1|Q8NGN1;OR5V1|Q9UGF6;USP41|Q…
CIDm00735863|Zinc00153754	THAP10|Q9P2Z0;MOB3A|Q96BX8;FSD1L|Q9BXM9;C11orf84|Q9BUA3;GPANK1|O95872;FAM49A|Q9H0Q0;TIGD6|Q17RP2;DUXA|A6NLW8;ASXL3|Q9C0F0;C10orf88|Q9H8K7;THAP8|Q8NA92;ZFR2|Q9UPR6;CREB5|Q02930;LBX2|Q6XYB7;SPAG7|O75391;INSM2|Q96T92;ZNF618|B5MDS3;METTL5|Q9NRN9;SERF1B|O75920;ZNF608|Q9ULD9;DGAT2L7P|Q6IED9;TIGD4|Q8IY51;MSANTD3|Q96H12;TTC14|Q96N46;THAP3|Q8WTV1;PHF3|Q92576;GMEB1|Q9Y692;SBNO1|A3KN83;RSPH6A|Q9H0K4;THAP6|Q…
CIDm00001135|SCHEMBL3715677	CHEK2|H0Y820;SBNO1|A3KN83;FDXACB1|Q9BRP7;CDK11B|A0A0D9SEN2;ANAPC7|Q9UJX3;RPL31|P62899;FAM170A|A1A519;AADACL4|Q5VUY2
CIDm00000158|CID9950404	GPRC5D|Q9NZD1;GPR153|Q6NV75;GPR162|Q16538;GSC2|O15499;SWT1|Q5T5J6;GPR82|Q96P67;KIAA1522|Q9P206;P2RY8|Q86VZ1;PRSS46P|E5RG02;GPR141|Q7Z602;GPR160|Q9UJ42
CIDm00003413|SCHEMBL10409866	C2CD4A|Q8NCU7;INO80C|K7EIY8;METTL7B|Q6UX53;KLHL28|Q9NXS3;RAD51|E9PI54;KBTBD12|Q3ZCT8;PLEKHH1|Q9ULM0;FRMD1|Q8N878;PRSS23|O95084;PDZD4|Q76G19;KBTBD2|Q8IY47;KLHL36|Q8N4N3;OCLM|Q9Y5M6;CABLES2|Q9BTV7;DERL3|E7EVA4;C2CD4B|A6NLJ0;TTC7B|Q86TV6
CIDm00003054|d, diethylstilbestrol	PDYN|P01213;HECTD2|Q5U5R9;GSTT2B|P0CG30;SERF1B|O75920;HIST1H2AH|Q96KK5;CHID1|H0YC89;SEC14L4|Q9UDX3;HIST1H2AJ|Q99878;RFC2|P35250;HIST2H2AB|Q8IUE6;KCNA7|Q96RP8;CPXM1|Q96SM3;DHX35|Q9H5Z1;KCNV2|Q8TDN2;HIST2H2AC|Q16777;HIST1H2AD|P20671;GNRHR2|Q96P88;H2AFJ|Q9BTM1;SEC14L3|Q9UDX4;UBE3B|Q7Z3V4;MDS2|Q8NDY4;PAQR7|Q86WK9;C12orf29|Q8N999;ERI2|A8K979;CABLES2|Q9BTV7;HIST2H2AA4|Q6FI13;POLR2K|P53803;DOK6|Q6PKX4
CIDm00002826|SCHEMBL26609	DUXA|A6NLW8;SGK494|Q96LW2;CES4A|Q5XG92;HIST1H2BM|Q99879;LBX2|Q6XYB7;PCDHA12|Q9UN75;SATB1|C9JP21;PCDHAC2|Q9Y5I4;CDHR4|A6H8M9;ARMC5|Q96C12;ARL15|Q9NXU5;SBNO1|A3KN83;H2BFM|P0C1H6;DUX4L2|P0CJ85;ATP5MC2|Q06055;TANC2|Q9HCD6;GBP7|Q8N8V2;PCDHGA3|Q9Y5H0;ATF7IP2|Q5U623;PCDHA3|Q9Y5H8;PCDHA9|Q9Y5H5;ARL13A|Q5H913;RAB42|Q8N4Z0;PCDHGB6|Q9Y5F9;SSX5|Q5JQ63;PCDHA11|Q9Y5I1;PCDHA8|Q9Y5H6;DUX4L4|P0CJ87;MDS2|Q8NDY4;PC…
CIDm00004784|sodium;phenylmethanesulfonyl fluoride	WFDC13|Q8IUB5;HIST1H2AH|Q96KK5;WFDC5|Q8TCV5;HIST1H2AJ|Q99878;WFDC3|Q8IUB2;HIST2H2AB|Q8IUE6;MRPL11|Q9Y3B7;HIST2H2AC|Q16777;HIST1H2AD|P20671;H2AFJ|Q9BTM1;RBMXL2|O75526;HIST2H2AA4|Q6FI13
CIDm00001764|SCHEMBL6692026	GPRC5D|Q9NZD1;GPR153|Q6NV75;GPR148|Q8TDV2;GPR162|Q16538;EFCAB9|A8MZ26;INO80C|K7EIY8;CALML4|Q96GE6;PEBP4|Q96S96;GPR151|Q8TDV0;ARL15|Q9NXU5;EFCAB2|Q5VUJ9;COX6A2|Q02221;EFCAB8|A8MWE9;GBP7|Q8N8V2;GPR82|Q96P67;SLFN12|Q8IYM2;ARL13A|Q5H913;RAB42|Q8N4Z0;GPR150|Q8NGU9;PLEKHH1|Q9ULM0;GPR135|Q8IZ08;FRMD1|Q8N878;OXGR1|Q96P68;MDS2|Q8NDY4;GPR141|Q7Z602;LPAR5|Q9H1C0;ANKEF1|Q9NU02;HCAR1|Q9BXC0
CIDm00001912|SCHEMBL16079734	ECHDC2|Q86YB7;CTXN3|Q4LDR2;SATB1|C9JP21;ERP27|Q96DN0;LRRC3C|A6NJW4;KCTD16|Q68DU8;KLHL28|Q9NXS3;LRRC3|Q9BY71;P2RX5|K7EQ78;KBTBD12|Q3ZCT8;SLC2A10|O95528;FAM122B|G1UD79;KIAA1522|Q9P206;GNRHR2|Q96P88;B4GALNT4|Q76KP1;MDS2|Q8NDY4;PAQR7|Q86WK9;KBTBD2|Q8IY47;KLHL36|Q8N4N3;CABLES2|Q9BTV7;FAM155B|O75949;CMYA5|Q8N3K9;TTC7B|Q86TV6;SLC16A5|O15375
CIDm00004510|trinitroglycerol	SGK494|Q96LW2;ARRDC2|Q8TBH0;DDX60L|Q5H9U9;IFFO1|Q0D2I5;COX6A1|P12074;RBMXL2|O75526;PRR15|Q8IV56;ANKK1|Q8NFD2
CIDm00002561|SCHEMBL2799257	AKR1C8P|Q5T2L2;NOXRED1|Q6NXP6;SATB1|C9JP21;LENEP|Q9Y5L5;USP29|Q9HBJ7;TIFA|Q96CG3;P2RX5|K7EQ78;PGBD3|Q8N328;OXNAD1|Q96HP4;C1orf43|Q9BWL3;DHRS7|Q9Y394;C6orf47|O95873
CIDm00023994|zinc-64	DPP9|Q86TI2;MOB3A|Q96BX8;NUDT17|P0C025;KLC4|Q9NSK0;CDK18|A0A0A0MSJ6;GPR153|Q6NV75;GABRA6|Q16445;NHLRC2|Q8NBF2;KCNK12|Q9HB15;TCP11L1|Q9NUJ3;ZNF836|Q6ZNA1;SLITRK4|Q8IW52;RASL10A|Q92737;EIF4E|H0Y8J7;ZNF226|Q9NYT6;RTN1|Q16799;KANSL3|Q9P2N6;NT5DC3|Q86UY8;ZNF660|Q6AZW8;ANKDD1A|Q495B1;MOB3C|Q70IA8;ZNF771|Q7L3S4;ZNF808|Q8N4W9;WSB2|Q9NYS7;ZFP62|Q8NB50;ARL10|Q8N8L6;ZNF112|Q9UJU3;ZIM3|Q96PE6;ASB17|Q8WXJ9;ST…
CIDm53477714|AGN-PC-09TKB8	SATB1|C9JP21;ZFAND1|Q8TCF1;NKX6-3|A6NJ46;SBNO1|A3KN83;UBE2NL|Q5JXB2;ZSWIM8|A7E2V4;MUCL1|Q96DR8;ZCWPW2|Q504Y3;INMT-MINDY4|F8WBC2;PRSS46P|E5RG02;ZSWIM6|Q9HCJ5;GALNT14|Q96FL9;SULT1C2|C9JSR0
CIDm00448110|SCHEMBL1506775	THAP10|Q9P2Z0;MOB3A|Q96BX8;FSD1L|Q9BXM9;C11orf84|Q9BUA3;GPANK1|O95872;FAM49A|Q9H0Q0;TIGD6|Q17RP2;DUXA|A6NLW8;RNF113B|Q8IZP6;THAP8|Q8NA92;ZFR2|Q9UPR6;CREB5|Q02930;LBX2|Q6XYB7;SPAG7|O75391;INSM2|Q96T92;ZNF618|B5MDS3;METTL5|Q9NRN9;SERF1B|O75920;ZNF608|Q9ULD9;TIGD4|Q8IY51;TTC14|Q96N46;THAP3|Q8WTV1;PHF3|Q92576;GMEB1|Q9Y692;SBNO1|A3KN83;RSPH6A|Q9H0K4;THAP6|Q8TBB0;ZUFSP|Q96AP4;CPXCR1|Q8N123;DUX4L2|P0CJ8…
CIDm00000937|zinc dinicotinate	GPRC5D|Q9NZD1;GPR153|Q6NV75;GPR148|Q8TDV2;GPR162|Q16538;SLC35F2|Q8IXU6;STX16-NPEPL1|H3BU86;GPR151|Q8TDV0;GPR82|Q96P67;SLC35F1|Q5T1Q4;GPR150|Q8NGU9;GPR142|Q7Z601;GPR135|Q8IZ08;GPR141|Q7Z602;SLC23A3|Q6PIS1;GPR45|Q9Y5Y3;GPN2|Q9H9Y4
CIDm53774028|AGN-PC-09YLZD	THAP10|Q9P2Z0;MOB3A|Q96BX8;FSD1L|Q9BXM9;C11orf84|Q9BUA3;GPANK1|O95872;FAM49A|Q9H0Q0;TIGD6|Q17RP2;DUXA|A6NLW8;THAP8|Q8NA92;ZFR2|Q9UPR6;CREB5|Q02930;LBX2|Q6XYB7;SPAG7|O75391;INSM2|Q96T92;ZNF618|B5MDS3;METTL5|Q9NRN9;SERF1B|O75920;ZNF608|Q9ULD9;TIGD4|Q8IY51;TTC14|Q96N46;THAP3|Q8WTV1;PHF3|Q92576;GMEB1|Q9Y692;SBNO1|A3KN83;RSPH6A|Q9H0K4;THAP6|Q8TBB0;ZUFSP|Q96AP4;CPXCR1|Q8N123;DUX4L2|P0CJ85;GPATCH11|Q8N9…
CIDm00060146|SCHEMBL13291483	GPRC5D|Q9NZD1;GPR153|Q6NV75;GPR162|Q16538;SELENOO|Q9BVL4;SERF1B|O75920;CHID1|H0YC89;IFFO1|Q0D2I5;CCDC58|Q4VC31;C10orf67|Q8IYJ2;CMC2|Q9NRP2;CCNQ|Q8N1B3;TANC2|Q9HCD6;GPR82|Q96P67;LEXM|Q3ZCV2;KIAA1522|Q9P206;NIPSNAP3B|Q9BS92;HSDL1|Q3SXM5;OXGR1|Q96P68;GPR141|Q7Z602;SUCNR1|Q9BXA5;SLC23A3|Q6PIS1;LPAR5|Q9H1C0;PIGP|P57054;SVOPL|Q8N434;C6orf203|Q9P0P8;GPR160|Q9UJ42;NDUFS5|O43920;BCLAF3|A2AJT9;HCAR1|Q9BXC0…
CIDm00000783|p-Hydrogen	NHLRC2|Q8NBF2;PIGY|Q3MUY2;RUNDC1|Q96C34;ECHDC2|Q86YB7;METTL7B|Q6UX53;CHID1|H0YC89;RHCE|P18577;NDUFA3|O95167;C5orf63|A6NC05;VCX2|Q9H322;GRTP1|Q5TC63;ARSH|Q5FYA8;DHX35|Q9H5Z1;PTH2|Q96A98;UGT2B28|Q9BY64;SLC2A10|O95528;SH3BGRL3|Q9H299;P2RY8|Q86VZ1;DERL3|E7EVA4;MPND|Q8N594
CIDm00002513|sodium;dimethylarsinic acid;trihydrate	GDAP1L1|Q96MZ0;MASP1|F8W876;WSB2|Q9NYS7;RCN2|Q14257;ASB17|Q8WXJ9;CAPSL|Q8WWF8;SUMF2|Q8NBJ7;LGALS2|P05162;FBXL6|Q8N531;SEC14L4|Q9UDX3;SPSB3|Q6PJ21;NPNT|D6RH31;CPA5|Q8WXQ8;PRR5-ARHGAP8|B1AHC3;EFCAB8|A8MWE9;NEURL2|Q9BR09;RAD51|E9PI54;EFCAB14|O75071;GTDC1|Q4AE62;PDZD4|Q76G19;SPSB2|Q99619;RPL8|P62917;SLC23A3|Q6PIS1;SVOPL|Q8N434;EFCAB5|A4FU69;EIF1B|O60739;DNAJC16|Q9Y2G8;C11orf74|Q86VG3;SPSB4|Q96A44;DIP…
CIDm00001153|tyrosine t23g7	CHEK2|H0Y820;CRYBG1|Q9Y4K1;HECTD2|Q5U5R9;VPS13B|Q7Z7G8;H2AFV|Q71UI9;PUS10|Q3MIT2;PSMG3|Q9BT73;KLHDC9|Q8NEP7;FDXACB1|Q9BRP7;CDK11B|A0A0D9SEN2;UBFD1|O14562;DCDC1|P59894;FGF11|Q92914;DAAM2|Q86T65;CDKL4|Q5MAI5;GIPC3|Q8TF64;DCDC2C|A8MYV0;MRPL37|Q9BZE1;KIAA1522|Q9P206;CRYBG2|Q8N1P7;SBK1|Q52WX2;LUZP4|Q9P127;LGALS8|Q5T3P9;CCDC102A|Q96A19;MOSPD3|O75425;TROAP|Q12815;DERL3|E7EVA4;SPATA32|Q96LK8
CIDm00000931|zirconium-naphthalene	GPRC5D|Q9NZD1;GPR153|Q6NV75;NAP1L3|Q99457;GPR162|Q16538;NAP1L6|A6NFF2;NAP1L5|Q96NT1;MPPED1|O15442;GPR82|Q96P67;TEX30|Q5JUR7;ABHD16B|Q9H3Z7;OXGR1|Q96P68;GPR141|Q7Z602;LPAR5|Q9H1C0;GPR160|Q9UJ42;HCAR1|Q9BXC0
CIDm05280343|quercetin-3-beta-d	PPRC1|Q5VV67;TPST1|O60507;MT1B|P07438;CNTLN|Q9NXG0;TAAR6|Q96RI8;NAP1L3|Q99457;ACSM4|P0C7M7;FBXO27|Q8NI29;ZNF415|Q09FC8;TMEM9|Q9P0T7;CSMD3|Q7Z407;SRGAP1|Q7Z6B7;HM13|A0A0C4DGU3;SLC2A12|Q8TD20;SGK494|Q96LW2;SERTAD3|Q9UJW9;C10orf88|Q9H8K7;ABCC12|Q96J65;FBXL13|Q8NEE6;EFS|O43281;DCAF11|Q8TEB1;NAA16|Q6N069;WDR83|Q9BRX9;PRELID3B|Q9Y3B1;FAM92B|Q6ZTR7;FCHSD1|Q86WN1;SLC44A2|Q8IWA5;PPP1R32|Q7Z5V6;CTTNBP2|Q8W…
CIDm00002028|SCHEMBL15082690	CHEK2|H0Y820;SATB1|C9JP21;LENEP|Q9Y5L5;MMEL1|Q495T6;KLHDC9|Q8NEP7;MFSD14A|Q96MC6;GRPEL2|Q8TAA5;CDKL4|Q5MAI5;MFSD14B|Q5SR56;QTRT2|Q9H974;CCDC102A|Q96A19;DOK3|Q7L591;CSNK1A1|E7ETM0;DIP2C|Q9Y2E4;POM121C|A8CG34
CIDm00005978|SCHEMBL15474330	PDYN|P01213;BEST4|Q8NFU0;CDK18|A0A0A0MSJ6;MT1E|P04732;INPP4A|Q96PE3;TCP11L1|Q9NUJ3;RPL39|P62891;PPIE|E9PKY5;IGSF11|Q5DX21;IQCF6|A8MYZ5;SNAPC2|Q13487;CES4A|Q5XG92;IFNA7|P01567;FANCE|Q9HB96;CTXN3|Q4LDR2;ASMT|I7HFW6;RNF123|Q5XPI4;TTC9|Q92623;GAGE1|Q13065;RBMS2|Q15434;CD200R1L|Q6Q8B3;PEBP4|Q96S96;KLHDC2|Q9Y2U9;CHTF8|P0CG13;DCUN1D2|Q6PH85;EML4|Q9HC35;TCL1B|O95988;CCDC59|Q9P031;RPL35|P42766;CDK11B|A0A0…
CIDm00003003|SCHEMBL1697158	MBD3L2|Q8NHZ7;SRGAP1|Q7Z6B7;ZNF618|B5MDS3;HIST1H2AH|Q96KK5;H2AFV|Q71UI9;TTC14|Q96N46;DEPDC7|Q96QD5;ZFP91-CNTF|A0A0A6YYC7;TSPYL6|Q8N831;CPXCR1|Q8N123;HIST2H2AC|Q16777;CRYBG2|Q8N1P7;CYP4X1|Q8N118;LGALS8|Q5T3P9;CFAP43|Q8NDM7;HIST2H2AA4|Q6FI13;ZFP57|A0A140T983
CIDm00081462|bistris	RUNDC1|Q96C34;NOXRED1|Q6NXP6;ASMT|I7HFW6;HIST1H2AH|Q96KK5;METTL7B|Q6UX53;HIST1H2AJ|Q99878;TBC1D26|Q86UD7;HIST2H2AB|Q8IUE6;TBC1D28|Q2M2D7;DHX35|Q9H5Z1;HIST2H2AC|Q16777;RAD51|E9PI54;HIST1H2AD|P20671;H2AFJ|Q9BTM1;MDS2|Q8NDY4;DHRS12|A0PJE2;HIST2H2AA4|Q6FI13;DIP2C|Q9Y2E4;MRPL48|Q96GC5
CIDm00001805|wr 183027	OR8H3|Q8N146;OR10Q1|Q8NGQ4;OR9G4|Q8NGQ1;OR8U1|Q8NH10;OR5K3|A6NET4;OR5AK2|Q8NH90;SNAPC2|Q13487;VPS13B|Q7Z7G8;NPIPA2|E9PIF3;OR8K3|Q8NH51;OR5L1|Q8NGL2;SATB1|C9JP21;SERF1B|O75920;OR5AU1|Q8NGC0;OR8K1|Q8NGG5;HIST1H2AH|Q96KK5;LENEP|Q9Y5L5;OR8D4|Q8NGM9;OR8I2|Q8N0Y5;OR5H6|Q8NGV6;OR8A1|Q8NGG7;OR5P2|Q8WZ92;CXorf67|Q86X51;OR8B2|Q96RD0;HIST1H2AJ|Q99878;OR5B21|A6NL26;OR5H2|Q8NGV7;OR14K1|Q8NGZ2;NPIPA3|E9PNV8;OR…
CIDm00000768|prussic acid	ANXA2R|Q3ZCQ2;SERF1B|O75920;DHX35|Q9H5Z1
CIDm00004122|oncodazole	GPRC5D|Q9NZD1;GPR153|Q6NV75;GPR162|Q16538;SERF1B|O75920;USP41|Q3LFD5;CPED1|A4D0V7;H2BFWT|Q7Z2G1;USP29|Q9HBJ7;CCNG1|P51959;USP50|Q70EL3;CAST|A0A0C4DGB5;HIST1H2AJ|Q99878;H2BFM|P0C1H6;LIPH|Q8WWY8;HIST2H2AB|Q8IUE6;HAUS8|Q9BT25;CCNQ|Q8N1B3;HIST1H2AC|Q93077;KIFC2|Q96AC6;RAD51|E9PI54;GPR82|Q96P67;HIST1H2AA|Q96QV6;KIAA1522|Q9P206;CENPN|Q96H22;OXGR1|Q96P68;GPR141|Q7Z602;SUCNR1|Q9BXA5;MRPL55|Q7Z7F7;LPAR5|Q…
CIDm00001206|methamphetamine-d4	OR6X1|Q8NH79;OR2T10|Q8NGZ9;GPRC5D|Q9NZD1;OR2W1|Q9Y3N9;OR7G3|Q8NG95;OR2T12|Q8NG77;GPR153|Q6NV75;OR2M2|Q96R28;OR52A5|Q9H2C5;OR7E24|Q6IFN5;OR10A7|Q8NGE5;OR52N4|Q8NGI2;OR2S2|Q9NQN1;OR6B1|O95007;OR2D2|Q9H210;OR3A1|P47881;OR51A7|Q8NH64;GPR162|Q16538;OR52I1|Q8NGK6;OR52B6|Q8NGF0;OR1J4|Q8NGS1;OR2T35|Q8NGX2;OR1M1|Q8NGA1;OR2T8|A6NH00;OR7D4|Q8NG98;OR2D3|Q8NGH3;OR5V1|Q9UGF6;OR2H1|Q9GZK4;OR6V1|Q8N148;OR52K2|Q8…
CIDm00002676|SCHEMBL6241950	MAST4|O15021;NRIP3|Q9NQ35;GBP7|Q8N8V2;LY6E|Q16553;RAB42|Q8N4Z0;PLEKHH1|Q9ULM0;FRMD1|Q8N878;PRSS23|O95084;MDS2|Q8NDY4;CCDC102A|Q96A19;DHRS12|A0PJE2;RAB15|J3QSF4
CIDm00656550|but-3-enylglucosinolate	THAP10|Q9P2Z0;MOB3A|Q96BX8;FSD1L|Q9BXM9;C11orf84|Q9BUA3;GPANK1|O95872;FAM49A|Q9H0Q0;TIGD6|Q17RP2;THAP8|Q8NA92;ZFR2|Q9UPR6;CREB5|Q02930;SPAG7|O75391;PCDHA12|Q9UN75;INSM2|Q96T92;ZNF618|B5MDS3;METTL5|Q9NRN9;PARD3B|A0A087X1S9;SERF1B|O75920;ZNF608|Q9ULD9;PCDHAC2|Q9Y5I4;TIGD4|Q8IY51;TTC14|Q96N46;THAP3|Q8WTV1;PHF3|Q92576;SBNO1|A3KN83;RSPH6A|Q9H0K4;THAP6|Q8TBB0;ZUFSP|Q96AP4;CPXCR1|Q8N123;GPATCH11|Q8N954;…
CIDm00000389|ornithine-d	RUNDC1|Q96C34;NPIPA2|E9PIF3;METTL5|Q9NRN9;CXorf67|Q86X51;NPIPA3|E9PNV8;NPIPA5|E9PKD4;GRTP1|Q5TC63;MRPL11|Q9Y3B7;RLN3|Q8WXF3;P2RY8|Q86VZ1;TUBAL3|A6NHL2;CTRB2|H3BP92;DDX49|Q9Y6V7
CIDm00054454|CID941617	INO80C|K7EIY8;MCM6|Q14566;RFC2|P35250;GABPB2|Q8TAK5;RIMBP3C|A6NJZ7;PLEKHH1|Q9ULM0;FRMD1|Q8N878;MDS2|Q8NDY4;POLR2K|P53803;RIMBP3B|A6NNM3
CIDm00005921|Nitrosodiethylamin-d4	CA5B|Q9Y2D0;SIPA1L2|Q9P2F8;SERF1B|O75920;ARHGAP20|Q9P2F6;SBNO1|A3KN83;ARHGAP36|Q6ZRI8;TANC2|Q9HCD6;TCHHL1|Q5QJ38;ARHGAP40|Q5TG30;SSBP4|Q9BWG4;ARHGAP11A|Q6P4F7;CABLES2|Q9BTV7;C6orf47|O95873
CIDm00073212|Diplumbene	NLRP4|Q96MN2;SUSD1|Q6UWL2;PPIE|E9PKY5;ANXA2R|Q3ZCQ2;RNF113B|Q8IZP6;C10orf88|Q9H8K7;SH2D3A|Q9BRG2;IFNA10|P01566;ECHDC2|Q86YB7;CAPSL|Q8WWF8;TAS2R40|P59535;TAS2R50|P59544;SATB1|C9JP21;SERF1B|O75920;CWH43|Q9H720;IFNA14|P01570;MSANTD3|Q96H12;TTC14|Q96N46;USP50|Q70EL3;NPNT|D6RH31;MCM6|Q14566;TSPAN31|Q12999;ADGRA1|Q86SQ6;PHF3|Q92576;ZFP91-CNTF|A0A0A6YYC7;TAS2R31|P59538;MMRN1|Q13201;CPXCR1|Q8N123;SMG7|E9…
CIDm00002506|UNII-81HH79X39W	CAAP1|Q9H8G2;DPY19L3|Q6ZPD9;RAD51|E9PI54;FAM122B|G1UD79;KIAA1522|Q9P206;COL21A1|Q96P44;BCL7C|Q8WUZ0;PIGP|P57054;ZNF131|D6R9I2
CIDm00003779|UNII-DIA2A74855	NAT1|P18440;GPRC5D|Q9NZD1;GPR153|Q6NV75;GPR162|Q16538;SERF1B|O75920;METTL7B|Q6UX53;LIPM|Q5VYY2;MMEL1|Q495T6;CAST|A0A0C4DGB5;ARL15|Q9NXU5;LIPK|Q5VXJ0;OAZ2|O95190;LIPH|Q8WWY8;GBP7|Q8N8V2;RAD51|E9PI54;GPR82|Q96P67;ARL13A|Q5H913;RAB42|Q8N4Z0;RGS11|O94810;SPHKAP|Q2M3C7;OXGR1|Q96P68;GPR141|Q7Z602;SUCNR1|Q9BXA5;LPAR5|Q9H1C0;RAB15|J3QSF4;GPR160|Q9UJ42;RABL3|Q5HYI8;IRGQ|Q8WZA9;HCAR1|Q9BXC0;C6orf47|O95873
CIDm00000190|Adenine-2,8-3H	CDK18|A0A0A0MSJ6;INSL6|Q9Y581;RNF113B|Q8IZP6;RPL32|P62910;HIST1H2AH|Q96KK5;LGALS2|P05162;CLIP4|Q8N3C7;HIST1H2AJ|Q99878;FDXACB1|Q9BRP7;CDK11B|A0A0D9SEN2;RFC5|P40937;HIST2H2AB|Q8IUE6;HIST1H2AD|P20671;RIMBP3C|A6NJZ7;NR2C2AP|Q86WQ0;H2AFJ|Q9BTM1;PLEKHH1|Q9ULM0;FRMD1|Q8N878;PTRHD1|Q6GMV3;C12orf29|Q8N999;HIST2H2AA4|Q6FI13;RIMBP3B|A6NNM3;FRMD8|Q9BZ67
CIDm00002336|CID6911868	CLVS2|Q5SYC1;SPATA17|Q96L03;OR4S2|Q8NH73;OR6X1|Q8NH79;OR2T10|Q8NGZ9;MYNN|Q9NPC7;OR2W1|Q9Y3N9;OR7G3|Q8NG95;WFDC13|Q8IUB5;OR1Q1|Q15612;HPS3|Q969F9;ACYP1|P07311;OR13G1|Q8NGZ3;OR4C46|A6NHA9;OR2T12|Q8NG77;NOBOX|O60393;HS1BP3|Q53T59;OR4A16|Q8NH70;PDE7A|Q13946;INPP4A|Q96PE3;OR2M2|Q96R28;OR10Q1|Q8NGQ4;OR52A5|Q9H2C5;ACSM4|P0C7M7;MLANA|Q16655;OR2W3|Q7Z3T1;PGRMC2|O15173;P2RY10|O00398;VN1R2|Q8NFZ6;CSMD3|Q7Z4…
CIDm00009276|d-Bulbocapnine	THAP10|Q9P2Z0;MOB3A|Q96BX8;FSD1L|Q9BXM9;C11orf84|Q9BUA3;GPANK1|O95872;FAM49A|Q9H0Q0;TIGD6|Q17RP2;DUXA|A6NLW8;C10orf88|Q9H8K7;THAP8|Q8NA92;ZFR2|Q9UPR6;CREB5|Q02930;LBX2|Q6XYB7;SPAG7|O75391;INSM2|Q96T92;ZNF618|B5MDS3;METTL5|Q9NRN9;SERF1B|O75920;ZNF608|Q9ULD9;TIGD4|Q8IY51;MSANTD3|Q96H12;TTC14|Q96N46;THAP3|Q8WTV1;PHF3|Q92576;SBNO1|A3KN83;RSPH6A|Q9H0K4;THAP6|Q8TBB0;ZUFSP|Q96AP4;CPXCR1|Q8N123;DUX4L2|P0…
CIDm00003640|ZINC00607920	INSL6|Q9Y581;NOXRED1|Q6NXP6;SATB1|C9JP21;GIN1|Q9NXP7;RFC2|P35250;C1orf131|Q8NDD1;RCC1|C9JW69;FKBP7|F8WE12;OXNAD1|Q96HP4;PRSS46P|E5RG02;PPIL6|B4DEK6;DHRS12|A0PJE2;HTN1|P15515;DERL3|E7EVA4;ZNF131|D6R9I2
CIDm00000753|glycerol-d	THAP10|Q9P2Z0;MOB3A|Q96BX8;NUDT17|P0C025;WFDC13|Q8IUB5;FSD1L|Q9BXM9;NHLRC2|Q8NBF2;C11orf84|Q9BUA3;TCP11L1|Q9NUJ3;METAP2|P50579;SLITRK4|Q8IW52;GDAP1L1|Q96MZ0;TTLL12|Q14166;NANOGP1|Q8N7R0;GPANK1|O95872;FAM49A|Q9H0Q0;TIGD6|Q17RP2;ARMC8|Q8IUR7;ANXA2R|Q3ZCQ2;RNPS1|Q15287;DUXA|A6NLW8;CBWD1|Q9BRT8;PLPPR3|Q6T4P5;RCN2|Q14257;ARL10|Q8N8L6;ISOC1|Q96CN7;ASXL3|Q9C0F0;C10orf88|Q9H8K7;THAP8|Q8NA92;HSF5|Q4G112;R…
CIDm00000450|CID9993501	OR4S2|Q8NH73;MRPS5|P82675;MT1B|P07438;OR1Q1|Q15612;ACYP1|P07311;OR13G1|Q8NGZ3;CDK18|A0A0A0MSJ6;OR4C46|A6NHA9;OR4A16|Q8NH70;RNF217|Q8TC41;INPP4A|Q96PE3;GDAP1L1|Q96MZ0;PGRMC2|O15173;GKN1|Q9NS71;RBP5|P82980;RPL39|P62891;GMNC|A6NCL1;ANXA2R|Q3ZCQ2;NADK|O95544;OR4Q3|Q8NH05;RUNX1T1|Q06455;MAP7D1|Q3KQU3;C10orf88|Q9H8K7;REPS2|Q8NFH8;PRAMEF8|Q5VWM4;OR2AT4|A6NND4;NAA16|Q6N069;LONRF1|Q17RB8;IGF2BP3|O00425;WW…
CIDm00005590|4-tert-Octylphenol-3,5-d2 monoethoxylate solution	RXFP1|Q9HBX9;ARL10|Q8N8L6;CAPN9|O14815;STX16-NPEPL1|H3BU86;METTL7B|Q6UX53;PUS10|Q3MIT2;H2BFWT|Q7Z2G1;ARL15|Q9NXU5;HIST1H2BO|P23527;HIST1H2AJ|Q99878;H2BFM|P0C1H6;SV2B|Q7L1I2;ADAL|H3BUD6;CCDC182|A6NF36;CNPPD1|Q9BV87;HIST1H2AA|Q96QV6;ARL13A|Q5H913;SIGLEC9|Q9Y336;SLC25A40|Q8TBP6;TUBAL3|A6NHL2;ARL16|Q0P5N6;SLC25A51|Q9H1U9;ANKRD7|Q92527;EIF1B|O60739;SLC25A43|Q8WUT9;HIST2H2AA4|Q6FI13
CIDm00023925|iron-58(2+)	PPIL3|B8ZZ77;ZC3H12B|Q5HYM0;ANXA2R|Q3ZCQ2;C10orf88|Q9H8K7;TRIP10|W4VSQ9;HIST1H2AH|Q96KK5;H2AFV|Q71UI9;ARL5A|Q9Y689;MSANTD3|Q96H12;ARMC5|Q96C12;MUC19|Q7Z5P9;HIST1H2AJ|Q99878;RMND5B|Q96G75;SPIRE2|Q8WWL2;UBFD1|O14562;HBG2|P69892;HIST2H2AB|Q8IUE6;COQ10A|Q96MF6;HIST2H2AC|Q16777;HIST1H2AD|P20671;H2AFJ|Q9BTM1;PPIL6|B4DEK6;PCGF3|Q3KNV8;KDELC2|Q7Z4H8;EIF1B|O60739;DNAJC16|Q9Y2G8
CIDm00006049|ETHYLENEDIAMINETETRAACETICACID-D16	MRPS22|P82650;RPS29|P62273;POLE4|Q9NR33;C11orf84|Q9BUA3;ANXA2R|Q3ZCQ2;ARL10|Q8N8L6;CCDC183|Q5T5S1;SATB1|C9JP21;SERF1B|O75920;CPED1|A4D0V7;H2BFWT|Q7Z2G1;CDHR4|A6H8M9;LGALS2|P05162;PEBP4|Q96S96;MUC19|Q7Z5P9;ARL15|Q9NXU5;HIST1H2BO|P23527;HIST1H2AJ|Q99878;H2BFM|P0C1H6;ACTR3C|Q9C0K3;GP1BB|P13224;TTC38|Q5R3I4;CCDC182|A6NF36;BAHCC1|Q9P281;HIST1H2AA|Q96QV6;RPL41|P62945;C1orf123|Q9NWV4;CDV3|Q9UKY7;RHOBTB1…
CIDm00000791|CID9989320	FSD1L|Q9BXM9;DPRX|A6NFQ7;FAM49A|Q9H0Q0;TAS2R41|P59536;HSF5|Q4G112;GSTT2B|P0CG30;TAS2R40|P59535;RPL32|P62910;TAS2R50|P59544;ASMT|I7HFW6;TTC9|Q92623;ARGFX|A6NJG6;TAS2R31|P59538;SWT1|Q5T5J6;MRPL30|Q8TCC3;TAS2R19|P59542;TAS2R30|P59541;TAS2R42|Q7RTR8;TAS2R20|P59543;MRPL33|O75394;TAS2R39|P59534;ISX|Q2M1V0;ANKRD66|B4E2M5
CIDm00000317|RGJOEKWQDUBAIZ-FTAFPTFXSA-N	KLHDC9|Q8NEP7;H2BFM|P0C1H6;HMCES|Q96FZ2;SWT1|Q5T5J6;CDKL4|Q5MAI5;ATF7IP2|Q5U623;SLC25A34|Q6PIV7;SLC25A35|Q3KQZ1;SLC25A40|Q8TBP6;SLC18B1|Q6NT16;LPIN3|Q9BQK8;SLC25A51|Q9H1U9;SLC23A3|Q6PIS1;SVOPL|Q8N434;CSNK1A1|E7ETM0;C6orf47|O95873
CIDm00036070|Ultramid A3 times. G7	THAP10|Q9P2Z0;MOB3A|Q96BX8;FSD1L|Q9BXM9;C11orf84|Q9BUA3;GPANK1|O95872;FAM49A|Q9H0Q0;TIGD6|Q17RP2;DUXA|A6NLW8;ASXL3|Q9C0F0;THAP8|Q8NA92;ZFR2|Q9UPR6;CREB5|Q02930;LBX2|Q6XYB7;SPAG7|O75391;INSM2|Q96T92;ZNF618|B5MDS3;METTL5|Q9NRN9;SERF1B|O75920;ZNF608|Q9ULD9;TIGD4|Q8IY51;TTC14|Q96N46;THAP3|Q8WTV1;PHF3|Q92576;GMEB1|Q9Y692;SBNO1|A3KN83;RSPH6A|Q9H0K4;IFFO1|Q0D2I5;THAP6|Q8TBB0;ZUFSP|Q96AP4;RFPL4A|A6NLU0;C…
CIDm00114943|protoberberine iodide	THAP10|Q9P2Z0;MOB3A|Q96BX8;FSD1L|Q9BXM9;C11orf84|Q9BUA3;GPANK1|O95872;FAM49A|Q9H0Q0;TIGD6|Q17RP2;C10orf88|Q9H8K7;THAP8|Q8NA92;ZFR2|Q9UPR6;CREB5|Q02930;SPAG7|O75391;INSM2|Q96T92;ZNF618|B5MDS3;METTL5|Q9NRN9;SERF1B|O75920;ZNF608|Q9ULD9;TIGD4|Q8IY51;MSANTD3|Q96H12;TTC14|Q96N46;THAP3|Q8WTV1;PHF3|Q92576;SBNO1|A3KN83;RSPH6A|Q9H0K4;THAP6|Q8TBB0;ZUFSP|Q96AP4;CPXCR1|Q8N123;GPATCH11|Q8N954;DPF1|C8C3P2;ZNF80…
CIDm00005262|2b, sphingosine-1-phosphate	GPRC5D|Q9NZD1;PPIL3|B8ZZ77;GPR153|Q6NV75;GPR148|Q8TDV2;ARRDC2|Q8TBH0;GPR162|Q16538;FAM91A1|Q658Y4;GPR151|Q8TDV0;MAST4|O15021;SBNO1|A3KN83;PXDC1|Q5TGL8;FKBP7|F8WE12;GPR82|Q96P67;GPR150|Q8NGU9;PRSS46P|E5RG02;GPR142|Q7Z601;SPNS3|Q6ZMD2;PLEKHH1|Q9ULM0;GPR135|Q8IZ08;FRMD1|Q8N878;GPR141|Q7Z602;CERS4|Q9HA82;RGS5|O15539;GPR45|Q9Y5Y3;ABHD14A-ACY1|C9JMV9
CIDm00003961|SCHEMBL14169596	GPRC5D|Q9NZD1;GPR153|Q6NV75;GPR162|Q16538;SLC35F2|Q8IXU6;EFCAB9|A8MZ26;CALML4|Q96GE6;EFCAB2|Q5VUJ9;CPA5|Q8WXQ8;EFCAB8|A8MWE9;GPR82|Q96P67;SLC35F1|Q5T1Q4;PRSS46P|E5RG02;OXGR1|Q96P68;GPR141|Q7Z602;SUCNR1|Q9BXA5;CFAP43|Q8NDM7;LPAR5|Q9H1C0;SVOPL|Q8N434;ANKEF1|Q9NU02;GPR160|Q9UJ42;MRPL38|Q96DV4;HCAR1|Q9BXC0;ANKK1|Q8NFD2
CIDm00002866|AC1LKDCY	GPRC5D|Q9NZD1;GPR153|Q6NV75;GPR162|Q16538;GPR82|Q96P67;PPP6C|Q5T1S7;GPR141|Q7Z602;GPR160|Q9UJ42;DERL3|E7EVA4
CIDm00023982|gadolinium-148	ARRDC2|Q8TBH0;SATB1|C9JP21;P2RX2|Q32MC3;SERF1B|O75920;RAD51|E9PI54;KIAA1522|Q9P206;IFIT1B|Q5T764;MRPL48|Q96GC5
CIDm00002244|deuterio 2-acetyloxybenzoate	PDYN|P01213;WFDC13|Q8IUB5;HM13|A0A0C4DGU3;C10orf88|Q9H8K7;CLK4|Q9HAZ1;MSANTD3|Q96H12;WFDC5|Q8TCV5;KLHDC9|Q8NEP7;ORC5|O43913;SMG7|E9PD50;VCX2|Q9H322;WFDC3|Q8IUB2;KIFC2|Q96AC6;UBTD2|Q8WUN7;CDKL4|Q5MAI5;KIAA1522|Q9P206;CA10|Q9NS85;RHBDL2|Q9NX52;PFKFB4|Q16877;PSG3|Q16557
CIDm00001923|SCHEMBL3119726	MT1E|P04732;NAP1L3|Q99457;ANKDD1A|Q495B1;CNTNAP5|Q8WYK1;ARHGAP20|Q9P2F6;LRRC3C|A6NJW4;CENPM|Q9NSP4;NAP1L6|A6NFF2;LRRC3|Q9BY71;SOGA3|Q5TF21;C6orf15|Q6UXA7;TSPYL6|Q8N831;CNTNAP3B|Q96NU0;CLDND1|Q9NY35;ARHGAP36|Q6ZRI8;PRR5-ARHGAP8|B1AHC3;TECPR2|O15040;ARHGAP40|Q5TG30;DIRC2|Q96SL1;ANKDD1B|A6NHY2;ARHGAP11A|Q6P4F7;FAM13B|Q9NYF5;PFKFB4|Q16877;SLC16A5|O15375
CIDm00000781|zirconium thiocyanate	KBTBD4|Q9NVX7;INSL6|Q9Y581;SERPINE3|A8MV23;SERF1B|O75920;METTL7B|Q6UX53;CLIP4|Q8N3C7;ARL15|Q9NXU5;GBP7|Q8N8V2;SLFN12|Q8IYM2;ARL13A|Q5H913;RAB42|Q8N4Z0;PLEKHH1|Q9ULM0;FRMD1|Q8N878;MDS2|Q8NDY4;CCDC102A|Q96A19;RAB15|J3QSF4;FBXO33|Q7Z6M2;FRMD8|Q9BZ67
CIDm00063062|CTK8F2185	MT1E|P04732;LONRF2|Q1L5Z9;KLHL28|Q9NXS3;KLHL33|A6NCF5;NRIP3|Q9NQ35;C1orf131|Q8NDD1;KBTBD12|Q3ZCT8;KBTBD11|O94819;USP35|Q9P2H5;USP38|Q8NB14;PNRC1|Q12796;KLHL36|Q8N4N3;C6orf47|O95873;ANKK1|Q8NFD2
CIDm44263835|AGN-PC-0743G4	C11orf84|Q9BUA3;MRPL16|Q9NX20;RUNDC1|Q96C34;HIST1H2BM|Q99879;HIST1H2BD|P58876;PARD3B|A0A087X1S9;PEBP4|Q96S96;METTL18|O95568;HIST1H2BL|Q99880;HIST1H2BO|P23527;R3HCC1|Q9Y3T6;H2BFM|P0C1H6;TBC1D26|Q86UD7;TBC1D28|Q2M2D7;HIST1H2AA|Q96QV6;NIPAL1|Q6NVV3;EIF1B|O60739;RPS20|P60866
CIDm00000205|s-allo-threonine	NAP1L3|Q99457;RPL19|P84098;ARL10|Q8N8L6;ZNF85|Q03923;NAP1L6|A6NFF2;ARL15|Q9NXU5;PXDC1|Q5TGL8;IQCA1|Q86XH1;NRIP3|Q9NQ35;NAP1L5|Q96NT1;SSX6|Q7RTT6;UBE2D3|A0A087WY85;SWT1|Q5T5J6;CDH10|Q9Y6N8;RAD51|E9PI54;ALPK2|Q86TB3;SLC25A34|Q6PIV7;ARL13A|Q5H913;SLC25A35|Q3KQZ1;POU5F2|Q8N7G0;SLC25A40|Q8TBP6;ALPK1|Q96QP1;SLC25A51|Q9H1U9;NLRP13|Q86W25;SPOCD1|Q6ZMY3;NLRP7|A0A0G2JNK3
CIDm24755486|AGN-PC-07C38H	WSB2|Q9NYS7;ASB17|Q8WXJ9;SATB1|C9JP21;ERP27|Q96DN0;CCDC43|Q96MW1;SPSB3|Q6PJ21;ACTR3C|Q9C0K3;NEURL2|Q9BR09;KIFC2|Q96AC6;ASB7|Q9H672;SPSB2|Q99619;CFAP43|Q8NDM7;SPSB4|Q96A44;FBXO33|Q7Z6M2;C6orf47|O95873
CIDm00004894|CID9906908	HECTD2|Q5U5R9;VPS13B|Q7Z7G8;PSMG3|Q9BT73;CXorf67|Q86X51;PHLDB3|Q6NSJ2;OCIAD2|Q56VL3;PSRC1|Q5T2Z1;NDUFAF8|A1L188;PLEKHO2|Q8TD55;C1orf131|Q8NDD1;PLEKHA5|B4DJX4;RAD51|E9PI54;KLF4|Q5T3J6;HBM|Q6B0K9;VWA5A|O00534;PRR15|Q8IV56;FAM217B|Q9NTX9;CABLES2|Q9BTV7
CIDm00004112|SCHEMBL9246378	KCNK12|Q9HB15;ANXA2R|Q3ZCQ2;ECHDC2|Q86YB7;CRYBG1|Q9Y4K1;NOXRED1|Q6NXP6;TTC9|Q92623;DDX60L|Q5H9U9;COX6A2|Q02221;FAM151B|Q6UXP7;ZNHIT2|Q9UHR6;INMT-MINDY4|F8WBC2;PYROXD2|Q8N2H3;INPP4B|O15327;PPP6C|Q5T1S7;EMC7|Q9NPA0;CRYBG2|Q8N1P7;DHRS7|Q9Y394;USMG5|Q96IX5;FKBP2|P26885;LGALS8|Q5T3P9;VAT1L|Q9HCJ6
CIDm00006325|olefiant gas	C11orf84|Q9BUA3;SGK494|Q96LW2;CEBPD|P49716;CLIP4|Q8N3C7;MICA|Q96QC4;WFDC10B|Q8IUB3;TUBAL3|A6NHL2;MDS2|Q8NDY4;CFAP43|Q8NDM7;SIK3|Q9Y2K2;ANKK1|Q8NFD2;MPND|Q8N594
CIDm00001079|Transmetil (TN)	METTL5|Q9NRN9;HIST1H2AH|Q96KK5;METTL7B|Q6UX53;ARSK|Q6UWY0;HIST1H2AJ|Q99878;HIST2H2AB|Q8IUE6;RAD51|E9PI54;HIST1H2AD|P20671;TRMT10B|Q6PF06;PRSS46P|E5RG02;H2AFJ|Q9BTM1;SLC18B1|Q6NT16;JADE3|Q92613;EIF1B|O60739;HIST2H2AA4|Q6FI13;CTRB2|H3BP92
CIDm00000264|CID9812753	GPRC5D|Q9NZD1;GPR153|Q6NV75;GPR148|Q8TDV2;GPR162|Q16538;NOXRED1|Q6NXP6;NPIPA2|E9PIF3;GSTT2B|P0CG30;SLC35F2|Q8IXU6;HIST1H2AH|Q96KK5;CXorf67|Q86X51;GPR151|Q8TDV0;SPCS3|P61009;HIST1H2AJ|Q99878;NPIPA3|E9PNV8;TSPYL6|Q8N831;NPIPA5|E9PKD4;HIST2H2AB|Q8IUE6;HIST1H2AD|P20671;GIPC3|Q8TF64;GPR82|Q96P67;SLC35F1|Q5T1Q4;GPR150|Q8NGU9;P2RY8|Q86VZ1;H2AFJ|Q9BTM1;SBK1|Q52WX2;OXGR1|Q96P68;GPR141|Q7Z602;DHRS12|A0PJE2…
CIDm00068740|zoledronic acid [100 microm]	HECTD2|Q5U5R9;SERF1B|O75920;INO80C|K7EIY8;ARL5A|Q9Y689;KCTD2|Q14681;USP50|Q70EL3;KLHL28|Q9NXS3;SLC44A5|Q8NCS7;DCUN1D2|Q6PH85;VARS2|Q5ST30;KLHL33|A6NCF5;RPL35|P42766;WDSUB1|Q8N9V3;GBP7|Q8N8V2;CPXM1|Q96SM3;ANKRD20A1|Q5TYW2;KBTBD12|Q3ZCT8;KIAA1522|Q9P206;KBTBD11|O94819;RAB42|Q8N4Z0;USP35|Q9P2H5;USP38|Q8NB14;PLEKHH1|Q9ULM0;FRMD1|Q8N878;MENT|Q9BUN1;USHBP1|Q8N6Y0;TSGA13|Q96PP4;RAB15|J3QSF4;KLHL36|Q8N4N…
CIDm00260534|FT-0665929	THAP10|Q9P2Z0;MOB3A|Q96BX8;FSD1L|Q9BXM9;C11orf84|Q9BUA3;GPANK1|O95872;FAM49A|Q9H0Q0;TIGD6|Q17RP2;DUXA|A6NLW8;C10orf88|Q9H8K7;THAP8|Q8NA92;ZFR2|Q9UPR6;CREB5|Q02930;LBX2|Q6XYB7;SPAG7|O75391;INSM2|Q96T92;ZNF618|B5MDS3;METTL5|Q9NRN9;SERF1B|O75920;ZNF608|Q9ULD9;TIGD4|Q8IY51;MSANTD3|Q96H12;TTC14|Q96N46;THAP3|Q8WTV1;PHF3|Q92576;SBNO1|A3KN83;RSPH6A|Q9H0K4;THAP6|Q8TBB0;ZUFSP|Q96AP4;CPXCR1|Q8N123;DUX4L2|P0…
CIDm00000702|(1S)-1-deuterioethanol	TAS2R41|P59536;WSB2|Q9NYS7;ASB17|Q8WXJ9;CCDC137|Q6PK04;AARD|Q4LEZ3;TAS2R40|P59535;TAS2R50|P59544;EFHC2|Q5JST6;SERF1B|O75920;EFCAB9|A8MZ26;EGFL8|Q99944;KRT78|Q8N1N4;CALML4|Q96GE6;LGALS2|P05162;TSFM|F8WCK2;PEBP4|Q96S96;ANXA10|Q9UJ72;TLL1|O43897;SPSB3|Q6PJ21;CWC25|Q9NXE8;ARL15|Q9NXU5;HIST1H2BL|Q99880;HIST1H2BO|P23527;HIST1H2AJ|Q99878;H2BFM|P0C1H6;TAS2R31|P59538;EFCAB2|Q5VUJ9;TFF2|Q03403;IRGC|Q6NXR0;…
CIDm00000712|Formaldehyde-13C,d2solution	ZNF354C|Q86Y25;PDYN|P01213;MOB3A|Q96BX8;LONRF3|Q496Y0;RNF44|Q7L0R7;CMC4|P56277;ZNF479|Q96JC4;TSPAN9|O75954;ZNF783|Q6ZMS7;RAB2A|P61019;ZNF737|O75373;ZNF248|Q8NDW4;AKIRIN1|Q9H9L7;PDE7A|Q13946;ZNF716|A6NP11;ZNF773|Q6PK81;ZNF836|Q6ZNA1;ZNF787|Q6DD87;TUBB3|Q13509;BOLA3|Q53S33;KLF17|Q5JT82;ZNF34|Q8IZ26;ZNF70|Q9UC06;GPANK1|O95872;ZNF415|Q09FC8;CORO7|P57737;RPL39|P62891;ILKAP|Q9H0C8;ZBTB39|O15060;TIGD6|Q…
CIDm00060878|ZINC12503190	C2CD4A|Q8NCU7;GPRC5D|Q9NZD1;GPR153|Q6NV75;FCRL5|Q96RD9;ANKDD1A|Q495B1;GPR162|Q16538;MAP3K7CL|P57077;LRRC3C|A6NJW4;SBNO1|A3KN83;CCNQ|Q8N1B3;PRR5-ARHGAP8|B1AHC3;TANC2|Q9HCD6;GPR82|Q96P67;SLC35F1|Q5T1Q4;OXGR1|Q96P68;ANKDD1B|A6NHY2;GPR141|Q7Z602;SYT14|Q8NB59;SUCNR1|Q9BXA5;SLC23A3|Q6PIS1;LPAR5|Q9H1C0;SVOPL|Q8N434;GPR160|Q9UJ42;C2CD4B|A6NLJ0;HCAR1|Q9BXC0;C6orf47|O95873
CIDm03025942|Mt 20	THAP10|Q9P2Z0;MOB3A|Q96BX8;FSD1L|Q9BXM9;C11orf84|Q9BUA3;GPANK1|O95872;FAM49A|Q9H0Q0;TIGD6|Q17RP2;ASXL3|Q9C0F0;C10orf88|Q9H8K7;THAP8|Q8NA92;ZFR2|Q9UPR6;CREB5|Q02930;SPAG7|O75391;INSM2|Q96T92;ZNF618|B5MDS3;METTL5|Q9NRN9;SERF1B|O75920;ZNF608|Q9ULD9;TIGD4|Q8IY51;MSANTD3|Q96H12;TTC14|Q96N46;THAP3|Q8WTV1;PHF3|Q92576;GMEB1|Q9Y692;SBNO1|A3KN83;RSPH6A|Q9H0K4;THAP6|Q8TBB0;ZUFSP|Q96AP4;RFPL4A|A6NLU0;CPXCR1|…
CIDm00002519|Caffeine-1-methyl-14C	NAT1|P18440;GPRC5D|Q9NZD1;GPR153|Q6NV75;GPR162|Q16538;FMNL2|Q96PY5;PRSS22|Q9GZN4;FAM91A1|Q658Y4;CAAP1|Q9H8G2;GLT8D2|Q9H1C3;KLHDC9|Q8NEP7;DUSP14|O95147;CDK11B|A0A0D9SEN2;SIKE1|Q9BRV8;SWT1|Q5T5J6;CDKL4|Q5MAI5;GPR82|Q96P67;KRT77|Q7Z794;GPR141|Q7Z602;BCL7C|Q8WUZ0;PPP2R2C|Q9Y2T4;GPR160|Q9UJ42
CIDm00002332|trisodium;benzenecarboximidamide;phosphate	METTL7B|Q6UX53;MRPL50|Q8N5N7;MDS2|Q8NDY4
CIDm00000160|CID9884956	GPRC5D|Q9NZD1;GPR153|Q6NV75;CBWD1|Q9BRT8;GPR162|Q16538;HIST1H2BM|Q99879;SATB1|C9JP21;SBNO1|A3KN83;HIST1H2BO|P23527;H2BFM|P0C1H6;CBWD2|Q8IUF1;HCAR3|P49019;SCARF2|Q96GP6;UBE2D3|A0A087WY85;RAD51|E9PI54;GPR82|Q96P67;SLFN12|Q8IYM2;CBWD6|Q4V339;COX6A1|P12074;P2RY8|Q86VZ1;EEF1E1-BLOC1S5|C9J1V9;OXGR1|Q96P68;NLRP13|Q86W25;GPR141|Q7Z602;SUCNR1|Q9BXA5;GPR160|Q9UJ42;NLRP7|A0A0G2JNK3;CBWD3|Q5JTY5;HCAR1|Q9BXC0…
CIDm00003562|CHEMBL3250431	FSD1L|Q9BXM9;FAM49A|Q9H0Q0;KCNK17|Q96T54;KCNK7|Q9Y2U2;SATB1|C9JP21;ORC5|O43913;RSPH6A|Q9H0K4;CPA5|Q8WXQ8;KIFC2|Q96AC6;WFDC10B|Q8IUB3;MDS2|Q8NDY4;DNAJC16|Q9Y2G8;ANKRD66|B4E2M5;SAA2|P0DJI9
CIDm00133881|WTUKKAOMXJCRLH-UHFFFAOYSA-N	OR6X1|Q8NH79;OR2T10|Q8NGZ9;OR2W1|Q9Y3N9;OR7G3|Q8NG95;OR2T12|Q8NG77;OR2M2|Q96R28;OR52A5|Q9H2C5;OR2W3|Q7Z3T1;OR7E24|Q6IFN5;OR10A7|Q8NGE5;OR52N4|Q8NGI2;OR2S2|Q9NQN1;OR6B1|O95007;OR2D2|Q9H210;OR3A1|P47881;OR51A7|Q8NH64;OR52I1|Q8NGK6;OR6C65|A6NJZ3;OR52B6|Q8NGF0;OR1J4|Q8NGS1;NOXRED1|Q6NXP6;OR2T35|Q8NGX2;OR1M1|Q8NGA1;OR2T8|A6NH00;OR7D4|Q8NG98;OR2D3|Q8NGH3;RPL32|P62910;OR5V1|Q9UGF6;OR2H1|Q9GZK4;OR6V1|Q8N…
CIDm00024766|SCHEMBL15263434	ASMT|I7HFW6;FBXL6|Q8N531;CPA5|Q8WXQ8;TCHHL1|Q5QJ38;RAD51|E9PI54;TUBAL3|A6NHL2;MDS2|Q8NDY4;SULT1C2|C9JSR0;SORCS2|Q96PQ0
CIDm00000784|superoxol	MT1E|P04732;ZSWIM9|Q86XI8;SGK494|Q96LW2;SEC11C|Q9BY50;C10orf88|Q9H8K7;SNAPC2|Q13487;C1orf210|Q8IVY1;NOXRED1|Q6NXP6;ZNF618|B5MDS3;KRT78|Q8N1N4;CHID1|H0YC89;LGALS2|P05162;MSANTD3|Q96H12;MST1L|Q2TV78;TTC14|Q96N46;MAP3K6|O95382;MOG|Q16653;PHLDB3|Q6NSJ2;MCM6|Q14566;ZFP91-CNTF|A0A0A6YYC7;RFXAP|O00287;PRRC1|Q96M27;RHBDD2|Q6NTF9;CCNI|Q14094;PSMB5|P28074;RFC5|P40937;PDRG1|Q9NUG6;CPXCR1|Q8N123;CCDC42|Q96M9…
CIDm66754292|AGN-PC-0H99GF	THAP10|Q9P2Z0;MOB3A|Q96BX8;FSD1L|Q9BXM9;C11orf84|Q9BUA3;GPANK1|O95872;FAM49A|Q9H0Q0;TIGD6|Q17RP2;DUXA|A6NLW8;ASXL3|Q9C0F0;THAP8|Q8NA92;ZFR2|Q9UPR6;CREB5|Q02930;LBX2|Q6XYB7;SPAG7|O75391;INSM2|Q96T92;ZNF618|B5MDS3;METTL5|Q9NRN9;SERF1B|O75920;ZNF608|Q9ULD9;TIGD4|Q8IY51;TTC14|Q96N46;THAP3|Q8WTV1;PHF3|Q92576;GMEB1|Q9Y692;SBNO1|A3KN83;RSPH6A|Q9H0K4;THAP6|Q8TBB0;ZUFSP|Q96AP4;CPXCR1|Q8N123;DUX4L2|P0CJ85;…
CIDm00002551|	G6PD|P11413;CCDC88B|A6NC98;ATP2B4|P23634;PSMA4|P25789;ACTA1|P68133;CTRL|P40313;CHRNB3|Q05901;KCNJ3|P48549;AKR1C8P|Q5T2L2;CHGA|P10645;GNAI3|P08754;TMPRSS7|Q7RTY8;GUCY2C|P25092;CHRM1|P11229;NAP1L3|Q99457;PRKG1|A0A0A0MSB3;C1S|P09871;MYL6|P60660;AES|Q08117;SLC25A4|P12235;DHRS3|O75911;LACRT|Q9GZZ8;KLK3|P07288;GNB5|O14775;FOSB|P53539;CORIN|Q9Y5Q5;EPB41L1|Q9H4G0;IGF1|P05019;SLC25A5|P05141;F11|P03951;NAP…
CIDm00005376|SCHEMBL4939312	CDK18|A0A0A0MSJ6;ANXA2R|Q3ZCQ2;CBWD1|Q9BRT8;PLPPR3|Q6T4P5;IFNA10|P01566;SATB1|C9JP21;CPED1|A4D0V7;IFNA21|P01568;METTL7B|Q6UX53;IFNA14|P01570;CDC40|O60508;UBE2NL|Q5JXB2;CDK11B|A0A0D9SEN2;CBWD2|Q8IUF1;HNRNPA3|P51991;IQCA1|Q86XH1;VGLL1|Q99990;HERPUD2|Q9BSE4;UBE2D3|A0A087WY85;TANC2|Q9HCD6;SLFN12|Q8IYM2;IFNA16|P05015;TBKBP1|A7MCY6;CBWD6|Q4V339;PLEKHH1|Q9ULM0;FRMD1|Q8N878;IFNA5|P01569;MDS2|Q8NDY4;NLRP1…
CIDm00094766|tetraphenylglycol	THAP10|Q9P2Z0;MOB3A|Q96BX8;FSD1L|Q9BXM9;C11orf84|Q9BUA3;GPANK1|O95872;FAM49A|Q9H0Q0;TIGD6|Q17RP2;DUXA|A6NLW8;THAP8|Q8NA92;ZFR2|Q9UPR6;CREB5|Q02930;LBX2|Q6XYB7;SPAG7|O75391;INSM2|Q96T92;ZNF618|B5MDS3;METTL5|Q9NRN9;SERF1B|O75920;ZNF608|Q9ULD9;TIGD4|Q8IY51;TTC14|Q96N46;THAP3|Q8WTV1;PHF3|Q92576;GMEB1|Q9Y692;SBNO1|A3KN83;RSPH6A|Q9H0K4;THAP6|Q8TBB0;ZUFSP|Q96AP4;CPXCR1|Q8N123;DUX4L2|P0CJ85;GPATCH11|Q8N9…
CIDm56965946|SCHEMBL1851526	THAP10|Q9P2Z0;MOB3A|Q96BX8;FSD1L|Q9BXM9;C11orf84|Q9BUA3;GPANK1|O95872;FAM49A|Q9H0Q0;TIGD6|Q17RP2;DUXA|A6NLW8;C10orf88|Q9H8K7;THAP8|Q8NA92;ZFR2|Q9UPR6;CREB5|Q02930;LBX2|Q6XYB7;SPAG7|O75391;INSM2|Q96T92;ZNF618|B5MDS3;METTL5|Q9NRN9;SERF1B|O75920;ZNF608|Q9ULD9;TIGD4|Q8IY51;MSANTD3|Q96H12;TTC14|Q96N46;THAP3|Q8WTV1;MRPL50|Q8N5N7;PHF3|Q92576;GMEB1|Q9Y692;SBNO1|A3KN83;RSPH6A|Q9H0K4;THAP6|Q8TBB0;ZUFSP|Q96…
CIDm00001148|CID9990558	MRPS22|P82650;SLITRK4|Q8IW52;DHX38|Q92620;MRPS17|Q9Y2R5;MRPS33|Q9Y291;SLITRK3|O94933;HELT|A0A087WSW0;MRPS24|Q96EL2;SLFN12|Q8IYM2;MDS2|Q8NDY4;CCDC102A|Q96A19;DERL3|E7EVA4;RPS25|P62851;SPATA32|Q96LK8;MPND|Q8N594
CIDm21966326|isopentanyladenine	THAP10|Q9P2Z0;MOB3A|Q96BX8;FSD1L|Q9BXM9;C11orf84|Q9BUA3;GPANK1|O95872;FAM49A|Q9H0Q0;TIGD6|Q17RP2;THAP8|Q8NA92;ZFR2|Q9UPR6;CREB5|Q02930;SPAG7|O75391;INSM2|Q96T92;ZNF618|B5MDS3;METTL5|Q9NRN9;SERF1B|O75920;ZNF608|Q9ULD9;TIGD4|Q8IY51;TTC14|Q96N46;THAP3|Q8WTV1;PHF3|Q92576;SBNO1|A3KN83;RSPH6A|Q9H0K4;THAP6|Q8TBB0;ZUFSP|Q96AP4;CPXCR1|Q8N123;GPATCH11|Q8N954;CC2D1B|Q5T0F9;DPF1|C8C3P2;ZNF804B|A4D1E1;SCML4|Q…
CIDm03731012|zlchem 713	THAP10|Q9P2Z0;MOB3A|Q96BX8;FSD1L|Q9BXM9;C11orf84|Q9BUA3;GPANK1|O95872;FAM49A|Q9H0Q0;TIGD6|Q17RP2;DUXA|A6NLW8;THAP8|Q8NA92;ZFR2|Q9UPR6;CREB5|Q02930;LBX2|Q6XYB7;SPAG7|O75391;INSM2|Q96T92;ZNF618|B5MDS3;METTL5|Q9NRN9;SERF1B|O75920;ZNF608|Q9ULD9;TIGD4|Q8IY51;TTC14|Q96N46;THAP3|Q8WTV1;PHF3|Q92576;GMEB1|Q9Y692;SBNO1|A3KN83;RSPH6A|Q9H0K4;THAP6|Q8TBB0;ZUFSP|Q96AP4;CPXCR1|Q8N123;DUX4L2|P0CJ85;GPATCH11|Q8N9…
CIDm05281707|cumestrol	C11orf84|Q9BUA3;INPP4A|Q96PE3;GMNC|A6NCL1;RMDN1|Q96DB5;FBXO28|Q9NVF7;LIN37|Q96GY3;SNAPC2|Q13487;NAA16|Q6N069;FAM92B|Q6ZTR7;HAUS3|Q68CZ6;TRIP10|W4VSQ9;HIST1H2AH|Q96KK5;FAM91A1|Q658Y4;PCMTD2|Q9NV79;USP50|Q70EL3;CENPK|Q9BS16;PEBP4|Q96S96;GPR61|Q9BZJ8;CDC40|O60508;EPB41L4A|Q9HCS5;WISP1|O95388;SBNO1|A3KN83;SLC12A7|Q9Y666;HIST1H2AJ|Q99878;SEC24C|P53992;CCDC59|Q9P031;COL20A1|Q9P218;PITHD1|Q9GZP4;SLC25A2…
CIDm00000250|CID5799469	GDAP1L1|Q96MZ0;IFNA10|P01566;IFNA21|P01568;IFNA14|P01570;IFNA16|P05015;ZSCAN9|U3KQV4;TUBAL3|A6NHL2;IFNA5|P01569;IFNA8|P32881;IFNA6|P05013
CIDm00004795|CID9543492	CDK18|A0A0A0MSJ6;TCP11L1|Q9NUJ3;TTLL12|Q14166;ANKDD1A|Q495B1;CBWD1|Q9BRT8;HELZ|P42694;DEPDC4|Q8N2C3;LAT|H3BQD8;FDXACB1|Q9BRP7;CDK11B|A0A0D9SEN2;CBWD2|Q8IUF1;TPGS2|Q68CL5;UBE2D3|A0A087WY85;DCDC1|P59894;PRR5-ARHGAP8|B1AHC3;PPIC|P45877;GIPC3|Q8TF64;DCDC2C|A8MYV0;SLFN12|Q8IYM2;CBWD6|Q4V339;PLEKHH1|Q9ULM0;SBK1|Q52WX2;VWA8|A3KMH1;FRMD1|Q8N878;ANKDD1B|A6NHY2;NLRP13|Q86W25;CCDC102A|Q96A19;CEP170B|Q9Y4F5;…
CIDm46907787|W-5859	THAP10|Q9P2Z0;MOB3A|Q96BX8;FSD1L|Q9BXM9;C11orf84|Q9BUA3;GPANK1|O95872;FAM49A|Q9H0Q0;TIGD6|Q17RP2;DUXA|A6NLW8;ASXL3|Q9C0F0;C10orf88|Q9H8K7;THAP8|Q8NA92;ZFR2|Q9UPR6;CREB5|Q02930;LBX2|Q6XYB7;SPAG7|O75391;INSM2|Q96T92;ZNF618|B5MDS3;METTL5|Q9NRN9;PARD3B|A0A087X1S9;SERF1B|O75920;ZNF608|Q9ULD9;RBMS2|Q15434;TIGD4|Q8IY51;MSANTD3|Q96H12;TTC14|Q96N46;THAP3|Q8WTV1;PHF3|Q92576;GMEB1|Q9Y692;SBNO1|A3KN83;RSPH6A…
CIDm00003121|valproic acid-d	PPP1R3A|Q16821;DPP9|Q86TI2;LINC01006|Q8NI28;C2CD4A|Q8NCU7;PCDHB8|Q9UN66;ZSCAN10|Q96SZ4;TMEM105|Q8N8V8;ZNF354C|Q86Y25;NUDT17|P0C025;PSMA4|P25789;ZNF318|Q5VUA4;ZNF581|Q9P0T4;DNAJC22|Q8N4W6;SUSD1|Q6UWL2;WDR83OS|Q9Y284;GPN3|Q9UHW5;ZNF479|Q96JC4;FAM192A|Q9GZU8;TPST1|O60507;GSE1|Q14687;CIZ1|Q9ULV3;GRAMD1A|Q96CP6;RIBC2|Q9H4K1;ZNF783|Q6ZMS7;REX1BD|Q96EN9;RPP38|P78345;LNX2|Q8N448;FAM151A|Q8WW52;CNTLN|Q9NX…
CIDm00265546|ZINC01668115	OR6X1|Q8NH79;OR2T10|Q8NGZ9;MYNN|Q9NPC7;OR2W1|Q9Y3N9;OR7G3|Q8NG95;FSD1L|Q9BXM9;OR2T12|Q8NG77;OR2M2|Q96R28;OR52A5|Q9H2C5;OR2W3|Q7Z3T1;FAM49A|Q9H0Q0;OR7E24|Q6IFN5;CRAMP1|Q96RY5;OR10A7|Q8NGE5;OR52N4|Q8NGI2;OR2S2|Q9NQN1;DUXA|A6NLW8;OR2D2|Q9H210;OR3A1|P47881;OR51A7|Q8NH64;OR52I1|Q8NGK6;OR6C65|A6NJZ3;OR52B6|Q8NGF0;OR1J4|Q8NGS1;LBX2|Q6XYB7;OR2T35|Q8NGX2;OR1M1|Q8NGA1;OR2T8|A6NH00;OR2D3|Q8NGH3;RPL32|P62910…
CIDm00000977|triplet molecular oxygen	TAS2R16|Q9NYV7;MT1B|P07438;CRYBG1|Q9Y4K1;PRELID3B|Q9Y3B1;SATB1|C9JP21;HIST1H2AH|Q96KK5;MED24|O75448;LGALS2|P05162;TSFM|F8WCK2;ANXA10|Q9UJ72;NKAIN2|Q5VXU1;MCM6|Q14566;OCIAD2|Q56VL3;WDSUB1|Q8N9V3;HIST2H2AB|Q8IUE6;EIF2S3B|Q2VIR3;MB21D2|Q8IYB1;DCDC1|P59894;NME7|Q9Y5B8;TTC38|Q5R3I4;CCDC182|A6NF36;BRD9|Q9H8M2;MT1F|P04733;GIPC3|Q8TF64;DCDC2C|A8MYV0;CNPPD1|Q9BV87;C1orf123|Q9NWV4;PRG4|Q92954;KIAA1522|Q9P2…
CIDm00001123|342611-14-7	GPRC5D|Q9NZD1;GPR153|Q6NV75;IQCF6|A8MYZ5;GPR162|Q16538;GPR82|Q96P67;MICA|Q96QC4;C18orf25|Q96B23;OXGR1|Q96P68;GPR141|Q7Z602;SUCNR1|Q9BXA5;MRPL55|Q7Z7F7;LPAR5|Q9H1C0;GPR160|Q9UJ42;IQCF5|A8MTL0;HCAR1|Q9BXC0
CIDm00000840|(2R,3S,4S,5R)-6-methyloxane-2,3,4,5-tetrol	MOB3A|Q96BX8;OR4S2|Q8NH73;OR1Q1|Q15612;AKR1C8P|Q5T2L2;OR13G1|Q8NGZ3;FSD1L|Q9BXM9;OR4C46|A6NHA9;OR4A16|Q8NH70;TCP11L1|Q9NUJ3;SLITRK4|Q8IW52;FAM49A|Q9H0Q0;ANKDD1A|Q495B1;OR4Q3|Q8NH05;OR2AT4|A6NND4;LIMS3|P0CW19;NOXRED1|Q6NXP6;OR4D11|Q8NGI4;PARD3B|A0A087X1S9;OR4S1|Q8NGB4;OR10K1|Q8NGX5;OR4X1|Q8NH49;SLITRK3|O94933;UBR7|Q8N806;OR4K15|Q8NH41;OR1I1|O60431;ZFAND1|Q8TCF1;OR4D9|Q8NGE8;OR4N2|Q8NGD1;OR4D6|Q8NG…
CIDm00024775|4-tert-Octylphenol-3,5-d2 diethoxylate solution	MRPS33|Q9Y291;HIST1H2BO|P23527;HIST1H2AJ|Q99878;H2BFM|P0C1H6;HIST2H2AB|Q8IUE6;HIST1H2AC|Q93077;RPL31|P62899;HIST1H2AA|Q96QV6;PLEKHH1|Q9ULM0;FRMD1|Q8N878;PAQR7|Q86WK9;CFAP43|Q8NDM7;HIST2H2AA4|Q6FI13
CIDm00000402|sulphur-33	MRPS22|P82650;KRTAP4-4|Q9BYR3;KRTAP4-2|Q9BYR5;KRTAP9-4|Q9BYQ2;C11orf84|Q9BUA3;KRTAP6-1|Q3LI64;SGK494|Q96LW2;KRTAP4-11|Q9BYQ6;RUNDC1|Q96C34;KRTAP12-3|P60328;WDR93|Q6P2C0;HIST1H2AH|Q96KK5;H2AFV|Q71UI9;KRTAP12-2|P59991;KRTAP12-1|P59990;MUC19|Q7Z5P9;KRTAP10-12|P60413;GUF1|Q8N442;HIST1H2AJ|Q99878;NDUFA3|O95167;NDUFAF8|A1L188;NDUFB10|O96000;HIST2H2AB|Q8IUE6;GRTP1|Q5TC63;DDX43|Q9NXZ2;NDUFB2|O95178;HIST1…
CIDm00193344|SCHEMBL1527409	THAP10|Q9P2Z0;MOB3A|Q96BX8;SUSD1|Q6UWL2;FSD1L|Q9BXM9;C11orf84|Q9BUA3;SLITRK4|Q8IW52;GPANK1|O95872;FAM49A|Q9H0Q0;MASP1|F8W876;TIGD6|Q17RP2;ANKDD1A|Q495B1;ISOC1|Q96CN7;THAP8|Q8NA92;POGK|Q9P215;ZFR2|Q9UPR6;NOXRED1|Q6NXP6;CREB5|Q02930;SPAG7|O75391;CAPSL|Q8WWF8;INSM2|Q96T92;ZNF618|B5MDS3;METTL5|Q9NRN9;PARD3B|A0A087X1S9;SERF1B|O75920;ZNF608|Q9ULD9;INO80C|K7EIY8;SLITRK3|O94933;TIGD4|Q8IY51;TTC14|Q96N46;…
CIDm00000314|FT-0665428	RPS4Y2|Q8TD47;WSB2|Q9NYS7;ASB17|Q8WXJ9;CCDC137|Q6PK04;MRPL42|Q9Y6G3;MRPS33|Q9Y291;HIST1H2AH|Q96KK5;SPSB3|Q6PJ21;RPL22L1|Q6P5R6;RPL37|P61927;RFXAP|O00287;HIST1H2AJ|Q99878;RPL36|Q9Y3U8;MRPS24|Q96EL2;HIST2H2AB|Q8IUE6;NEURL2|Q9BR09;HIST2H2AC|Q16777;HIST1H2AD|P20671;MRPL32|Q9BYC8;MRPL30|Q8TCC3;H2AFJ|Q9BTM1;MRPS21|P82921;PDZD4|Q76G19;SPSB2|Q99619;EIF4E3|Q8N5X7;FN3KRP|Q9HA64;HIST2H2AA4|Q6FI13;RPS25|P628…
CIDm00024823|trioxygene	IFFO1|Q0D2I5;HMCES|Q96FZ2;PPP6C|Q5T1S7;RAB15|J3QSF4;OLAH|Q5VUC1
CIDm00006329|methylamine-d3	SATB1|C9JP21;RCC1|C9JW69;RAD51|E9PI54;TUBAL3|A6NHL2;UBE3B|Q7Z3V4;PFKFB4|Q16877;HTN1|P15515;C6orf47|O95873;CRYBB3|P26998
CIDm00005746|SCHEMBL13078824	CDK18|A0A0A0MSJ6;KCTD17|A0A087WX35;RNF113B|Q8IZP6;CTXN3|Q4LDR2;METTL7B|Q6UX53;FDXACB1|Q9BRP7;CDK11B|A0A0D9SEN2;GRPEL2|Q8TAA5;DDX43|Q9NXZ2;KCTD18|Q6PI47;C12orf29|Q8N999
CIDm00002116|SCHEMBL14297170	FSD1L|Q9BXM9;RCOR2|Q8IZ40;TCP11L1|Q9NUJ3;TTLL12|Q14166;FAM49A|Q9H0Q0;HM13|A0A0C4DGU3;IQCF6|A8MYZ5;MAST3|O60307;MTHFSD|Q2M296;MAP7D1|Q3KQU3;RNF113B|Q8IZP6;C10orf88|Q9H8K7;CHEK2|H0Y820;HIC2|Q96JB3;GSTT2B|P0CG30;PCOLCE2|Q9UKZ9;MSANTD3|Q96H12;ERP27|Q96DN0;TRAPPC5|Q8IUR0;PEBP4|Q96S96;UGGT1|Q9NYU2;CAB39L|Q9H9S4;PHLDB3|Q6NSJ2;KLHDC9|Q8NEP7;CWC25|Q9NXE8;RSPH6A|Q9H0K4;NACA|E9PAV3;PSMD1|Q99460;OAZ1|P54368;…
CIDm00001003|Phosphoric acid-18O4 solution	NUDT17|P0C025;CDK18|A0A0A0MSJ6;CA5B|Q9Y2D0;KCNK12|Q9HB15;TCP11L1|Q9NUJ3;SLITRK4|Q8IW52;TTLL12|Q14166;CHKB-CPT1B|H3BT56;SBK2|P0C263;ADAMTS4|O75173;ANKDD1A|Q495B1;IQCF6|A8MYZ5;MAST3|O60307;CBWD1|Q9BRT8;ARRDC2|Q8TBH0;C10orf88|Q9H8K7;MRC2|Q9UBG0;PTPDC1|A2A3K4;DGCR6|Q14129;RALGAPA1|Q6GYQ0;HELZ|P42694;VPS13B|Q7Z7G8;SIPA1L2|Q9P2F8;ARHGAP8|P85298;TRUB2|O95900;SERF1B|O75920;INO80C|K7EIY8;H1FX|Q92522;METTL…
CIDm03032313|ZINC05226613	THAP10|Q9P2Z0;MOB3A|Q96BX8;FSD1L|Q9BXM9;TAS2R9|Q9NYW1;C11orf84|Q9BUA3;GPANK1|O95872;FAM49A|Q9H0Q0;TIGD6|Q17RP2;TAS2R41|P59536;THAP8|Q8NA92;POGK|Q9P215;ZFR2|Q9UPR6;CREB5|Q02930;SPAG7|O75391;PCDHA12|Q9UN75;TAS2R40|P59535;INSM2|Q96T92;TAS2R50|P59544;ZNF618|B5MDS3;METTL5|Q9NRN9;SERF1B|O75920;ZNF608|Q9ULD9;PCDHAC2|Q9Y5I4;TIGD4|Q8IY51;TTC14|Q96N46;THAP3|Q8WTV1;PHF3|Q92576;GMEB1|Q9Y692;SBNO1|A3KN83;RSPH…
CIDm00008200|tris(tetraethyleneglycol)phosphite	SUSD1|Q6UWL2;NHLRC2|Q8NBF2;SLITRK4|Q8IW52;GDAP1L1|Q96MZ0;MASP1|F8W876;ANKDD1A|Q495B1;CBWD1|Q9BRT8;RCN2|Q14257;CAPSL|Q8WWF8;SLITRK3|O94933;CDHR4|A6H8M9;GSTA5|Q7RTV2;HSPA12A|O43301;NPNT|D6RH31;LAT|H3BQD8;FDXACB1|Q9BRP7;IFFO1|Q0D2I5;CBWD2|Q8IUF1;CLDND1|Q9NY35;TPGS2|Q68CL5;UBE2D3|A0A087WY85;MPPED1|O15442;PRR5-ARHGAP8|B1AHC3;EFCAB8|A8MWE9;EVI2A|P22794;RAD51|E9PI54;EFCAB14|O75071;SLFN12|Q8IYM2;INMT-MIN…
CIDm00028683|FT-0638587	GPRC5D|Q9NZD1;GPR153|Q6NV75;GPR148|Q8TDV2;GPR162|Q16538;IFNA10|P01566;SATB1|C9JP21;IFNA21|P01568;IFNA14|P01570;MPHOSPH9|Q99550;GSDMB|Q8TAX9;GPR151|Q8TDV0;RAD51|E9PI54;GPR82|Q96P67;MICA|Q96QC4;IFNA16|P05015;C18orf25|Q96B23;GPR150|Q8NGU9;PLEKHH1|Q9ULM0;GPR135|Q8IZ08;FRMD1|Q8N878;MXRA7|P84157;OXGR1|Q96P68;IFNA5|P01569;IFNA8|P32881;GPR141|Q7Z602;GID4|Q8IVV7;RAB15|J3QSF4;GPR45|Q9Y5Y3;RABL3|Q5HYI8;IRGQ…
CIDm00003239|CID9869793	TCP11L1|Q9NUJ3;ANKDD1A|Q495B1;LIPN|Q5VXI9;LAT|H3BQD8;LIPK|Q5VXJ0;FDXACB1|Q9BRP7;CLDND1|Q9NY35;PRR5-ARHGAP8|B1AHC3;RHPN1|Q8TCX5;ANKDD1B|A6NHY2;MDS2|Q8NDY4;LANCL3|Q6ZV70
CIDm00003460|MolPort-028-951-604	TCP11L1|Q9NUJ3;ADGRG4|Q8IZF6;ADGRF3|Q8IZF5;ANKDD1A|Q495B1;SERF1B|O75920;LRRC3C|A6NJW4;SEMA4B|Q9NPR2;PRR5-ARHGAP8|B1AHC3;ADGRF4|Q8IZF3;KIAA1522|Q9P206;ANKDD1B|A6NHY2;PRR15|Q8IV56;TBC1D31|Q96DN5;ADGRD2|Q7Z7M1;ADGRF2|Q8IZF7;OLAH|Q5VUC1
CIDm00016596|CID9933753	THAP10|Q9P2Z0;MOB3A|Q96BX8;FSD1L|Q9BXM9;C11orf84|Q9BUA3;GPANK1|O95872;FAM49A|Q9H0Q0;TIGD6|Q17RP2;C10orf88|Q9H8K7;THAP8|Q8NA92;ZFR2|Q9UPR6;CREB5|Q02930;SPAG7|O75391;INSM2|Q96T92;ZNF618|B5MDS3;METTL5|Q9NRN9;SERF1B|O75920;ZNF608|Q9ULD9;TIGD4|Q8IY51;MSANTD3|Q96H12;TTC14|Q96N46;THAP3|Q8WTV1;PHF3|Q92576;GIN1|Q9NXP7;SBNO1|A3KN83;RSPH6A|Q9H0K4;THAP6|Q8TBB0;ZUFSP|Q96AP4;RFPL4A|A6NLU0;CPXCR1|Q8N123;RFPL1|O…
CIDm00000994|CID9989619	RPS29|P62273;CLIP4|Q8N3C7;RPL22L1|Q6P5R6;RPL37|P61927;FDXACB1|Q9BRP7;MRPL52|Q86TS9;MPPED1|O15442;TEX30|Q5JUR7;IGHV3OR16-10|A0A075B7F0;ABHD16B|Q9H3Z7;MRPL30|Q8TCC3;EIF1B|O60739;DERL3|E7EVA4;ABHD12B|Q7Z5M8;MPND|Q8N594
CIDm00015625|CID158816	LONRF3|Q496Y0;PRR9|Q5T870;LCE1A|Q5T7P2;C6orf120|Q7Z4R8;POLE4|Q9NR33;C11orf84|Q9BUA3;ARMC8|Q8IUR7;PIGY|Q3MUY2;NT5DC3|Q86UY8;R3HCC1L|Q7Z5L2;ISOC1|Q96CN7;CALR3|Q96L12;SPINK9|Q5DT21;GOLGA6L10|A0A0M3HER8;GOLGA6L19|H0YKK7;AARD|Q4LEZ3;HECTD2|Q5U5R9;CYP4Z1|Q86W10;WDR83|Q9BRX9;GSTT2B|P0CG30;FCHSD1|Q86WN1;LCE2D|Q5TA82;GOLGA8B|A8MQT2;EFHC2|Q5JST6;SERF1B|O75920;SEC11A|P67812;EFCAB9|A8MZ26;PAPSS1|O43252;HTRA4…
CIDm00006575|Trichloroethylene-13C2	NPIPA2|E9PIF3;CAPSL|Q8WWF8;C11orf54|E9PIP1;MED13L|Q71F56;CXorf67|Q86X51;NPNT|D6RH31;PPP3R2|Q96LZ3;NPIPA3|E9PNV8;PXDC1|Q5TGL8;NPIPA5|E9PKD4;EFCAB8|A8MWE9;DHX35|Q9H5Z1;EFCAB1|Q9HAE3;EFCAB14|O75071;ANKRD20A1|Q5TYW2;EFCAB5|A4FU69;ANKEF1|Q9NU02;FAM155B|O75949;SCUBE2|A0A0A0MTC8
CIDm00000866|lysine (12c/13c)	CBWD1|Q9BRT8;ARL10|Q8N8L6;C10orf88|Q9H8K7;RPS11|P62280;MAP1LC3B2|A6NCE7;NPIPA2|E9PIF3;PCP2|Q8IVA1;SATB1|C9JP21;SERF1B|O75920;RAPGEFL1|Q9UHV5;PRDM7|Q9NQW5;LGALS2|P05162;MSANTD3|Q96H12;PSMG3|Q9BT73;ARMC5|Q96C12;USP50|Q70EL3;CXorf67|Q86X51;HSPA12A|O43301;PHLDB3|Q6NSJ2;ARL15|Q9NXU5;HIST1H2BO|P23527;R3HCC1|Q9Y3T6;UBE2NL|Q5JXB2;H2BFM|P0C1H6;NPIPA3|E9PNV8;KANK4|Q5T7N3;POLR2E|P19388;HIST1H2BN|Q99877;CBWD…
CIDm00002349|CID9885301	C10orf88|Q9H8K7;RPS11|P62280;IFNA7|P01567;CPED1|A4D0V7;METTL7B|Q6UX53;MSANTD3|Q96H12;PHLDB3|Q6NSJ2;HIST1H2BL|Q99880;HIST1H2BO|P23527;HIST1H2AJ|Q99878;H2BFM|P0C1H6;HIST2H2AB|Q8IUE6;HIST1H2AC|Q93077;EIF2S3B|Q2VIR3;CCDC182|A6NF36;CNPPD1|Q9BV87;HIST1H2AA|Q96QV6;SIGLEC9|Q9Y336;PRSS23|O95084;MDS2|Q8NDY4;WDR70|Q9NW82;ANKRD7|Q92527;EIF1B|O60739;HIST2H2AA4|Q6FI13;DIP2C|Q9Y2E4;FBXO33|Q7Z6M2
CIDm00000197|SCHEMBL14613190	RASSF4|Q9H2L5;KCNK12|Q9HB15;SLITRK4|Q8IW52;TTLL12|Q14166;ANKDD1A|Q495B1;CBWD1|Q9BRT8;SGK494|Q96LW2;HSPA13|P48723;ARRDC2|Q8TBH0;HSPA12B|Q96MM6;REPS2|Q8NFH8;DGCR6|Q14129;FAM92B|Q6ZTR7;ADCK2|Q7Z695;INO80C|K7EIY8;SLITRK3|O94933;TFDP3|Q5H9I0;HSPA12A|O43301;NPNT|D6RH31;IL32|F8W1V1;DDX59|Q5T1V6;EML4|Q9HC35;CIB3|Q96Q77;RHBDD2|Q6NTF9;FDXACB1|Q9BRP7;C5orf63|A6NC05;GIF|P27352;CBWD2|Q8IUF1;PDRG1|Q9NUG6;RHPN2…
CIDm00000015|CID9965809	ACYP1|P07311;INTS8|Q75QN2;GDAP1L1|Q96MZ0;C10orf88|Q9H8K7;HIST1H2BM|Q99879;MSANTD3|Q96H12;INTS10|Q9NVR2;HIST1H2BO|P23527;HIST1H2AJ|Q99878;H2BFM|P0C1H6;VARS2|Q5ST30;HIST2H2AB|Q8IUE6;INTS9|Q9NV88;HIST1H2AC|Q93077;HIST2H2AC|Q16777;ANKRD20A1|Q5TYW2;HIST1H2AA|Q96QV6;PRSS46P|E5RG02;MDS2|Q8NDY4;HIST2H2AA4|Q6FI13;DERL3|E7EVA4;C6orf47|O95873
CIDm00000612|sodium l-lactate-(13)c(3)	RPS4Y2|Q8TD47;ARRDC2|Q8TBH0;C10orf88|Q9H8K7;ECHDC2|Q86YB7;PCDHB2|Q9Y5E7;METTL7B|Q6UX53;PCDHB13|Q9Y5F0;FAM91A1|Q658Y4;MSANTD3|Q96H12;PCDHB11|Q9Y5F2;WDR43|Q15061;RPL22L1|Q6P5R6;RPL37|P61927;H2BFM|P0C1H6;IFFO1|Q0D2I5;MRPL52|Q86TS9;PCDHB3|Q9Y5E6;CTIF|O43310;C1orf131|Q8NDD1;MPPED1|O15442;RPP40|O75818;SLC37A2|Q8TED4;BRIX1|Q8TDN6;TEX30|Q5JUR7;SLC2A10|O95528;ABHD16B|Q9H3Z7;CRYBG2|Q8N1P7;NDUFA10|O95299;MR…
CIDm00000222|deuterio(tritio)amine	SUSD1|Q6UWL2;NAP1L3|Q99457;CBWD1|Q9BRT8;SGK494|Q96LW2;RCN2|Q14257;C10orf88|Q9H8K7;MRPL42|Q9Y6G3;MRPS17|Q9Y2R5;MRPS33|Q9Y291;TBC1D8B|Q0IIM8;CAPSL|Q8WWF8;TBC1D9|Q6ZT07;HOXA13|P31271;MSANTD3|Q96H12;DEPDC4|Q8N2C3;MST1L|Q2TV78;CXorf67|Q86X51;NAP1L6|A6NFF2;NPNT|D6RH31;MRPL35|Q9NZE8;CBWD2|Q8IUF1;SLC25A2|Q9BXI2;IQCA1|Q86XH1;NAP1L5|Q96NT1;UBE2D3|A0A087WY85;DCDC1|P59894;EFCAB8|A8MWE9;KLF4|Q5T3J6;EFCAB14|O7…
CIDm00125576|SCHEMBL9312109	THAP10|Q9P2Z0;MOB3A|Q96BX8;FSD1L|Q9BXM9;C11orf84|Q9BUA3;GPANK1|O95872;FAM49A|Q9H0Q0;TIGD6|Q17RP2;DUXA|A6NLW8;ASXL3|Q9C0F0;THAP8|Q8NA92;ZFR2|Q9UPR6;CREB5|Q02930;LBX2|Q6XYB7;SPAG7|O75391;INSM2|Q96T92;ZNF618|B5MDS3;METTL5|Q9NRN9;PARD3B|A0A087X1S9;SERF1B|O75920;ZNF608|Q9ULD9;TIGD4|Q8IY51;TTC14|Q96N46;THAP3|Q8WTV1;PHF3|Q92576;GMEB1|Q9Y692;SBNO1|A3KN83;RSPH6A|Q9H0K4;CST1|P01037;THAP6|Q8TBB0;ZUFSP|Q96AP…
CIDm11020241|SCHEMBL11555670	MOB3A|Q96BX8;FSD1L|Q9BXM9;FAM49A|Q9H0Q0;MOB3C|Q70IA8;UBR7|Q8N806;ERP27|Q96DN0;ZFAND1|Q8TCF1;RSPH6A|Q9H0K4;ZSWIM8|A7E2V4;C5orf63|A6NC05;VCX2|Q9H322;ZC3H6|P61129;ZC2HC1C|Q53FD0;ZCWPW2|Q504Y3;MOB3B|Q86TA1;PDZRN4|Q6ZMN7;ZFAND4|Q86XD8;MARCH10|Q8NA82;ZC3HAV1L|Q96H79;ZSWIM6|Q9HCJ5;RNF214|Q8ND24;RNF219|Q5W0B1;RUFY4|Q6ZNE9;YAF2|A0A0B4J255;ZMYND8|H7C4X9;TEX13A|Q9BXU3;PLEKHM3|Q6ZWE6;DIP2C|Q9Y2E4;ANKRD66|B4E…
CIDm00023830|hepes-t	CDK18|A0A0A0MSJ6;TCP11L1|Q9NUJ3;SLITRK4|Q8IW52;WSB2|Q9NYS7;SEC11C|Q9BY50;ASB17|Q8WXJ9;MED8|Q96G25;DGCR6|Q14129;GSTT2B|P0CG30;EFCAB9|A8MZ26;SLITRK3|O94933;CALML4|Q96GE6;ANXA10|Q9UJ72;SPSB3|Q6PJ21;MRPL50|Q8N5N7;HIST1H2BL|Q99880;HIST1H2BO|P23527;LAT|H3BQD8;HIST1H2AJ|Q99878;H2BFM|P0C1H6;FDXACB1|Q9BRP7;EFCAB2|Q5VUJ9;CDK11B|A0A0D9SEN2;UTF1|Q5T230;HIST2H2AB|Q8IUE6;DNAH2|Q9P225;MPPED1|O15442;PRR5-ARHGAP8…
CIDm00433294|lithium-6(1+);chloride	ADAMTSL3|P82987;CBWD1|Q9BRT8;HSPA12B|Q96MM6;RPL12|P30050;SPATA5L1|Q9BVQ7;H2BFM|P0C1H6;HMCES|Q96FZ2;CBWD2|Q8IUF1;UBE2D3|A0A087WY85;SWT1|Q5T5J6;TCHHL1|Q5QJ38;RAD51|E9PI54;SLFN12|Q8IYM2;CBWD6|Q4V339;NLRP13|Q86W25;CCDC129|Q6ZRS4;NLRP7|A0A0G2JNK3;CBWD3|Q5JTY5
CIDm00001115|CID9907067	C11orf84|Q9BUA3;ANXA2R|Q3ZCQ2;ARL10|Q8N8L6;CCDC183|Q5T5S1;VPS13B|Q7Z7G8;CTTN|H0YCD9;PARD3B|A0A087X1S9;SERF1B|O75920;MAP3K7CL|P57077;CPED1|A4D0V7;INO80C|K7EIY8;LGALS2|P05162;TSFM|F8WCK2;METTL18|O95568;ARL15|Q9NXU5;HIST1H2BO|P23527;R3HCC1|Q9Y3T6;HIST1H2AJ|Q99878;H2BFM|P0C1H6;GRPEL2|Q8TAA5;HERPUD2|Q9BSE4;HIST2H2AB|Q8IUE6;SERPINB10|P48595;NRIP3|Q9NQ35;HIST1H2AC|Q93077;TANC2|Q9HCD6;DAAM2|Q86T65;HIST1H…
CIDm00000699|SCHEMBL1331287	SLC25A37|Q9NYZ2;HSPA12A|O43301;ARSD|P51689;SLC25A2|Q9BXI2;IQCA1|Q86XH1;C7orf43|Q8WVR3;UBE2D3|A0A087WY85;FRAT2|O75474;ANKRD20A1|Q5TYW2;GIPC3|Q8TF64;RBFA|Q8N0V3;PRSS46P|E5RG02;GH2|P01242;MENT|Q9BUN1;NLRP13|Q86W25;NLRP7|A0A0G2JNK3
CIDm00012967|CID187425	OR4S2|Q8NH73;OR1Q1|Q15612;OR13G1|Q8NGZ3;OR4C46|A6NHA9;OR4A16|Q8NH70;OR4Q3|Q8NH05;OR2AT4|A6NND4;OR4D11|Q8NGI4;EFCAB9|A8MZ26;OR4S1|Q8NGB4;OR10K1|Q8NGX5;OR4X1|Q8NH49;CALML4|Q96GE6;OR4K15|Q8NH41;FNBP4|Q8N3X1;OR1I1|O60431;OR4D9|Q8NGE8;KLHL28|Q9NXS3;OR4N2|Q8NGD1;OR4D6|Q8NGJ1;OR4F5|Q8NH21;OR4F21|O95013;OR4C13|Q8NGP0;EFCAB2|Q5VUJ9;OR4B1|Q8NGF8;OR10K2|Q6IF99;OR4P4|Q8NGL7;OR4D2|P58180;OR4E2|Q8NGC2;OR1S1|Q8…
CIDm00003468|Violet XXIII-d6	GSE1|Q14687;CDK18|A0A0A0MSJ6;REX1BD|Q96EN9;WDR90|Q96KV7;NKAPD1|Q6ZUT1;TEDC2|Q7L2K0;BTF3L4|Q96K17;GPRIN2|O60269;ANKRD44|Q8N8A2;FBXO34|Q9NWN3;LRRC20|Q8TCA0;CCER1|Q8TC90;ARMCX5|Q6P1M9;FAM199X|Q6PEV8;TTC39B|Q5VTQ0;METTL9|Q9H1A3;ANKS3|Q6ZW76;C12orf50|Q8NA57;CCDC60|Q8IWA6;CCDC57|Q2TAC2;RIBC1|Q8N443;XAGE1E|Q9HD64;SATB1|C9JP21;FAM102A|Q5T9C2;MAGEA9B|P43362;CCDC32|Q9BV29;CCDC121|Q6ZUS5;C1orf105|O95561;PCE…
CIDm00518605|tricyclo[3.3.1.1(3,7)]tetraarsoxane	THAP10|Q9P2Z0;MOB3A|Q96BX8;FSD1L|Q9BXM9;C11orf84|Q9BUA3;GPANK1|O95872;FAM49A|Q9H0Q0;TIGD6|Q17RP2;ASXL3|Q9C0F0;THAP8|Q8NA92;ZFR2|Q9UPR6;CREB5|Q02930;SPAG7|O75391;ATG4C|Q96DT6;INSM2|Q96T92;ZNF618|B5MDS3;METTL5|Q9NRN9;SERF1B|O75920;ZNF608|Q9ULD9;TIGD4|Q8IY51;TTC14|Q96N46;THAP3|Q8WTV1;DDX60L|Q5H9U9;PHF3|Q92576;GMEB1|Q9Y692;SBNO1|A3KN83;RSPH6A|Q9H0K4;IFFO1|Q0D2I5;DMRTB1|Q96MA1;THAP6|Q8TBB0;ZUFSP|Q96AP…
CIDm00003385|FT-0695667	BEST4|Q8NFU0;MT1B|P07438;NOBOX|O60393;MAST3|O60307;IFNA10|P01566;SLC35F2|Q8IXU6;SATB1|C9JP21;IFNA21|P01568;PUS10|Q3MIT2;HEATR6|Q6AI08;SOGA3|Q5TF21;SBNO1|A3KN83;UBFD1|O14562;CCDC9B|Q6ZUT6;SCARF2|Q96GP6;FBRSL1|Q9HCM7;TCHHL1|Q5QJ38;LIPI|Q6XZB0;IFNA16|P05015;SLC35F1|Q5T1Q4;CDV3|Q9UKY7;FLYWCH2|Q96CP2;MAML3|Q96JK9;IFNA5|P01569;KHNYN|O15037;IFNA8|P32881;ATG4D|Q86TL0;SVOPL|Q8N434;CABLES2|Q9BTV7;KRT82|Q9N…
CIDm00003310|SCHEMBL2514265	CDK18|A0A0A0MSJ6;CBWD1|Q9BRT8;RNF113B|Q8IZP6;SERF1B|O75920;HIST1H2AH|Q96KK5;ERP27|Q96DN0;CLEC2B|Q92478;CCDC86|Q9H6F5;HIST1H2AJ|Q99878;FDXACB1|Q9BRP7;CDK11B|A0A0D9SEN2;CBWD2|Q8IUF1;IQCA1|Q86XH1;GRPEL2|Q8TAA5;HIST2H2AB|Q8IUE6;ADAL|H3BUD6;SCARF2|Q96GP6;UBE2D3|A0A087WY85;HIST1H2AD|P20671;CBWD6|Q4V339;H2AFJ|Q9BTM1;ZSCAN9|U3KQV4;MAML3|Q96JK9;MDS2|Q8NDY4;NLRP13|Q86W25;C12orf29|Q8N999;HIST2H2AA4|Q6FI13;C…
CIDm00003143|CID9897275	HECTD2|Q5U5R9;SLC35F2|Q8IXU6;DNAJB7|Q7Z6W7;PDRG1|Q9NUG6;RCC1|C9JW69;RAD51|E9PI54;ECHDC3|Q96DC8;RNPEPL1|Q9HAU8;SLC35F1|Q5T1Q4;SVOPL|Q8N434;PAAF1|Q9BRP4
CIDm25880656|EINECS 255-353-5	DPRX|A6NFQ7;HSF5|Q4G112;MCEMP1|Q8IX19;RAX2|Q96IS3;SATB1|C9JP21;HIST1H2AH|Q96KK5;METTL7B|Q6UX53;LENEP|Q9Y5L5;ARGFX|A6NJG6;MUC19|Q7Z5P9;SBNO1|A3KN83;HIST1H2AJ|Q99878;IRX6|P78412;HIST2H2AB|Q8IUE6;RCC1|C9JW69;DDX43|Q9NXZ2;HIST2H2AC|Q16777;HIST1H2AD|P20671;H2AFJ|Q9BTM1;PLEKHH1|Q9ULM0;FRMD1|Q8N878;MDS2|Q8NDY4;DDX53|Q86TM3;CSTL1|Q9H114;ISX|Q2M1V0;HIST2H2AA4|Q6FI13
CIDm00005300|SCHEMBL15012795	WFDC13|Q8IUB5;HSF5|Q4G112;ST3GAL2|Q16842;MCEMP1|Q8IX19;POTEI|P0CG38;HIST1H2AH|Q96KK5;WFDC5|Q8TCV5;KLHDC9|Q8NEP7;HIST1H2AJ|Q99878;LINS1|Q8NG48;DMRTB1|Q96MA1;MRPL35|Q9NZE8;WFDC3|Q8IUB2;HIST2H2AB|Q8IUE6;RCC1|C9JW69;HIST2H2AC|Q16777;HIST1H2AD|P20671;CDKL4|Q5MAI5;H2AFJ|Q9BTM1;POTEJ|P0CG39;PFKFB4|Q16877;HIST2H2AA4|Q6FI13;DERL3|E7EVA4
CIDm00006859|methyl(quinolin-8-yloxy)mercury	NXPH4|O95158;RUNDC1|Q96C34;LONRF1|Q17RB8;WWC2|Q6AWC2;VPS13B|Q7Z7G8;SLC35F2|Q8IXU6;SERF1B|O75920;ERP27|Q96DN0;EFR3B|Q9Y2G0;IST1|H3BRE2;NACA2|Q9H009;R3HCC1|Q9Y3T6;SEC24C|P53992;LRRN1|Q6UXK5;CCDC59|Q9P031;TBC1D26|Q86UD7;VCX2|Q9H322;C7orf43|Q8WVR3;MB21D2|Q8IYB1;IQCE|Q6IPM2;TACO1|Q9BSH4;NXPH3|O95157;TBC1D28|Q2M2D7;KIFC2|Q96AC6;CCDC182|A6NF36;RAD51|E9PI54;BAHCC1|Q9P281;GIPC3|Q8TF64;SLC35F1|Q5T1Q4;LINGO…
CIDm00000934|pi-Cyclopentadienyl compd. with nickel	MOB3A|Q96BX8;NUDT17|P0C025;LONRF3|Q496Y0;OR4S2|Q8NH73;OR1Q1|Q15612;OR13G1|Q8NGZ3;FSD1L|Q9BXM9;OR4C46|A6NHA9;LCE1A|Q5T7P2;OR4A16|Q8NH70;C11orf84|Q9BUA3;TCP11L1|Q9NUJ3;VNN3|Q9NY84;GPANK1|O95872;CSMD3|Q7Z407;TSHZ2|Q9NRE2;DYM|Q7RTS9;TIGD6|Q17RP2;MOB3C|Q70IA8;OR4Q3|Q8NH05;CBWD1|Q9BRT8;ZCCHC13|Q8WW36;ASXL3|Q9C0F0;RNF148|Q8N7C7;RUNDC1|Q96C34;THAP8|Q8NA92;SNAPC2|Q13487;EFS|O43281;OR2AT4|A6NND4;MCEMP1|Q8I…
CIDm00000297|protiomethane	C11orf84|Q9BUA3;C10orf88|Q9H8K7;RPL9P9|P32969;HIST1H2AH|Q96KK5;MSANTD3|Q96H12;CAAP1|Q9H8G2;MUC19|Q7Z5P9;HIST1H2AJ|Q99878;HIST2H2AB|Q8IUE6;GBP7|Q8N8V2;KIFC2|Q96AC6;HIST2H2AC|Q16777;HIST1H2AD|P20671;BAHCC1|Q9P281;DHX40|Q8IX18;RAB42|Q8N4Z0;MRPL30|Q8TCC3;CYP4X1|Q8N118;H2AFJ|Q9BTM1;PNMA5|Q96PV4;TBC1D31|Q96DN5;BCL7C|Q8WUZ0;CCDC129|Q6ZRS4;EHBP1L1|Q8N3D4;EIF1B|O60739;HIST2H2AA4|Q6FI13
CIDm00023985|gold-198	SGK494|Q96LW2;IFNA10|P01566;NPIPA2|E9PIF3;GSTT2B|P0CG30;ATRAID|Q6UW56;SERF1B|O75920;IFNA21|P01568;ARL5A|Q9Y689;IFNA14|P01570;UBR7|Q8N806;IST1|H3BRE2;MYCT1|Q8N699;CXorf67|Q86X51;SBNO1|A3KN83;HIST1H2BO|P23527;ZSWIM8|A7E2V4;H2BFM|P0C1H6;GNG11|P61952;NPIPA3|E9PNV8;NPIPA5|E9PKD4;EIF2S3B|Q2VIR3;MT1M|Q8N339;PPIC|P45877;ZCWPW2|Q504Y3;ZFAND4|Q86XD8;HIST3H2BB|Q8N257;FKBP7|F8WE12;GABPB2|Q8TAK5;IFNA16|P05015…
CIDm00000943|trioxonitrate(V)	CDK18|A0A0A0MSJ6;CA5B|Q9Y2D0;C11orf84|Q9BUA3;CRYBG1|Q9Y4K1;NOXRED1|Q6NXP6;SERF1B|O75920;CLIP4|Q8N3C7;MUC19|Q7Z5P9;IFFO1|Q0D2I5;VCX2|Q9H322;HAUS8|Q9BT25;TEX30|Q5JUR7;ABHD16B|Q9H3Z7;CRYBG2|Q8N1P7;PRR15|Q8IV56;LGALS8|Q5T3P9;ABHD11|Q8NFV4;DHRS12|A0PJE2;TMEM145|Q8NBT3;ABHD12B|Q7Z5M8
CIDm00005591|ZINC00968278	PPIE|E9PKY5;CASS4|Q9NQ75;FANCE|Q9HB96;HIST1H2AH|Q96KK5;H2AFV|Q71UI9;HIST1H2AJ|Q99878;IFFO1|Q0D2I5;HIST2H2AB|Q8IUE6;HIST2H2AC|Q16777;HIST1H2AD|P20671;ZNF704|Q6ZNC4;H2AFJ|Q9BTM1;GTDC1|Q4AE62;MDS2|Q8NDY4;C6orf47|O95873
CIDm00009711|isopropylthio-alpha-galactoside	GDAP1L1|Q96MZ0;DUXA|A6NLW8;ASXL3|Q9C0F0;SEC11C|Q9BY50;LBX2|Q6XYB7;EIF3H|O15372;SATB1|C9JP21;SERF1B|O75920;HIST1H2AH|Q96KK5;LENEP|Q9Y5L5;PEBP4|Q96S96;DNAJB7|Q7Z6W7;SBNO1|A3KN83;R3HCC1|Q9Y3T6;HIST1H2AJ|Q99878;FYB1|D6RFJ5;VARS2|Q5ST30;PDRG1|Q9NUG6;DUX4L2|P0CJ85;HBG2|P69892;HIST2H2AB|Q8IUE6;EIF2S3B|Q2VIR3;HIST2H2AC|Q16777;HIST1H2AD|P20671;H2AFJ|Q9BTM1;DUX4L4|P0CJ87;MDS2|Q8NDY4;MRPL55|Q7Z7F7;HIST2H2AA…
CIDm00011005|TETRADECANOIC-6,6-D2ACID	PPIL3|B8ZZ77;INSL6|Q9Y581;MASP1|F8W876;CAPSL|Q8WWF8;TRAPPC5|Q8IUR0;NPNT|D6RH31;ARL15|Q9NXU5;EFCAB8|A8MWE9;GBP7|Q8N8V2;EFCAB14|O75071;RAB42|Q8N4Z0;CYP4X1|Q8N118;PPIL6|B4DEK6;RAB15|J3QSF4;EFCAB5|A4FU69;CERS4|Q9HA82;ANKEF1|Q9NU02;SCUBE2|A0A0A0MTC8
CIDm00000617|serine-t	CDK18|A0A0A0MSJ6;ADGRG4|Q8IZF6;ANXA2R|Q3ZCQ2;ADGRF3|Q8IZF5;GOLGA6L10|A0A0M3HER8;GOLGA6L19|H0YKK7;HIST1H2AH|Q96KK5;H2AFV|Q71UI9;HIST1H2AJ|Q99878;IFFO1|Q0D2I5;HMCES|Q96FZ2;CDK11B|A0A0D9SEN2;GOLGA6L9|A6NEM1;HIST2H2AB|Q8IUE6;PPIC|P45877;PAPLN|O95428;RAD51|E9PI54;HIST1H2AD|P20671;FKBP7|F8WE12;ADGRF4|Q8IZF3;GOLGA8K|D6RF30;SLC25A34|Q6PIV7;SLC25A35|Q3KQZ1;PRSS46P|E5RG02;H2AFJ|Q9BTM1;SLC25A40|Q8TBP6;GALNT…
CIDm00005238|CID9833957	KBTBD4|Q9NVX7;SUSD1|Q6UWL2;AKR1C8P|Q5T2L2;KCNK12|Q9HB15;MASP1|F8W876;SFT2D1|Q8WV19;C10orf88|Q9H8K7;NOXRED1|Q6NXP6;CAPSL|Q8WWF8;ASMT|I7HFW6;EGFL8|Q99944;HIST1H2AH|Q96KK5;MSANTD3|Q96H12;SDR39U1|Q9NRG7;NPNT|D6RH31;TMC7|Q7Z402;ARL15|Q9NXU5;HIST1H2AJ|Q99878;TSPYL6|Q8N831;TMC5|Q6UXY8;HIST2H2AB|Q8IUE6;TMC4|Q7Z404;EFCAB8|A8MWE9;GBP7|Q8N8V2;HIST2H2AC|Q16777;RAD51|E9PI54;HIST1H2AD|P20671;EFCAB14|O75071;ANK…
CIDm00004713|amino-3'-methoxyphenyl (-oxanaphtalen-4-on)	HSF5|Q4G112;NPIPA2|E9PIF3;GSTT2B|P0CG30;CXorf67|Q86X51;NPIPA3|E9PNV8;NPIPA5|E9PKD4;DCDC1|P59894;DCDC2C|A8MYV0;RIMBP3C|A6NJZ7;FAM122B|G1UD79;PLEKHH1|Q9ULM0;FRMD1|Q8N878;MDS2|Q8NDY4;MRPL55|Q7Z7F7;RIMBP3B|A6NNM3
CIDm00093860|SCHEMBL685473	CMC4|P56277;SH2D3A|Q9BRG2;SLC35F2|Q8IXU6;SERF1B|O75920;PSMG3|Q9BT73;CAB39L|Q9H9S4;RFXAP|O00287;NOL12|Q9UGY1;PXDC1|Q5TGL8;DCAF10|Q5QP82;PDRG1|Q9NUG6;ANAPC7|Q9UJX3;CCDC130|P13994;PLEKHO2|Q8TD55;WDSUB1|Q8N9V3;RHPN2|Q8IUC4;MB21D2|Q8IYB1;PPIC|P45877;FKBP7|F8WE12;GIPC3|Q8TF64;C18orf25|Q96B23;RNPEPL1|Q9HAU8;SLC35F1|Q5T1Q4;MTX3|Q5HYI7;IGHV3OR16-10|A0A075B7F0;CHCHD6|Q9BRQ6;IL17REL|Q6ZVW7;SLC23A3|Q6PIS1;PP…
CIDm00002173|STOCK1N-67158	TCP11L1|Q9NUJ3;DUXA|A6NLW8;ASXL3|Q9C0F0;LBX2|Q6XYB7;MRPS33|Q9Y291;SATB1|C9JP21;SERF1B|O75920;PEBP4|Q96S96;SBNO1|A3KN83;R3HCC1|Q9Y3T6;KANK4|Q5T7N3;DUX4L2|P0CJ85;MRPL52|Q86TS9;INMT-MINDY4|F8WBC2;KIAA1522|Q9P206;DUX4L4|P0CJ87;SNRNP48|Q6IEG0;PFKFB4|Q16877;KLK8|A0A0A0MQY9;DERL3|E7EVA4;FBXO33|Q7Z6M2
CIDm00011740|CID9907506	PPIL3|B8ZZ77;GOLGA6L10|A0A0M3HER8;GOLGA6L19|H0YKK7;NOXRED1|Q6NXP6;METTL5|Q9NRN9;SATB1|C9JP21;HIST1H2AH|Q96KK5;H2AFV|Q71UI9;SDR39U1|Q9NRG7;KLHDC2|Q9Y2U9;R3HCC1|Q9Y3T6;GOLGA6L9|A6NEM1;C1orf131|Q8NDD1;HIST2H2AC|Q16777;ANKRD20A1|Q5TYW2;GOLGA8K|D6RF30;DCT|A0A0A0MTD3;DHRS7|Q9Y394;PPIL6|B4DEK6;CSTL1|Q9H114;GOLGA6B|A6NDN3;HIST2H2AA4|Q6FI13;DERL3|E7EVA4;C6orf47|O95873;GOLGA6A|Q9NYA3
CIDm00000906|n-acetyl-d neuraminic acid	C2CD4A|Q8NCU7;CRYBG1|Q9Y4K1;SERF1B|O75920;CNTN3|Q9P232;KRT78|Q8N1N4;MYOM3|Q5VTT5;DUSP28|Q4G0W2;FCAMR|Q8WWV6;C18orf25|Q96B23;IGHV3OR16-10|A0A075B7F0;KIAA1522|Q9P206;CRYBG2|Q8N1P7;SIGLEC12|Q96PQ1;CSTL1|Q9H114;GID4|Q8IVV7;C2CD4B|A6NLJ0;SAA4|P35542
CIDm00003821|690G0D6V8H	RPL32|P62910;CHCHD7|Q9BUK0;TUBAL3|A6NHL2;MDS2|Q8NDY4
CIDm00005645|CID9963685	KCTD17|A0A087WX35;CRYBG1|Q9Y4K1;MUCL1|Q96DR8;DDX43|Q9NXZ2;KCTD18|Q6PI47;IFNA16|P05015;KIAA1522|Q9P206;CRYBG2|Q8N1P7;DDX53|Q86TM3;LGALS8|Q5T3P9;ANAPC5|Q9UJX4;SPATA32|Q96LK8;IFNA13|P01562;KIAA0586|G3V2T5;TTC7B|Q86TV6
CIDm00000588|creatinine-d(3)	CRAMP1|Q96RY5;SATB1|C9JP21;USP29|Q9HBJ7;USP50|Q70EL3;EPB41L4A|Q9HCS5
CIDm00002156|MOLI000923	THAP10|Q9P2Z0;OR4S2|Q8NH73;OR6X1|Q8NH79;OR2T10|Q8NGZ9;PRR9|Q5T870;OR2W1|Q9Y3N9;OR7G3|Q8NG95;OR8H3|Q8N146;OR1Q1|Q15612;OR13G1|Q8NGZ3;TAS2R9|Q9NYW1;OR4C46|A6NHA9;OR2T12|Q8NG77;OR4A16|Q8NH70;MT1E|P04732;OR2M2|Q96R28;OR10Q1|Q8NGQ4;OR52A5|Q9H2C5;OR2W3|Q7Z3T1;OR7E24|Q6IFN5;OR10A7|Q8NGE5;OR52N4|Q8NGI2;OR9G4|Q8NGQ1;OR2S2|Q9NQN1;OR6B1|O95007;OR4Q3|Q8NH05;OR8U1|Q8NH10;DUXA|A6NLW8;OR3A1|P47881;OR51A7|Q8NH64…
CIDm00000238|CID9827664	SLITRK4|Q8IW52;ANKDD1A|Q495B1;CBWD1|Q9BRT8;SGK494|Q96LW2;CCDC183|Q5T5S1;C10orf88|Q9H8K7;GPR20|Q99678;HELQ|Q8TDG4;DGCR6|Q14129;LTN1|O94822;ADCK2|Q7Z695;RMI1|Q9H9A7;PARD3B|A0A087X1S9;SATB1|C9JP21;INO80C|K7EIY8;TTLL2|Q9BWV7;METTL7B|Q6UX53;SLITRK3|O94933;MSANTD3|Q96H12;UBR7|Q8N806;EIF3CL|B5ME19;NPY4R|P50391;DDX60L|Q5H9U9;PHLDB3|Q6NSJ2;SPATA5L1|Q9BVQ7;HIST1H2BL|Q99880;HIST1H2BO|P23527;DDX59|Q5T1V6;HIS…
CIDm00002719|886U3H6UFF	MFSD12|Q6NUT3;HM13|A0A0C4DGU3;TM4SF5|O14894;ANXA2R|Q3ZCQ2;IFNA10|P01566;VSIG2|Q96IQ7;IFNA21|P01568;MRGPRD|Q8TDS7;IFNA14|P01570;IFNA16|P05015;FAM122B|G1UD79;IFNA5|P01569;IFNA8|P32881;GPR42|O15529;GPR31|O00270;IFNA6|P05013
CIDm00008778|{sodium dodecyl sulphate	SEC11C|Q9BY50;HIST1H2AH|Q96KK5;METTL7B|Q6UX53;DNAJB7|Q7Z6W7;HIST1H2AJ|Q99878;PDRG1|Q9NUG6;HIST2H2AB|Q8IUE6;ABCA10|Q8WWZ4;HIST1H2AD|P20671;H2AFJ|Q9BTM1;MDS2|Q8NDY4;HIST2H2AA4|Q6FI13
CIDm00001167|CID9851795	SERF1B|O75920;ARSK|Q6UWY0;SCARF2|Q96GP6;SWT1|Q5T5J6;ARSJ|Q5FYB0;OLAH|Q5VUC1
CIDm00003676|CHEMBL3278065	CES4A|Q5XG92;KRT78|Q8N1N4;UBR7|Q8N806;KLHL33|A6NCF5;KBTBD12|Q3ZCT8;KBTBD11|O94819;LRRC46|Q96FV0;IRX2|Q9BZI1;KBTBD2|Q8IY47;KLHL36|Q8N4N3;KRT81|Q14533;C6orf47|O95873
CIDm71597784|AGN-PC-0JHQMH	THAP10|Q9P2Z0;MOB3A|Q96BX8;FSD1L|Q9BXM9;C11orf84|Q9BUA3;GPANK1|O95872;FAM49A|Q9H0Q0;TIGD6|Q17RP2;DUXA|A6NLW8;ASXL3|Q9C0F0;THAP8|Q8NA92;ZFR2|Q9UPR6;CREB5|Q02930;LBX2|Q6XYB7;SPAG7|O75391;INSM2|Q96T92;ZNF618|B5MDS3;METTL5|Q9NRN9;SERF1B|O75920;ZNF608|Q9ULD9;TIGD4|Q8IY51;TTC14|Q96N46;THAP3|Q8WTV1;PHF3|Q92576;GMEB1|Q9Y692;SBNO1|A3KN83;RSPH6A|Q9H0K4;THAP6|Q8TBB0;ZUFSP|Q96AP4;CPXCR1|Q8N123;DUX4L2|P0CJ85;…
CIDm00000187|ACETYLCHOLINE-D16BROMIDE	GPRC5D|Q9NZD1;GPR153|Q6NV75;DPRX|A6NFQ7;GPR20|Q99678;GPR162|Q16538;AARD|Q4LEZ3;UBR7|Q8N806;ARGFX|A6NJG6;P2RX5|K7EQ78;GPR82|Q96P67;PTH2|Q96A98;RLN3|Q8WXF3;KIAA1522|Q9P206;PRSS23|O95084;GPR141|Q7Z602;CCDC102A|Q96A19;ISX|Q2M1V0;ARHGEF9|O43307;CCDC129|Q6ZRS4;DBX2|Q6ZNG2;GPR160|Q9UJ42;DERL3|E7EVA4;ADAMTS14|Q8WXS8;MPND|Q8N594
CIDm00004042|CID941451	C2CD4A|Q8NCU7;PLCXD2|Q0VAA5;NPIPA2|E9PIF3;CXorf67|Q86X51;DNAJB7|Q7Z6W7;NPIPA3|E9PNV8;PDRG1|Q9NUG6;NPIPA5|E9PKD4;PAQR9|Q6ZVX9;MT1F|P04733;TC2N|Q8N9U0;PFKFB4|Q16877
CIDm00003467|NCGC00263824-02	DUXA|A6NLW8;LBX2|Q6XYB7;RPL32|P62910;SATB1|C9JP21;HIST1H2BO|P23527;FKBP7|F8WE12;SLC18B1|Q6NT16;MDS2|Q8NDY4;PPIL6|B4DEK6;FBXO33|Q7Z6M2;C6orf47|O95873;TGIF2LX|Q8IUE1
CIDm03027721|dithiothreitol-d6	C11orf84|Q9BUA3;SATB1|C9JP21;SERF1B|O75920;HIST1H2AH|Q96KK5;HIST1H2BO|P23527;HIST1H2AJ|Q99878;H2BFM|P0C1H6;PLEKHO2|Q8TD55;HIST2H2AB|Q8IUE6;HIST1H2AD|P20671;HIST1H2AA|Q96QV6;CDV3|Q9UKY7;KIAA1522|Q9P206;PRSS46P|E5RG02;H2AFJ|Q9BTM1;MDS2|Q8NDY4;HIST2H2AA4|Q6FI13;FBXO33|Q7Z6M2
CIDm00000622|BC631334	TCP11L1|Q9NUJ3;RPL19|P84098;ANKDD1A|Q495B1;HIST1H2BM|Q99879;HIST1H2BD|P58876;CPED1|A4D0V7;HIST1H2AH|Q96KK5;TSPYL4|Q9UJ04;LAT|H3BQD8;HIST1H2AJ|Q99878;H2BFM|P0C1H6;FDXACB1|Q9BRP7;TSPYL6|Q8N831;HIST1H2BN|Q99877;CLDND1|Q9NY35;HIST2H2AB|Q8IUE6;PRR5-ARHGAP8|B1AHC3;HIST2H2AC|Q16777;HIST1H2AD|P20671;H2AFJ|Q9BTM1;WFDC10B|Q8IUB3;ANKDD1B|A6NHY2;MDS2|Q8NDY4;SPOCD1|Q6ZMY3;HIST2H2AA4|Q6FI13;LANCL3|Q6ZV70
CIDm00000214|SCHEMBL13399727	GPRC5D|Q9NZD1;GPR153|Q6NV75;KCTD17|A0A087WX35;GPR162|Q16538;CPED1|A4D0V7;CLIP4|Q8N3C7;KLHL28|Q9NXS3;DDX43|Q9NXZ2;KCTD18|Q6PI47;GPR82|Q96P67;KBTBD12|Q3ZCT8;OXGR1|Q96P68;DDX53|Q86TM3;GPR141|Q7Z602;SUCNR1|Q9BXA5;LPAR5|Q9H1C0;KBTBD2|Q8IY47;KLHL36|Q8N4N3;KBTBD6|Q86V97;GPR160|Q9UJ42;ANKRD9|Q96BM1;HCAR1|Q9BXC0
CIDm00123638|AGN-PC-04Y3WW	THAP10|Q9P2Z0;MOB3A|Q96BX8;FSD1L|Q9BXM9;C11orf84|Q9BUA3;GPANK1|O95872;FAM49A|Q9H0Q0;TIGD6|Q17RP2;THAP8|Q8NA92;POGK|Q9P215;ZFR2|Q9UPR6;CREB5|Q02930;SPAG7|O75391;LIPN|Q5VXI9;INSM2|Q96T92;ZNF618|B5MDS3;METTL5|Q9NRN9;PARD3B|A0A087X1S9;SERF1B|O75920;ZNF608|Q9ULD9;DGAT2L7P|Q6IED9;TIGD4|Q8IY51;TTC14|Q96N46;THAP3|Q8WTV1;PHF3|Q92576;SBNO1|A3KN83;RSPH6A|Q9H0K4;LIPK|Q5VXJ0;THAP6|Q8TBB0;ZUFSP|Q96AP4;CPXCR1|Q…
CIDm00024293|cesium-143	PPIL3|B8ZZ77;KCNK12|Q9HB15;ASMT|I7HFW6;HBG2|P69892;MRPL52|Q86TS9;RCC1|C9JW69;TTC38|Q5R3I4;C1orf123|Q9NWV4;PLD5|Q8N7P1;MRPL30|Q8TCC3;VPS13D|Q5THJ4;CCDC105|Q8IYK2;PPIL6|B4DEK6;JMJD8|Q96S16;MUM1L1|Q5H9M0;KCNK13|Q9HB14
CIDm00145068|14706-82-2	KCNK12|Q9HB15;C11orf84|Q9BUA3;ANXA2R|Q3ZCQ2;SGK494|Q96LW2;IFNA10|P01566;SATB1|C9JP21;IFNA21|P01568;CNGA4|Q8IV77;IFNA14|P01570;SERPINB10|P48595;RAD51|E9PI54;IFNA16|P05015;TUBAL3|A6NHL2;UBE3B|Q7Z3V4;IFNA5|P01569;MDS2|Q8NDY4;IFNA8|P32881;ANKRD7|Q92527;EIF1B|O60739;GDAP2|Q9NXN4;IFNA6|P05013;ANKK1|Q8NFD2
CIDm00250653|sodium;4-(methylsulfonylamino)benzoate	OR4S2|Q8NH73;OR8H3|Q8N146;OR1Q1|Q15612;OR13G1|Q8NGZ3;FSD1L|Q9BXM9;OR4C46|A6NHA9;OR4A16|Q8NH70;DAW1|Q8N136;FAM49A|Q9H0Q0;PPIE|E9PKY5;ANXA2R|Q3ZCQ2;OR9G4|Q8NGQ1;OR4Q3|Q8NH05;OR8U1|Q8NH10;OR5K3|A6NET4;OR5AK2|Q8NH90;OR2AT4|A6NND4;C1orf210|Q8IVY1;OR4D11|Q8NGI4;OR8K3|Q8NH51;OR5L1|Q8NGL2;OR5AU1|Q8NGC0;OR8K1|Q8NGG5;OR4S1|Q8NGB4;OR10K1|Q8NGX5;OR4X1|Q8NH49;OR4K15|Q8NH41;OR8D4|Q8NGM9;OR8I2|Q8N0Y5;OR5H6|Q8NG…
CIDm00007870|SCHEMBL1331651	THAP10|Q9P2Z0;MOB3A|Q96BX8;NUDT17|P0C025;FSD1L|Q9BXM9;KCNK12|Q9HB15;C11orf84|Q9BUA3;GPANK1|O95872;FAM49A|Q9H0Q0;TSHZ2|Q9NRE2;TIGD6|Q17RP2;RCN2|Q14257;ASXL3|Q9C0F0;THAP8|Q8NA92;ZFR2|Q9UPR6;NOXRED1|Q6NXP6;CREB5|Q02930;SPAG7|O75391;CAPSL|Q8WWF8;INSM2|Q96T92;ZNF618|B5MDS3;EFHC2|Q5JST6;METTL5|Q9NRN9;SERF1B|O75920;ZNF608|Q9ULD9;SPIN3|Q5JUX0;INO80C|K7EIY8;PNPLA1|Q8N8W4;TIGD4|Q8IY51;MST1L|Q2TV78;TTC14|Q9…
CIDm57120921|VC-13	THAP10|Q9P2Z0;MOB3A|Q96BX8;FSD1L|Q9BXM9;C11orf84|Q9BUA3;GPANK1|O95872;FAM49A|Q9H0Q0;TIGD6|Q17RP2;THAP8|Q8NA92;POGK|Q9P215;ZFR2|Q9UPR6;CREB5|Q02930;SPAG7|O75391;INSM2|Q96T92;ZNF618|B5MDS3;METTL5|Q9NRN9;SERF1B|O75920;ZNF608|Q9ULD9;TIGD4|Q8IY51;TTC14|Q96N46;THAP3|Q8WTV1;SBNO1|A3KN83;RSPH6A|Q9H0K4;THAP6|Q8TBB0;ZUFSP|Q96AP4;CPXCR1|Q8N123;GPATCH11|Q8N954;CC2D1B|Q5T0F9;DPF1|C8C3P2;ZNF804B|A4D1E1;RAD51|E…
CIDm00000745|ZINC03830892	KCNK12|Q9HB15;GDAP1L1|Q96MZ0;CES4A|Q5XG92;NPIPA2|E9PIF3;SATB1|C9JP21;CXorf67|Q86X51;MRPL50|Q8N5N7;VARS2|Q5ST30;NPIPA3|E9PNV8;VCX2|Q9H322;NPIPA5|E9PKD4;RIMBP3C|A6NJZ7;PLEKHH1|Q9ULM0;FRMD1|Q8N878;DNAJC16|Q9Y2G8;RIMBP3B|A6NNM3;GPN2|Q9H9Y4;KCNK13|Q9HB14
CIDm00123631|SCHEMBL13319091	WSB2|Q9NYS7;ASB17|Q8WXJ9;SPSB3|Q6PJ21;COX7C|P15954;WWC3|Q9ULE0;NEURL2|Q9BR09;PDZD4|Q76G19;SPSB2|Q99619;FN3KRP|Q9HA64;SPSB4|Q96A44;STKLD1|Q8NE28;SLC43A3|Q8NBI5
CIDm00000206|CID9899007	C2CD4A|Q8NCU7;CTRL|P40313;AKR1C8P|Q5T2L2;KCNK12|Q9HB15;TRO|Q12816;C11orf84|Q9BUA3;RPS4Y1|P22090;ANXA2R|Q3ZCQ2;SGK494|Q96LW2;CRYBG1|Q9Y4K1;NOXRED1|Q6NXP6;P2RX2|Q32MC3;SERF1B|O75920;B3GNTL1|Q67FW5;MPZL2|O60487;MRGPRD|Q8TDS7;INO80C|K7EIY8;CDHR4|A6H8M9;ERP27|Q96DN0;PCDH1|Q08174;ZG16B|Q96DA0;TSFM|F8WCK2;FAT3|Q8TDW7;DDX60L|Q5H9U9;FBXO17|Q96EF6;YDJC|A8MPS7;ITGAD|Q13349;HCAR3|P49019;TRAPPC1|Q9Y5R8;MB21D2…
CIDm00171147|SCHEMBL2239479	AKR1C8P|Q5T2L2;SLITRK4|Q8IW52;ANKDD1A|Q495B1;HSF5|Q4G112;NOXRED1|Q6NXP6;USP41|Q3LFD5;SLITRK3|O94933;LRRC3C|A6NJW4;SDR39U1|Q9NRG7;PRR5-ARHGAP8|B1AHC3;OXNAD1|Q96HP4;SLITRK2|Q9H156;DHRS7|Q9Y394;ANKDD1B|A6NHY2;DDX53|Q86TM3;DERL3|E7EVA4;RABL3|Q5HYI8;USP40|Q9NVE5
CIDm00078165|{2-[n-morpholino]ethanesulfonic acid}hydrate	TCP11L1|Q9NUJ3;GDAP1L1|Q96MZ0;CRAMP1|Q96RY5;CHEK2|H0Y820;CRYBG1|Q9Y4K1;ASMT|I7HFW6;CDHR4|A6H8M9;FNBP4|Q8N3X1;KLHDC2|Q9Y2U9;KLHDC9|Q8NEP7;SBNO1|A3KN83;IFFO1|Q0D2I5;CDK11B|A0A0D9SEN2;MPPED1|O15442;EVI2A|P22794;SLC39A2|Q9NP94;CDKL4|Q5MAI5;RBFA|Q8N0V3;TEX30|Q5JUR7;ABHD16B|Q9H3Z7;CRYBG2|Q8N1P7;LGALS8|Q5T3P9;EXD3|Q8N9H8;PCDH20|Q8N6Y1;FNDC1|Q4ZHG4;ABHD12B|Q7Z5M8
CIDm00000305|SCHEMBL1332010	CDK18|A0A0A0MSJ6;UBR7|Q8N806;CDK11B|A0A0D9SEN2;ZNF738|Q8NE65;HTR3D|Q70Z44;DDX43|Q9NXZ2;HTR3E|A5X5Y0;DERL3|E7EVA4;SAA2|P0DJI9;MPND|Q8N594
CIDm00019920|ZINC02038187	HM13|A0A0C4DGU3;IFNA10|P01566;CRYBG1|Q9Y4K1;NACAD|O15069;IFNA21|P01568;CNTNAP5|Q8WYK1;IFNA14|P01570;UBE2NL|Q5JXB2;CNTNAP3B|Q96NU0;RCC1|C9JW69;UBTD2|Q8WUN7;IFNA16|P05015;COPS7B|Q9H9Q2;CRYBG2|Q8N1P7;TUBAL3|A6NHL2;IFNA5|P01569;MDS2|Q8NDY4;LGALS8|Q5T3P9;HLA-DQB2|Q5SQ91;IFNA8|P32881;SIGLEC12|Q96PQ1;SIGLEC8|Q9NYZ4;CCDC129|Q6ZRS4;GSDMA|Q96QA5;C11orf74|Q86VG3;IFNA6|P05013;ANKK1|Q8NFD2
