# Supplementary material for: A Multi-Label Learning Framework for Drug Repurposing
Source: Pharmaceutics. 2019 Sep 9;11(9):466. doi: 10.3390/pharmaceutics11090466 (PMC6781509; doi:10.3390/pharmaceutics11090466)
Supplement: Supplementary file 1 [file pharmaceutics-11-00466-s001.zip › supplementary files/S5.csv]

CIDm26087388|JTT	COQ6|Q9Y2Z9;XPNPEP1|Q9NQW7;IMPDH2|P12268;ACAA1|P09110;NT5C1A|Q9BXI3;POLI|Q9UNA4;ABCG2|Q9UNQ0;CLPP|Q16740;NLN|Q9BYT8;SLC3A1|Q07837;ADAMTS14|Q8WXS8;LDHD|Q86WU2;RAD52|P43351;XPNPEP2|O43895;UMPS|P11172;AQP5|P55064;ADA|P00813;ACAA2|P42765;NAGS|Q8N159;TOP1MT|Q969P6;SLC3A2|P08195;DCTD|P32321;MIPEP|Q99797;DPYD|Q12882;MOK|Q9UQ07;CACNG2|Q9Y698;UBA52|P62987;GFPT1|Q06210;POLE3|Q9NRF9;CYCS|P99999;PITRM1|Q5JRX…
CIDm00014798|Sodium hydroxide-16O solution	BCAT2|O15382;LDHC|P07864;KCNQ1|P51787;CD79A|P11912;SCN5A|Q14524;ITGAM|P11215;RYR2|Q92736;MGAM|O43451;CASP3|P42574;ABCG2|Q9UNQ0;MDK|P21741;VTN|P04004;HPSE|Q9Y251;HPX|P02790;FOS|P01100;GPX1|P07203;CASP9|P55211;BCHE|P06276;HRAS|P01112;SLC1A3|P43003;GPX2|P18283;ATM|Q13315;TK2|O00142;RAD52|P43351;KCNH2|Q12809;ESD|P10768;MYC|P01106;TYR|P14679;IL1A|P01583;NPR1|P16066;CHIA|Q9BZP6;MYO18A|Q92614;SLC1A1|P43…
CIDm00001182|valine-d8	PSMB6|P28072;BCAT2|O15382;GZMM|P51124;EDN1|P05305;ALDH7A1|P49419;KLK5|Q9Y337;PSMB3|P49720;MASP2|O00187;TMPRSS9|Q7Z410;ACR|P10323;HGFAC|Q04756;ALDH9A1|P49189;CPA1|P15085;PSMC4|P43686;KLK10|O43240;EDNRB|P24530;ALDH1A1|P00352;PSMD4|P55036;AQP5|P55064;PSMC2|P35998;PLAU|P00749;EDN3|P14138;PRSS8|Q16651;BDNF|P23560;PRSS3|P35030;KLK1|P06870;PSMA6|P60900;PSMA4|P25789;PSMA1|P25786;F11|P03951;PREPL|Q4J6C6;L…
CIDm00000250|CID5799469	PLA1A|Q53H76;CYP2B6|P20813;FABP3|P05413;LDHC|P07864;IFNA8|P32881;GDNF|P39905;SLC10A1|Q14973;CD79A|P11912;CYP7A1|P22680;NT5C1A|Q9BXI3;COG2|Q14746;EHHADH|Q08426;SLCO1C1|Q9NYB5;EDN1|P05305;PCSK1|P29120;CASP3|P42574;CYGB|Q8WWM9;ABCG2|Q9UNQ0;IFNA6|P05013;HPSE|Q9Y251;IFNG|P01579;PCSK9|Q8NBP7;GPX1|P07203;BCHE|P06276;PCSK4|Q6UW60;GOT2|P00505;UGT2B15|P54855;GPX2|P18283;CXCL10|P02778;GPX5|O75715;PGPEP1|Q9N…
CIDm01356208|ZINC12372218	SP3|Q02447;MFRP|Q9BY79;CNTF|Q96JP5;PSMA4|P25789;CORIN|Q9Y5Q5;PSMB4|P28070;ZNF384|Q8TF68;OSBPL2|Q8N2R0;NCOR1|O75376;SP1|P08047
CIDm00001001|	CYP2B6|P20813;MEF2A|Q02078;DRD1|P21728;GZMM|P51124;CYP7A1|P22680;ACAA1|P09110;CYP2A7|P20853;OPRL1|P41146;ADCY6|O43306;HRH3|Q9Y5N1;ALDH7A1|P49419;KLK5|Q9Y337;AVPR1A|P37288;MASP2|O00187;TMPRSS9|Q7Z410;CYP4F2|P78329;ADRA1D|P25100;ACR|P10323;CYP2S1|Q96SQ9;HGFAC|Q04756;CYP7B1|O75881;ALDH9A1|P49189;KLK10|O43240;BDKRB1|P46663;CYP4F3|Q08477;GPR37L1|O60883;ADRA2A|P08913;CYP11B2|P19099;EDNRB|P24530;AOC2|O7…
CIDm00000614|(2S,3S,4S)-3,4,5,5-tetradeuterioproline	NMNAT1|Q9HAN9;PSMB6|P28072;XPNPEP1|Q9NQW7;SCNN1A|P37088;TNNT1|P13805;ALDH7A1|P49419;LAP3|P28838;PSMB3|P49720;PEPD|P12955;ARSE|P51690;ITK|Q08881;ALDH9A1|P49189;PSMC4|P43686;SLC3A1|Q07837;GOT2|P00505;STS|P08842;ALDH1A1|P00352;XPNPEP2|O43895;TNNI2|P48788;PSMD4|P55036;TRPA1|O75762;PSMC2|P35998;OAS2|P29728;PRKAR1A|P10644;PPIF|P30405;GPD2|P43304;PSMA6|P60900;APCS|P02743;OAS1|P00973;ALOX5|P09917;PSMA4|P…
CIDm66754292|AGN-PC-0H99GF	SP3|Q02447;CNTF|Q96JP5;ZNF384|Q8TF68;OSBPL2|Q8N2R0;SP1|P08047
CIDm00125643|CID9915977	PLA1A|Q53H76;SLC7A6|Q92536;SLC24A4|Q8NFF2;SLC8A2|Q9UPR5;TNNT1|P13805;SLC2A2|P11168;SLC22A9|Q8IVM8;HRAS|P01112;UGT2B28|Q9BY64;UGT2B15|P54855;SLC43A3|Q8NBI5;UMPS|P11172;SLC22A6|Q4U2R8;UGT1A5|P35504;TYMS|P04818;UGT2B4|P06133;SLC24A2|Q9UI40;SLC7A7|Q9UM01;GPT2|Q8TD30;SLC8A1|P32418;CYP26A1|O43174;RRAS|P10301;SLC22A11|Q9NSA0;CETP|P11597;RHEB|Q15382;CYCS|P99999;LBP|P18428;MRAS|O14807;SLC8A3|P57103;SLC24A…
CIDm00000009|phosphorothioate inositol phosphate	SORD|Q00796;TXNRD3|Q86VQ6;EDN1|P05305;GPLD1|P80108;GABRA4|P48169;AVPR1A|P37288;GYS1|P13807;PLCB3|Q01970;ADRA1D|P25100;FOS|P01100;TNFRSF11B|O00300;BCHE|P06276;HRAS|P01112;SLC3A1|Q07837;SLC1A3|P43003;BCL2L11|O43521;EDNRB|P24530;PLCB1|Q9NQ66;LDHD|Q86WU2;PLCZ1|Q86YW0;PLCG2|P16885;UGDH|O60701;UMPS|P11172;EDN3|P14138;PRKAR1A|P10644;IRS1|P35568;CHIA|Q9BZP6;SLC1A1|P43005;NANOS1|Q8WY41;AOAH|P28039;GPX7|Q9…
CIDm00003907|AGN-PC-04Y4OZ	DPEP2|Q9H4A9;CYSLTR1|Q9Y271;PPBP|P02775;PLA2G4A|P47712;GRM5|P41594;IMPDH2|P12268;VCAM1|P19320;CD79A|P11912;PPY|P01298;SLC6A12|P48065;ITGAM|P11215;OPRL1|P41146;P2RY14|Q15391;ADCY6|O43306;HRH3|Q9Y5N1;EDN1|P05305;ABCA10|Q8WWZ4;SLC6A13|Q9NSD5;AVPR1A|P37288;SP3|Q02447;PLCB3|Q01970;ADRA1D|P25100;ABCG2|Q9UNQ0;FOS|P01100;BDKRB1|P46663;ADRA2A|P08913;EDNRB|P24530;PLCB1|Q9NQ66;PLA2G2A|P14555;GRM4|Q14833;HTR…
CIDm00000622|BC631334	SLC7A2|P52569;SLC12A4|Q9UP95;SLC7A6|Q92536;SLC6A12|P48065;GINS1|Q14691;TAT|P17735;POLI|Q9UNA4;CASP6|P55212;SLC6A13|Q9NSD5;MGAM|O43451;DGUOK|Q16854;CASP3|P42574;TLR7|Q9NYK1;ISLR|O14498;TERT|O14746;ARSE|P51690;RAD17|O75943;PCSK9|Q8NBP7;CASP9|P55211;ESCO1|Q5FWF5;KCNN2|Q9H2S1;TK2|O00142;ADK|P55263;RAD52|P43351;APAF1|O14727;UMPS|P11172;TNNI2|P48788;MYC|P01106;MMAB|Q96EY8;P2RX7|Q99572;MMAA|Q8IVH4;POLE2…
CIDm00003633|CID3633	VCAM1|P19320;ABCA3|Q99758;ANGPT2|O15123;AMBP|P02760;MST1R|Q04912;PSMB8|P28062;VTN|P04004;IFNG|P01579;HPX|P02790;PCSK9|Q8NBP7;JAK3|P52333;ADAMTS14|Q8WXS8;ADK|P55263;ANXA8|Q5VT79;UGDH|O60701;SCARF2|Q96GP6;IL13|P35225;CXCL9|Q07325;CXCL10|P02778;MMP10|P09238;IL1A|P01583;ADAMTS3|O15072;CHIA|Q9BZP6;AOAH|P28039;ITIH4|Q14624;CCL4|P13236;ITIH1|P19827;IGF1|P05019;ECM1|Q16610;CHST11|Q9NPF2;MET|P08581;SELE|P…
CIDm00000119|AMINOBUTYRICACID,GAMMA,[4-14C]	GABRR1|P24046;PPBP|P02775;DRD1|P21728;GRM5|P41594;SLC7A2|P52569;GDNF|P39905;SLC12A4|Q9UP95;SLC7A6|Q92536;PPY|P01298;SLC6A12|P48065;OPRL1|P41146;GNG3|P63215;HTR3B|O95264;P2RY14|Q15391;ADCY6|O43306;HRH3|Q9Y5N1;ERBB4|Q15303;ALDH7A1|P49419;AGPAT2|O15120;GABRA4|P48169;LPGAT1|Q92604;SLC6A13|Q9NSD5;AVPR1A|P37288;PPP1R1B|Q9UD71;AGPAT3|Q9NRZ7;CASP3|P42574;FOS|P01100;BCHE|P06276;NR3C1|P04150;HRAS|P01112;AL…
CIDm00062551|pentethyleneglycol	FKBP14|Q9NWM8;SORD|Q00796;XPNPEP1|Q9NQW7;GZMM|P51124;LDHC|P07864;ITGAM|P11215;POLI|Q9UNA4;ADCY6|O43306;ALDH7A1|P49419;KLK5|Q9Y337;AGPAT2|O15120;AMY2A|P04746;LPGAT1|Q92604;LAP3|P28838;PCSK1|P29120;MASP2|O00187;TMPRSS9|Q7Z410;AGPAT3|Q9NRZ7;PRKACB|P22694;PEPD|P12955;TERT|O14746;ACR|P10323;HGFAC|Q04756;MX1|P20591;PCSK9|Q8NBP7;BCHE|P06276;MATK|P42679;PCSK4|Q6UW60;ALDH9A1|P49189;SLC3A1|Q07837;KLK10|O43…
CIDm00000929|beta-NADP	NMNAT1|Q9HAN9;SORD|Q00796;CYBA|P13498;CYP2B6|P20813;COQ6|Q9Y2Z9;XPNPEP1|Q9NQW7;DRD1|P21728;LDHC|P07864;KCND3|Q9UK17;PGLS|O95336;KCNQ1|P51787;NR3C2|P08235;VCAM1|P19320;CYP7A1|P22680;CYP2A7|P20853;EHHADH|Q08426;TXNRD3|Q86VQ6;MME|P08473;ALDH7A1|P49419;CACNA1I|Q9P0X4;HBQ1|P09105;RDH14|Q9HBH5;KCNA10|Q16322;FMO4|P31512;CYP4F2|P78329;CASP3|P42574;CYGB|Q8WWM9;CYP2S1|Q96SQ9;MTHFR|P42898;GPX1|P07203;CYP7B1…
CIDm03027721|dithiothreitol-d6	MYH7|P12883;XPNPEP1|Q9NQW7;IMPDH2|P12268;CD79A|P11912;ITGAM|P11215;TNNT1|P13805;MST1R|Q04912;CLCA2|Q9UQC9;ANXA2|P07355;PCSK1|P29120;MGAM|O43451;DGUOK|Q16854;CASP3|P42574;MDK|P21741;VTN|P04004;MTHFR|P42898;HPSE|Q9Y251;FOS|P01100;CASP9|P55211;NR3C1|P04150;HRAS|P01112;PCSK4|Q6UW60;BDKRB1|P46663;ATM|Q13315;TK2|O00142;EDNRB|P24530;EP300|Q09472;APAF1|O14727;XPNPEP2|O43895;UMPS|P11172;IL13|P35225;MYC|P0…
CIDm00002891|CID9963853	NMNAT1|Q9HAN9;XPNPEP1|Q9NQW7;CDC42BPB|Q9Y5S2;TXK|P42681;FGFR4|P22455;RDH14|Q9HBH5;ABCD4|O14678;HDAC8|Q9BY41;GAP43|P17677;FMO4|P31512;IREB2|P48200;GNPNAT1|Q96EK6;MGAM|O43451;CASP3|P42574;PEPD|P12955;ITK|Q08881;MTHFR|P42898;IFNG|P01579;JAK3|P52333;FOS|P01100;GPX1|P07203;BCHE|P06276;MATK|P42679;CHSY1|Q86X52;NLN|Q9BYT8;GPX2|P18283;ATM|Q13315;PMPCB|O75439;FPGS|Q05932;XPNPEP2|O43895;UMPS|P11172;ENPEP|Q…
CIDm00000795|imidazolyl-d	MYO6|Q9UM54;MYH7|P12883;CYP2B6|P20813;GZMM|P51124;IMPDH2|P12268;MYO7B|Q6PIF6;CYP7A1|P22680;CYP2A7|P20853;TXNRD3|Q86VQ6;TNNT1|P13805;TAT|P17735;AANAT|Q16613;HRH3|Q9Y5N1;KLK5|Q9Y337;ABCD4|O14678;MAPK14|Q16539;STAG2|Q8N3U4;LAP3|P28838;GNPNAT1|Q96EK6;MASP2|O00187;MGAM|O43451;TMPRSS9|Q7Z410;CYP4F2|P78329;CASP3|P42574;CYGB|Q8WWM9;ACR|P10323;CYP2S1|Q96SQ9;MTHFR|P42898;RAD17|O75943;HGFAC|Q04756;CYP7B1|O7…
CIDm05381226|CHEMBL1553026	CYP2B6|P20813;FTMT|Q8N4E7;GZMM|P51124;SLC10A1|Q14973;CYP7A1|P22680;CYP2A7|P20853;ABCA1|O95477;SLCO1C1|Q9NYB5;KLK5|Q9Y337;ANXA2|P07355;MASP2|O00187;TMPRSS9|Q7Z410;ABCG2|Q9UNQ0;ACR|P10323;HPSE|Q9Y251;IFNG|P01579;HGFAC|Q04756;NR3C1|P04150;CLPP|Q16740;GOT2|P00505;KLK10|O43240;EDNRB|P24530;ANXA8|Q5VT79;UGDH|O60701;RB1|P06400;ZMPSTE24|O75844;PLAU|P00749;MTNR1A|P48039;POLE2|P56282;PRSS8|Q16651;PRKAR1A|P…
CIDm00253547|Nk 154183b	SP3|Q02447;CNTF|Q96JP5;ZNF384|Q8TF68;OSBPL2|Q8N2R0;SP1|P08047
CIDm00003467|NCGC00263824-02	CD36|P16671;GZMM|P51124;LDHC|P07864;CD79A|P11912;SLC26A3|P40879;ITGAM|P11215;AMBP|P02760;KLK5|Q9Y337;MASP2|O00187;MGAM|O43451;TMPRSS9|Q7Z410;CASP3|P42574;TLR7|Q9NYK1;PEPD|P12955;MDK|P21741;ACR|P10323;VTN|P04004;HPSE|Q9Y251;IFNG|P01579;HGFAC|Q04756;FOS|P01100;GPX1|P07203;CASP9|P55211;HRAS|P01112;CLPP|Q16740;KLK10|O43240;GPX2|P18283;SCARB2|Q14108;ATM|Q13315;EDNRB|P24530;SPG21|Q9NZD8;IL13|P35225;MYC…
CIDm00008083|morpholin-4-yl-d	PSMB6|P28072;ACVR1C|Q8NER5;MEF2A|Q02078;CD36|P16671;CDC42BPB|Q9Y5S2;TXK|P42681;EHHADH|Q08426;FGFR4|P22455;ALDH7A1|P49419;RDH14|Q9HBH5;IGFBP7|Q16270;CASP3|P42574;ITK|Q08881;MX1|P20591;JAK3|P52333;NR3C1|P04150;MATK|P42679;HBZ|P02008;MYL7|Q01449;LDHD|Q86WU2;ALDH1A1|P00352;PSMD4|P55036;MYC|P01106;ABCD3|P28288;MTNR1A|P48039;IRS1|P35568;SERPINA1|P01009;PRKAA2|P54646;NANOS1|Q8WY41;ADAM19|Q9H013;MYOG|P15…
CIDm00149368|Dechromose-a Chrommycin A3	HDAC8|Q9BY41;SP3|Q02447;HDAC2|Q92769;HDAC3|O15379;CYP11B2|P19099;SERPINA1|P01009;CNTF|Q96JP5;HDAC6|Q9UBN7;CYP11A1|P05108;CYP11B1|P15538;SERPING1|P05155;SERPIND1|P05546;TBXA2R|P21731;CYP27A1|Q02318;HDAC9|Q9UKV0;SERPINA7|P05543;SERPINE1|P05121;HDAC10|Q969S8;ZFYVE16|Q7Z3T8;HDAC1|Q13547;SERPINA6|P08185;SERPINF2|P08697;EHMT1|Q9H9B1;ZNF384|Q8TF68;OSBPL2|Q8N2R0;HDAC11|Q96DB2;SERPINA3|P01011;CYP24A1|Q079…
CIDm00017046|SCHEMBL13974192	SP3|Q02447;CNTF|Q96JP5;TTR|P02766;ZNF384|Q8TF68;OSBPL2|Q8N2R0;SP1|P08047
CIDm00010461|CID10702120	MYO6|Q9UM54;SLC26A3|P40879;TXNRD3|Q86VQ6;EDN1|P05305;CASP6|P55212;CASP3|P42574;PEPD|P12955;CYP2S1|Q96SQ9;MX1|P20591;CASP9|P55211;BCHE|P06276;SLC1A3|P43003;GPX2|P18283;ATM|Q13315;MAP2K6|P52564;RB1|P06400;CCL20|P78556;FABP5|Q01469;TRPA1|O75762;CCL11|P51671;IL1A|P01583;POLE2|P56282;CCNB1|P14635;MAP2K3|P46734;SLC1A1|P43005;CASP2|P42575;IL23A|Q9NPF7;GSTA1|P08263;CA2|P00918;SLC26A9|Q7LBE3;CCL4|P13236;P…
CIDm00003051|pyrocarbonic acid diethylester	GZMM|P51124;AMBP|P02760;EHHADH|Q08426;TAT|P17735;AANAT|Q16613;MST1R|Q04912;KLK5|Q9Y337;SLC22A9|Q8IVM8;GNPNAT1|Q96EK6;MASP2|O00187;MGAM|O43451;TMPRSS9|Q7Z410;PLCB3|Q01970;CASP3|P42574;ACR|P10323;MTHFR|P42898;CLTC|Q00610;HGFAC|Q04756;GPD1|P21695;CASP9|P55211;KLK10|O43240;TK2|O00142;AOC2|O75106;PMPCB|O75439;PLCB1|Q9NQ66;PLCZ1|Q86YW0;PLAU|P00749;APOB|P04114;PRSS8|Q16651;SLC22A6|Q4U2R8;PRSS3|P35030;AO…
CIDm00000317|RGJOEKWQDUBAIZ-FTAFPTFXSA-N	BCAT2|O15382;MYO6|Q9UM54;CD36|P16671;CYP7A1|P22680;ACAA1|P09110;NCOA1|Q15788;EHHADH|Q08426;AANAT|Q16613;RPS6KA2|Q15349;AGPAT2|O15120;STAG2|Q8N3U4;SREBF2|Q12772;LPGAT1|Q92604;GNPNAT1|Q96EK6;MGAM|O43451;AGPAT3|Q9NRZ7;HDAC2|Q92769;RPS6KB2|Q9UBS0;DGAT2|Q96PD7;CLPP|Q16740;ESCO1|Q5FWF5;GOT2|P00505;MAP2K6|P52564;PLA2G2A|P14555;EP300|Q09472;ALDH1A1|P00352;RB1|P06400;AGPAT5|Q9NUQ2;SLC18A3|Q16572;MMAB|Q96E…
CIDm00004829|X4OV71U42S	CYBA|P13498;MYO6|Q9UM54;MYH7|P12883;CYP2B6|P20813;SLC9A3|P48764;CD36|P16671;NR3C2|P08235;VCAM1|P19320;MYO7B|Q6PIF6;SCNN1D|P51172;NCOA1|Q15788;COG2|Q14746;ABCA1|O95477;SCNN1A|P37088;ERBB4|Q15303;NR2F6|P10588;RXRG|P48443;SLC2A2|P11168;PCSK1|P29120;CYP4F2|P78329;ESRRG|P62508;ESRRB|O95718;MX1|P20591;PCSK9|Q8NBP7;HDAC3|O15379;TNFRSF11B|O00300;NR3C1|P04150;GOT2|P00505;CYP4F3|Q08477;CYP11B2|P19099;SCARB…
CIDm00001123|342611-14-7	DRD1|P21728;FABP3|P05413;GZMM|P51124;LDHC|P07864;IMPDH2|P12268;SLC10A1|Q14973;CYP7A1|P22680;ABCA3|Q99758;ANGPT2|O15123;SLC6A12|P48065;ABCA1|O95477;EHHADH|Q08426;OPRL1|P41146;HRH3|Q9Y5N1;KLK5|Q9Y337;ABCA10|Q8WWZ4;CASP6|P55212;RPS6KA2|Q15349;GABRA4|P48169;AVPR1A|P37288;MASP2|O00187;TMPRSS9|Q7Z410;CASP3|P42574;ADRA1D|P25100;ACR|P10323;HGFAC|Q04756;ABCA7|Q8IZY2;GPX1|P07203;CASP9|P55211;CLPP|Q16740;SL…
CIDm00004112|SCHEMBL9246378	LDHC|P07864;IMPDH2|P12268;VCAM1|P19320;FKBP2|P26885;CD79A|P11912;ACAA1|P09110;EHHADH|Q08426;PROS1|P07225;MME|P08473;POLI|Q9UNA4;ERBB4|Q15303;RDH14|Q9HBH5;MAPK14|Q16539;AGPAT3|Q9NRZ7;CASP3|P42574;ABCG2|Q9UNQ0;MTHFR|P42898;IFNG|P01579;HPX|P02790;MX1|P20591;JAK3|P52333;TNFRSF11B|O00300;GPX1|P07203;NR3C1|P04150;HRAS|P01112;DGAT2|Q96PD7;GOT2|P00505;CYP4F3|Q08477;TK2|O00142;FPGS|Q05932;MAP2K6|P52564;PL…
CIDm00000710|sodium riboflavin5'-phosphate	CYBA|P13498;COQ6|Q9Y2Z9;KCND3|Q9UK17;KCNQ1|P51787;CACNA1I|Q9P0X4;RPS6KA4|O75676;KCNA10|Q16322;CLPP|Q16740;ENPP3|O14638;KCNV2|Q8TDN2;IL2RA|P01589;KCNG1|Q9UIX4;KCNG2|Q9UJ96;PMPCB|O75439;APAF1|O14727;KCNK10|P57789;UMPS|P11172;KCNK12|Q9HB15;GNAI3|P08754;ZMPSTE24|O75844;MMAB|Q96EY8;PRKAR1A|P10644;HMGCR|P04035;BSCL2|Q96G97;PRKAR2A|P13861;KCND1|Q9NSA2;CRYZ|Q08257;KCNQ3|O43525;KCNF1|Q9H3M0;KCNA4|P22459;K…
CIDm00001567|203645-37-8	PDE6D|O43924;MYH7|P12883;LDHC|P07864;CA5B|Q9Y2D0;CD79A|P11912;ITGAM|P11215;TXNRD3|Q86VQ6;AANAT|Q16613;ALDH7A1|P49419;KCNJ3|P48549;MAPK14|Q16539;HDAC8|Q9BY41;GNPNAT1|Q96EK6;MGAM|O43451;BHMT2|Q9H2M3;CASP3|P42574;MAPK12|P53778;MDK|P21741;IFNG|P01579;GPD1|P21695;GPX1|P07203;HRAS|P01112;CA9|Q16790;ALDH9A1|P49189;KCNJ15|Q99712;GOT2|P00505;SLC1A3|P43003;IL2RA|P01589;MYL7|Q01449;GPX2|P18283;AOC2|O75106;E…
CIDm00114943|protoberberine iodide	SCNN1D|P51172;SCN5A|Q14524;SCNN1A|P37088;SP3|Q02447;ENPEP|Q07075;MAP2K2|P36507;CNTF|Q96JP5;LNPEP|Q9UIQ6;RNPEP|Q9H4A4;ANPEP|P15144;CACNA1F|O60840;P4HA3|Q7Z4N8;P4HA1|P13674;ABCE1|P61221;DPYS|Q14117;MAP2K5|Q13163;HPD|P32754;SCNN1B|P51168;RET|P07949;SCN3A|Q9NY46;SCNN1G|P51170;CACNA1S|Q13698;TRHDE|Q9UKU6;ZNF384|Q8TF68;OSBPL2|Q8N2R0;MAP2K1|Q02750;SCN10A|Q9Y5Y9;SP1|P08047;NPEPPS|P55786
CIDm00000297|protiomethane	GRM5|P41594;LDHC|P07864;IMPDH2|P12268;CD79A|P11912;PPY|P01298;ITGAM|P11215;TNNT1|P13805;ADCY6|O43306;STAG2|Q8N3U4;CHST6|Q9GZX3;PCSK1|P29120;MGAM|O43451;CYP4F2|P78329;CASP3|P42574;ABCG2|Q9UNQ0;TERT|O14746;MTHFR|P42898;HPSE|Q9Y251;IFNG|P01579;HPX|P02790;JAK3|P52333;GPX1|P07203;BCHE|P06276;NR3C1|P04150;HRAS|P01112;PCSK4|Q6UW60;GOT2|P00505;KCNH1|O95259;CYP11B2|P19099;GPX2|P18283;TK2|O00142;APAF1|O147…
CIDm00005143|SCHEMBL1395489	LRP5|O75197;AMY2A|P04746;LAP3|P28838;SLC2A2|P11168;HPSE|Q9Y251;JAK3|P52333;FOS|P01100;BCHE|P06276;NR3C1|P04150;CA9|Q16790;UGDH|O60701;MYC|P01106;CHST2|Q9Y4C5;PGPEP1|Q9NXJ5;IRS1|P35568;CHIA|Q9BZP6;GSTA1|P08263;WDR5|P61964;CA2|P00918;ITIH4|Q14624;CA7|P43166;NR2F1|P10589;CYP3A7|P24462;HTR2A|P28223;CA14|Q9ULX7;CA12|O43570;NAGS|Q8N159;MGEA5|O60502;GUSB|P08236;OPRK1|P41145;GRM6|O15303;CHST3|Q7LGC8;HS3S…
CIDm00006575|Trichloroethylene-13C2	BCAT2|O15382;MYH7|P12883;CYP2B6|P20813;GZMM|P51124;PGLS|O95336;CYP2A7|P20853;KLK5|Q9Y337;CTSC|P53634;MASP2|O00187;TMPRSS9|Q7Z410;CASP3|P42574;CYGB|Q8WWM9;ACR|P10323;CYP2S1|Q96SQ9;IFNG|P01579;HGFAC|Q04756;MATK|P42679;GOT2|P00505;KLK10|O43240;ADRA2A|P08913;PMPCB|O75439;CHST2|Q9Y4C5;TYR|P14679;PLAU|P00749;PRSS8|Q16651;TNNC2|P02585;CYP4Z1|Q86W10;PRSS3|P35030;KLK1|P06870;GSTA1|P08263;ANXA9|O76027;F11|…
CIDm00000738|glutamine (14n glutamine)	NMNAT1|Q9HAN9;PSMB6|P28072;BCAT2|O15382;SLC25A15|Q9Y619;MEF2A|Q02078;CD36|P16671;LDLR|P01130;FABP3|P05413;LDHC|P07864;GDNF|P39905;IMPDH2|P12268;VCAM1|P19320;SLC7A6|Q92536;CD79A|P11912;COG2|Q14746;ITGAM|P11215;MME|P08473;TNNT1|P13805;TAT|P17735;POLI|Q9UNA4;ERBB4|Q15303;CASP6|P55212;RPS6KA2|Q15349;RPS6KA4|O75676;RYR2|Q92736;MAPK14|Q16539;SLC6A13|Q9NSD5;PSMB3|P49720;SLC2A2|P11168;PPP1R1B|Q9UD71;GYS1…
CIDm00004376|n-methylaspartic acid sulfate	SORD|Q00796;DRD1|P21728;GRM5|P41594;GDNF|P39905;SLC6A12|P48065;ERBB4|Q15303;LAP3|P28838;GAP43|P17677;PPP1R1B|Q9UD71;MGAM|O43451;CASP3|P42574;ABCG2|Q9UNQ0;ITPR3|Q14573;FOS|P01100;SLURP1|P55000;BCHE|P06276;NR3C1|P04150;SLC1A3|P43003;ADRA2A|P08913;GRIN1|Q05586;GRM4|Q14833;HTR2C|P28335;MYC|P01106;GRIK1|P39086;IL1A|P01583;SLC1A1|P43005;BDNF|P23560;PDYN|P01213;PRKAA2|P54646;SSTR5|P35346;ITIH4|Q14624;AD…
CIDm00014386|zolamine hydrochloride	SP3|Q02447;CNTF|Q96JP5;ZNF384|Q8TF68;OSBPL2|Q8N2R0;SP1|P08047
CIDm00001065|ZINC04289113	PPBP|P02775;CYP2B6|P20813;KCNN4|O15554;DRD1|P21728;LDHC|P07864;KCND3|Q9UK17;KCNQ1|P51787;VCAM1|P19320;CYP7A1|P22680;CYP2A7|P20853;PPY|P01298;SCN5A|Q14524;ITGAM|P11215;OPRL1|P41146;MME|P08473;P2RY14|Q15391;ADCY6|O43306;HRH3|Q9Y5N1;AVPR1A|P37288;MGAM|O43451;CYP4F2|P78329;ADRA1D|P25100;ABCG2|Q9UNQ0;CYP2S1|Q96SQ9;HPX|P02790;FOS|P01100;CYP7B1|O75881;BCHE|P06276;GOT2|P00505;BDKRB1|P46663;CYP4F3|Q08477;…
CIDm00024748|aldehydo-D-talose	CD36|P16671;CD79A|P11912;COG2|Q14746;ITGAM|P11215;TAT|P17735;AMY2A|P04746;SLC2A2|P11168;GYS1|P13807;MGAM|O43451;CASP3|P42574;TLR7|Q9NYK1;G6PC|P35575;MTHFR|P42898;HPSE|Q9Y251;HPX|P02790;GPX1|P07203;SLC3A1|Q07837;GOT2|P00505;GPX2|P18283;SCARB2|Q14108;UGDH|O60701;UMPS|P11172;IL13|P35225;CCL20|P78556;CXCL10|P02778;TYR|P14679;IL1A|P01583;AMY2B|P19961;IRS1|P35568;CHIA|Q9BZP6;HMGCR|P04035;PRSS3|P35030;A…
CIDm00001167|CID9851795	P2RY14|Q15391;SLC2A2|P11168;IREB2|P48200;PCSK1|P29120;GNPNAT1|Q96EK6;ADRA1D|P25100;ARSE|P51690;GPD1|P21695;BCHE|P06276;CHSY1|Q86X52;PCSK4|Q6UW60;CLPP|Q16740;STS|P08842;PMPCB|O75439;UGDH|O60701;SCARF2|Q96GP6;UCP1|P25874;NAGPA|Q9UK23;CHIA|Q9BZP6;TYMS|P04818;LCK|P06239;UCP2|P55851;CHST11|Q9NPF2;FURIN|P09958;MGEA5|O60502;CHST13|Q8NET6;DCN|P07585;GRM6|O15303;TIE1|P35590;PCSK5|Q92824;CHST3|Q7LGC8;FMOD|…
CIDm06439874|SCHEMBL10970216	CYSLTR1|Q9Y271;FOLH1|Q04609;CD79A|P11912;ITGAM|P11215;TXK|P42681;AMBP|P02760;HRH3|Q9Y5N1;KLK5|Q9Y337;MAPK14|Q16539;GPLD1|P80108;NAALAD2|Q9Y3Q0;CTSC|P53634;MGAM|O43451;TLR7|Q9NYK1;MSR1|P21757;IFNG|P01579;BCHE|P06276;NR3C1|P04150;TFR2|Q9UP52;NLN|Q9BYT8;ENPP3|O14638;BDKRB1|P46663;CCL24|O00175;SPG21|Q9NZD8;LOXL1|Q08397;IL13|P35225;CCL20|P78556;CCL11|P51671;CXCL10|P02778;PRSS8|Q16651;ACO2|Q99798;CHIA|…
CIDm00016886|ZB000289	CXCL14|O95715;SLC9A3|P48764;KCNN4|O15554;NETO1|Q8TDF5;LOXL4|Q96JB6;ANGPT2|O15123;CASP6|P55212;AGPAT2|O15120;SP3|Q02447;IGFBP7|Q16270;CASP3|P42574;TLR7|Q9NYK1;ADRA1D|P25100;CYGB|Q8WWM9;ISLR|O14498;TERT|O14746;MDK|P21741;HDAC2|Q92769;RAD17|O75943;IFNG|P01579;MX1|P20591;FOS|P01100;GPX1|P07203;CASP9|P55211;NR3C1|P04150;HRAS|P01112;MYL7|Q01449;ADRA2A|P08913;BCL2L11|O43521;RBP7|Q96R05;FPGS|Q05932;PLA2G…
CIDm00024524|CID9920365	CD36|P16671;GDNF|P39905;VCAM1|P19320;CD79A|P11912;ITGAM|P11215;TNNT1|P13805;ERBB4|Q15303;CPZ|Q66K79;TLL1|O43897;ANXA2|P07355;CASP3|P42574;TLR7|Q9NYK1;TERT|O14746;MDK|P21741;VTN|P04004;MTHFR|P42898;IFNG|P01579;CLTC|Q00610;FOS|P01100;CASP9|P55211;NR3C1|P04150;HRAS|P01112;ESCO1|Q5FWF5;BCL2L11|O43521;GRIN1|Q05586;SCARB2|Q14108;ATM|Q13315;TK2|O00142;ADK|P55263;LDHD|Q86WU2;EP300|Q09472;UMPS|P11172;IL13…
CIDm00061671|vanadic acid, trisodium salt	MYH7|P12883;GZMM|P51124;ITGAM|P11215;ERBB4|Q15303;KLK5|Q9Y337;RPS6KA2|Q15349;RPS6KA4|O75676;MAPK14|Q16539;MASP2|O00187;TMPRSS9|Q7Z410;CASP3|P42574;ABCG2|Q9UNQ0;MDK|P21741;ACR|P10323;VTN|P04004;IFNG|P01579;HGFAC|Q04756;JAK3|P52333;FOS|P01100;CASP9|P55211;HRAS|P01112;KLK10|O43240;BCL2L11|O43521;ATM|Q13315;TK2|O00142;EP300|Q09472;APAF1|O14727;UMPS|P11172;MYC|P01106;PLAU|P00749;IL1A|P01583;PRSS8|Q166…
CIDm00003715|Indomod-d4	COQ6|Q9Y2Z9;DRD1|P21728;CD36|P16671;LDLR|P01130;PLA2G4A|P47712;GZMM|P51124;IFNA8|P32881;VCAM1|P19320;ABCA3|Q99758;PPY|P01298;ITGAM|P11215;ABCA1|O95477;OPRL1|P41146;MME|P08473;HRH3|Q9Y5N1;EDN1|P05305;KLK5|Q9Y337;CASP6|P55212;AVPR1A|P37288;SLC22A9|Q8IVM8;MASP2|O00187;TMPRSS9|Q7Z410;CASP3|P42574;ADRA1D|P25100;ABCG2|Q9UNQ0;ACR|P10323;IFNA6|P05013;IFNG|P01579;HGFAC|Q04756;NUP214|P35658;FOS|P01100;TNFR…
CIDm00096539|gardenin B	SP3|Q02447;KCNAB1|Q14722;CNTF|Q96JP5;AKR7A2|O43488;ZNF384|Q8TF68;OSBPL2|Q8N2R0;SP1|P08047
CIDm00000930|	NMNAT1|Q9HAN9;CYBA|P13498;CYP2B6|P20813;COQ6|Q9Y2Z9;GRM5|P41594;LDHC|P07864;KCND3|Q9UK17;PGLS|O95336;KCNQ1|P51787;CYP7A1|P22680;CYP2A7|P20853;TXNRD3|Q86VQ6;TAT|P17735;ALDH7A1|P49419;CACNA1I|Q9P0X4;RDH14|Q9HBH5;KCNA10|Q16322;FMO4|P31512;CYP4F2|P78329;CYP2S1|Q96SQ9;MTHFR|P42898;GPD1|P21695;GPX1|P07203;CYP7B1|O75881;ALDH9A1|P49189;KCNV2|Q8TDN2;CYP4F3|Q08477;KCNG1|Q9UIX4;KCNG2|Q9UJ96;CYP11B2|P19099;G…
CIDm00002818|SCHEMBL7797033	DRD1|P21728;LDLR|P01130;GZMM|P51124;HTR3E|A5X5Y0;SLC6A12|P48065;OPRL1|P41146;HTR3B|O95264;HRH3|Q9Y5N1;ERBB4|Q15303;KLK5|Q9Y337;KCNJ3|P48549;SREBF2|Q12772;SLC6A13|Q9NSD5;AVPR1A|P37288;MASP2|O00187;TMPRSS9|Q7Z410;CASP3|P42574;ADRA1D|P25100;ABCG2|Q9UNQ0;ACR|P10323;IFNG|P01579;HGFAC|Q04756;FOS|P01100;BCHE|P06276;KLK10|O43240;IL2RA|P01589;BDKRB1|P46663;GPR37L1|O60883;ADRA2A|P08913;GRIN1|Q05586;EDNRB|P…
CIDm00003003|SCHEMBL1697158	CYP2B6|P20813;SLC9A3|P48764;CD36|P16671;NR3C2|P08235;VCAM1|P19320;CDC42BPB|Q9Y5S2;SLC10A1|Q14973;NCOA1|Q15788;TXK|P42681;FGFR4|P22455;TAT|P17735;EDN1|P05305;ERBB4|Q15303;MAPK14|Q16539;NR2F6|P10588;RXRG|P48443;CASP3|P42574;ADRA1D|P25100;ESRRG|P62508;ABCG2|Q9UNQ0;MAPK12|P53778;ITK|Q08881;CYP2S1|Q96SQ9;MTHFR|P42898;RAD17|O75943;ESRRB|O95718;IFNG|P01579;JAK3|P52333;TNFRSF11B|O00300;CASP9|P55211;NR3C1…
CIDm00025476|HY-13948	CYBA|P13498;MYH7|P12883;XPNPEP1|Q9NQW7;SLC9A3|P48764;DRD1|P21728;GZMM|P51124;NR3C2|P08235;VCAM1|P19320;ANGPT2|O15123;COG2|Q14746;ITGAM|P11215;OPRL1|P41146;SCNN1A|P37088;MME|P08473;HRH3|Q9Y5N1;EDN1|P05305;KLK5|Q9Y337;AVPR1A|P37288;IREB2|P48200;MASP2|O00187;TMPRSS9|Q7Z410;ADRA1D|P25100;ACR|P10323;VTN|P04004;MTHFR|P42898;HGFAC|Q04756;FOS|P01100;NR3C1|P04150;HRAS|P01112;SLC3A1|Q07837;KLK10|O43240;BDK…
CIDm00000271|calcium-41	FKBP14|Q9NWM8;NMNAT1|Q9HAN9;DPEP2|Q9H4A9;BCAT2|O15382;CYSLTR1|Q9Y271;PRKCSH|P14314;MYO6|Q9UM54;MYH7|P12883;PPBP|P02775;CYP2B6|P20813;MEF2A|Q02078;XPNPEP1|Q9NQW7;KCNN4|O15554;LDLR|P01130;PLA2G4A|P47712;GRM5|P41594;GZMM|P51124;HTR3E|A5X5Y0;LDHC|P07864;FOLH1|Q04609;COL7A1|Q02388;KCND3|Q9UK17;KCNQ1|P51787;CA5B|Q9Y2D0;IMPDH2|P12268;FKBP2|P26885;MYO7B|Q6PIF6;CYP7A1|P22680;ANGPT2|O15123;ACAA1|P09110;CYP…
CIDm00000768|prussic acid	CYP2B6|P20813;GZMM|P51124;CYP7A1|P22680;CYP2A7|P20853;NT5C1A|Q9BXI3;SLC26A3|P40879;TAT|P17735;KLK5|Q9Y337;HBQ1|P09105;FMO4|P31512;MASP2|O00187;MGAM|O43451;TMPRSS9|Q7Z410;CYP4F2|P78329;CYGB|Q8WWM9;ACR|P10323;CYP2S1|Q96SQ9;HGFAC|Q04756;MX1|P20591;FOS|P01100;CYP7B1|O75881;BCHE|P06276;TFR2|Q9UP52;HBZ|P02008;KLK10|O43240;CYP4F3|Q08477;CYP11B2|P19099;MYC|P01106;FMO1|Q01740;CCL11|P51671;TYR|P14679;PLAU|…
CIDm00003931|2,2,3,3-tetradeuteriooctadeca-9,12-dienoic acid	CD36|P16671;LDLR|P01130;PLA2G4A|P47712;FABP3|P05413;GZMM|P51124;VCAM1|P19320;CYP7A1|P22680;ACAA1|P09110;CYP2A7|P20853;NCOA1|Q15788;COG2|Q14746;ABCA1|O95477;MME|P08473;KLK5|Q9Y337;ABCD4|O14678;APOA4|P06727;SREBF2|Q12772;RXRG|P48443;CTSC|P53634;MASP2|O00187;MGAM|O43451;TMPRSS9|Q7Z410;PRKACB|P22694;G6PC|P35575;ACR|P10323;CYP2S1|Q96SQ9;HGFAC|Q04756;PCSK9|Q8NBP7;HDAC3|O15379;FOS|P01100;GPX1|P07203;BCH…
CIDm00001103|Spermine-[2H8].4HCl	CYP2B6|P20813;GZMM|P51124;CYP7A1|P22680;CYP2A7|P20853;AANAT|Q16613;KLK5|Q9Y337;GNPNAT1|Q96EK6;MASP2|O00187;MGAM|O43451;TMPRSS9|Q7Z410;CYP4F2|P78329;ACR|P10323;CYP2S1|Q96SQ9;HGFAC|Q04756;MX1|P20591;CYP7B1|O75881;ENPP3|O14638;KLK10|O43240;CYP4F3|Q08477;CYP11B2|P19099;FPGS|Q05932;HIF1A|Q16665;MYC|P01106;ZMPSTE24|O75844;PLAU|P00749;GRIK1|P39086;PRSS8|Q16651;ADA|P00813;CASP2|P42575;CYP4Z1|Q86W10;PRSS3…
CIDm00004920|CID9948776	CXCL14|O95715;CYP2B6|P20813;LDLR|P01130;PLA2G4A|P47712;FABP3|P05413;GZMM|P51124;LOXL4|Q96JB6;VCAM1|P19320;CYP7A1|P22680;ANGPT2|O15123;SCNN1D|P51172;NCOA1|Q15788;ITGAM|P11215;GH1|P01241;OPRL1|P41146;SORT1|Q99523;SCNN1A|P37088;MME|P08473;P2RY14|Q15391;EDN1|P05305;KLK5|Q9Y337;RPS6KA2|Q15349;APOC4|P55056;NR2F6|P10588;RXRG|P48443;AVPR1A|P37288;SLC22A9|Q8IVM8;GNPNAT1|Q96EK6;MASP2|O00187;TMPRSS9|Q7Z410;…
CIDm00091176|CID91176	PPBP|P02775;GRM5|P41594;PPY|P01298;OPRL1|P41146;P2RY14|Q15391;ADCY6|O43306;HRH3|Q9Y5N1;AVPR1A|P37288;ISLR|O14498;PEPD|P12955;BDKRB1|P46663;ADRA2A|P08913;GRM4|Q14833;CXCL3|P19876;CCL20|P78556;GNAI3|P08754;CXCL9|Q07325;CXCL10|P02778;CCL25|O15444;GPR148|Q8TDV2;MTNR1A|P48039;HTR1D|P28221;PDYN|P01213;RPS6KC1|Q96S38;SSTR5|P35346;CCL28|Q9NRJ3;ADCY2|Q08462;SSTR3|P32745;GPT2|Q8TD30;HTR5A|P47898;HTR1B|P282…
CIDm00003821|690G0D6V8H	CYP2B6|P20813;GRM5|P41594;GZMM|P51124;GDNF|P39905;FOLH1|Q04609;VCAM1|P19320;CD79A|P11912;CYP7A1|P22680;CYP2A7|P20853;SCNN1D|P51172;ITGAM|P11215;SCNN1A|P37088;TNNT1|P13805;KLK5|Q9Y337;CASP6|P55212;RYR2|Q92736;MAPK14|Q16539;MASP2|O00187;TMPRSS9|Q7Z410;CYP4F2|P78329;CASP3|P42574;ABCG2|Q9UNQ0;MAPK12|P53778;ACR|P10323;CYP2S1|Q96SQ9;IFNG|P01579;HGFAC|Q04756;FOS|P01100;GPX1|P07203;CASP9|P55211;CYP7B1|O7…
CIDm00000996|{phenol	GZMM|P51124;IMPDH2|P12268;LRP5|O75197;EDN1|P05305;KLK5|Q9Y337;MASP2|O00187;TMPRSS9|Q7Z410;CASP3|P42574;ACR|P10323;ARSE|P51690;HGFAC|Q04756;GPX1|P07203;CASP9|P55211;BCHE|P06276;CLPP|Q16740;KLK10|O43240;CYP4F3|Q08477;GPX2|P18283;ALOX12B|O75342;ALOXE3|Q9BYJ1;ESD|P10768;MYC|P01106;TRPA1|O75762;TYR|P14679;PLAU|P00749;IL1A|P01583;PRSS8|Q16651;PRSS3|P35030;TYMS|P04818;KLK1|P06870;ALOX5|P09917;F11|P03951…
CIDm00001166|Uridine-5'-diphosphogalactose	PPBP|P02775;GRM5|P41594;PPY|P01298;OPRL1|P41146;TAT|P17735;P2RY14|Q15391;ADCY6|O43306;HRH3|Q9Y5N1;HBQ1|P09105;GYS1|P13807;MGAM|O43451;PLCB3|Q01970;CYGB|Q8WWM9;CHSY1|Q86X52;HBZ|P02008;UGT2B28|Q9BY64;ENPP3|O14638;BDKRB1|P46663;UGT2B15|P54855;ADRA2A|P08913;PLCB1|Q9NQ66;GRM4|Q14833;UGDH|O60701;CXCL3|P19876;CCL20|P78556;GNAI3|P08754;CXCL9|Q07325;CXCL10|P02778;CCL25|O15444;GPR148|Q8TDV2;MTNR1A|P48039;H…
CIDm00003285|SCHEMBL387587	CYP2B6|P20813;LDLR|P01130;GZMM|P51124;NR3C2|P08235;CYP7A1|P22680;CYP2A7|P20853;GH1|P01241;PROS1|P07225;KLK5|Q9Y337;KCNJ3|P48549;APOA4|P06727;NR2F6|P10588;RXRG|P48443;MASP2|O00187;TMPRSS9|Q7Z410;CYP4F2|P78329;ESRRG|P62508;ABCG2|Q9UNQ0;ACR|P10323;CYP2S1|Q96SQ9;ESRRB|O95718;HGFAC|Q04756;FOS|P01100;CYP7B1|O75881;NR3C1|P04150;SLC3A1|Q07837;KLK10|O43240;STS|P08842;CYP4F3|Q08477;CYP11B2|P19099;ALDH1A1|P…
CIDm00004332|d,n-acetyl-leucyl leucyl-norleucinal	CYP2B6|P20813;SLC9A3|P48764;ABCG8|Q9H221;CYP7A1|P22680;CYP2A7|P20853;ABCA1|O95477;AGPAT2|O15120;SREBF2|Q12772;BHMT2|Q9H2M3;CYP4F2|P78329;CASP3|P42574;TLR7|Q9NYK1;ISLR|O14498;CYP2S1|Q96SQ9;CYP7B1|O75881;NPC1L1|Q9UHC9;CYP4F3|Q08477;CYP11B2|P19099;APOB|P04114;DPP4|P27487;CYP4Z1|Q86W10;HMGCR|P04035;WDR5|P61964;CYP11A1|P05108;PSMA4|P25789;LCK|P06239;PSMA1|P25786;CAPN1|P07384;CYP3A7|P24462;CYP39A1|Q9NY…
CIDm00012967|CID187425	BCAT2|O15382;CD36|P16671;GZMM|P51124;LDHC|P07864;ITGAM|P11215;ADCY6|O43306;ALDH7A1|P49419;KLK5|Q9Y337;RPS6KA2|Q15349;MASP2|O00187;TMPRSS9|Q7Z410;PDE6A|P16499;ACR|P10323;HGFAC|Q04756;CASP9|P55211;HRAS|P01112;HBZ|P02008;SLC3A1|Q07837;KLK10|O43240;SCARB2|Q14108;EDNRB|P24530;APAF1|O14727;KCNAB1|Q14722;MYC|P01106;TYR|P14679;PLAU|P00749;PRSS8|Q16651;ADA|P00813;PRSS3|P35030;KLK1|P06870;BMPR1A|P36894;CAP…
CIDm00024823|trioxygene	SORD|Q00796;GZMM|P51124;ITGAM|P11215;AMBP|P02760;ALDH7A1|P49419;KLK5|Q9Y337;FMO4|P31512;MASP2|O00187;TMPRSS9|Q7Z410;ABCG2|Q9UNQ0;ACR|P10323;MTHFR|P42898;HGFAC|Q04756;GPX1|P07203;ALDH9A1|P49189;KLK10|O43240;GPX2|P18283;SFTPC|P11686;MMP15|P51511;ALDH1A1|P00352;IL13|P35225;ESD|P10768;FMO1|Q01740;TRPA1|O75762;CCL11|P51671;PLAU|P00749;PGPEP1|Q9NXJ5;PRSS8|Q16651;TGM3|Q08188;PRSS3|P35030;KLK1|P06870;GPX…
CIDm00000887|wood spirit	NMNAT1|Q9HAN9;SORD|Q00796;MYH7|P12883;CYP2B6|P20813;XPNPEP1|Q9NQW7;CD36|P16671;GZMM|P51124;LDHC|P07864;GDNF|P39905;VCAM1|P19320;CD79A|P11912;NCOA1|Q15788;ITGAM|P11215;MME|P08473;TNNT1|P13805;POLI|Q9UNA4;KLK5|Q9Y337;HBQ1|P09105;ABCD4|O14678;MAPK14|Q16539;SLC2A2|P11168;CTSC|P53634;ANXA2|P07355;MASP2|O00187;MGAM|O43451;SP3|Q02447;TMPRSS9|Q7Z410;DGUOK|Q16854;PRKACB|P22694;CASP3|P42574;CYGB|Q8WWM9;ABC…
CIDm66545744|AGN-PC-0H0HQD	HBQ1|P09105;MAPK14|Q16539;MGAM|O43451;SP3|Q02447;CYGB|Q8WWM9;HBZ|P02008;ADK|P55263;CYBB|P04839;CNTF|Q96JP5;UBA52|P62987;MAPK11|Q15759;ZNF384|Q8TF68;COMT|P21964;OSBPL2|Q8N2R0;SP1|P08047;PSMD14|O00487;GAA|P10253;NT5E|P21589
CIDm00000175|perdeuterioacetoxy	NMNAT1|Q9HAN9;BCAT2|O15382;CYSLTR1|Q9Y271;NDST2|P52849;SORD|Q00796;MYO6|Q9UM54;MYH7|P12883;XPNPEP1|Q9NQW7;DRD1|P21728;CD36|P16671;GRM5|P41594;GZMM|P51124;LDHC|P07864;IFNA8|P32881;CA5B|Q9Y2D0;IMPDH2|P12268;CDC42BPB|Q9Y5S2;MYO7B|Q6PIF6;CD79A|P11912;ACAA1|P09110;SLC6A12|P48065;SLC26A3|P40879;ITGAM|P11215;TXK|P42681;EHHADH|Q08426;OPRL1|P41146;MME|P08473;FGFR4|P22455;TNNT1|P13805;TAT|P17735;AANAT|Q166…
CIDm00001207|SCHEMBL9267991	DRD1|P21728;GRM5|P41594;GZMM|P51124;LDHC|P07864;ERBB4|Q15303;KLK5|Q9Y337;PPP1R1B|Q9UD71;MASP2|O00187;MGAM|O43451;TMPRSS9|Q7Z410;CASP3|P42574;ACR|P10323;HGFAC|Q04756;FOS|P01100;CASP9|P55211;BCHE|P06276;NR3C1|P04150;HRAS|P01112;SLC1A3|P43003;KLK10|O43240;GNAL|P38405;GRIN1|Q05586;PDE10A|Q9Y233;APAF1|O14727;SCARF2|Q96GP6;PLAU|P00749;GRIK1|P39086;PRSS8|Q16651;BDNF|P23560;PDYN|P01213;PRSS3|P35030;KLK1|…
CIDm00003386|01K63SUP8D	DRD1|P21728;GZMM|P51124;KCND3|Q9UK17;SCN5A|Q14524;SLC6A12|P48065;OPRL1|P41146;MME|P08473;AANAT|Q16613;HRH3|Q9Y5N1;EDN1|P05305;KLK5|Q9Y337;KCNJ3|P48549;AMY2A|P04746;SLC6A13|Q9NSD5;AVPR1A|P37288;MASP2|O00187;TMPRSS9|Q7Z410;CASP3|P42574;ADRA1D|P25100;ACR|P10323;HGFAC|Q04756;FOS|P01100;BCHE|P06276;NR3C1|P04150;KCNJ15|Q99712;SLC3A1|Q07837;KLK10|O43240;BDKRB1|P46663;GPR37L1|O60883;ADRA2A|P08913;GRIN1|Q…
CIDm00000181|ZSLZBFCDCINBPY-LKJKNSTQSA-N	NMNAT1|Q9HAN9;CD36|P16671;LDHC|P07864;ACAA1|P09110;NCOA1|Q15788;AMBP|P02760;EHHADH|Q08426;AANAT|Q16613;ADCY6|O43306;ABCD4|O14678;STAG2|Q8N3U4;SREBF2|Q12772;GNPNAT1|Q96EK6;ABCG2|Q9UNQ0;G6PC|P35575;KCNH7|Q9NS40;MTHFR|P42898;HDAC2|Q92769;HPX|P02790;DGAT2|Q96PD7;ESCO1|Q5FWF5;GOT2|P00505;SLC1A3|P43003;KCNH1|O95259;SCARB2|Q14108;EDNRB|P24530;EP300|Q09472;ALDH1A1|P00352;KCNH2|Q12809;HIF1A|Q16665;SLC18A3…
CIDm00001079|Transmetil (TN)	BCAT2|O15382;MEF2A|Q02078;COQ6|Q9Y2Z9;CD36|P16671;IMPDH2|P12268;AANAT|Q16613;ADCY6|O43306;SP3|Q02447;BHMT2|Q9H2M3;CASP3|P42574;MTHFR|P42898;HDAC2|Q92769;GOT2|P00505;SAP30|O75446;EP300|Q09472;MYC|P01106;CLNS1A|P54105;TYR|P14679;PRSS8|Q16651;FDFT1|P37268;TCN2|P20062;MYOG|P15173;SMPD2|O60906;UCP2|P55851;G6PD|P11413;CRYZ|Q08257;GPT2|Q8TD30;HTR2A|P28223;HNMT|P50135;SLC25A20|O43772;CYP1A2|P05177;ABCC1|…
CIDm00160921|nevadensin	SP3|Q02447;KCNAB1|Q14722;CNTF|Q96JP5;AKR7A2|O43488;ZNF384|Q8TF68;OSBPL2|Q8N2R0;SP1|P08047
CIDm00002430|CHEMBL2373671	ABCG8|Q9H221;ABCA3|Q99758;ITGAM|P11215;ABCA1|O95477;ABCA10|Q8WWZ4;ABCD4|O14678;SREBF2|Q12772;CASP3|P42574;TLR7|Q9NYK1;IFNG|P01579;CLTC|Q00610;ABCA7|Q8IZY2;TFR2|Q9UP52;IL2RA|P01589;EDNRB|P24530;KCNK10|P57789;IL13|P35225;SLC18A3|Q16572;KCNK12|Q9HB15;ZMPSTE24|O75844;CXCL10|P02778;ABCD3|P28288;EDN3|P14138;NCOR2|Q9Y618;CASP2|P42575;SERPINA1|P01009;FASN|P49327;CLTCL1|P53675;FURIN|P09958;GZMB|P10144;IL2…
CIDm00008172|tris-tri-ethyleneglycolphosphate	BCAT2|O15382;SORD|Q00796;XPNPEP1|Q9NQW7;ABCG8|Q9H221;LDHC|P07864;FOLH1|Q04609;ABCA3|Q99758;ABCA1|O95477;EHHADH|Q08426;SORT1|Q99523;TXNRD3|Q86VQ6;MME|P08473;AANAT|Q16613;POLI|Q9UNA4;ALDH7A1|P49419;ABCA10|Q8WWZ4;RYR2|Q92736;MAPK14|Q16539;AMY2A|P04746;LAP3|P28838;NAALAD2|Q9Y3Q0;CTSC|P53634;FMO4|P31512;BCL2L2|Q92843;GNPNAT1|Q96EK6;MGAM|O43451;TLR7|Q9NYK1;ABCG2|Q9UNQ0;PEPD|P12955;MAPK12|P53778;ABCF2|Q…
CIDm00000586|{[imino(amino)methyl](methyl)amino}acetate	PSMB6|P28072;MYH7|P12883;FABP3|P05413;LDHC|P07864;FOLH1|Q04609;SLC16A2|P36021;KCND3|Q9UK17;KCNQ1|P51787;ALDH7A1|P49419;CACNA1I|Q9P0X4;RPS6KA2|Q15349;RPS6KA4|O75676;PSMB8|P28062;KCNA10|Q16322;NAALAD2|Q9Y3Q0;MGAM|O43451;CASP3|P42574;TERT|O14746;CLTC|Q00610;RPS6KB2|Q9UBS0;BCHE|P06276;GOT2|P00505;KCNV2|Q8TDN2;KCNG1|Q9UIX4;KCNG2|Q9UJ96;ATM|Q13315;KCNK10|P57789;TUBG1|P23258;KCNK12|Q9HB15;EIF2B4|Q9UI10;…
CIDm00003763|CYS9AKD70P	GABRR1|P24046;MYH7|P12883;SLC7A2|P52569;FABP3|P05413;GZMM|P51124;VCAM1|P19320;SCN5A|Q14524;ITGAM|P11215;AANAT|Q16613;KLK5|Q9Y337;RYR2|Q92736;MAPK14|Q16539;GNPNAT1|Q96EK6;MASP2|O00187;TMPRSS9|Q7Z410;CASP3|P42574;ADRA1D|P25100;ACR|P10323;HGFAC|Q04756;FOS|P01100;NR3C1|P04150;HRAS|P01112;GOT2|P00505;KLK10|O43240;ADRA2A|P08913;GRIN1|Q05586;UMPS|P11172;IL13|P35225;MYC|P01106;CXCL10|P02778;PLAU|P00749;G…
CIDm00083153|glycylphenylalanylphenylalanine	CYP2B6|P20813;ABCG8|Q9H221;CYP2A7|P20853;SLC26A3|P40879;TXNRD3|Q86VQ6;RDH14|Q9HBH5;AGPAT2|O15120;GYS1|P13807;SLC3A1|Q07837;BDKRB1|P46663;SCARB2|Q14108;ESD|P10768;GGH|Q92820;POLE2|P56282;TYMS|P04818;SLC26A9|Q7LBE3;ATP8A2|Q9NTI2;COL4A3|Q01955;SULT1C2|O75897;SLC26A8|Q96RN1;NAGS|Q8N159;SULT2A1|Q06520;SLC6A1|P30531;DPYD|Q12882;CYP2F1|P24903;FMOD|Q06828;S100A11|P31949;GYS2|P54840;CYP2E1|P05181;P4HA3|Q7…
CIDm00000928|	BCAT2|O15382;SORD|Q00796;CYBA|P13498;LDHC|P07864;IMPDH2|P12268;CYP7A1|P22680;ACAA1|P09110;CYP2A7|P20853;EHHADH|Q08426;PROS1|P07225;ALDH7A1|P49419;CASP6|P55212;RDH14|Q9HBH5;ARSE|P51690;CYP2S1|Q96SQ9;MTHFR|P42898;GPD1|P21695;GPX1|P07203;CYP7B1|O75881;BCHE|P06276;ALDH9A1|P49189;ENPP3|O14638;GOT2|P00505;SLC1A3|P43003;STS|P08842;GPX2|P18283;PMPCB|O75439;LDHD|Q86WU2;ALDH1A1|P00352;PLCG2|P16885;UGDH|O60…
CIDm00656542|Einecs 239-662-2	SP3|Q02447;KCNAB1|Q14722;CNTF|Q96JP5;AKR7A2|O43488;GLS2|Q9UI32;CP|P00450;ZNF384|Q8TF68;OSBPL2|Q8N2R0;SP1|P08047
CIDm00001099|hydron;sulfite	DPEP2|Q9H4A9;COQ6|Q9Y2Z9;LDHC|P07864;KCNQ1|P51787;SLC7A6|Q92536;EHHADH|Q08426;TXNRD3|Q86VQ6;CASP3|P42574;ABCG2|Q9UNQ0;TERT|O14746;KCNH7|Q9NS40;HDAC2|Q92769;IFNG|P01579;FOS|P01100;CASP9|P55211;BCHE|P06276;NR3C1|P04150;TFR2|Q9UP52;HRAS|P01112;CA9|Q16790;PCSK4|Q6UW60;STS|P08842;KCNH1|O95259;ATM|Q13315;RAD52|P43351;KCNH2|Q12809;RB1|P06400;MYC|P01106;GNAI3|P08754;DPEP1|P16444;CLNS1A|P54105;IGF2R|P1171…
CIDm00000943|trioxonitrate(V)	SORD|Q00796;CYBA|P13498;CYP2B6|P20813;MEF2A|Q02078;GRM5|P41594;LDHC|P07864;CA5B|Q9Y2D0;VCAM1|P19320;CDC42BPB|Q9Y5S2;CYP7A1|P22680;CYP2A7|P20853;TXK|P42681;TXNRD3|Q86VQ6;MME|P08473;FGFR4|P22455;TNNT1|P13805;AANAT|Q16613;EDN1|P05305;ALDH7A1|P49419;HBQ1|P09105;RYR2|Q92736;ABCD4|O14678;AMY2A|P04746;FMO4|P31512;GNPNAT1|Q96EK6;MGAM|O43451;BHMT2|Q9H2M3;CYP4F2|P78329;CASP3|P42574;CYGB|Q8WWM9;ITK|Q08881;C…
CIDm00004752|MolPort-023-277-205	MYH7|P12883;MEF2A|Q02078;DRD1|P21728;GRM5|P41594;CDC42BPB|Q9Y5S2;ITGAM|P11215;TNNT1|P13805;MAPK14|Q16539;TLL1|O43897;DGUOK|Q16854;CASP3|P42574;MDK|P21741;VTN|P04004;CLTC|Q00610;MX1|P20591;HRAS|P01112;TK2|O00142;AOC2|O75106;ALDH1A1|P00352;UMPS|P11172;MYC|P01106;SLCO1B3|Q9NPD5;PRSS3|P35030;AOC3|Q16853;NANOS1|Q8WY41;DCK|P27707;TYMS|P04818;CLTCL1|P53675;GSTA1|P08263;COL4A5|P29400;FYN|P06241;PREPL|Q4J…
CIDm00000236|asparagine (d79n-beta2ar-rluc)	PSMB6|P28072;BCAT2|O15382;LDHC|P07864;IMPDH2|P12268;CD79A|P11912;EHHADH|Q08426;PSMB3|P49720;MGAM|O43451;CASP3|P42574;TLR7|Q9NYK1;GPX1|P07203;BCHE|P06276;NR3C1|P04150;HRAS|P01112;CA9|Q16790;PCSK4|Q6UW60;CLPP|Q16740;PSMC4|P43686;CYP11B2|P19099;GRIN1|Q05586;GPX2|P18283;EP300|Q09472;ANXA8|Q5VT79;ENPEP|Q07075;PSMD4|P55036;HIF1A|Q16665;MYC|P01106;PSMC2|P35998;IGF2R|P11717;GPX5|O75715;TYR|P14679;IRS1|P3…
CIDm00000389|ornithine-d	BCAT2|O15382;CYSLTR1|Q9Y271;SLC25A15|Q9Y619;GRM5|P41594;SLC7A2|P52569;LDHC|P07864;GDNF|P39905;SLC7A6|Q92536;CD79A|P11912;TXNRD3|Q86VQ6;EDN1|P05305;HDAC8|Q9BY41;AVPR1A|P37288;PLCB3|Q01970;ADRA1D|P25100;PEPD|P12955;HDAC2|Q92769;HDAC3|O15379;SLC3A1|Q07837;GOT2|P00505;BDKRB1|P46663;EDNRB|P24530;SLC25A2|Q9BXI2;PLCB1|Q9NQ66;HTR2C|P28335;IL13|P35225;MYC|P01106;GNAI3|P08754;EDN3|P14138;ACO2|Q99798;BDNF|P…
CIDm00000338|2-deuteriooxybenzoic acid	GZMM|P51124;SLC16A2|P36021;CA5B|Q9Y2D0;SLC26A3|P40879;ZDHHC9|Q9Y397;POLI|Q9UNA4;EDN1|P05305;KLK5|Q9Y337;MAPK14|Q16539;SLC22A9|Q8IVM8;FMO4|P31512;MASP2|O00187;MGAM|O43451;TMPRSS9|Q7Z410;CASP3|P42574;PEPD|P12955;MAPK12|P53778;ACR|P10323;HPSE|Q9Y251;HGFAC|Q04756;TFR2|Q9UP52;CA9|Q16790;KLK10|O43240;MFRP|Q9BY79;UGDH|O60701;HIF1A|Q16665;MYC|P01106;FMO1|Q01740;TYR|P14679;PLAU|P00749;PRSS8|Q16651;IRS1|P3…
CIDm00000588|creatinine-d(3)	SORD|Q00796;CYBA|P13498;SLC9A3|P48764;LDHC|P07864;NR3C2|P08235;IMPDH2|P12268;VCAM1|P19320;CD79A|P11912;ANGPT2|O15123;COG2|Q14746;AMBP|P02760;SORT1|Q99523;MME|P08473;TNNT1|P13805;EDN1|P05305;APOM|O95445;LAP3|P28838;SLC2A2|P11168;MGAM|O43451;CASP3|P42574;CYGB|Q8WWM9;ABCG2|Q9UNQ0;ACR|P10323;MTHFR|P42898;HPSE|Q9Y251;IFNG|P01579;TNFRSF11B|O00300;GPX1|P07203;BCHE|P06276;NR3C1|P04150;GOT2|P00505;CYP11B2…
CIDm00005921|Nitrosodiethylamin-d4	CYP2B6|P20813;GZMM|P51124;CA5B|Q9Y2D0;TNNT1|P13805;KLK5|Q9Y337;CHST6|Q9GZX3;SLC2A2|P11168;MASP2|O00187;TMPRSS9|Q7Z410;ACR|P10323;MTHFR|P42898;HGFAC|Q04756;GPX1|P07203;HRAS|P01112;KLK10|O43240;GPX2|P18283;AOC2|O75106;PLCB1|Q9NQ66;PLA2G2A|P14555;ALDH1A1|P00352;MYC|P01106;IGF2R|P11717;PLAU|P00749;DPP4|P27487;PRSS8|Q16651;PRSS3|P35030;AOC3|Q16853;KLK1|P06870;GPX7|Q96SL4;GSTA1|P08263;F11|P03951;S100A6…
CIDm00000314|FT-0665428	CD36|P16671;IMPDH2|P12268;NT5C1A|Q9BXI3;MME|P08473;AANAT|Q16613;HBQ1|P09105;CHST6|Q9GZX3;CTSC|P53634;GNPNAT1|Q96EK6;CYGB|Q8WWM9;HBZ|P02008;ENPP3|O14638;KCNG1|Q9UIX4;CCL24|O00175;PLCZ1|Q86YW0;APAF1|O14727;UMPS|P11172;CHST2|Q9Y4C5;TRPA1|O75762;TYR|P14679;CPAMD8|Q8IZJ3;HMGCR|P04035;DCK|P27707;OAS1|P00973;NT5C2|P49902;FURIN|P09958;RPA2|P15927;DCTD|P32321;FMOD|Q06828;GFPT1|Q06210;NFKBIA|P25963;TNNI3K|…
CIDm00101522|ZINC05879645	SP3|Q02447;CNTF|Q96JP5;GPT2|Q8TD30;ZNF384|Q8TF68;OSBPL2|Q8N2R0;SP1|P08047
CIDm00265546|ZINC01668115	CXCL14|O95715;IMPDH2|P12268;CYP7A1|P22680;MAPK14|Q16539;LRP3|O75074;GMFB|P60983;TLR7|Q9NYK1;MAPK12|P53778;ACR|P10323;RAD17|O75943;CYP7B1|O75881;HRAS|P01112;PCSK4|Q6UW60;CPA1|P15085;KLK10|O43240;SPG21|Q9NZD8;APAF1|O14727;ENPEP|Q07075;CXCL3|P19876;TYR|P14679;DPP4|P27487;IRS1|P35568;PPIF|P30405;SCT|P09683;MYOG|P15173;UCP2|P55851;CPA2|P48052;LNPEP|Q9UIQ6;CYP39A1|Q9NYL5;FURIN|P09958;RNPEP|Q9H4A4;IFIT3…
CIDm00001983|SCHEMBL887976	APOF|Q13790;PRKCSH|P14314;MYO6|Q9UM54;CYP2B6|P20813;XPNPEP1|Q9NQW7;KCNN4|O15554;DRD1|P21728;LDLR|P01130;GRM5|P41594;FABP3|P05413;HTR3E|A5X5Y0;COL7A1|Q02388;KCND3|Q9UK17;LRP5|O75197;CD79A|P11912;CYP7A1|P22680;ACAA1|P09110;CYP2A7|P20853;NCOA1|Q15788;GINS1|Q14691;ABCA1|O95477;OPRL1|P41146;SLC8A2|Q9UPR5;SCNN1A|P37088;PROS1|P07225;HTR3B|O95264;HRH3|Q9Y5N1;CASP6|P55212;RPS6KA2|Q15349;RPS6KA4|O75676;MAP…
CIDm00005372|SCHEMBL10241645	FKBP14|Q9NWM8;CYBA|P13498;CD36|P16671;GDNF|P39905;IMPDH2|P12268;FKBP2|P26885;CD79A|P11912;SLC6A12|P48065;SLC8A2|Q9UPR5;EDN1|P05305;ABCD4|O14678;PCSK1|P29120;CASP3|P42574;ABCG2|Q9UNQ0;IFNG|P01579;JAK3|P52333;FOS|P01100;ATP1A2|P50993;NR3C1|P04150;PCSK4|Q6UW60;CPA1|P15085;GOT2|P00505;IL2RA|P01589;MYL7|Q01449;SCARB2|Q14108;APAF1|O14727;ENPEP|Q07075;IL13|P35225;CCL11|P51671;IL1A|P01583;IRS1|P35568;P2R…
CIDm00000767|sodium bicarbonate -13c	MYO6|Q9UM54;SLC9A3|P48764;LDHC|P07864;CA5B|Q9Y2D0;IMPDH2|P12268;CD79A|P11912;PPY|P01298;SLC26A3|P40879;ITGAM|P11215;EHHADH|Q08426;TXNRD3|Q86VQ6;MME|P08473;TLL1|O43897;LAP3|P28838;SLC2A2|P11168;ANXA2|P07355;MGAM|O43451;PRKACB|P22694;CASP3|P42574;ABCG2|Q9UNQ0;VTN|P04004;MX1|P20591;BCHE|P06276;NR3C1|P04150;HRAS|P01112;CA9|Q16790;GOT2|P00505;UMPS|P11172;P2RX4|Q99571;MYC|P01106;PAFAH2|Q99487;SCT|P0968…
CIDm00002336|CID6911868	ACVR1C|Q8NER5;MYO6|Q9UM54;MYH7|P12883;CYP2B6|P20813;ABCG8|Q9H221;CD36|P16671;LDLR|P01130;PLA2G4A|P47712;GDNF|P39905;COL7A1|Q02388;SLC16A2|P36021;KCNQ1|P51787;VCAM1|P19320;SLC10A1|Q14973;ABCA3|Q99758;ANGPT2|O15123;CYP2A7|P20853;SLC6A12|P48065;NCOA1|Q15788;ABCA1|O95477;EHHADH|Q08426;SCNN1A|P37088;MME|P08473;FGFR4|P22455;EDN1|P05305;CASP6|P55212;RPS6KA2|Q15349;CLCA2|Q9UQC9;RYR2|Q92736;KCNJ3|P48549;M…
CIDm00077998|rosiglizole	CYSLTR1|Q9Y271;CYP2B6|P20813;MEF2A|Q02078;DRD1|P21728;CD36|P16671;LDLR|P01130;GRM5|P41594;FABP3|P05413;KCND3|Q9UK17;NR3C2|P08235;VCAM1|P19320;NCOA1|Q15788;COG2|Q14746;ABCA1|O95477;OPRL1|P41146;HRH3|Q9Y5N1;EDN1|P05305;ALDH7A1|P49419;APOM|O95445;NR2F6|P10588;RXRG|P48443;AVPR1A|P37288;SLC2A2|P11168;PCSK1|P29120;PLCB3|Q01970;CASP3|P42574;ADRA1D|P25100;ESRRG|P62508;ABCG2|Q9UNQ0;G6PC|P35575;ESRRB|O9571…
CIDm00060789|genesa	MEF2A|Q02078;LDHC|P07864;COL7A1|Q02388;MME|P08473;SLC1A3|P43003;TRPA1|O75762;CACNA2D2|Q9NY47;MMP10|P09238;DPP4|P27487;MEF2D|Q14814;FASN|P49327;APCS|P02743;PSMA1|P25786;DPP9|Q86TI2;KCNA4|P22459;DPYD|Q12882;AGXT|P21549;CACNG2|Q9Y698;MMP1|P03956;DPP8|Q6V1X1;NFKBIA|P25963;TNNI3K|Q59H18;LDHA|P00338;PLCD1|P51178;ADRB1|P08588;NUDT15|Q9NV35;SPG7|Q9UQ90;MCL1|Q07820;PLA2G6|O60733;CDK2|P24941;PPP1R12B|O6023…
CIDm05460048|triglycerides	APOF|Q13790;CYBA|P13498;MYH7|P12883;PPBP|P02775;ABCG8|Q9H221;CD36|P16671;LDLR|P01130;FABP3|P05413;LDHC|P07864;VCAM1|P19320;CD79A|P11912;CYP7A1|P22680;PPY|P01298;COG2|Q14746;ABCA1|O95477;EHHADH|Q08426;SORT1|Q99523;EDN1|P05305;MAPK14|Q16539;AGPAT2|O15120;APOA4|P06727;SREBF2|Q12772;SLC2A2|P11168;MGAM|O43451;CYGB|Q8WWM9;G6PC|P35575;VTN|P04004;MTHFR|P42898;PCSK9|Q8NBP7;GPX1|P07203;CYP7B1|O75881;BCHE|P…
CIDm00023930|manganum	CXCL14|O95715;PRKCSH|P14314;SORD|Q00796;MYH7|P12883;SLC25A15|Q9Y619;XPNPEP1|Q9NQW7;KCND3|Q9UK17;SLC12A4|Q9UP95;KCNQ1|P51787;IMPDH2|P12268;VCAM1|P19320;ITGAM|P11215;SORT1|Q99523;ADCY6|O43306;ERBB4|Q15303;CACNA1I|Q9P0X4;HBQ1|P09105;CPZ|Q66K79;KCNJ3|P48549;MAPK14|Q16539;HDAC8|Q9BY41;KCNA10|Q16322;LAP3|P28838;AVPR1A|P37288;SLC2A2|P11168;PPP1R1B|Q9UD71;ANXA2|P07355;PCSK1|P29120;MGAM|O43451;PRKACB|P226…
CIDm00002349|CID9885301	NMNAT1|Q9HAN9;MEF2A|Q02078;CD36|P16671;LDLR|P01130;GZMM|P51124;LDHC|P07864;GDNF|P39905;VCAM1|P19320;LRP5|O75197;CD79A|P11912;ACAA1|P09110;F13B|P05160;ITGAM|P11215;PRSS16|Q9NQE7;ABCA1|O95477;EHHADH|Q08426;MME|P08473;TNNT1|P13805;TAT|P17735;POLI|Q9UNA4;ERBB4|Q15303;KLK5|Q9Y337;CASP6|P55212;RPS6KA2|Q15349;RPS6KA4|O75676;MAPK14|Q16539;SLC2A2|P11168;ANXA2|P07355;BCL2L2|Q92843;MASP2|O00187;MGAM|O43451;…
CIDm00656550|but-3-enylglucosinolate	TAT|P17735;SP3|Q02447;UGT2B28|Q9BY64;UGT2B15|P54855;KCNAB1|Q14722;SCT|P09683;CNTF|Q96JP5;UGT1A5|P35504;UGT2B4|P06133;AKR7A2|O43488;GLS2|Q9UI32;CP|P00450;CYP8B1|Q9UNU6;ZNF384|Q8TF68;OSBPL2|Q8N2R0;SP1|P08047;UGT2B17|O75795;UGT2B7|P16662
CIDm00000311|CID9990172	NMNAT1|Q9HAN9;DPEP2|Q9H4A9;BCAT2|O15382;XPNPEP1|Q9NQW7;LDHC|P07864;PGLS|O95336;IMPDH2|P12268;MME|P08473;AANAT|Q16613;ALDH7A1|P49419;KLK5|Q9Y337;RDH14|Q9HBH5;APOM|O95445;AMY2A|P04746;IREB2|P48200;ANXA2|P07355;PCSK1|P29120;GNPNAT1|Q96EK6;MGAM|O43451;CASP3|P42574;PEPD|P12955;ABCF2|Q9UG63;PCSK9|Q8NBP7;NR3C1|P04150;HRAS|P01112;PCSK4|Q6UW60;ALDH9A1|P49189;SLC13A3|Q8WWT9;CPA1|P15085;GOT2|P00505;OLR1|P78…
CIDm00081462|bistris	PGLS|O95336;CDC42BPB|Q9Y5S2;TXK|P42681;EHHADH|Q08426;FGFR4|P22455;ANXA2|P07355;PCSK1|P29120;CASP3|P42574;ITK|Q08881;PCSK9|Q8NBP7;JAK3|P52333;MATK|P42679;PCSK4|Q6UW60;CLPP|Q16740;STS|P08842;ATM|Q13315;UMPS|P11172;ESD|P10768;MYC|P01106;PRSS3|P35030;WDR5|P61964;LCK|P06239;FYN|P06241;CRYZ|Q08257;FURIN|P09958;MET|P08581;GUSB|P08236;TIE1|P35590;HADHA|P40939;PCSK5|Q92824;AGXT|P21549;EPHB6|O15197;GFPT1|Q…
CIDm00000813|potassium;hydron	NMNAT1|Q9HAN9;PSMB6|P28072;BCAT2|O15382;CYP2B6|P20813;SLC9A3|P48764;KCNN4|O15554;GZMM|P51124;HTR3E|A5X5Y0;LDHC|P07864;GDNF|P39905;COL7A1|Q02388;KCND3|Q9UK17;SLC12A4|Q9UP95;PGLS|O95336;KCNQ1|P51787;NR3C2|P08235;CA5B|Q9Y2D0;IMPDH2|P12268;CD79A|P11912;CYP7A1|P22680;ACAA1|P09110;CYP2A7|P20853;SCN5A|Q14524;COL22A1|Q8NFW1;SLC26A3|P40879;COG2|Q14746;EHHADH|Q08426;SLC24A4|Q8NFF2;SORT1|Q99523;TXNRD3|Q86VQ…
CIDm00003816|beta-Kainic acid	NETO1|Q8TDF5;GRM5|P41594;GZMM|P51124;GDNF|P39905;IMPDH2|P12268;MYO7B|Q6PIF6;POLI|Q9UNA4;ERBB4|Q15303;KLK5|Q9Y337;RPS6KA4|O75676;PPP1R1B|Q9UD71;MASP2|O00187;MGAM|O43451;TMPRSS9|Q7Z410;CASP3|P42574;ACR|P10323;HGFAC|Q04756;FOS|P01100;CASP9|P55211;BCHE|P06276;NR3C1|P04150;GOT2|P00505;SLC1A3|P43003;KLK10|O43240;ADRA2A|P08913;GRIN1|Q05586;ADK|P55263;GRM4|Q14833;AQP5|P55064;TYR|P14679;PLAU|P00749;GRIK1|…
CIDm00001923|SCHEMBL3119726	ABCG8|Q9H221;TXNRD3|Q86VQ6;CYGB|Q8WWM9;ISLR|O14498;G6PC|P35575;HPSE|Q9Y251;FOS|P01100;UGT2B15|P54855;AOC2|O75106;APAF1|O14727;LIPG|Q9Y5X9;ABCD3|P28288;POLE2|P56282;HMGCR|P04035;NFX1|Q12986;AOC3|Q16853;ALOX5|P09917;CRYZ|Q08257;GPT2|Q8TD30;TOP1MT|Q969P6;GUSB|P08236;SULT2A1|Q06520;CCNE2|O96020;DCN|P07585;FMOD|Q06828;ALDH3A1|P30838;CYCS|P99999;HSPA4|P34932;IGFBP1|P08833;ASPN|Q9BXN1;DPYS|Q14117;SERPIN…
CIDm05289405|SSO	SLC7A2|P52569;SLC26A3|P40879;TXNRD3|Q86VQ6;ADCY6|O43306;MGAM|O43451;ISLR|O14498;ABCG2|Q9UNQ0;UMPS|P11172;ADCY2|Q08462;DENR|O43583;EIF1AY|O14602;DCN|P07585;FMOD|Q06828;ADCY7|P51828;ADCY5|O95622;ASPN|Q9BXN1;CTSD|P07339;SLC7A1|P30825;EIF1AX|P47813;PCNA|P12004;CHAD|O15335;LCAT|P04180;OMD|Q99983;EPHX2|P34913;PPP3CC|P48454;BGN|P21810;RPTN|Q6XPR3;ADCY8|P40145
CIDm00003385|FT-0695667	SLC7A2|P52569;GZMM|P51124;IFNA8|P32881;IMPDH2|P12268;ANGPT2|O15123;ZDHHC9|Q9Y397;SCNN1A|P37088;FGFR4|P22455;TNNT1|P13805;EDN1|P05305;MST1R|Q04912;ERBB4|Q15303;KLK5|Q9Y337;CASP6|P55212;RPS6KA2|Q15349;RPS6KA4|O75676;MAPK14|Q16539;PPP1R1B|Q9UD71;IREB2|P48200;ANXA2|P07355;MASP2|O00187;TMPRSS9|Q7Z410;CASP3|P42574;ABCG2|Q9UNQ0;TERT|O14746;MAPK12|P53778;MDK|P21741;ACR|P10323;MTHFR|P42898;IFNA17|P01571;I…
CIDm00002256|zeapos	RPL29|P47914;DPEP2|Q9H4A9;BCAT2|O15382;PPBP|P02775;CYP2B6|P20813;SLC7A2|P52569;KCND3|Q9UK17;SLC12A4|Q9UP95;KCNQ1|P51787;CA5B|Q9Y2D0;STMN3|Q9NZ72;LRP5|O75197;SLC7A6|Q92536;ACAA1|P09110;COG2|Q14746;SLC24A4|Q8NFF2;SLC8A2|Q9UPR5;TNNT1|P13805;VPREB1|P12018;CACNA1I|Q9P0X4;RPS6KA2|Q15349;TPST1|O60507;SREBF2|Q12772;KCNA10|Q16322;GABRA4|P48169;GAP43|P17677;GMFB|P60983;BCL2L2|Q92843;AGPAT3|Q9NRZ7;CASP3|P42…
CIDm00001206|methamphetamine-d4	DRD1|P21728;FABP3|P05413;CDC42BPB|Q9Y5S2;CYP7A1|P22680;ANGPT2|O15123;SLC6A12|P48065;ITGAM|P11215;TXK|P42681;EHHADH|Q08426;OPRL1|P41146;FGFR4|P22455;HRH3|Q9Y5N1;SLC6A13|Q9NSD5;AVPR1A|P37288;FMO4|P31512;KCNMB1|Q16558;ADRA1D|P25100;ITK|Q08881;JAK3|P52333;FOS|P01100;ATP1A2|P50993;CYP7B1|O75881;MATK|P42679;BDKRB1|P46663;GPR37L1|O60883;ADRA2A|P08913;BCL2L11|O43521;EDNRB|P24530;HTR2C|P28335;FMO1|Q01740;…
CIDm00006212|tris(chloranyl)-deuterio-methane	CD36|P16671;CD79A|P11912;SCN5A|Q14524;ITGAM|P11215;TNNT1|P13805;POLI|Q9UNA4;CTSC|P53634;MGAM|O43451;DGUOK|Q16854;CASP3|P42574;ABCG2|Q9UNQ0;TERT|O14746;MDK|P21741;HPSE|Q9Y251;FOS|P01100;GPX1|P07203;BCHE|P06276;NR3C1|P04150;HRAS|P01112;CLPP|Q16740;GOT2|P00505;GPX2|P18283;SCARB2|Q14108;ATM|Q13315;TK2|O00142;EDNRB|P24530;PLA2G2A|P14555;EP300|Q09472;ANXA8|Q5VT79;KCNH2|Q12809;ESD|P10768;RB1|P06400;MYC|…
CIDm00004055|Vitamin K3-d8	CYP2B6|P20813;LDLR|P01130;GZMM|P51124;TXNRD3|Q86VQ6;PROS1|P07225;EDN1|P05305;KLK5|Q9Y337;CACNB3|P54284;MASP2|O00187;TMPRSS9|Q7Z410;CASP3|P42574;ACR|P10323;HGFAC|Q04756;FOS|P01100;TNFRSF11B|O00300;GPX1|P07203;KLK10|O43240;KCNG1|Q9UIX4;GPX2|P18283;APAF1|O14727;RB1|P06400;KCNAB1|Q14722;MYC|P01106;TRPA1|O75762;MMAB|Q96EY8;PLAU|P00749;POLE2|P56282;PRSS8|Q16651;CYBB|P04839;IRS1|P35568;MAP2K2|P36507;HMG…
CIDm00005297|CID9876413	NMNAT1|Q9HAN9;MYH7|P12883;MEF2A|Q02078;CD36|P16671;LDLR|P01130;LDHC|P07864;GDNF|P39905;PGLS|O95336;VCAM1|P19320;LRP5|O75197;CD79A|P11912;ITGAM|P11215;MME|P08473;TNNT1|P13805;TAT|P17735;POLI|Q9UNA4;ERBB4|Q15303;CASP6|P55212;RPS6KA2|Q15349;RPS6KA4|O75676;MAPK14|Q16539;LAP3|P28838;IREB2|P48200;ANXA2|P07355;BCL2L2|Q92843;MGAM|O43451;DGUOK|Q16854;CASP3|P42574;TLR7|Q9NYK1;CYGB|Q8WWM9;ABCG2|Q9UNQ0;TERT|…
CIDm00004946|s-propranolol	CYP2B6|P20813;DRD1|P21728;ABCG8|Q9H221;GZMM|P51124;KCNQ1|P51787;CYP7A1|P22680;ABCA3|Q99758;CYP2A7|P20853;SCN5A|Q14524;ABCA1|O95477;OPRL1|P41146;AANAT|Q16613;HRH3|Q9Y5N1;ALDH7A1|P49419;KLK5|Q9Y337;ABCA10|Q8WWZ4;RYR2|Q92736;KCNJ3|P48549;APOA4|P06727;GPLD1|P80108;AVPR1A|P37288;MASP2|O00187;MGAM|O43451;TMPRSS9|Q7Z410;CYP4F2|P78329;CASP3|P42574;ADRA1D|P25100;ACR|P10323;CYP2S1|Q96SQ9;HGFAC|Q04756;GPD1|…
CIDm00005691|SCHEMBL14233191	SLC9A3|P48764;KCNQ1|P51787;CDC42BPB|Q9Y5S2;TXK|P42681;FGFR4|P22455;EDN1|P05305;ERBB4|Q15303;RPS6KA2|Q15349;RPS6KA4|O75676;MAPK14|Q16539;SLC2A2|P11168;CASP3|P42574;TERT|O14746;ITK|Q08881;JAK3|P52333;FOS|P01100;RPS6KB2|Q9UBS0;BCHE|P06276;TFR2|Q9UP52;MATK|P42679;HRAS|P01112;CA9|Q16790;MYL7|Q01449;ATM|Q13315;OLR1|P78380;SPG21|Q9NZD8;KCNK10|P57789;HIF1A|Q16665;MYC|P01106;KCNK12|Q9HB15;IRS1|P35568;MEF2…
CIDm00000784|superoxol	NMNAT1|Q9HAN9;CXCL14|O95715;CYSLTR1|Q9Y271;CYBA|P13498;CYP2B6|P20813;FTMT|Q8N4E7;COQ6|Q9Y2Z9;XPNPEP1|Q9NQW7;KCNN4|O15554;CD36|P16671;LDLR|P01130;GZMM|P51124;LOXL4|Q96JB6;LDHC|P07864;GDNF|P39905;VCAM1|P19320;CDC42BPB|Q9Y5S2;CD79A|P11912;CYP7A1|P22680;ANGPT2|O15123;ACAA1|P09110;CYP2A7|P20853;SCNN1D|P51172;SCN5A|Q14524;ITGAM|P11215;TXK|P42681;TXNRD3|Q86VQ6;SCNN1A|P37088;PROS1|P07225;MME|P08473;FGFR4…
CIDm00005040|Rapamycin C-7, analog 1	FKBP14|Q9NWM8;ABCG8|Q9H221;SLC7A2|P52569;GZMM|P51124;COL7A1|Q02388;FKBP2|P26885;ABCA3|Q99758;COL22A1|Q8NFW1;ABCA1|O95477;SLC8A2|Q9UPR5;FGFR4|P22455;TAT|P17735;ERBB4|Q15303;ALDH7A1|P49419;KLK5|Q9Y337;ABCA10|Q8WWZ4;RPS6KA2|Q15349;RPS6KA4|O75676;RYR2|Q92736;GAP43|P17677;ANXA2|P07355;MASP2|O00187;TMPRSS9|Q7Z410;DGUOK|Q16854;PRKACB|P22694;CASP3|P42574;ABCG2|Q9UNQ0;TERT|O14746;ACR|P10323;ITPR3|Q14573;I…
CIDm00000544|tris(oxidanidyl)arsane	PSMB6|P28072;CXCL14|O95715;CYBA|P13498;CYP2B6|P20813;KCNN4|O15554;ABCG8|Q9H221;NETO1|Q8TDF5;PLA2G4A|P47712;GDNF|P39905;FOLH1|Q04609;KCNQ1|P51787;CA5B|Q9Y2D0;SLC24A4|Q8NFF2;MME|P08473;TNNT1|P13805;MAPK14|Q16539;GABRA4|P48169;PSMB3|P49720;AVPR1A|P37288;SLC2A2|P11168;ANXA2|P07355;PCSK1|P29120;MGAM|O43451;CASP3|P42574;ABCG2|Q9UNQ0;MAPK12|P53778;MDK|P21741;IFNG|P01579;SLURP1|P55000;CASP9|P55211;NR3C1|…
CIDm10282255|AGN-PC-0D9MQZ	ITGAM|P11215;ADCY6|O43306;EDN1|P05305;RPS6KA2|Q15349;RPS6KA4|O75676;GPLD1|P80108;IREB2|P48200;PLCB3|Q01970;ADRA1D|P25100;CYGB|Q8WWM9;ABCG2|Q9UNQ0;VTN|P04004;MSR1|P21757;IFNG|P01579;FOS|P01100;RPS6KB2|Q9UBS0;NR3C1|P04150;HRAS|P01112;ADRA2A|P08913;BCL2L11|O43521;PLCB1|Q9NQ66;SAP30|O75446;EP300|Q09472;PLCZ1|Q86YW0;ENPEP|Q07075;MYC|P01106;MMAB|Q96EY8;TYR|P14679;PLAU|P00749;IL1A|P01583;IRS1|P35568;HMG…
CIDm00008505|fluorochrome	BCAT2|O15382;CD79A|P11912;ABCA3|Q99758;SCN5A|Q14524;SLC26A3|P40879;ITGAM|P11215;FGFR4|P22455;RDH14|Q9HBH5;GAP43|P17677;CASP3|P42574;TLR7|Q9NYK1;IFNG|P01579;IL2RA|P01589;FPGS|Q05932;PLCG2|P16885;IL13|P35225;ESD|P10768;MYC|P01106;AQP5|P55064;CXCL10|P02778;TYR|P14679;CCL4|P13236;LCK|P06239;GZMB|P10144;GUSB|P08236;PCSK5|Q92824;ANPEP|P15144;TFRC|P02786;CYCS|P99999;UPP2|O95045;ADSL|P30566;BCKDHB|P21953…
CIDm00002987|CID9953605	CYP2B6|P20813;DRD1|P21728;VCAM1|P19320;CYP7A1|P22680;CYP2A7|P20853;ITGAM|P11215;TNNT1|P13805;ADCY6|O43306;ERBB4|Q15303;ALDH7A1|P49419;CASP6|P55212;SREBF2|Q12772;CYP4F2|P78329;CASP3|P42574;ABCG2|Q9UNQ0;MDK|P21741;CYP2S1|Q96SQ9;FOS|P01100;CASP9|P55211;CYP7B1|O75881;HRAS|P01112;ALDH9A1|P49189;CYP4F3|Q08477;CYP11B2|P19099;ALOX12B|O75342;ATM|Q13315;TK2|O00142;EP300|Q09472;ALDH1A1|P00352;ALOXE3|Q9BYJ1;…
CIDm57120921|VC-13	MEF2A|Q02078;SP3|Q02447;MEF2D|Q14814;CNTF|Q96JP5;GFPT1|Q06210;HSPA4|P34932;ABCB6|Q9NP58;MEF2B|Q02080;ZNF384|Q8TF68;OSBPL2|Q8N2R0;CHRM1|P11229;ABCB7|O75027;CHRM2|P08172;SP1|P08047;GFPT2|O94808
CIDm00000772|enoxaparin	RPL29|P47914;PRKCSH|P14314;NDST2|P52849;PPBP|P02775;MEF2A|Q02078;CD36|P16671;LDLR|P01130;LDHC|P07864;GDNF|P39905;IMPDH2|P12268;VCAM1|P19320;CD79A|P11912;COG2|Q14746;ITGAM|P11215;AMBP|P02760;FGFR4|P22455;EDN1|P05305;MST1R|Q04912;ANXA2|P07355;MGAM|O43451;CYP4F2|P78329;CASP3|P42574;CYGB|Q8WWM9;ABCG2|Q9UNQ0;MDK|P21741;VTN|P04004;MTHFR|P42898;HPSE|Q9Y251;IFNG|P01579;FOS|P01100;BCHE|P06276;NR3C1|P04150…
CIDm00000764|s:guanine	ARFRP1|Q13795;PSMB6|P28072;DRD1|P21728;NR3C2|P08235;IMPDH2|P12268;ANGPT2|O15123;OPRL1|P41146;GNG3|P63215;ADCY6|O43306;HRH3|Q9Y5N1;ALDH7A1|P49419;PSMB8|P28062;AVPR1A|P37288;GNPNAT1|Q96EK6;MGAM|O43451;CASP3|P42574;ADRA1D|P25100;PDE6A|P16499;TERT|O14746;CLTC|Q00610;MX1|P20591;FOS|P01100;NR3C1|P04150;HRAS|P01112;DGAT2|Q96PD7;BDKRB1|P46663;GPR37L1|O60883;ADRA2A|P08913;ATM|Q13315;TK2|O00142;EDNRB|P2453…
CIDm00439317|tri-mu-sulfido-mu3-sulfido-triiron(III)	PRKCSH|P14314;MYH7|P12883;SLC25A15|Q9Y619;LDHC|P07864;PRSS16|Q9NQE7;CACNB3|P54284;IREB2|P48200;PCSK1|P29120;SP3|Q02447;ABCG2|Q9UNQ0;VTN|P04004;ARSE|P51690;IFNG|P01579;PCSK4|Q6UW60;CLPP|Q16740;HBZ|P02008;NLN|Q9BYT8;STS|P08842;SLC25A2|Q9BXI2;PMPCB|O75439;ALDH1A1|P00352;RAD52|P43351;HIF1A|Q16665;PRDX5|P30044;DPP4|P27487;CYBB|P04839;ACO2|Q99798;MYO18A|Q92614;CYP11A1|P05108;MYH13|Q9UKX3;DPP9|Q86TI2;FU…
CIDm00003696|SS-4483	CYP2B6|P20813;DRD1|P21728;GZMM|P51124;KCND3|Q9UK17;SLC6A12|P48065;OPRL1|P41146;TAT|P17735;HRH3|Q9Y5N1;KLK5|Q9Y337;SREBF2|Q12772;SLC6A13|Q9NSD5;AVPR1A|P37288;MASP2|O00187;TMPRSS9|Q7Z410;PLCB3|Q01970;CYP4F2|P78329;CASP3|P42574;ADRA1D|P25100;ABCG2|Q9UNQ0;ACR|P10323;CLTC|Q00610;HGFAC|Q04756;BCHE|P06276;NR3C1|P04150;KLK10|O43240;BDKRB1|P46663;CYP4F3|Q08477;GPR37L1|O60883;ADRA2A|P08913;KCNH1|O95259;EDN…
CIDm00011009|copper-67(2+);dichloride	PSMB6|P28072;XPNPEP1|Q9NQW7;LDLR|P01130;GZMM|P51124;LDHC|P07864;CD79A|P11912;ANGPT2|O15123;ITGAM|P11215;ABCA1|O95477;MME|P08473;KLK5|Q9Y337;APOM|O95445;TLL1|O43897;PSMB3|P49720;CTSC|P53634;MASP2|O00187;MGAM|O43451;TMPRSS9|Q7Z410;PLCB3|Q01970;CASP3|P42574;TLR7|Q9NYK1;ABCG2|Q9UNQ0;G6PC|P35575;ACR|P10323;HPX|P02790;HGFAC|Q04756;FOS|P01100;GPX1|P07203;BCHE|P06276;NR3C1|P04150;TFR2|Q9UP52;SLC13A3|Q8WW…
CIDm00024934|sodiumhydrogen selenite,sodium biselenite	RPL29|P47914;PSMB6|P28072;KCNN4|O15554;PRSS16|Q9NQE7;ABCA1|O95477;SORT1|Q99523;MAPK14|Q16539;IGFBP7|Q16270;CASP3|P42574;TLR7|Q9NYK1;TERT|O14746;MAPK12|P53778;MDK|P21741;ITK|Q08881;CYP2S1|Q96SQ9;HPSE|Q9Y251;RAD17|O75943;HDAC3|O15379;FOS|P01100;TNFRSF11B|O00300;GPX1|P07203;RPS6KB2|Q9UBS0;CASP9|P55211;MATK|P42679;CHSY1|Q86X52;CLPP|Q16740;MMP17|Q9ULZ9;PSMC4|P43686;GPX2|P18283;MAP2K6|P52564;EP300|Q094…
CIDm05311325|tetrakis(fluoranyl)alumanuide	MYO6|Q9UM54;MYH7|P12883;MYO7B|Q6PIF6;GNG3|P63215;PLCB3|Q01970;ATP1A2|P50993;HRAS|P01112;MYL7|Q01449;ADK|P55263;PLA2G2A|P14555;GNAI3|P08754;TNNC2|P02585;MAP2K2|P36507;MYO18A|Q92614;MYO3B|Q8WXR4;ADCY2|Q08462;MYH13|Q9UKX3;MYL1|P05976;GNA15|P30679;NAGS|Q8N159;MYH4|Q9Y623;MYO5A|Q9Y4I1;RRAS|P10301;MYO5C|Q9NQX4;EIF2B3|Q9NR50;RHEB|Q15382;ATP1A3|P13637;MRAS|O14807;GNB3|P16520;MYO9A|B2RTY4;PLA2G2E|Q9NZK7;M…
CIDm00006503|SCHEMBL9633903	NMNAT1|Q9HAN9;BCAT2|O15382;MYH7|P12883;MEF2A|Q02078;CD36|P16671;LDLR|P01130;GZMM|P51124;LDHC|P07864;PGLS|O95336;IMPDH2|P12268;VCAM1|P19320;LRP5|O75197;CD79A|P11912;SCN5A|Q14524;ITGAM|P11215;MME|P08473;TNNT1|P13805;TAT|P17735;POLI|Q9UNA4;ERBB4|Q15303;ALDH7A1|P49419;KLK5|Q9Y337;HBQ1|P09105;RPS6KA2|Q15349;RPS6KA4|O75676;ABCD4|O14678;MAPK14|Q16539;AMY2A|P04746;CTSC|P53634;ANXA2|P07355;MASP2|O00187;MG…
CIDm00161491|monomethylarsonous acid	CXCL14|O95715;LDLR|P01130;COL7A1|Q02388;SLC16A2|P36021;PSMB8|P28062;IREB2|P48200;CASP3|P42574;ABCG2|Q9UNQ0;HPSE|Q9Y251;HDAC3|O15379;GPX1|P07203;SLC13A3|Q8WWT9;IFNK|Q9P0W0;GPX2|P18283;PLCB1|Q9NQ66;IL13|P35225;RB1|P06400;KCNAB1|Q14722;MYC|P01106;CXCL10|P02778;PLAU|P00749;OAS2|P29728;IL1A|P01583;IRS1|P35568;HMGCR|P04035;PRKAA2|P54646;NMT1|P30419;FDFT1|P37268;IL23A|Q9NPF7;GSTA1|P08263;NR2F1|P10589;CR…
CIDm05281707|cumestrol	MYO6|Q9UM54;SLC25A15|Q9Y619;MEF2A|Q02078;CDC42BPB|Q9Y5S2;NCOA1|Q15788;GINS1|Q14691;EDN1|P05305;CTSC|P53634;AGPAT3|Q9NRZ7;PRKACB|P22694;PCTP|Q9UKL6;HPSE|Q9Y251;NR3C1|P04150;HRAS|P01112;SAFB|Q15424;SLC25A2|Q9BXI2;ADK|P55263;UGDH|O60701;UMPS|P11172;TUBG1|P23258;GGH|Q92820;MMAB|Q96EY8;ABCD3|P28288;POLE2|P56282;PRSS8|Q16651;PPIF|P30405;CCNB1|P14635;MAP2K3|P46734;GPD2|P43304;FKBPL|Q9UIM3;NMT1|P30419;FD…
CIDm00002978|SCHEMBL13308730	BCAT2|O15382;DRD1|P21728;LRP5|O75197;COG2|Q14746;OPRL1|P41146;HRH3|Q9Y5N1;AVPR1A|P37288;CTSC|P53634;BCL2L2|Q92843;IGFBP7|Q16270;CASP3|P42574;ADRA1D|P25100;MDK|P21741;MTHFR|P42898;IFNG|P01579;HDAC3|O15379;PDE9A|O76083;FOS|P01100;GPX1|P07203;NR3C1|P04150;BDKRB1|P46663;GPR37L1|O60883;ADRA2A|P08913;EDNRB|P24530;ANXA8|Q5VT79;HTR2C|P28335;MYC|P01106;AQP5|P55064;TRPA1|O75762;GPR148|Q8TDV2;IL1A|P01583;NC…
CIDm00024203|W8283	BCAT2|O15382;SLC9A3|P48764;ABCG8|Q9H221;LDHC|P07864;CD79A|P11912;ABCA3|Q99758;ITGAM|P11215;ABCA1|O95477;FGFR4|P22455;TNNT1|P13805;ABCA10|Q8WWZ4;RYR2|Q92736;MGAM|O43451;DGUOK|Q16854;CASP3|P42574;MDK|P21741;VTN|P04004;HPSE|Q9Y251;HPX|P02790;ABCA7|Q8IZY2;FOS|P01100;GPX1|P07203;CASP9|P55211;BCHE|P06276;NR3C1|P04150;HRAS|P01112;SLC1A3|P43003;STS|P08842;GPX2|P18283;ATM|Q13315;TK2|O00142;SAP30|O75446;RB…
CIDm00004737|ZINC13545634	BCAT2|O15382;MYH7|P12883;ABCG8|Q9H221;CD36|P16671;GDNF|P39905;FOLH1|Q04609;VCAM1|P19320;ABCA3|Q99758;ITGAM|P11215;ABCA1|O95477;EDN1|P05305;ABCA10|Q8WWZ4;GABRA4|P48169;MGAM|O43451;CASP3|P42574;PDE6A|P16499;MTHFR|P42898;ITPR3|Q14573;ABCA7|Q8IZY2;FOS|P01100;GPX1|P07203;BCHE|P06276;NR3C1|P04150;ALDH9A1|P49189;KCNJ15|Q99712;GOT2|P00505;GRIN1|Q05586;GPX2|P18283;ALDH1A1|P00352;GABRA6|Q16445;KCNH2|Q12809…
CIDm05280343|quercetin-3-beta-d	APOF|Q13790;SORD|Q00796;CYBA|P13498;COQ6|Q9Y2Z9;SLC9A3|P48764;ABCG8|Q9H221;LDLR|P01130;COL7A1|Q02388;VCAM1|P19320;CDC42BPB|Q9Y5S2;ABCA3|Q99758;SLC6A12|P48065;NCOA1|Q15788;SLC26A3|P40879;TXK|P42681;ABCA1|O95477;EHHADH|Q08426;SCNN1A|P37088;PROS1|P07225;FGFR4|P22455;EDN1|P05305;ABCA10|Q8WWZ4;CASP6|P55212;APOM|O95445;MAPK14|Q16539;TPST1|O60507;RXRG|P48443;LPGAT1|Q92604;SLC2A2|P11168;NAALAD2|Q9Y3Q0;GY…
CIDm00002332|trisodium;benzenecarboximidamide;phosphate	GZMM|P51124;CDC42BPB|Q9Y5S2;TXK|P42681;EHHADH|Q08426;FGFR4|P22455;KLK5|Q9Y337;MASP2|O00187;TMPRSS9|Q7Z410;ACR|P10323;ITK|Q08881;CLTC|Q00610;HGFAC|Q04756;JAK3|P52333;MATK|P42679;CLPP|Q16740;GOT2|P00505;KLK10|O43240;UMPS|P11172;MYC|P01106;PLAU|P00749;PRSS8|Q16651;MAP2K2|P36507;PRSS3|P35030;KLK1|P06870;CLTCL1|P53675;GSTA1|P08263;LCK|P06239;FYN|P06241;F11|P03951;F7|P08709;MET|P08581;GZMB|P10144;GUSB|…
CIDm05380670|VZ28801	SP3|Q02447;CNTF|Q96JP5;CA4|P22748;IL1F10|Q8WWZ1;SLC11A2|P49281;ZNF384|Q8TF68;OSBPL2|Q8N2R0;MMP14|P50281;SP1|P08047
CIDm00015103|SCHEMBL16062159	FKBP14|Q9NWM8;NMNAT1|Q9HAN9;DPEP2|Q9H4A9;PDE6D|O43924;BCAT2|O15382;SORD|Q00796;FTMT|Q8N4E7;COQ6|Q9Y2Z9;XPNPEP1|Q9NQW7;KCNN4|O15554;GZMM|P51124;LDHC|P07864;FOLH1|Q04609;KCND3|Q9UK17;PGLS|O95336;KCNQ1|P51787;IMPDH2|P12268;VCAM1|P19320;FKBP2|P26885;CDC42BPB|Q9Y5S2;ACAA1|P09110;SLC6A12|P48065;GINS1|Q14691;SLC26A3|P40879;TXK|P42681;PRSS16|Q9NQE7;EHHADH|Q08426;TXNRD3|Q86VQ6;FGFR4|P22455;GNG3|P63215;TAT…
CIDm00004053|UNII-A960M0G5TP	ACVR1C|Q8NER5;CD79A|P11912;EDN1|P05305;RDH14|Q9HBH5;CASP3|P42574;ABCG2|Q9UNQ0;MADCAM1|Q13477;CASP9|P55211;CHSY1|Q86X52;FPGS|Q05932;CCL20|P78556;FABP5|Q01469;FGA|P02671;PPIF|P30405;CCNB1|P14635;SCT|P09683;IFNA2|P01563;GSTA1|P08263;APCS|P02743;CDKN1B|P46527;IGF1|P05019;SFTPB|P07988;CA1|P00915;ALDH3A1|P30838;CCNA1|P78396;MCL1|Q07820;CCNB3|Q8WWL7;PHF21A|Q96BD5;CCNG2|Q16589;CD19|P15391;SULF2|Q8IWU5;IL…
CIDm00001051|Vitazechs-d5	PSMB6|P28072;BCAT2|O15382;EHHADH|Q08426;TAT|P17735;P2RY14|Q15391;ALDH7A1|P49419;PSMB3|P49720;GYS1|P13807;IREB2|P48200;MTHFR|P42898;NR3C1|P04150;PSMC4|P43686;GOT2|P00505;OLR1|P78380;ALDH1A1|P00352;UMPS|P11172;PSMD4|P55036;P2RX4|Q99571;PSMC2|P35998;MMAB|Q96EY8;TYR|P14679;P2RX7|Q99572;P2RX3|P56373;ACO2|Q99798;TCN2|P20062;TYMS|P04818;PSMA6|P60900;PSMA4|P25789;PSMA1|P25786;GPT2|Q8TD30;HTR2A|P28223;SEL…
CIDm53629505|AGN-PC-09X1LX	MYH7|P12883;CYP2B6|P20813;GZMM|P51124;FOLH1|Q04609;NR3C2|P08235;CYP7A1|P22680;CYP2A7|P20853;NCOA1|Q15788;ABCA1|O95477;MME|P08473;FGFR4|P22455;SLCO1C1|Q9NYB5;ERBB4|Q15303;KLK5|Q9Y337;AMY2A|P04746;NAALAD2|Q9Y3Q0;ANXA2|P07355;MASP2|O00187;TMPRSS9|Q7Z410;CYP4F2|P78329;CASP3|P42574;MDK|P21741;ACR|P10323;CYP2S1|Q96SQ9;HPSE|Q9Y251;HGFAC|Q04756;FOS|P01100;TNFRSF11B|O00300;CYP7B1|O75881;BCHE|P06276;NR3C1|…
CIDm00433580|peptidoglycan	CD36|P16671;CD79A|P11912;ITGAM|P11215;ADCY6|O43306;CASP3|P42574;TLR7|Q9NYK1;ABCG2|Q9UNQ0;IFNG|P01579;CLPP|Q16740;ENPP3|O14638;SCARB2|Q14108;ADK|P55263;APAF1|O14727;PLCG2|P16885;IL13|P35225;ESD|P10768;CCL20|P78556;CXCL10|P02778;TYR|P14679;OAS2|P29728;IL1A|P01583;IRS1|P35568;NPR1|P16066;CHIA|Q9BZP6;FASN|P49327;IL23A|Q9NPF7;TYMS|P04818;IKBKG|Q9Y6K9;ADCY2|Q08462;CCL4|P13236;F11|P03951;CRYZ|Q08257;GPT…
CIDm00000191|ZINC03201876	NMNAT1|Q9HAN9;PPBP|P02775;KCNN4|O15554;DRD1|P21728;GRM5|P41594;GDNF|P39905;IMPDH2|P12268;CD79A|P11912;PPY|P01298;NT5C1A|Q9BXI3;SCNN1D|P51172;ITGAM|P11215;PDE2A|O00408;AMBP|P02760;ABCA1|O95477;OPRL1|P41146;SCNN1A|P37088;P2RY14|Q15391;ADCY6|O43306;HRH3|Q9Y5N1;EDN1|P05305;MST1R|Q04912;ALDH7A1|P49419;RDH14|Q9HBH5;APOA4|P06727;SREBF2|Q12772;AVPR1A|P37288;PPP1R1B|Q9UD71;MGAM|O43451;PLCB3|Q01970;PRKACB|…
CIDm00115085|AGN-PC-0JLJVK	SLC7A6|Q92536;SP3|Q02447;CNTF|Q96JP5;SLC36A1|Q7Z2H8;ZNF384|Q8TF68;OSBPL2|Q8N2R0;SP1|P08047
CIDm74766018|TEW	SP3|Q02447;PGPEP1|Q9NXJ5;CNTF|Q96JP5;TOP1MT|Q969P6;ARRB2|P32121;KCNA3|P22001;ZNF384|Q8TF68;OSBPL2|Q8N2R0;SP1|P08047;KCNA5|P22460
CIDm00008117|zinc bis-glycol	BCAT2|O15382;CYP2B6|P20813;COQ6|Q9Y2Z9;GZMM|P51124;LDHC|P07864;FOLH1|Q04609;PGLS|O95336;IMPDH2|P12268;CYP7A1|P22680;CYP2A7|P20853;SLC6A12|P48065;ITGAM|P11215;AMBP|P02760;EHHADH|Q08426;TXNRD3|Q86VQ6;MME|P08473;TAT|P17735;AANAT|Q16613;POLI|Q9UNA4;MST1R|Q04912;ERBB4|Q15303;ALDH7A1|P49419;KLK5|Q9Y337;RYR2|Q92736;MAPK14|Q16539;AMY2A|P04746;LAP3|P28838;SLC6A13|Q9NSD5;NAALAD2|Q9Y3Q0;GYS1|P13807;CTSC|P53…
CIDm00000946|nitrous acid, ion(1-)	CYBA|P13498;LDHC|P07864;VCAM1|P19320;ITGAM|P11215;MME|P08473;AANAT|Q16613;POLI|Q9UNA4;EDN1|P05305;HBQ1|P09105;GPLD1|P80108;AMY2A|P04746;MGAM|O43451;CASP3|P42574;CYGB|Q8WWM9;VTN|P04004;HPSE|Q9Y251;RAD17|O75943;IFNG|P01579;MX1|P20591;GPX1|P07203;BCHE|P06276;NR3C1|P04150;HRAS|P01112;HBZ|P02008;GOT2|P00505;GPX2|P18283;MFRP|Q9BY79;UMPS|P11172;IL13|P35225;CCL20|P78556;PRDX5|P30044;TYR|P14679;CYBB|P0483…
CIDm00439783|deacetoxyvindolinium cation	SP3|Q02447;KCNAB1|Q14722;CNTF|Q96JP5;AKR7A2|O43488;DDC|P20711;ZNF384|Q8TF68;OSBPL2|Q8N2R0;SP1|P08047
CIDm77620543|CFU	XPNPEP1|Q9NQW7;CD36|P16671;LDHC|P07864;IFNA8|P32881;VCAM1|P19320;CD79A|P11912;ITGAM|P11215;HDAC2|Q92769;IFNA6|P05013;IFNG|P01579;TNFRSF11B|O00300;BCHE|P06276;MATK|P42679;CLPP|Q16740;GOT2|P00505;SCARB2|Q14108;ALDH1A1|P00352;XPNPEP2|O43895;UMPS|P11172;IL13|P35225;MYC|P01106;CXCL9|Q07325;CXCL10|P02778;OAS2|P29728;IL1A|P01583;ADA|P00813;DCK|P27707;OAS1|P00973;CCL4|P13236;ADIPOR1|Q96A54;LCK|P06239;IFN…
CIDm00159612|cobaltous;stannic;oxygen(2-)	ABCG8|Q9H221;ABCA3|Q99758;ABCA1|O95477;EHHADH|Q08426;ABCA10|Q8WWZ4;KCNJ3|P48549;MAPK14|Q16539;IREB2|P48200;MAPK12|P53778;GPD1|P21695;ABCA7|Q8IZY2;KCNJ15|Q99712;PLCB1|Q9NQ66;PLA2G2A|P14555;APAF1|O14727;UGDH|O60701;RB1|P06400;OAS2|P29728;ACO2|Q99798;MAP2K2|P36507;MAPK6|Q16659;OAS1|P00973;SLC25A29|Q8N8R3;HADHA|P40939;FSHR|P23945;KCNJ9|Q92806;UBA52|P62987;CHDH|Q8NE62;ABCA12|Q86UK0;P4HA3|Q7Z4N8;P4HA1|…
CIDm00004894|CID9906908	LDHC|P07864;NR3C2|P08235;IMPDH2|P12268;VCAM1|P19320;CD79A|P11912;CYP7A1|P22680;SLC26A3|P40879;MME|P08473;TAT|P17735;NR2F6|P10588;RXRG|P48443;PCSK1|P29120;MASP2|O00187;ESRRG|P62508;ABCG2|Q9UNQ0;PEPD|P12955;CYP2S1|Q96SQ9;ESRRB|O95718;IFNG|P01579;TNFRSF11B|O00300;CYP7B1|O75881;NR3C1|P04150;PCSK4|Q6UW60;ALDH9A1|P49189;GOT2|P00505;ALDH1A1|P00352;RAD52|P43351;IL13|P35225;AQP5|P55064;CCNB1|P14635;IFNA2|…
CIDm05359264|ZBNARPCCDMHDDV-UHFFFAOYSA-N	CD36|P16671;LDHC|P07864;IFNA8|P32881;VCAM1|P19320;CD79A|P11912;ITGAM|P11215;ADCY6|O43306;IREB2|P48200;ANXA2|P07355;CASP3|P42574;TLR7|Q9NYK1;ABCG2|Q9UNQ0;TERT|O14746;MDK|P21741;VTN|P04004;IFNA6|P05013;IFNG|P01579;FOS|P01100;CASP9|P55211;HRAS|P01112;SLC1A3|P43003;IL2RA|P01589;BCL2L11|O43521;SCARB2|Q14108;ATM|Q13315;PMPCB|O75439;SAP30|O75446;ANXA8|Q5VT79;APAF1|O14727;IL13|P35225;MYC|P01106;CXCL9|Q07…
CIDm00025465|SCHEMBL13210232	ARFRP1|Q13795;CDC42BPB|Q9Y5S2;TXK|P42681;FGFR4|P22455;ALDH7A1|P49419;GYS1|P13807;PCSK1|P29120;CASP3|P42574;ITK|Q08881;PCTP|Q9UKL6;PCSK9|Q8NBP7;JAK3|P52333;CASP9|P55211;BCHE|P06276;MATK|P42679;PCSK4|Q6UW60;BCL2L11|O43521;SFTPC|P11686;GRM4|Q14833;UMPS|P11172;MYC|P01106;CXCL9|Q07325;TYR|P14679;APOB|P04114;P2RX7|Q99572;IRS1|P35568;SERPINA1|P01009;LCK|P06239;FYN|P06241;ORM1|P02763;CHST11|Q9NPF2;FURIN|…
CIDm00000051|SCHEMBL6887701	BCAT2|O15382;PPBP|P02775;LDHC|P07864;SLC7A6|Q92536;PPY|P01298;OPRL1|P41146;TAT|P17735;P2RY14|Q15391;ADCY6|O43306;HRH3|Q9Y5N1;ALDH7A1|P49419;SP3|Q02447;MX1|P20591;GPX1|P07203;ALDH9A1|P49189;SLC13A3|Q8WWT9;GOT2|P00505;SLC1A3|P43003;BDKRB1|P46663;ADRA2A|P08913;GPX2|P18283;AOC2|O75106;GRM4|Q14833;UMPS|P11172;RB1|P06400;CXCL3|P19876;HIF1A|Q16665;CCL20|P78556;MYC|P01106;GNAI3|P08754;CXCL9|Q07325;IGF2R|…
CIDm00004454|CID9960585	ABCG8|Q9H221;CD79A|P11912;ITGAM|P11215;ABCA1|O95477;CASP3|P42574;ABCG2|Q9UNQ0;ABCA7|Q8IZY2;FOS|P01100;NR3C1|P04150;HRAS|P01112;BDKRB1|P46663;ATM|Q13315;TK2|O00142;LDHD|Q86WU2;ENPEP|Q07075;MYC|P01106;PGPEP1|Q9NXJ5;GPD2|P43304;CA2|P00918;CYP11A1|P05108;LCK|P06239;PRKAR2A|P13861;NAGS|Q8N159;MMP1|P03956;MMP2|P08253;UPP2|O95045;JUN|P05412;GLS2|Q9UI32;BDKRB2|P30411;MYH10|P35580;TK1|P04183;CD19|P15391;L…
CIDm00004763|zadonal	CYP2B6|P20813;FABP3|P05413;GZMM|P51124;SLC10A1|Q14973;CYP7A1|P22680;ANGPT2|O15123;CYP2A7|P20853;NT5C1A|Q9BXI3;GH1|P01241;EDN1|P05305;KLK5|Q9Y337;NR2F6|P10588;RXRG|P48443;MASP2|O00187;TMPRSS9|Q7Z410;CYP4F2|P78329;ABCG2|Q9UNQ0;G6PC|P35575;ACR|P10323;CYP2S1|Q96SQ9;HGFAC|Q04756;CYP7B1|O75881;NR3C1|P04150;HRAS|P01112;ALDH9A1|P49189;UGT2B28|Q9BY64;SLC3A1|Q07837;GOT2|P00505;SLC1A3|P43003;KLK10|O43240;BD…
CIDm00000612|sodium l-lactate-(13)c(3)	NMNAT1|Q9HAN9;BCAT2|O15382;MYH7|P12883;PPBP|P02775;SLC9A3|P48764;CD36|P16671;FABP3|P05413;LDHC|P07864;SLC16A2|P36021;PGLS|O95336;VCAM1|P19320;CD79A|P11912;PPY|P01298;ABCA1|O95477;OPRL1|P41146;P2RY14|Q15391;ADCY6|O43306;HRH3|Q9Y5N1;ALDH7A1|P49419;LAP3|P28838;AVPR1A|P37288;SLC2A2|P11168;MGAM|O43451;DGUOK|Q16854;CASP3|P42574;ADRA1D|P25100;PDE6A|P16499;ABCG2|Q9UNQ0;G6PC|P35575;HPSE|Q9Y251;IFNG|P01579…
CIDm00014917|CID9898791	CYP2B6|P20813;XPNPEP1|Q9NQW7;GRM5|P41594;CD79A|P11912;CYP7A1|P22680;CYP2A7|P20853;CASP6|P55212;PSMB8|P28062;AMY2A|P04746;CLIC2|O15247;PCSK1|P29120;MGAM|O43451;CYP4F2|P78329;CASP3|P42574;PEPD|P12955;CYP2S1|Q96SQ9;HPX|P02790;PCSK9|Q8NBP7;TNFRSF11B|O00300;ATP1A2|P50993;CYP7B1|O75881;BCHE|P06276;NR3C1|P04150;PCSK4|Q6UW60;ALDH9A1|P49189;SLC3A1|Q07837;CYP4F3|Q08477;CYP11B2|P19099;GPX2|P18283;ALDH1A1|P0…
CIDm00000238|CID9827664	RPL29|P47914;NMNAT1|Q9HAN9;DPEP2|Q9H4A9;PSMB6|P28072;BCAT2|O15382;CYSLTR1|Q9Y271;ACVR1C|Q8NER5;CYBA|P13498;MYO6|Q9UM54;MYH7|P12883;SLC25A15|Q9Y619;MEF2A|Q02078;KCNN4|O15554;DRD1|P21728;ABCG8|Q9H221;CD36|P16671;PLA2G4A|P47712;GRM5|P41594;FABP3|P05413;LDHC|P07864;IFNA8|P32881;GDNF|P39905;KCNQ1|P51787;IMPDH2|P12268;VCAM1|P19320;CDC42BPB|Q9Y5S2;LRP5|O75197;MYO7B|Q6PIF6;SLC10A1|Q14973;CD79A|P11912;ABC…
CIDm00010340|Sodium hydrogencarbonate-12C	MYH7|P12883;SLC9A3|P48764;DRD1|P21728;LDHC|P07864;KCND3|Q9UK17;SLC12A4|Q9UP95;CD79A|P11912;SLC6A12|P48065;ITGAM|P11215;SCNN1A|P37088;EDN1|P05305;MAPK14|Q16539;SLC2A2|P11168;MGAM|O43451;CASP3|P42574;MDK|P21741;HPSE|Q9Y251;HPX|P02790;FOS|P01100;NR3C1|P04150;HRAS|P01112;GRIN1|Q05586;UMPS|P11172;ESD|P10768;MYC|P01106;GRIK1|P39086;IL1A|P01583;IRS1|P35568;BDNF|P23560;PRSS3|P35030;SSTR5|P35346;GSTA1|P08…
CIDm00102615|UNII-T9379Q535O	CD36|P16671;PLA2G4A|P47712;EHHADH|Q08426;TNNT1|P13805;ADCY6|O43306;EDN1|P05305;RPS6KA2|Q15349;RPS6KA4|O75676;RYR2|Q92736;ABCD4|O14678;MAPK14|Q16539;AGPAT2|O15120;NR2F6|P10588;GPLD1|P80108;MGAM|O43451;PLCB3|Q01970;ADRA1D|P25100;ABCG2|Q9UNQ0;MDK|P21741;ITK|Q08881;ITPR3|Q14573;RAD17|O75943;FOS|P01100;RPS6KB2|Q9UBS0;BCHE|P06276;NR3C1|P04150;HRAS|P01112;DGAT2|Q96PD7;KCNH1|O95259;SCARB2|Q14108;EDNRB|P2…
CIDm00260534|FT-0665929	SP3|Q02447;APAF1|O14727;KCNAB1|Q14722;CNTF|Q96JP5;SULT1C2|O75897;SULT2A1|Q06520;SULT4A1|Q9BR01;AKR7A2|O43488;SRD5A1|P18405;DDC|P20711;ZNF384|Q8TF68;OSBPL2|Q8N2R0;SULT1A2|P50225;SULT2B1|O00204;SP1|P08047;ADAT1|Q9BUB4
CIDm00001959|CID9914738	PLA2G4A|P47712;GZMM|P51124;ITGAM|P11215;EDN1|P05305;KLK5|Q9Y337;MASP2|O00187;MGAM|O43451;TMPRSS9|Q7Z410;ACR|P10323;VTN|P04004;HPSE|Q9Y251;IFNG|P01579;HGFAC|Q04756;FOS|P01100;PSMC4|P43686;KLK10|O43240;IL2RA|P01589;GPX2|P18283;PLA2G2A|P14555;ANXA8|Q5VT79;IL13|P35225;HIF1A|Q16665;MYC|P01106;PSMC2|P35998;PLAU|P00749;MMAA|Q8IVH4;PRSS8|Q16651;IRS1|P35568;PPIF|P30405;NPR1|P16066;CASP2|P42575;HMGCR|P0403…
CIDm00002832|ZINC03872131	PLA1A|Q53H76;ABCG8|Q9H221;LDHC|P07864;VCAM1|P19320;ABCA3|Q99758;ITGAM|P11215;ABCA1|O95477;ABCA10|Q8WWZ4;STAG2|Q8N3U4;CLIC2|O15247;GMFB|P60983;IREB2|P48200;ANXA2|P07355;KCNMB1|Q16558;CYP4F2|P78329;CASP3|P42574;TERT|O14746;HDAC2|Q92769;IFNG|P01579;HS2ST1|Q7LGA3;ABCA7|Q8IZY2;FOS|P01100;HRAS|P01112;KCNN2|Q9H2S1;STS|P08842;CYP4F3|Q08477;BCL2L11|O43521;ATM|Q13315;EHD4|Q9H223;TUBG1|P23258;ESD|P10768;CCL…
CIDm00003657|SQ 1089-13C,15N2	IFNA8|P32881;CYP7A1|P22680;ACAA1|P09110;POLI|Q9UNA4;EDN1|P05305;MAPK14|Q16539;CASP3|P42574;CYGB|Q8WWM9;TERT|O14746;MAPK12|P53778;HDAC2|Q92769;IFNA6|P05013;RAD17|O75943;HPX|P02790;ATP1A2|P50993;GPX1|P07203;CYP7B1|O75881;HBZ|P02008;ESCO1|Q5FWF5;ATM|Q13315;TK2|O00142;RAD52|P43351;UMPS|P11172;IL13|P35225;RB1|P06400;MYC|P01106;OAS2|P29728;EDN3|P14138;CCNB1|P14635;SLCO1B3|Q9NPD5;IFNA2|P01563;MAPK6|Q166…
CIDm00169533|CID7031899	XPNPEP1|Q9NQW7;MME|P08473;LAP3|P28838;SP3|Q02447;PEPD|P12955;HPX|P02790;CLPP|Q16740;PMPCB|O75439;XPNPEP2|O43895;CNTF|Q96JP5;MMP1|P03956;MMP2|P08253;THOP1|P52888;ZNF384|Q8TF68;OSBPL2|Q8N2R0;SP1|P08047;MMP8|P22894
CIDm00000906|n-acetyl-d neuraminic acid	GRM5|P41594;CD79A|P11912;ACAA1|P09110;ITGAM|P11215;STAG2|Q8N3U4;EFEMP2|O95967;CASP3|P42574;ABCG2|Q9UNQ0;VTN|P04004;PDE9A|O76083;BCHE|P06276;NR3C1|P04150;GRM4|Q14833;UMPS|P11172;TUBG1|P23258;AQP5|P55064;FGA|P02671;GAL3ST4|Q96RP7;IRS1|P35568;SERPINA1|P01009;PRSS3|P35030;ITIH4|Q14624;APCS|P02743;PSMA1|P25786;COL4A5|P29400;ORM1|P02763;CRYZ|Q08257;ACAA2|P42765;GPT2|Q8TD30;GZMB|P10144;SELE|P16581;PAK2|…
CIDm00005056|CTK8G2938	GABRR1|P24046;NMNAT1|Q9HAN9;MYO6|Q9UM54;MYH7|P12883;SLC9A3|P48764;KCNN4|O15554;DRD1|P21728;CD36|P16671;LDLR|P01130;IMPDH2|P12268;VCAM1|P19320;MYO7B|Q6PIF6;ACAA1|P09110;SCNN1D|P51172;NCOA1|Q15788;GINS1|Q14691;COG2|Q14746;PDE2A|O00408;ABCA1|O95477;SCNN1A|P37088;PROS1|P07225;MME|P08473;EDN1|P05305;CASP6|P55212;RPS6KA2|Q15349;RPS6KA4|O75676;MAPK14|Q16539;LRP3|O75074;SREBF2|Q12772;GPLD1|P80108;GAP43|P…
CIDm00176155|ZINC18274812	CDC42BPB|Q9Y5S2;ITGAM|P11215;TXK|P42681;FGFR4|P22455;TAT|P17735;EDN1|P05305;ERBB4|Q15303;MAPK14|Q16539;HDAC8|Q9BY41;RXRG|P48443;CASP3|P42574;MAPK12|P53778;MDK|P21741;ITK|Q08881;HDAC2|Q92769;IFNG|P01579;HDAC3|O15379;JAK3|P52333;FOS|P01100;TNFRSF11B|O00300;CASP9|P55211;NR3C1|P04150;MATK|P42679;MAP2K6|P52564;HIF1A|Q16665;MYC|P01106;CXCL10|P02778;P2RX7|Q99572;IL1A|P01583;MAP2K3|P46734;MAPK6|Q16659;HD…
CIDm00003121|valproic acid-d	FKBP14|Q9NWM8;NMNAT1|Q9HAN9;PDE6D|O43924;PSMB6|P28072;CXCL14|O95715;SORD|Q00796;ACVR1C|Q8NER5;CYBA|P13498;MYO6|Q9UM54;CYP2B6|P20813;MEF2A|Q02078;SLC9A3|P48764;NETO1|Q8TDF5;CD36|P16671;LDLR|P01130;PLA2G4A|P47712;SLC7A2|P52569;RARRES1|P49788;FABP3|P05413;GZMM|P51124;LOXL4|Q96JB6;COL7A1|Q02388;SLC16A2|P36021;KCND3|Q9UK17;SLC12A4|Q9UP95;NR3C2|P08235;STMN3|Q9NZ72;IMPDH2|P12268;VCAM1|P19320;CDC42BPB|Q9…
CIDm00008058|hex-2,4-ylen	CYP2B6|P20813;GZMM|P51124;KCND3|Q9UK17;KCNQ1|P51787;ABCA1|O95477;KLK5|Q9Y337;CACNA1I|Q9P0X4;KCNA10|Q16322;LAP3|P28838;FMO4|P31512;MASP2|O00187;MGAM|O43451;TMPRSS9|Q7Z410;CASP3|P42574;ACR|P10323;ARSE|P51690;HGFAC|Q04756;GPX1|P07203;BCHE|P06276;HRAS|P01112;DGAT2|Q96PD7;GOT2|P00505;KLK10|O43240;KCNV2|Q8TDN2;KCNG1|Q9UIX4;KCNG2|Q9UJ96;KCNH1|O95259;GPX2|P18283;SCARB2|Q14108;TK2|O00142;KCNK10|P57789;UMP…
CIDm00026042|zopaque ldc	LDHC|P07864;IFNA8|P32881;VCAM1|P19320;PPY|P01298;TXNRD3|Q86VQ6;TNNT1|P13805;MAPK14|Q16539;ANXA2|P07355;MGAM|O43451;CASP3|P42574;IFNA6|P05013;IFNG|P01579;PCSK9|Q8NBP7;GPX1|P07203;CASP9|P55211;GPX2|P18283;OLR1|P78380;ALDH1A1|P00352;IL13|P35225;CXCL3|P19876;CXCL10|P02778;GPX5|O75715;MMP10|P09238;IL1A|P01583;PRKAA2|P54646;GPX7|Q96SL4;PSMA4|P25789;CCL4|P13236;PSMA1|P25786;IFNA5|P01569;AKR1B1|P15121;DE…
CIDm46174157|KSS	SP3|Q02447;DGUOK|Q16854;RAD17|O75943;HDAC3|O15379;SERPINA1|P01009;CNTF|Q96JP5;DCK|P27707;CA12|O43570;SERPINA7|P05543;MYO1D|O94832;PLCE1|Q9P212;RRM2B|Q7LG56;MYO1B|O43795;NPTX2|P47972;SERPINA6|P08185;ZNF384|Q8TF68;OSBPL2|Q8N2R0;EPHX2|P34913;PPP3CC|P48454;SERPINA3|P01011;MYO1A|Q9UBC5;SP1|P08047;POLG|P54098
CIDm00073212|Diplumbene	ACVR1C|Q8NER5;XPNPEP1|Q9NQW7;IFNA8|P32881;SCNN1D|P51172;COG2|Q14746;MME|P08473;RPS6KA2|Q15349;RPS6KA4|O75676;ANXA2|P07355;MGAM|O43451;PEPD|P12955;IFNA6|P05013;RAD17|O75943;GPD1|P21695;HDAC3|O15379;RPS6KB2|Q9UBS0;ALDH9A1|P49189;PSMC4|P43686;MYL7|Q01449;EHD4|Q9H223;APAF1|O14727;XPNPEP2|O43895;KCNAB1|Q14722;EIF2B4|Q9UI10;PDE7B|Q9NP56;PPIF|P30405;TNNC2|P02585;MAP2K2|P36507;BDNF|P23560;GPD2|P43304;FAS…
CIDm09804991|givinostat	GDNF|P39905;HDAC8|Q9BY41;PPP1R1B|Q9UD71;SP3|Q02447;CASP3|P42574;ABCG2|Q9UNQ0;MDK|P21741;HDAC2|Q92769;HDAC3|O15379;FOS|P01100;CASP9|P55211;NR3C1|P04150;HRAS|P01112;UGT2B28|Q9BY64;UGT2B15|P54855;BCL2L11|O43521;ATM|Q13315;FPGS|Q05932;SAP30|O75446;EP300|Q09472;APAF1|O14727;HTR2C|P28335;UMPS|P11172;RB1|P06400;HIF1A|Q16665;MYC|P01106;TBL1Y|Q9BQ87;NCOR2|Q9Y618;PRKAR1A|P10644;CCNB1|P14635;CHIA|Q9BZP6;MAP…
CIDm00000936|zinc nicotinamide	NMNAT1|Q9HAN9;GZMM|P51124;KLK5|Q9Y337;GNPNAT1|Q96EK6;MASP2|O00187;TMPRSS9|Q7Z410;CASP3|P42574;ACR|P10323;MTHFR|P42898;HGFAC|Q04756;KLK10|O43240;ALDH1A1|P00352;KCNAB1|Q14722;CCL20|P78556;MMAB|Q96EY8;TYR|P14679;PLAU|P00749;PRSS8|Q16651;PRSS3|P35030;TCN2|P20062;KLK1|P06870;F11|P03951;F7|P08709;GZMB|P10144;HABP2|Q14520;UBA52|P62987;PRSS22|Q9GZN4;LPA|P08519;TMPRSS2|O15393;LDHA|P00338;MTA2|O94776;KLK7|…
CIDm00002548|SCHEMBL6905200	PLA2G4A|P47712;GZMM|P51124;GDNF|P39905;VCAM1|P19320;ANGPT2|O15123;OPRL1|P41146;SCNN1A|P37088;MME|P08473;TAT|P17735;EDN1|P05305;KLK5|Q9Y337;APOA4|P06727;MASP2|O00187;TMPRSS9|Q7Z410;PLCB3|Q01970;CASP3|P42574;ACR|P10323;PCTP|Q9UKL6;HGFAC|Q04756;FOS|P01100;CASP9|P55211;BCHE|P06276;HRAS|P01112;GOT2|P00505;SLC1A3|P43003;KLK10|O43240;BDKRB1|P46663;ATM|Q13315;AOC2|O75106;PLCB1|Q9NQ66;APAF1|O14727;ENPEP|Q…
CIDm00533669|SCHEMBL13770920	BCAT2|O15382;CYP2B6|P20813;CYP2A7|P20853;FMO4|P31512;SP3|Q02447;CYP2S1|Q96SQ9;KCNAB1|Q14722;FMO1|Q01740;PPIF|P30405;CNTF|Q96JP5;CYP1A2|P05177;CYP2F1|P24903;AKR7A2|O43488;CYP2E1|P05181;CYP2J2|P51589;CYP1B1|Q16678;GLS2|Q9UI32;CYP2U1|Q7Z449;CYP2R1|Q6VVX0;CYP2A13|Q16696;BCAT1|P54687;CYP17A1|P05093;CYP2W1|Q8TAV3;ZNF384|Q8TF68;OSBPL2|Q8N2R0;CYP2C8|P10632;CYP2C9|P11712;CYP2A6|P11509;SP1|P08047;CYP21A2|P…
CIDm00000298|threo-Chloramphenicol, l-	PPBP|P02775;CYP2B6|P20813;DRD1|P21728;PPY|P01298;EHHADH|Q08426;OPRL1|P41146;TXNRD3|Q86VQ6;P2RY14|Q15391;ADCY6|O43306;HRH3|Q9Y5N1;ABCD4|O14678;AMY2A|P04746;AVPR1A|P37288;MGAM|O43451;ADRA1D|P25100;ABCG2|Q9UNQ0;HPSE|Q9Y251;MX1|P20591;NR3C1|P04150;HRAS|P01112;CLPP|Q16740;BDKRB1|P46663;GPR37L1|O60883;ADRA2A|P08913;ATM|Q13315;EDNRB|P24530;GRM4|Q14833;HTR2C|P28335;CXCL3|P19876;CCL20|P78556;MYC|P01106;GN…
CIDm00003624|Homidium-d5 Bromide	MYH7|P12883;GZMM|P51124;CD79A|P11912;ITGAM|P11215;TNNT1|P13805;POLI|Q9UNA4;KLK5|Q9Y337;MASP2|O00187;MGAM|O43451;TMPRSS9|Q7Z410;DGUOK|Q16854;CASP3|P42574;ABCG2|Q9UNQ0;TERT|O14746;MDK|P21741;ACR|P10323;HPSE|Q9Y251;IFNG|P01579;HGFAC|Q04756;FOS|P01100;GPX1|P07203;CASP9|P55211;NR3C1|P04150;HRAS|P01112;KLK10|O43240;GPX2|P18283;ATM|Q13315;TK2|O00142;EP300|Q09472;RAD52|P43351;ANXA8|Q5VT79;APAF1|O14727;RB…
CIDm00002514|cadmium-110	DPEP2|Q9H4A9;PRKCSH|P14314;SORD|Q00796;CYP2B6|P20813;FTMT|Q8N4E7;SLC25A15|Q9Y619;XPNPEP1|Q9NQW7;SLC9A3|P48764;LDLR|P01130;PLA2G4A|P47712;GZMM|P51124;LDHC|P07864;KCND3|Q9UK17;PGLS|O95336;KCNQ1|P51787;CDC42BPB|Q9Y5S2;CYP7A1|P22680;ANGPT2|O15123;CYP2A7|P20853;ITGAM|P11215;TXK|P42681;AMBP|P02760;ZDHHC9|Q9Y397;FGFR4|P22455;ALDH7A1|P49419;KLK5|Q9Y337;CACNA1I|Q9P0X4;ABCA10|Q8WWZ4;CASP6|P55212;HBQ1|P0910…
CIDm90658986|3-hydroxypropyl-glucosinolate	SP3|Q02447;KCNAB1|Q14722;CNTF|Q96JP5;AKR7A2|O43488;ZNF384|Q8TF68;OSBPL2|Q8N2R0;SP1|P08047
CIDm46907787|W-5859	SP3|Q02447;MYC|P01106;CCNB1|P14635;CHIA|Q9BZP6;CNTF|Q96JP5;SFTPB|P07988;TFRC|P02786;CCNA1|P78396;GLS2|Q9UI32;CCNT1|O60563;MCL1|Q07820;CCNB3|Q8WWL7;CCNG2|Q16589;ZNF384|Q8TF68;CCNG1|P51959;OSBPL2|Q8N2R0;MGMT|P16455;IGFBP2|P18065;SP1|P08047;BCL2|P10415;CCNF|P41002;CCNA2|P20248
CIDm00003413|SCHEMBL10409866	GZMM|P51124;KCNQ1|P51787;SCN5A|Q14524;PDE2A|O00408;OPRL1|P41146;SCNN1A|P37088;ADCY6|O43306;EDN1|P05305;ALDH7A1|P49419;KLK5|Q9Y337;RYR2|Q92736;KCNJ3|P48549;SREBF2|Q12772;KCNA10|Q16322;ANXA2|P07355;PCSK1|P29120;MASP2|O00187;MGAM|O43451;TMPRSS9|Q7Z410;CASP3|P42574;ABCG2|Q9UNQ0;KCNH7|Q9NS40;MDK|P21741;ACR|P10323;HDAC2|Q92769;HGFAC|Q04756;FOS|P01100;NR3C1|P04150;KLK10|O43240;ADRA2A|P08913;GNAL|P38405;…
CIDm00004624|Topamine-d3 Hydrochloride	DRD1|P21728;GRM5|P41594;GZMM|P51124;GDNF|P39905;CDC42BPB|Q9Y5S2;SLC6A12|P48065;ITGAM|P11215;TXK|P42681;FGFR4|P22455;KLK5|Q9Y337;SLC6A13|Q9NSD5;PPP1R1B|Q9UD71;MASP2|O00187;TMPRSS9|Q7Z410;CASP3|P42574;ACR|P10323;VTN|P04004;ITK|Q08881;HPX|P02790;HGFAC|Q04756;JAK3|P52333;FOS|P01100;GPX1|P07203;CASP9|P55211;BCHE|P06276;MATK|P42679;MMP24|Q9Y5R2;MMP17|Q9ULZ9;KLK10|O43240;ADRA2A|P08913;GPX2|P18283;MMP15|…
CIDm00002506|UNII-81HH79X39W	CYP2B6|P20813;CD36|P16671;PLA2G4A|P47712;GRM5|P41594;COL7A1|Q02388;SLC12A4|Q9UP95;CYP7A1|P22680;COL22A1|Q8NFW1;ITGAM|P11215;ABCA1|O95477;SORT1|Q99523;MAPK14|Q16539;ANXA2|P07355;CASP3|P42574;ABCG2|Q9UNQ0;MAPK12|P53778;CASP9|P55211;NR3C1|P04150;HRAS|P01112;BCL2L11|O43521;SCARB2|Q14108;PLA2G2A|P14555;GRM4|Q14833;APAF1|O14727;KCNH2|Q12809;MYC|P01106;CHRNB1|P11230;CXCL9|Q07325;TYR|P14679;IRS1|P35568;M…
CIDm00023931|bis(chloranyl)mercury-201	ARFRP1|Q13795;MYH7|P12883;CYP2B6|P20813;DRD1|P21728;ABCG8|Q9H221;SLC7A2|P52569;GZMM|P51124;IFNA8|P32881;PGLS|O95336;IMPDH2|P12268;SLC10A1|Q14973;CYP7A1|P22680;ABCA3|Q99758;CYP2A7|P20853;ABCA1|O95477;OPRL1|P41146;SLC24A4|Q8NFF2;TXNRD3|Q86VQ6;MME|P08473;AANAT|Q16613;HRH3|Q9Y5N1;KLK5|Q9Y337;ABCA10|Q8WWZ4;MAPK14|Q16539;AMY2A|P04746;AVPR1A|P37288;CACNB3|P54284;ANXA2|P07355;GNPNAT1|Q96EK6;MASP2|O00187;…
CIDm00003908|CHEMBL1742488	DPEP2|Q9H4A9;CYSLTR1|Q9Y271;PPBP|P02775;MEF2A|Q02078;COQ6|Q9Y2Z9;PLA2G4A|P47712;GRM5|P41594;PPY|P01298;OPRL1|P41146;P2RY14|Q15391;ADCY6|O43306;HRH3|Q9Y5N1;EDN1|P05305;MAPK14|Q16539;AVPR1A|P37288;CACNB3|P54284;PLCB3|Q01970;ADRA1D|P25100;BCHE|P06276;HRAS|P01112;BDKRB1|P46663;ADRA2A|P08913;GNAL|P38405;EDNRB|P24530;PLCB1|Q9NQ66;PLA2G2A|P14555;GRM4|Q14833;HTR2C|P28335;IL13|P35225;CXCL3|P19876;CCL20|P7…
CIDm44263835|AGN-PC-0743G4	NMNAT1|Q9HAN9;CYBA|P13498;MYO6|Q9UM54;MYH7|P12883;CD36|P16671;LDLR|P01130;LDHC|P07864;VCAM1|P19320;CD79A|P11912;ITGAM|P11215;EHHADH|Q08426;TNNT1|P13805;ERBB4|Q15303;CASP6|P55212;RPS6KA2|Q15349;ABCD4|O14678;MAPK14|Q16539;ANXA2|P07355;MGAM|O43451;DGUOK|Q16854;CASP3|P42574;ABCG2|Q9UNQ0;TERT|O14746;MDK|P21741;VTN|P04004;HDAC2|Q92769;HPSE|Q9Y251;IFNG|P01579;CLTC|Q00610;PCSK9|Q8NBP7;FOS|P01100;CASP9|P5…
CIDm00000259|SCHEMBL13620354	COQ6|Q9Y2Z9;GZMM|P51124;COL7A1|Q02388;KCND3|Q9UK17;KCNQ1|P51787;IMPDH2|P12268;CDC42BPB|Q9Y5S2;ANGPT2|O15123;SLC6A12|P48065;TXK|P42681;GH1|P01241;TXNRD3|Q86VQ6;FGFR4|P22455;TNNT1|P13805;TAT|P17735;AANAT|Q16613;ADCY6|O43306;ALDH7A1|P49419;KLK5|Q9Y337;CACNA1I|Q9P0X4;KCNA10|Q16322;SLC6A13|Q9NSD5;CACNB3|P54284;CTSC|P53634;IREB2|P48200;GNPNAT1|Q96EK6;MASP2|O00187;MGAM|O43451;TMPRSS9|Q7Z410;CASP3|P42574…
CIDm00000213|CID9819901	CYSLTR1|Q9Y271;PPBP|P02775;DRD1|P21728;PLA2G4A|P47712;GRM5|P41594;VCAM1|P19320;PDE2A|O00408;OPRL1|P41146;HRH3|Q9Y5N1;EDN1|P05305;AVPR1A|P37288;PLCB3|Q01970;ADRA1D|P25100;TNFRSF11B|O00300;NR3C1|P04150;BDKRB1|P46663;GPR37L1|O60883;ADRA2A|P08913;EDNRB|P24530;PLCB1|Q9NQ66;PLA2G2A|P14555;HTR2C|P28335;GNAI3|P08754;GPR148|Q8TDV2;MMAA|Q8IVH4;EDN3|P14138;HTR1D|P28221;SSTR5|P35346;ALOX5|P09917;SSTR3|P32745…
CIDm44717482|VB10554	SP3|Q02447;UMPS|P11172;CNTF|Q96JP5;CPE|P16870;CLCN1|P35523;CP|P00450;ZNF384|Q8TF68;OSBPL2|Q8N2R0;SP1|P08047
CIDm00004795|CID9543492	MYO6|Q9UM54;MYH7|P12883;IMPDH2|P12268;CDC42BPB|Q9Y5S2;MYO7B|Q6PIF6;TXK|P42681;FGFR4|P22455;MST1R|Q04912;RPS6KA2|Q15349;RPS6KA4|O75676;MGAM|O43451;SP3|Q02447;PRKACB|P22694;TLR7|Q9NYK1;ABCG2|Q9UNQ0;MAPK12|P53778;ITK|Q08881;ABCF2|Q9UG63;RAD17|O75943;JAK3|P52333;RPS6KB2|Q9UBS0;MATK|P42679;MYL7|Q01449;FPGS|Q05932;MAP2K6|P52564;ADK|P55263;EHD4|Q9H223;TUBG1|P23258;PRKAR1A|P10644;IRS1|P35568;MYO18A|Q9261…
CIDm00518605|tricyclo[3.3.1.1(3,7)]tetraarsoxane	ALDH7A1|P49419;SP3|Q02447;CASP3|P42574;MDK|P21741;GPX1|P07203;PCSK4|Q6UW60;ALDH9A1|P49189;GPX2|P18283;ALDH1A1|P00352;KCNH2|Q12809;MYC|P01106;CASP2|P42575;CNTF|Q96JP5;FURIN|P09958;ALDH3A1|P30838;MCL1|Q07820;GPX4|P36969;MPO|P05164;AKT1|P31749;MAPK8|P45983;GSK3B|P49841;ANXA5|P08758;ZNF384|Q8TF68;EFEMP1|Q12805;OSBPL2|Q8N2R0;MAP2K1|Q02750;ALDH3A2|P51648;SP1|P08047;GPX3|P22352;ADCY8|P40145;ALDH1B1|P308…
CIDm00492977|SCHEMBL7372830	GYS1|P13807;SP3|Q02447;CNTF|Q96JP5;FSHR|P23945;GYS2|P54840;SLC11A2|P49281;ZNF384|Q8TF68;OSBPL2|Q8N2R0;LHCGR|P22888;SP1|P08047
CIDm00062080|	DPEP2|Q9H4A9;DRD1|P21728;NR3C2|P08235;IMPDH2|P12268;SLC6A12|P48065;SLC26A3|P40879;OPRL1|P41146;HRH3|Q9Y5N1;MAPK14|Q16539;SLC6A13|Q9NSD5;AVPR1A|P37288;CTSC|P53634;MGAM|O43451;ADRA1D|P25100;PCSK9|Q8NBP7;NR3C1|P04150;BDKRB1|P46663;STS|P08842;GPR37L1|O60883;ADRA2A|P08913;EDNRB|P24530;PMPCB|O75439;ADK|P55263;PLA2G2A|P14555;HTR2C|P28335;DPEP1|P16444;AQP5|P55064;GPR148|Q8TDV2;DPP4|P27487;GPD2|P43304;HTR…
CIDm00000761|ZINC19418783	NMNAT1|Q9HAN9;PDE6D|O43924;IMPDH2|P12268;MYO7B|Q6PIF6;NT5C1A|Q9BXI3;PDE2A|O00408;ERBB4|Q15303;ALDH7A1|P49419;PDE6A|P16499;IFNG|P01579;PDE9A|O76083;ENPP3|O14638;PDE10A|Q9Y233;MMP15|P51511;GRM4|Q14833;UMPS|P11172;CHST2|Q9Y4C5;TGM3|Q08188;ADA|P00813;NPR1|P16066;HCN3|Q9P1Z3;CHIA|Q9BZP6;HMGCR|P04035;MYO3B|Q8WXR4;G6PD|P11413;PDE3B|Q13370;NT5C2|P49902;RPA2|P15927;GNA15|P30679;ARRB2|P32121;GFPT1|Q06210;E…
CIDm00000206|CID9899007	PRKCSH|P14314;SORD|Q00796;CYBA|P13498;MYO6|Q9UM54;MYH7|P12883;PPBP|P02775;XPNPEP1|Q9NQW7;DRD1|P21728;CD36|P16671;LDLR|P01130;SLC7A2|P52569;HTR3E|A5X5Y0;LDHC|P07864;FOLH1|Q04609;COL7A1|Q02388;KCND3|Q9UK17;SLC12A4|Q9UP95;KCNQ1|P51787;VCAM1|P19320;CDC42BPB|Q9Y5S2;MYO7B|Q6PIF6;CD79A|P11912;PPY|P01298;NCOA1|Q15788;F13B|P05160;COG2|Q14746;ITGAM|P11215;TXK|P42681;OPRL1|P41146;SORT1|Q99523;FGFR4|P22455;H…
CIDm00024424|zinc;sulfuric acid	SORD|Q00796;GDNF|P39905;PGLS|O95336;CA5B|Q9Y2D0;IMPDH2|P12268;SLCO1C1|Q9NYB5;RPS6KA2|Q15349;TLL1|O43897;MGAM|O43451;DGUOK|Q16854;CASP3|P42574;MTHFR|P42898;IFNG|P01579;HS2ST1|Q7LGA3;FOS|P01100;GPX1|P07203;CA9|Q16790;GPX2|P18283;TK2|O00142;UMPS|P11172;ESD|P10768;RB1|P06400;ZMPSTE24|O75844;FABP5|Q01469;IL1A|P01583;CYBB|P04839;ACO2|Q99798;MAP2K2|P36507;BDNF|P23560;DCK|P27707;CA2|P00918;CA7|P43166;SLC…
CIDm05326878|CID5326878	SORD|Q00796;MYH7|P12883;MEF2A|Q02078;GZMM|P51124;LDHC|P07864;TERT|O14746;TNFRSF11B|O00300;HRAS|P01112;CLPP|Q16740;UMPS|P11172;TNNI2|P48788;IRS1|P35568;PPIF|P30405;MEF2D|Q14814;FKBPL|Q9UIM3;FASN|P49327;SLC17A6|Q9P2U8;TRPV4|Q9HBA0;CYP3A7|P24462;MYLK|Q15746;F7|P08709;DPP7|Q9UHL4;EIF1AY|O14602;SLC17A7|Q9P2U7;IFIT3|O14879;TNNI1|P19237;CYP3A43|Q9HB55;TUBA8|Q9NY65;GAMT|Q14353;UPP2|O95045;LDHA|P00338;CCN…
CIDm00001003|Phosphoric acid-18O4 solution	FKBP14|Q9NWM8;RPL29|P47914;PDE6D|O43924;PSMB6|P28072;BCAT2|O15382;SORD|Q00796;CYBA|P13498;MYO6|Q9UM54;MYH7|P12883;CYP2B6|P20813;SLC25A15|Q9Y619;MEF2A|Q02078;XPNPEP1|Q9NQW7;SLC9A3|P48764;KCNN4|O15554;DRD1|P21728;ABCG8|Q9H221;CD36|P16671;LDLR|P01130;FABP3|P05413;LDHC|P07864;IFNA8|P32881;GDNF|P39905;FOLH1|Q04609;KCND3|Q9UK17;PGLS|O95336;KCNQ1|P51787;CA5B|Q9Y2D0;IMPDH2|P12268;VCAM1|P19320;FKBP2|P2688…
CIDm25880656|EINECS 255-353-5	FTMT|Q8N4E7;COQ6|Q9Y2Z9;KCNN4|O15554;ABCG8|Q9H221;LDHC|P07864;CD79A|P11912;ABCA3|Q99758;ABCA1|O95477;TAT|P17735;EDN1|P05305;ABCA10|Q8WWZ4;ABCD4|O14678;SP3|Q02447;PLCB3|Q01970;CASP3|P42574;MDK|P21741;VTN|P04004;ABCF2|Q9UG63;ESRRB|O95718;HPX|P02790;ABCA7|Q8IZY2;NR3C1|P04150;MMP24|Q9Y5R2;HRAS|P01112;MMP17|Q9ULZ9;GOT2|P00505;BCL2L11|O43521;ATM|Q13315;SFTPC|P11686;PLCB1|Q9NQ66;MMP15|P51511;EP300|Q0947…
CIDm00060878|ZINC12503190	ACVR1C|Q8NER5;DRD1|P21728;OPRL1|P41146;TAT|P17735;HRH3|Q9Y5N1;CACNA1I|Q9P0X4;AVPR1A|P37288;ADRA1D|P25100;ISLR|O14498;BDKRB1|P46663;GPR37L1|O60883;ADRA2A|P08913;EDNRB|P24530;HTR2C|P28335;MYC|P01106;GNAI3|P08754;GPR148|Q8TDV2;HTR1D|P28221;SSTR5|P35346;BMPR1A|P36894;SSTR3|P32745;ADRA1B|P35368;HTR2B|P41595;HTR2A|P28223;HTR5A|P47898;GNA15|P30679;PTGIR|P43119;HTR1B|P28222;CCKAR|P32238;ADRA2B|P18089;OPR…
CIDm00000453|CID9920559	SORD|Q00796;XPNPEP1|Q9NQW7;LDHC|P07864;SLC12A4|Q9UP95;CDC42BPB|Q9Y5S2;CD79A|P11912;TXK|P42681;FGFR4|P22455;MAPK14|Q16539;AMY2A|P04746;MGAM|O43451;SP3|Q02447;CASP3|P42574;TLR7|Q9NYK1;ISLR|O14498;ABCG2|Q9UNQ0;MAPK12|P53778;MDK|P21741;ITK|Q08881;MTHFR|P42898;HPSE|Q9Y251;PCSK9|Q8NBP7;JAK3|P52333;GPX1|P07203;CASP9|P55211;NR3C1|P04150;MATK|P42679;GOT2|P00505;GPX2|P18283;SAP30|O75446;LDHD|Q86WU2;XPNPEP2…
CIDm01540596|Zinc01470972	SP3|Q02447;CNTF|Q96JP5;ZNF384|Q8TF68;OSBPL2|Q8N2R0;SP1|P08047
CIDm00001912|SCHEMBL16079734	SLC9A3|P48764;LDLR|P01130;COL7A1|Q02388;KCNQ1|P51787;NCOA1|Q15788;COL22A1|Q8NFW1;PDE2A|O00408;ABCA1|O95477;MME|P08473;TAT|P17735;ALDH7A1|P49419;RXRG|P48443;GABRA4|P48169;GAP43|P17677;PCSK1|P29120;CASP3|P42574;TLR7|Q9NYK1;ESRRG|P62508;ISLR|O14498;ABCG2|Q9UNQ0;HDAC3|O15379;FOS|P01100;GPX1|P07203;CASP9|P55211;NR3C1|P04150;DGAT2|Q96PD7;BDKRB1|P46663;ADRA2A|P08913;CYP11B2|P19099;PLCB1|Q9NQ66;EP300|Q09…
CIDm00003054|d, diethylstilbestrol	PRKCSH|P14314;CYP2B6|P20813;CD36|P16671;GZMM|P51124;VCAM1|P19320;LRP5|O75197;CYP7A1|P22680;ANGPT2|O15123;SCNN1D|P51172;NCOA1|Q15788;COG2|Q14746;ITGAM|P11215;ABCA1|O95477;OPRL1|P41146;SORT1|Q99523;SCNN1A|P37088;MME|P08473;FGFR4|P22455;EDN1|P05305;ERBB4|Q15303;KLK5|Q9Y337;CASP6|P55212;APOM|O95445;MAPK14|Q16539;LAP3|P28838;GAP43|P17677;AVPR1A|P37288;BCL2L2|Q92843;MASP2|O00187;TMPRSS9|Q7Z410;EFEMP2|O…
CIDm00000840|(2R,3S,4S,5R)-6-methyloxane-2,3,4,5-tetrol	KCNN4|O15554;GZMM|P51124;FOLH1|Q04609;KLK5|Q9Y337;HBQ1|P09105;RDH14|Q9HBH5;AMY2A|P04746;PCSK1|P29120;MASP2|O00187;TMPRSS9|Q7Z410;TLR7|Q9NYK1;CYGB|Q8WWM9;ISLR|O14498;ACR|P10323;HPSE|Q9Y251;HGFAC|Q04756;PCSK9|Q8NBP7;BCHE|P06276;PCSK4|Q6UW60;HBZ|P02008;CPA1|P15085;KCNN2|Q9H2S1;KLK10|O43240;IL2RA|P01589;BDKRB1|P46663;GRIN1|Q05586;MFRP|Q9BY79;MMAB|Q96EY8;TYR|P14679;PLAU|P00749;DPP4|P27487;KIRREL2|Q6UW…
CIDm00032800|[125I]CCK-8	DRD1|P21728;GZMM|P51124;PPY|P01298;OPRL1|P41146;HRH3|Q9Y5N1;KLK5|Q9Y337;AVPR1A|P37288;GYS1|P13807;MASP2|O00187;TMPRSS9|Q7Z410;CASP3|P42574;ADRA1D|P25100;ACR|P10323;HGFAC|Q04756;FOS|P01100;CASP9|P55211;CPA1|P15085;KLK10|O43240;BDKRB1|P46663;GPR37L1|O60883;ADRA2A|P08913;EDNRB|P24530;PLA2G2A|P14555;HTR2C|P28335;MYC|P01106;GPR148|Q8TDV2;PLAU|P00749;PRSS8|Q16651;CYBB|P04839;SCT|P09683;HTR1D|P28221;PDY…
CIDm00316448|X2FCK16QAH	SP3|Q02447;RB1|P06400;CNTF|Q96JP5;AKT1|P31749;ZNF384|Q8TF68;OSBPL2|Q8N2R0;SP1|P08047;SLC2A4|P14672
CIDm00003987|SCHEMBL3672549	CYSLTR1|Q9Y271;PPBP|P02775;SLC9A3|P48764;CD36|P16671;GRM5|P41594;CDC42BPB|Q9Y5S2;PPY|P01298;SLC26A3|P40879;TXK|P42681;OPRL1|P41146;FGFR4|P22455;P2RY14|Q15391;ADCY6|O43306;HRH3|Q9Y5N1;EDN1|P05305;RPS6KA2|Q15349;AGPAT2|O15120;NR2F6|P10588;GPLD1|P80108;LPGAT1|Q92604;AVPR1A|P37288;GYS1|P13807;PLCB3|Q01970;AGPAT3|Q9NRZ7;CASP3|P42574;ADRA1D|P25100;MAPK12|P53778;VTN|P04004;ITK|Q08881;GPD1|P21695;JAK3|P5…
CIDm00005591|ZINC00968278	CYBA|P13498;CYP2B6|P20813;CD36|P16671;LDLR|P01130;PLA2G4A|P47712;FABP3|P05413;GZMM|P51124;COL7A1|Q02388;NR3C2|P08235;VCAM1|P19320;SLC7A6|Q92536;CYP7A1|P22680;NCOA1|Q15788;ABCA1|O95477;SORT1|Q99523;TAT|P17735;EDN1|P05305;ALDH7A1|P49419;KLK5|Q9Y337;NR2F6|P10588;RXRG|P48443;SLC2A2|P11168;SLC22A9|Q8IVM8;BCL2L2|Q92843;MASP2|O00187;TMPRSS9|Q7Z410;CASP3|P42574;ESRRG|P62508;ABCG2|Q9UNQ0;TERT|O14746;MDK|P…
CIDm24978514|Phosphate-Buffered Saline	NMNAT1|Q9HAN9;MEF2A|Q02078;CD36|P16671;LDHC|P07864;GDNF|P39905;VCAM1|P19320;CD79A|P11912;ITGAM|P11215;TNNT1|P13805;POLI|Q9UNA4;ERBB4|Q15303;ALDH7A1|P49419;ANXA2|P07355;CASP3|P42574;TLR7|Q9NYK1;ABCG2|Q9UNQ0;TERT|O14746;MDK|P21741;VTN|P04004;IFNG|P01579;CLTC|Q00610;FOS|P01100;GPX1|P07203;NR3C1|P04150;HRAS|P01112;CHSY1|Q86X52;GOT2|P00505;SCARB2|Q14108;ATM|Q13315;TK2|O00142;PMPCB|O75439;EP300|Q09472;…
CIDm00000860|alpha-linolenate (d5-18:3n-3 ethyl ester)	CD36|P16671;PLA2G4A|P47712;IMPDH2|P12268;FKBP2|P26885;CYP7A1|P22680;ACAA1|P09110;NCOA1|Q15788;COG2|Q14746;ABCA1|O95477;EHHADH|Q08426;SREBF2|Q12772;GPLD1|P80108;PCSK1|P29120;ADRA1D|P25100;HDAC3|O15379;DGAT2|Q96PD7;CLPP|Q16740;GOT2|P00505;SCARB2|Q14108;PLA2G2A|P14555;EP300|Q09472;RAD52|P43351;UMPS|P11172;HIF1A|Q16665;TYR|P14679;APOB|P04114;NCOR2|Q9Y618;CHIA|Q9BZP6;HMGCR|P04035;FDFT1|P37268;TYMS|P04…
CIDm00006342|2-tritioethanenitrile	XPNPEP1|Q9NQW7;PGLS|O95336;CD79A|P11912;POLI|Q9UNA4;ABCD4|O14678;TLL1|O43897;ANXA2|P07355;PCSK1|P29120;MGAM|O43451;CASP3|P42574;ABCG2|Q9UNQ0;HPSE|Q9Y251;HPX|P02790;PCSK9|Q8NBP7;BCHE|P06276;PCSK4|Q6UW60;ENPP3|O14638;GOT2|P00505;SLC1A3|P43003;ATM|Q13315;MEP1A|Q16819;SAP30|O75446;XPNPEP2|O43895;UMPS|P11172;RB1|P06400;MYC|P01106;ZMPSTE24|O75844;TYR|P14679;EDN3|P14138;ADA|P00813;CHIA|Q9BZP6;SLC1A1|P43…
CIDm00001287|SCHEMBL14423426	SORD|Q00796;CYBA|P13498;SLC25A15|Q9Y619;COQ6|Q9Y2Z9;CD36|P16671;LDLR|P01130;GZMM|P51124;VCAM1|P19320;CD79A|P11912;CYP7A1|P22680;NCOA1|Q15788;COG2|Q14746;ITGAM|P11215;ABCA1|O95477;EHHADH|Q08426;SORT1|Q99523;EDN1|P05305;KLK5|Q9Y337;RDH14|Q9HBH5;MAPK14|Q16539;SLC2A2|P11168;MASP2|O00187;TMPRSS9|Q7Z410;CASP3|P42574;CYGB|Q8WWM9;ABCG2|Q9UNQ0;TERT|O14746;ACR|P10323;HGFAC|Q04756;MX1|P20591;JAK3|P52333;NUP…
CIDm00092962|ZINC06569103	SP3|Q02447;CNTF|Q96JP5;MYO5A|Q9Y4I1;TAP1|Q03518;MYO5B|Q9ULV0;ABCB9|Q9NP78;ZNF384|Q8TF68;OSBPL2|Q8N2R0;ABCB10|Q9NRK6;SP1|P08047
CIDm00006261|Guanidine, 1-methyl-d3-3-nitro-1-nitroso-	PGLS|O95336;SLC7A6|Q92536;AMBP|P02760;TAT|P17735;POLI|Q9UNA4;ERBB4|Q15303;MAPK14|Q16539;CASP3|P42574;HPSE|Q9Y251;RAD17|O75943;CASP9|P55211;HRAS|P01112;ATM|Q13315;RAD52|P43351;UMPS|P11172;ESD|P10768;RB1|P06400;MYC|P01106;FASN|P49327;DCK|P27707;SLC7A7|Q9UM01;FYN|P06241;MYLK|Q15746;MET|P08581;GUSB|P08236;DCTD|P32321;UBA52|P62987;LPA|P08519;GFPT1|Q06210;SERPING1|P05155;NFKBIA|P25963;RHEB|Q15382;CCNA1…
CIDm00003776|1-deuteriopropan-2-ol	MYO6|Q9UM54;MYH7|P12883;CYP2B6|P20813;FTMT|Q8N4E7;XPNPEP1|Q9NQW7;CD36|P16671;FABP3|P05413;GZMM|P51124;IMPDH2|P12268;MYO7B|Q6PIF6;CYP7A1|P22680;CYP2A7|P20853;SCN5A|Q14524;ITGAM|P11215;ABCA1|O95477;KLK5|Q9Y337;SREBF2|Q12772;PCSK1|P29120;MASP2|O00187;MGAM|O43451;TMPRSS9|Q7Z410;CYP4F2|P78329;CASP3|P42574;PEPD|P12955;ACR|P10323;CYP2S1|Q96SQ9;HGFAC|Q04756;PCSK9|Q8NBP7;FOS|P01100;CYP7B1|O75881;HRAS|P011…
CIDm00002156|MOLI000923	MYH7|P12883;ABCG8|Q9H221;LDLR|P01130;KCNQ1|P51787;VCAM1|P19320;LRP5|O75197;CYP7A1|P22680;SCN5A|Q14524;GINS1|Q14691;TNNT1|P13805;LAP3|P28838;CHST6|Q9GZX3;CYP4F2|P78329;CASP3|P42574;ABCG2|Q9UNQ0;PCSK9|Q8NBP7;FOS|P01100;CASP9|P55211;CYP7B1|O75881;GAL3ST3|Q96A11;KCNN2|Q9H2S1;GOT2|P00505;CYP4F3|Q08477;ADRA2A|P08913;BCL2L11|O43521;XPNPEP2|O43895;HTR2C|P28335;KCNH2|Q12809;CACNA2D2|Q9NY47;IL1A|P01583;PDE…
CIDm00000274|2oz6	CYSLTR1|Q9Y271;CYP2B6|P20813;SLC9A3|P48764;KCNN4|O15554;DRD1|P21728;GZMM|P51124;GDNF|P39905;KCND3|Q9UK17;KCNQ1|P51787;SLC10A1|Q14973;CYP7A1|P22680;ANGPT2|O15123;CYP2A7|P20853;PPY|P01298;SCN5A|Q14524;PDE2A|O00408;OPRL1|P41146;SORT1|Q99523;TAT|P17735;AANAT|Q16613;ADCY6|O43306;HRH3|Q9Y5N1;EDN1|P05305;ALDH7A1|P49419;KLK5|Q9Y337;CACNA1I|Q9P0X4;RPS6KA2|Q15349;RPS6KA4|O75676;KCNJ3|P48549;LRP3|O75074;KCN…
CIDm00011005|TETRADECANOIC-6,6-D2ACID	FKBP14|Q9NWM8;MYO6|Q9UM54;FABP3|P05413;FKBP2|P26885;NCOA1|Q15788;APOM|O95445;GPLD1|P80108;PCSK1|P29120;PRKACB|P22694;CLTC|Q00610;HRAS|P01112;DGAT2|Q96PD7;MYL7|Q01449;RBP7|Q96R05;APAF1|O14727;ALOXE3|Q9BYJ1;ESD|P10768;FABP5|Q01469;TGM3|Q08188;TNNC2|P02585;NMT2|O60551;PAFAH2|Q99487;CYP4Z1|Q86W10;FASN|P49327;NMT1|P30419;CLTCL1|P53675;LCK|P06239;FYN|P06241;MYL1|P05976;FKBP10|Q96AY3;GNA15|P30679;FABP6|…
CIDm00024425|disodium;dioxido(dioxo)chromium-51	PRKCSH|P14314;NDST2|P52849;MYO6|Q9UM54;SLC25A15|Q9Y619;SLC9A3|P48764;LDLR|P01130;FABP3|P05413;NCOA1|Q15788;GINS1|Q14691;COG2|Q14746;ITGAM|P11215;EHHADH|Q08426;POLI|Q9UNA4;CASP6|P55212;MAPK14|Q16539;STAG2|Q8N3U4;TPST1|O60507;HDAC8|Q9BY41;SLC6A13|Q9NSD5;KCNMB4|Q86W47;IREB2|P48200;BCL2L2|Q92843;CASP3|P42574;MX1|P20591;FOS|P01100;NR3C1|P04150;TFR2|Q9UP52;CPA1|P15085;PSMC4|P43686;SLC3A1|Q07837;BDKRB1|…
CIDm00000703|SCHEMBL15945863	NMNAT1|Q9HAN9;BCAT2|O15382;CYBA|P13498;COQ6|Q9Y2Z9;TXNRD3|Q86VQ6;ALDH7A1|P49419;CASP6|P55212;HBQ1|P09105;FMO4|P31512;CYGB|Q8WWM9;MTHFR|P42898;GPX1|P07203;ALDH9A1|P49189;HBZ|P02008;ENPP3|O14638;GOT2|P00505;GPX2|P18283;LDHD|Q86WU2;ALDH1A1|P00352;FMO1|Q01740;MMAB|Q96EY8;CYBB|P04839;ADA|P00813;GPD2|P43304;FDFT1|P37268;AOC3|Q16853;BSCL2|Q96G97;MYH13|Q9UKX3;CYP1A2|P05177;DLAT|P10515;DPYD|Q12882;HADHA|P…
CIDm00520535|superoxyde	CYBA|P13498;XPNPEP1|Q9NQW7;LDHC|P07864;NR3C2|P08235;VCAM1|P19320;ITGAM|P11215;AMBP|P02760;MME|P08473;EDN1|P05305;MAPK14|Q16539;NR2F6|P10588;RXRG|P48443;IREB2|P48200;CASP3|P42574;ESRRG|P62508;PEPD|P12955;HPSE|Q9Y251;ESRRB|O95718;IFNG|P01579;FOS|P01100;GPX1|P07203;CASP9|P55211;BCHE|P06276;NR3C1|P04150;HRAS|P01112;GOT2|P00505;GRIN1|Q05586;GPX2|P18283;OLR1|P78380;PLA2G2A|P14555;PLCZ1|Q86YW0;APAF1|O14…
CIDm00004140|NCGC00016363-01	NMNAT1|Q9HAN9;DRD1|P21728;CD79A|P11912;ANGPT2|O15123;OPRL1|P41146;MME|P08473;HRH3|Q9Y5N1;EDN1|P05305;MST1R|Q04912;AVPR1A|P37288;CTSC|P53634;EFEMP2|O95967;CASP3|P42574;ADRA1D|P25100;KCNH7|Q9NS40;ACR|P10323;IFNG|P01579;FOS|P01100;NR3C1|P04150;TFR2|Q9UP52;HRAS|P01112;MMP17|Q9ULZ9;BDKRB1|P46663;GPR37L1|O60883;ADRA2A|P08913;KCNH1|O95259;EDNRB|P24530;EHD4|Q9H223;LOXL1|Q08397;HTR2C|P28335;KCNH2|Q12809;R…
CIDm00002538|(S)-(+)-Camptothecin-d5	SORD|Q00796;ABCG8|Q9H221;POLI|Q9UNA4;GPLD1|P80108;PPP1R1B|Q9UD71;SP3|Q02447;CASP3|P42574;ABCG2|Q9UNQ0;TERT|O14746;RAD17|O75943;CASP9|P55211;BCL2L11|O43521;ATM|Q13315;EP300|Q09472;RAD52|P43351;EHD4|Q9H223;APAF1|O14727;UMPS|P11172;RB1|P06400;HIF1A|Q16665;MYC|P01106;LAMA2|P24043;OAS2|P29728;CCNB1|P14635;MAP2K3|P46734;CASP2|P42575;PRKAA2|P54646;SMPD3|Q9NY59;TYMS|P04818;OAS1|P00973;CCL4|P13236;HTR2B|P…
CIDm00001181|uridintriphosphat	PPBP|P02775;PPY|P01298;OPRL1|P41146;P2RY14|Q15391;ADCY6|O43306;HRH3|Q9Y5N1;ABCD4|O14678;GYS1|P13807;PDE9A|O76083;BDKRB1|P46663;ADRA2A|P08913;ADK|P55263;GRM4|Q14833;UGDH|O60701;UMPS|P11172;CXCL3|P19876;CCL20|P78556;P2RX4|Q99571;GNAI3|P08754;CXCL9|Q07325;CXCL10|P02778;CCL25|O15444;GPR148|Q8TDV2;P2RX7|Q99572;MTNR1A|P48039;POLE2|P56282;P2RX3|P56373;HTR1D|P28221;PDYN|P01213;DCK|P27707;SSTR5|P35346;CCL…
CIDm00000699|SCHEMBL1331287	MYH7|P12883;CYP2B6|P20813;SLC25A15|Q9Y619;SLC16A2|P36021;KCNQ1|P51787;CA5B|Q9Y2D0;SLC10A1|Q14973;GH1|P01241;PROS1|P07225;MME|P08473;SLCO1C1|Q9NYB5;SLC22A9|Q8IVM8;IGSF3|O75054;ABCG2|Q9UNQ0;VTN|P04004;HDAC2|Q92769;FOS|P01100;TNFRSF11B|O00300;NR3C1|P04150;CA9|Q16790;STS|P08842;EDNRB|P24530;SLC25A2|Q9BXI2;EP300|Q09472;PLCZ1|Q86YW0;UMPS|P11172;MYC|P01106;PRSS8|Q16651;PPIF|P30405;CHIA|Q9BZP6;SLCO1B3|Q9…
CIDm00006623|bisphenol a-(13)c(12)	SLC7A2|P52569;SLC12A4|Q9UP95;IMPDH2|P12268;SLC7A6|Q92536;CYP7A1|P22680;GINS1|Q14691;TXNRD3|Q86VQ6;MME|P08473;CASP6|P55212;HDAC8|Q9BY41;PPP1R1B|Q9UD71;ANXA2|P07355;BCL2L2|Q92843;CASP3|P42574;ESRRG|P62508;ABCG2|Q9UNQ0;TERT|O14746;MTHFR|P42898;HPSE|Q9Y251;IFNG|P01579;FOS|P01100;CASP9|P55211;NR3C1|P04150;DGAT2|Q96PD7;CHSY1|Q86X52;MMP17|Q9ULZ9;HBZ|P02008;KCNV2|Q8TDN2;UGT2B15|P54855;BCL2L11|O43521;ALOX…
CIDm00000869|SCHEMBL13461519	CD36|P16671;PLA2G4A|P47712;ACAA1|P09110;EHHADH|Q08426;ADCY6|O43306;SREBF2|Q12772;LPGAT1|Q92604;ISLR|O14498;CLTC|Q00610;DGAT2|Q96PD7;CPA1|P15085;GOT2|P00505;NPC1L1|Q9UHC9;SCARB2|Q14108;APOB|P04114;IRS1|P35568;FASN|P49327;PRKAA2|P54646;FDFT1|P37268;CLTCL1|P53675;ADIPOR1|Q96A54;UCP2|P55851;PDE3B|Q13370;SLC25A20|O43772;CRAT|P43155;DCN|P07585;DPYD|Q12882;TIE1|P35590;HADHA|P40939;PLA2G4D|Q86XP0;FMOD|Q0…
CIDm00005035|d, raloxifene	LDLR|P01130;NR3C2|P08235;NCOA1|Q15788;PROS1|P07225;NR2F6|P10588;RXRG|P48443;GPLD1|P80108;CASP3|P42574;ADRA1D|P25100;ESRRG|P62508;TERT|O14746;MTHFR|P42898;HDAC2|Q92769;ESRRB|O95718;MX1|P20591;FOS|P01100;TNFRSF11B|O00300;NR3C1|P04150;NLN|Q9BYT8;ADRA2A|P08913;BCL2L11|O43521;SAFB|Q15424;HTR2C|P28335;RB1|P06400;CCL20|P78556;MYC|P01106;PLAU|P00749;POLE2|P56282;NCOR2|Q9Y618;CCNB1|P14635;CHIA|Q9BZP6;IFNA…
CIDm00002764|zinc-ciprofloxacin	CYP2B6|P20813;XPNPEP1|Q9NQW7;DRD1|P21728;GZMM|P51124;CD79A|P11912;CYP7A1|P22680;ACAA1|P09110;OPRL1|P41146;HRH3|Q9Y5N1;KLK5|Q9Y337;AVPR1A|P37288;MASP2|O00187;TMPRSS9|Q7Z410;CASP3|P42574;ADRA1D|P25100;ABCG2|Q9UNQ0;PEPD|P12955;ACR|P10323;PCTP|Q9UKL6;IFNG|P01579;HGFAC|Q04756;CASP9|P55211;CYP7B1|O75881;GOT2|P00505;KLK10|O43240;BDKRB1|P46663;GPR37L1|O60883;ADRA2A|P08913;ATM|Q13315;EDNRB|P24530;SPG21|Q9…
CIDm00004584|CID9918816	PLA2G4A|P47712;PDE2A|O00408;AANAT|Q16613;MAPK14|Q16539;MGAM|O43451;CASP3|P42574;MDK|P21741;HDAC3|O15379;FOS|P01100;ATP1A2|P50993;NR3C1|P04150;MYL7|Q01449;ALOX12B|O75342;ATM|Q13315;MAP2K6|P52564;ALOXE3|Q9BYJ1;RB1|P06400;MYC|P01106;APOB|P04114;IL1A|P01583;NCOR2|Q9Y618;IRS1|P35568;TNNC2|P02585;CCNB1|P14635;PAFAH2|Q99487;MAP2K3|P46734;HMGCR|P04035;AOAH|P28039;ALOX5|P09917;ATP8A2|Q9NTI2;MYL1|P05976;IG…
CIDm00023994|zinc-64	ARFRP1|Q13795;FKBP14|Q9NWM8;RPL29|P47914;NMNAT1|Q9HAN9;SORD|Q00796;MYH7|P12883;FTMT|Q8N4E7;MEF2A|Q02078;XPNPEP1|Q9NQW7;DRD1|P21728;GRM5|P41594;GZMM|P51124;LDHC|P07864;IFNA8|P32881;FOLH1|Q04609;KCND3|Q9UK17;PGLS|O95336;KCNQ1|P51787;NEU4|Q9H3Q3;CA5B|Q9Y2D0;IMPDH2|P12268;VCAM1|P19320;FKBP2|P26885;CDC42BPB|Q9Y5S2;CYP7A1|P22680;ACAA1|P09110;TXK|P42681;PDE2A|O00408;GH1|P01241;ABCA1|O95477;EHHADH|Q08426…
CIDm00008200|tris(tetraethyleneglycol)phosphite	BCAT2|O15382;SORD|Q00796;XPNPEP1|Q9NQW7;LDHC|P07864;PGLS|O95336;EHHADH|Q08426;SORT1|Q99523;TXNRD3|Q86VQ6;MME|P08473;ERBB4|Q15303;ALDH7A1|P49419;MAPK14|Q16539;AMY2A|P04746;LAP3|P28838;GMFB|P60983;FMO4|P31512;MGAM|O43451;TLR7|Q9NYK1;PEPD|P12955;MAPK12|P53778;HDAC2|Q92769;PCSK9|Q8NBP7;JAK3|P52333;BCHE|P06276;ALDH9A1|P49189;SLC3A1|Q07837;SLC1A3|P43003;MYL7|Q01449;ALDH1A1|P00352;UGDH|O60701;XPNPEP2|O4…
CIDm00061672|vanadate	MYO6|Q9UM54;MYH7|P12883;GZMM|P51124;CA5B|Q9Y2D0;MYO7B|Q6PIF6;SCNN1D|P51172;SCNN1A|P37088;KLK5|Q9Y337;MAPK14|Q16539;GAP43|P17677;CTSC|P53634;MASP2|O00187;MGAM|O43451;SP3|Q02447;TMPRSS9|Q7Z410;CASP3|P42574;ABCG2|Q9UNQ0;G6PC|P35575;MDK|P21741;ACR|P10323;HGFAC|Q04756;FOS|P01100;ATP1A2|P50993;NR3C1|P04150;CA9|Q16790;ENPP3|O14638;KLK10|O43240;STS|P08842;AOC2|O75106;UGDH|O60701;TUBG1|P23258;HIF1A|Q16665…
CIDm00000241|perdeuterobenzene	PPBP|P02775;CYP2B6|P20813;KCNN4|O15554;DRD1|P21728;MME|P08473;ERBB4|Q15303;CASP6|P55212;ABCD4|O14678;PSMB8|P28062;HDAC8|Q9BY41;MGAM|O43451;SP3|Q02447;CASP3|P42574;ADRA1D|P25100;ABCG2|Q9UNQ0;ITK|Q08881;HDAC2|Q92769;IFNG|P01579;CLTC|Q00610;MX1|P20591;HDAC3|O15379;FOS|P01100;GPX1|P07203;CASP9|P55211;BCHE|P06276;MMP24|Q9Y5R2;HRAS|P01112;DGAT2|Q96PD7;HBZ|P02008;CYP4F3|Q08477;CYP11B2|P19099;GRIN1|Q0558…
CIDm00003559|[19F]-HALOPERIDOL	DRD1|P21728;LDLR|P01130;GRM5|P41594;HTR3E|A5X5Y0;KCND3|Q9UK17;CDC42BPB|Q9Y5S2;TXK|P42681;OPRL1|P41146;FGFR4|P22455;HTR3B|O95264;HRH3|Q9Y5N1;SREBF2|Q12772;GAP43|P17677;AVPR1A|P37288;PPP1R1B|Q9UD71;FMO4|P31512;ADRA1D|P25100;ABCG2|Q9UNQ0;ITK|Q08881;JAK3|P52333;FOS|P01100;BCHE|P06276;MATK|P42679;UGT2B28|Q9BY64;BDKRB1|P46663;GPR37L1|O60883;UGT2B15|P54855;ADRA2A|P08913;GRIN1|Q05586;EDNRB|P24530;EP300|Q…
CIDm00448110|SCHEMBL1506775	SP3|Q02447;TERT|O14746;HDAC2|Q92769;HDAC3|O15379;APAF1|O14727;GNAI3|P08754;CNTF|Q96JP5;TOP1MT|Q969P6;DLAT|P10515;TK1|P04183;GNAI2|P04899;SHBG|P04278;PCNA|P12004;HDAC1|Q13547;ZNF384|Q8TF68;OSBPL2|Q8N2R0;GNAT1|P11488;SP1|P08047;GNAZ|P19086
CIDm00007847|zinc acryl	CYP2B6|P20813;GZMM|P51124;CYP7A1|P22680;ANGPT2|O15123;SLC26A3|P40879;EDN1|P05305;KLK5|Q9Y337;CASP6|P55212;MAPK14|Q16539;CACNB3|P54284;MASP2|O00187;TMPRSS9|Q7Z410;CASP3|P42574;ABCG2|Q9UNQ0;ACR|P10323;IFNG|P01579;HGFAC|Q04756;GPX1|P07203;CASP9|P55211;CYP7B1|O75881;HRAS|P01112;NLN|Q9BYT8;KLK10|O43240;BDKRB1|P46663;GPX2|P18283;PLCB1|Q9NQ66;ALDH1A1|P00352;MYC|P01106;ZMPSTE24|O75844;TRPA1|O75762;TYR|P1…
CIDm00003310|SCHEMBL2514265	LDHC|P07864;VCAM1|P19320;NCOA1|Q15788;MME|P08473;ERBB4|Q15303;CASP6|P55212;RPS6KA2|Q15349;RPS6KA4|O75676;MAPK14|Q16539;BCL2L2|Q92843;PCSK1|P29120;CASP3|P42574;ABCG2|Q9UNQ0;TERT|O14746;MAPK12|P53778;MDK|P21741;MADCAM1|Q13477;PCSK9|Q8NBP7;FOS|P01100;RPS6KB2|Q9UBS0;CASP9|P55211;NR3C1|P04150;HRAS|P01112;PCSK4|Q6UW60;BCL2L11|O43521;ATM|Q13315;EP300|Q09472;AATK|Q6ZMQ8;RAD52|P43351;APAF1|O14727;SCARF2|Q…
CIDm00005238|CID9833957	PSMB6|P28072;BCAT2|O15382;SLC16A2|P36021;KCND3|Q9UK17;KCNQ1|P51787;IMPDH2|P12268;ACAA1|P09110;SLC6A12|P48065;NCOA1|Q15788;SLC26A3|P40879;EHHADH|Q08426;SORT1|Q99523;MME|P08473;AANAT|Q16613;POLI|Q9UNA4;ADCY6|O43306;CACNA1I|Q9P0X4;RPS6KA2|Q15349;RDH14|Q9HBH5;PSMB8|P28062;KCNA10|Q16322;AMY2A|P04746;SLC6A13|Q9NSD5;PSMB3|P49720;CLIC2|O15247;SLC2A2|P11168;SLC22A9|Q8IVM8;PCSK1|P29120;GNPNAT1|Q96EK6;MGAM|…
CIDm00000441|sodium;(3S)-3-oxidanylbutanoate	PPBP|P02775;LDHC|P07864;MYO7B|Q6PIF6;ACAA1|P09110;PPY|P01298;OPRL1|P41146;P2RY14|Q15391;ADCY6|O43306;HRH3|Q9Y5N1;SLC2A2|P11168;CTSC|P53634;BCHE|P06276;GOT2|P00505;SLC1A3|P43003;BDKRB1|P46663;ADRA2A|P08913;PLA2G2A|P14555;GRM4|Q14833;CXCL3|P19876;CCL20|P78556;MYC|P01106;GNAI3|P08754;CXCL9|Q07325;CXCL10|P02778;CCL25|O15444;GPR148|Q8TDV2;MTNR1A|P48039;IRS1|P35568;SLC1A1|P43005;HTR1D|P28221;PDYN|P0121…
CIDm00000871|CID9957787	FTMT|Q8N4E7;CD36|P16671;NEU4|Q9H3Q3;LRP5|O75197;CD79A|P11912;ITGAM|P11215;MAPK14|Q16539;GPLD1|P80108;AMY2A|P04746;SLC2A2|P11168;MASP2|O00187;MGAM|O43451;EFEMP2|O95967;CASP3|P42574;TLR7|Q9NYK1;ADRA1D|P25100;VTN|P04004;ITK|Q08881;HPSE|Q9Y251;IFNG|P01579;HPX|P02790;FOS|P01100;GAL3ST3|Q96A11;SLC13A3|Q8WWT9;SLC3A1|Q07837;GOT2|P00505;EDNRB|P24530;CHST8|Q9H2A9;UGDH|O60701;ENPEP|Q07075;IL13|P35225;S100A1…
CIDm00000931|zirconium-naphthalene	DRD1|P21728;SLC7A2|P52569;CYP2A7|P20853;OPRL1|P41146;HRH3|Q9Y5N1;AVPR1A|P37288;ADRA1D|P25100;CYP2S1|Q96SQ9;HPSE|Q9Y251;FOS|P01100;BCHE|P06276;BDKRB1|P46663;GPR37L1|O60883;ADRA2A|P08913;EDNRB|P24530;SFTPC|P11686;ADK|P55263;HTR2C|P28335;ESD|P10768;TYR|P14679;GPR148|Q8TDV2;MAP2K2|P36507;CYP4Z1|Q86W10;HTR1D|P28221;SSTR5|P35346;GSTA1|P08263;SSTR3|P32745;CRYZ|Q08257;ADRA1B|P35368;CYP3A7|P24462;HTR2B|P4…
CIDm00000190|Adenine-2,8-3H	SORD|Q00796;FTMT|Q8N4E7;XPNPEP1|Q9NQW7;SLC7A2|P52569;IMPDH2|P12268;SCN5A|Q14524;MME|P08473;POLI|Q9UNA4;MGAM|O43451;HDAC2|Q92769;CLTC|Q00610;FOS|P01100;BCHE|P06276;HRAS|P01112;ATM|Q13315;TK2|O00142;AOC2|O75106;PMPCB|O75439;FPGS|Q05932;ADK|P55263;CCL24|O00175;RAD52|P43351;ENPEP|Q07075;MYC|P01106;EIF2B4|Q9UI10;MMAB|Q96EY8;P2RX7|Q99572;CATSPER1|Q8NEC5;MMAA|Q8IVH4;ACO2|Q99798;ADA|P00813;AOC3|Q16853;DC…
CIDm00024586|sulphuric acid nickel sulphate	CD36|P16671;FABP3|P05413;EHHADH|Q08426;SLC8A2|Q9UPR5;MST1R|Q04912;NR2F6|P10588;CTSC|P53634;ANXA2|P07355;SP3|Q02447;CASP3|P42574;RAD17|O75943;IFNG|P01579;FOS|P01100;RPS6KB2|Q9UBS0;NR3C1|P04150;TFR2|Q9UP52;CA9|Q16790;BCL2L11|O43521;CXCL3|P19876;HIF1A|Q16665;CCL20|P78556;MYC|P01106;FABP5|Q01469;CCL11|P51671;CXCL10|P02778;PLAU|P00749;MMP10|P09238;DPP4|P27487;GAL3ST4|Q96RP7;IL1A|P01583;PRSS8|Q16651;CY…
CIDm25880664|SCHEMBL12356690	GZMM|P51124;GDNF|P39905;CD79A|P11912;EHHADH|Q08426;POLI|Q9UNA4;EDN1|P05305;KLK5|Q9Y337;SLC22A9|Q8IVM8;MASP2|O00187;MGAM|O43451;TMPRSS9|Q7Z410;CASP3|P42574;ABCG2|Q9UNQ0;TERT|O14746;MDK|P21741;ACR|P10323;MADCAM1|Q13477;HPSE|Q9Y251;HGFAC|Q04756;FOS|P01100;HRAS|P01112;DGAT2|Q96PD7;PCSK4|Q6UW60;CLPP|Q16740;KLK10|O43240;GNAL|P38405;ATM|Q13315;TK2|O00142;EDNRB|P24530;EP300|Q09472;SPG21|Q9NZD8;APAF1|O147…
CIDm00009276|d-Bulbocapnine	DRD1|P21728;SP3|Q02447;CNTF|Q96JP5;DRD5|P21918;ZNF384|Q8TF68;OSBPL2|Q8N2R0;SP1|P08047
CIDm00004510|trinitroglycerol	SORD|Q00796;ABCG8|Q9H221;CDC42BPB|Q9Y5S2;CD79A|P11912;ABCA3|Q99758;TXK|P42681;ABCA1|O95477;MME|P08473;FGFR4|P22455;ADCY6|O43306;EDN1|P05305;ALDH7A1|P49419;ABCA10|Q8WWZ4;RPS6KA2|Q15349;CASP3|P42574;ITK|Q08881;IFNG|P01579;MX1|P20591;JAK3|P52333;ABCA7|Q8IZY2;MATK|P42679;ALDH9A1|P49189;ALOX12B|O75342;ALDH1A1|P00352;ALOXE3|Q9BYJ1;KCNAB1|Q14722;CCL11|P51671;NPR1|P16066;NFX1|Q12986;IKBKG|Q9Y6K9;ALOX5|P0…
CIDm00000836|CID9837066	DRD1|P21728;GRM5|P41594;GDNF|P39905;GH1|P01241;OPRL1|P41146;HRH3|Q9Y5N1;AVPR1A|P37288;PPP1R1B|Q9UD71;CASP3|P42574;ADRA1D|P25100;MDK|P21741;FOS|P01100;BCHE|P06276;BDKRB1|P46663;GPR37L1|O60883;ADRA2A|P08913;EDNRB|P24530;ALDH1A1|P00352;GRM4|Q14833;HTR2C|P28335;TYR|P14679;GPR148|Q8TDV2;GRIK1|P39086;IRS1|P35568;BDNF|P23560;HTR1D|P28221;PDYN|P01213;SSTR5|P35346;ADAMTS2|O95450;LCK|P06239;FYN|P06241;SSTR…
CIDm00002900|ZINC03872172	RPL29|P47914;ABCG8|Q9H221;IFNA8|P32881;CYP7A1|P22680;ABCA1|O95477;TNNT1|P13805;TAT|P17735;POLI|Q9UNA4;EDN1|P05305;CASP6|P55212;MAPK14|Q16539;LRP3|O75074;SREBF2|Q12772;AMY2A|P04746;PCSK1|P29120;CASP3|P42574;ABCG2|Q9UNQ0;MDK|P21741;IFNA6|P05013;IFNG|P01579;PCSK9|Q8NBP7;FOS|P01100;CASP9|P55211;NR3C1|P04150;TFR2|Q9UP52;HRAS|P01112;PCSK4|Q6UW60;UGT2B28|Q9BY64;SLC3A1|Q07837;GOT2|P00505;STS|P08842;UGT2B…
CIDm00028486|lithium-12	XPNPEP1|Q9NQW7;SLC9A3|P48764;DRD1|P21728;PLA2G4A|P47712;CDC42BPB|Q9Y5S2;LRP5|O75197;TXK|P42681;FGFR4|P22455;AANAT|Q16613;RPS6KA2|Q15349;RPS6KA4|O75676;HDAC8|Q9BY41;LAP3|P28838;GAP43|P17677;PPP1R1B|Q9UD71;GYS1|P13807;CTSC|P53634;GNPNAT1|Q96EK6;MGAM|O43451;CASP3|P42574;MAPK12|P53778;ITK|Q08881;MTHFR|P42898;HDAC2|Q92769;HDAC3|O15379;EIF5B|O60841;JAK3|P52333;FOS|P01100;GPX1|P07203;RPS6KB2|Q9UBS0;CASP…
CIDm00002519|Caffeine-1-methyl-14C	PPBP|P02775;CYP2B6|P20813;DRD1|P21728;PGLS|O95336;KCNQ1|P51787;CYP2A7|P20853;PPY|P01298;SCN5A|Q14524;OPRL1|P41146;SLC8A2|Q9UPR5;P2RY14|Q15391;ADCY6|O43306;HRH3|Q9Y5N1;EDN1|P05305;ALDH7A1|P49419;RYR2|Q92736;AVPR1A|P37288;PPP1R1B|Q9UD71;MGAM|O43451;CASP3|P42574;ADRA1D|P25100;KCNH7|Q9NS40;CYP2S1|Q96SQ9;ITPR3|Q14573;FOS|P01100;P2RY11|Q96G91;CASP9|P55211;NR3C1|P04150;BDKRB1|P46663;GPR37L1|O60883;ADRA2…
CIDm00000245|alpha-D-Gal-(1->4)-beta-D-GlcNAc	RPL29|P47914;NEU4|Q9H3Q3;CDC42BPB|Q9Y5S2;TXK|P42681;EHHADH|Q08426;FGFR4|P22455;PCSK1|P29120;MGAM|O43451;ITK|Q08881;JAK3|P52333;MATK|P42679;PCSK4|Q6UW60;GAL3ST3|Q96A11;CLPP|Q16740;LDHD|Q86WU2;PRSS3|P35030;GSTA1|P08263;ITIH4|Q14624;PSMA4|P25789;LCK|P06239;PSMA1|P25786;FYN|P06241;ORM1|P02763;ITIH1|P19827;FURIN|P09958;MET|P08581;ITIH3|Q06033;TIE1|P35590;HADHA|P40939;PCSK5|Q92824;EPHB6|O15197;GFPT1|Q0…
CIDm00001150|[2,2-dideuterio-2-(1H-indol-3-yl)ethyl]amine	DRD1|P21728;GZMM|P51124;EHHADH|Q08426;OPRL1|P41146;HTR3B|O95264;AANAT|Q16613;HRH3|Q9Y5N1;ALDH7A1|P49419;KLK5|Q9Y337;AVPR1A|P37288;FMO4|P31512;MASP2|O00187;TMPRSS9|Q7Z410;ADRA1D|P25100;ACR|P10323;HGFAC|Q04756;ALDH9A1|P49189;KLK10|O43240;BDKRB1|P46663;GPR37L1|O60883;ADRA2A|P08913;GRIN1|Q05586;EDNRB|P24530;AOC2|O75106;ALDH1A1|P00352;HTR2C|P28335;KCNAB1|Q14722;MYC|P01106;FMO1|Q01740;MMAB|Q96EY8;GPR14…
CIDm00000762|XKMLYUALXHKNFT-DTUHVUQASA-N	ARFRP1|Q13795;RPL29|P47914;PDE6D|O43924;CYSLTR1|Q9Y271;CYBA|P13498;PPBP|P02775;MEF2A|Q02078;XPNPEP1|Q9NQW7;DRD1|P21728;CD36|P16671;LDLR|P01130;PLA2G4A|P47712;GRM5|P41594;GDNF|P39905;IMPDH2|P12268;CDC42BPB|Q9Y5S2;PPY|P01298;NT5C1A|Q9BXI3;COG2|Q14746;PDE2A|O00408;OPRL1|P41146;GNG3|P63215;P2RY14|Q15391;POLI|Q9UNA4;ADCY6|O43306;HRH3|Q9Y5N1;EDN1|P05305;ERBB4|Q15303;ALDH7A1|P49419;RPS6KA2|Q15349;ABCD4|…
CIDm00005538|SCHEMBL12494512	GABRR1|P24046;CXCL14|O95715;BCAT2|O15382;SORD|Q00796;ACVR1C|Q8NER5;CYBA|P13498;MYO6|Q9UM54;CYP2B6|P20813;SLC25A15|Q9Y619;NETO1|Q8TDF5;CD36|P16671;LDLR|P01130;PLA2G4A|P47712;SLC7A2|P52569;RARRES1|P49788;FABP3|P05413;GZMM|P51124;LDHC|P07864;IFNA8|P32881;GDNF|P39905;SLC16A2|P36021;KCNQ1|P51787;NR3C2|P08235;IMPDH2|P12268;VCAM1|P19320;SLC10A1|Q14973;CD79A|P11912;CYP7A1|P22680;ANGPT2|O15123;ACAA1|P0911…
CIDm00006468|sernylan	CYP2B6|P20813;GRM5|P41594;GZMM|P51124;HTR3E|A5X5Y0;CYP2A7|P20853;SCNN1A|P37088;HTR3B|O95264;KLK5|Q9Y337;MAPK14|Q16539;PSMB3|P49720;PPP1R1B|Q9UD71;MASP2|O00187;TMPRSS9|Q7Z410;ACR|P10323;IFNG|P01579;HGFAC|Q04756;FOS|P01100;BCHE|P06276;HRAS|P01112;KLK10|O43240;GRIN1|Q05586;CCL24|O00175;TUBG1|P23258;IL13|P35225;CXCL3|P19876;CCL20|P78556;CXCL10|P02778;PLAU|P00749;GRIK1|P39086;PRSS8|Q16651;CCNB1|P14635…
CIDm00002826|SCHEMBL26609	PPBP|P02775;MEF2A|Q02078;DRD1|P21728;GRM5|P41594;GZMM|P51124;HTR3E|A5X5Y0;GDNF|P39905;CDC42BPB|Q9Y5S2;SLC10A1|Q14973;SCN5A|Q14524;SLC6A12|P48065;TXK|P42681;OPRL1|P41146;FGFR4|P22455;HTR3B|O95264;EDN1|P05305;KLK5|Q9Y337;RXRG|P48443;GAP43|P17677;SLC6A13|Q9NSD5;PPP1R1B|Q9UD71;MASP2|O00187;SP3|Q02447;TMPRSS9|Q7Z410;CASP3|P42574;ADRA1D|P25100;ABCG2|Q9UNQ0;ACR|P10323;ITK|Q08881;IFNG|P01579;HGFAC|Q04756…
CIDm00003733|3B3-055525	MEF2A|Q02078;LDHC|P07864;CDC42BPB|Q9Y5S2;CD79A|P11912;ACAA1|P09110;ITGAM|P11215;TXK|P42681;GH1|P01241;FGFR4|P22455;CLCA2|Q9UQC9;LAP3|P28838;TLR7|Q9NYK1;TERT|O14746;ITK|Q08881;ITPR3|Q14573;IFNG|P01579;JAK3|P52333;FOS|P01100;MATK|P42679;IL2RA|P01589;BCL2L11|O43521;OLR1|P78380;IL13|P35225;CCL20|P78556;MYC|P01106;CXCL9|Q07325;CCL11|P51671;CXCL10|P02778;PPIF|P30405;MEF2D|Q14814;BDNF|P23560;IL23A|Q9NPF…
CIDm00019001|1,4-DITHIOTHREITOL-D10	MYO6|Q9UM54;MYH7|P12883;MYO7B|Q6PIF6;AANAT|Q16613;ADCY6|O43306;RDH14|Q9HBH5;AMY2A|P04746;GNPNAT1|Q96EK6;JAK3|P52333;HRAS|P01112;SLC3A1|Q07837;SLC1A3|P43003;ALDH1A1|P00352;APAF1|O14727;UMPS|P11172;ESD|P10768;CHST2|Q9Y4C5;AMY2B|P19961;PRKAR1A|P10644;NPR1|P16066;MYO18A|Q92614;HMGCR|P04035;FASN|P49327;TYMS|P04818;MYO3B|Q8WXR4;ADCY2|Q08462;PSMA4|P25789;PSMA1|P25786;PRKAR2A|P13861;MYH13|Q9UKX3;DENR|O43…
CIDm00011907|{[3-(4-cyano-phenyl)-4-hydroxy	SP3|Q02447;ADK|P55263;CNTF|Q96JP5;TOP1MT|Q969P6;ADRB1|P08588;DPP10|Q8N608;ZNF384|Q8TF68;OSBPL2|Q8N2R0;SP1|P08047;GAA|P10253
CIDm00000597|cytosine-1-beta-d	DPEP2|Q9H4A9;MEF2A|Q02078;GZMM|P51124;KCNQ1|P51787;IMPDH2|P12268;POLI|Q9UNA4;ABCG2|Q9UNQ0;TERT|O14746;MTHFR|P42898;HDAC2|Q92769;HPSE|Q9Y251;RAD17|O75943;GPX1|P07203;NR3C1|P04150;HRAS|P01112;DGAT2|Q96PD7;PCSK4|Q6UW60;ENPP3|O14638;GPX2|P18283;ATM|Q13315;TK2|O00142;PMPCB|O75439;ADK|P55263;EP300|Q09472;RAD52|P43351;TUBG1|P23258;ENPEP|Q07075;RB1|P06400;MYC|P01106;DPEP1|P16444;AQP5|P55064;IGF2R|P11717;…
CIDm00003405|FT-0668797	NMNAT1|Q9HAN9;FOLH1|Q04609;CA5B|Q9Y2D0;IMPDH2|P12268;CD79A|P11912;ACAA1|P09110;SLC26A3|P40879;COG2|Q14746;SLC2A2|P11168;MGAM|O43451;BHMT2|Q9H2M3;CASP3|P42574;CYGB|Q8WWM9;ABCG2|Q9UNQ0;MTHFR|P42898;HPX|P02790;GPX1|P07203;BCHE|P06276;NR3C1|P04150;TFR2|Q9UP52;HRAS|P01112;CA9|Q16790;SLC13A3|Q8WWT9;GOT2|P00505;GPX2|P18283;FPGS|Q05932;PLA2G2A|P14555;CXCL3|P19876;MYC|P01106;GGH|Q92820;FGA|P02671;IGF2R|P1…
CIDm00005746|SCHEMBL13078824	IMPDH2|P12268;POLI|Q9UNA4;MAPK14|Q16539;CASP3|P42574;ABCG2|Q9UNQ0;TERT|O14746;RAD17|O75943;MX1|P20591;CASP9|P55211;HRAS|P01112;CPA1|P15085;ATM|Q13315;RAD52|P43351;UMPS|P11172;RB1|P06400;MYC|P01106;DPP4|P27487;CCNB1|P14635;DCXR|Q7Z4W1;SCT|P09683;IFNA2|P01563;TYMS|P04818;PREPL|Q4J6C6;CPE|P16870;CPA2|P48052;CRYZ|Q08257;IGF1|P05019;TOP1MT|Q969P6;ABCC1|P33527;AGXT|P21549;CHEK1|O14757;CYCS|P99999;UPP2|…
CIDm00000712|Formaldehyde-13C,d2solution	ARFRP1|Q13795;PLA1A|Q53H76;CYSLTR1|Q9Y271;SORD|Q00796;MYO6|Q9UM54;MYH7|P12883;MEF2A|Q02078;KCNN4|O15554;CD36|P16671;LDLR|P01130;GZMM|P51124;LDHC|P07864;VCAM1|P19320;LRP5|O75197;SLC7A6|Q92536;CD79A|P11912;ANGPT2|O15123;CYP2A7|P20853;F13B|P05160;ITGAM|P11215;TXK|P42681;PDE2A|O00408;EHHADH|Q08426;SLC8A2|Q9UPR5;MME|P08473;FGFR4|P22455;TNNT1|P13805;POLI|Q9UNA4;EDN1|P05305;ERBB4|Q15303;KLK5|Q9Y337;CASP…
CIDm00023925|iron-58(2+)	FKBP14|Q9NWM8;CYP2B6|P20813;FTMT|Q8N4E7;SLC25A15|Q9Y619;XPNPEP1|Q9NQW7;SLC9A3|P48764;SLC7A2|P52569;GZMM|P51124;LDHC|P07864;SLC12A4|Q9UP95;IMPDH2|P12268;FKBP2|P26885;SLC7A6|Q92536;CYP7A1|P22680;CYP2A7|P20853;ITGAM|P11215;ABCA1|O95477;EHHADH|Q08426;SORT1|Q99523;TAT|P17735;AANAT|Q16613;KLK5|Q9Y337;MAPK14|Q16539;HDAC8|Q9BY41;LAP3|P28838;PPP1R1B|Q9UD71;IREB2|P48200;ANXA2|P07355;GNPNAT1|Q96EK6;MASP2|O0…
CIDm00002244|deuterio 2-acetyloxybenzoate	CYSLTR1|Q9Y271;NDST2|P52849;SORD|Q00796;PPBP|P02775;CD36|P16671;PLA2G4A|P47712;GZMM|P51124;COL7A1|Q02388;VCAM1|P19320;CD79A|P11912;COG2|Q14746;AMBP|P02760;ABCA1|O95477;OPRL1|P41146;KLK5|Q9Y337;CASP6|P55212;MAPK14|Q16539;KCNMB4|Q86W47;SLC22A9|Q8IVM8;PCSK1|P29120;MASP2|O00187;TMPRSS9|Q7Z410;CASP3|P42574;PEPD|P12955;TERT|O14746;MAPK12|P53778;ACR|P10323;MTHFR|P42898;IFNG|P01579;HGFAC|Q04756;MX1|P2059…
CIDm00005562|Trichostatin A, Streptomyces sp.	NMNAT1|Q9HAN9;CXCL14|O95715;SORD|Q00796;ACVR1C|Q8NER5;MEF2A|Q02078;NETO1|Q8TDF5;PLA2G4A|P47712;SLC7A2|P52569;VCAM1|P19320;ITGAM|P11215;ABCA1|O95477;EHHADH|Q08426;SORT1|Q99523;PROS1|P07225;MME|P08473;EDN1|P05305;ERBB4|Q15303;LRP3|O75074;NR2F6|P10588;HDAC8|Q9BY41;LPGAT1|Q92604;GAP43|P17677;CHST6|Q9GZX3;NAALAD2|Q9Y3Q0;CTSC|P53634;ANXA2|P07355;PCSK1|P29120;GNPNAT1|Q96EK6;SP3|Q02447;EFEMP2|O95967;AGPA…
CIDm00036070|Ultramid A3 times. G7	ALDH7A1|P49419;SP3|Q02447;GPD1|P21695;ALDH9A1|P49189;ALOX12B|O75342;ALDH1A1|P00352;ALOXE3|Q9BYJ1;CNTF|Q96JP5;ALOX5|P09917;ALDH3A1|P30838;KL|Q9UEF7;ACACA|Q13085;ALOX15B|O15296;ACACB|O00763;GBA3|Q9H227;ZNF384|Q8TF68;OSBPL2|Q8N2R0;LCT|P09848;ALDH3A2|P51648;SP1|P08047;ALDH1B1|P30837
CIDm00000838|UNII-336096P2WE	CYSLTR1|Q9Y271;PPBP|P02775;DRD1|P21728;CD36|P16671;GRM5|P41594;GZMM|P51124;KCNQ1|P51787;PPY|P01298;SCN5A|Q14524;OPRL1|P41146;P2RY14|Q15391;ADCY6|O43306;HRH3|Q9Y5N1;EDN1|P05305;KLK5|Q9Y337;RYR2|Q92736;LAP3|P28838;AVPR1A|P37288;GYS1|P13807;ANXA2|P07355;MASP2|O00187;MGAM|O43451;TMPRSS9|Q7Z410;PLCB3|Q01970;BHMT2|Q9H2M3;CASP3|P42574;ADRA1D|P25100;G6PC|P35575;ACR|P10323;HGFAC|Q04756;FOS|P01100;GPX1|P07…
CIDm00446229|Inl	FKBP14|Q9NWM8;FKBP2|P26885;SLC22A9|Q8IVM8;SP3|Q02447;PMPCB|O75439;SLC22A6|Q4U2R8;CNTF|Q96JP5;FKBP10|Q96AY3;SLC22A11|Q9NSA0;FKBP11|Q9NYL4;SLC22A7|Q9Y694;NTRK1|P04629;SLC22A8|Q8TCC7;EHMT1|Q9H9B1;ZNF384|Q8TF68;OSBPL2|Q8N2R0;SP1|P08047;SLC22A12|Q96S37
CIDm00000214|SCHEMBL13399727	ACVR1C|Q8NER5;PPBP|P02775;MEF2A|Q02078;DRD1|P21728;PLA2G4A|P47712;OPRL1|P41146;TXNRD3|Q86VQ6;SLCO1C1|Q9NYB5;AANAT|Q16613;HRH3|Q9Y5N1;ALDH7A1|P49419;AVPR1A|P37288;ADRA1D|P25100;MTHFR|P42898;FOS|P01100;GPX1|P07203;BDKRB1|P46663;GPR37L1|O60883;ADRA2A|P08913;GPX2|P18283;EDNRB|P24530;HTR2C|P28335;PIGT|Q969N2;GPX5|O75715;GPR148|Q8TDV2;IRS1|P35568;MEF2D|Q14814;SLCO1B3|Q9NPD5;HTR1D|P28221;GPX7|Q96SL4;SST…
CIDm00007504|benzylamine -t	PSMB6|P28072;GZMM|P51124;PROS1|P07225;KLK5|Q9Y337;RDH14|Q9HBH5;PSMB8|P28062;RXRG|P48443;PSMB3|P49720;MASP2|O00187;TMPRSS9|Q7Z410;ISLR|O14498;ACR|P10323;HGFAC|Q04756;GPX1|P07203;NR3C1|P04150;UGT2B28|Q9BY64;KLK10|O43240;UGT2B15|P54855;GPX2|P18283;AOC2|O75106;GNAI3|P08754;TRPA1|O75762;PLAU|P00749;PRSS8|Q16651;PRSS3|P35030;UGT1A5|P35504;AOC3|Q16853;KLK1|P06870;PSMA6|P60900;GPX7|Q96SL4;BSCL2|Q96G97;UG…
CIDm00004580|CID9344	SORD|Q00796;CYBA|P13498;CYP2B6|P20813;GZMM|P51124;ACAA1|P09110;ZDHHC9|Q9Y397;ERBB4|Q15303;ABCA10|Q8WWZ4;MAPK14|Q16539;AMY2A|P04746;SLC22A9|Q8IVM8;CASP3|P42574;FOS|P01100;GPX1|P07203;CASP9|P55211;BCHE|P06276;KCNJ15|Q99712;EHD4|Q9H223;APAF1|O14727;MYC|P01106;AMY2B|P19961;CCNB1|P14635;MAP2K2|P36507;FASN|P49327;SLC22A6|Q4U2R8;AOC3|Q16853;NANOS1|Q8WY41;UCP2|P55851;GPT2|Q8TD30;MET|P08581;CYP1A2|P05177;…
CIDm00104741|SCHEMBL15263309	NR3C2|P08235;CDC42BPB|Q9Y5S2;TXK|P42681;MME|P08473;FGFR4|P22455;TAT|P17735;EDN1|P05305;ERBB4|Q15303;NR2F6|P10588;RXRG|P48443;ESRRG|P62508;ABCG2|Q9UNQ0;TERT|O14746;ITK|Q08881;HDAC2|Q92769;ESRRB|O95718;JAK3|P52333;FOS|P01100;NR3C1|P04150;MATK|P42679;STS|P08842;KCNH1|O95259;MMP15|P51511;RB1|P06400;CXCL3|P19876;CCL20|P78556;MYC|P01106;IRS1|P35568;CCNB1|P14635;FKBPL|Q9UIM3;RARG|P13631;TYMS|P04818;CDKN…
CIDm00000424|aspartic acid-d	PSMB6|P28072;BCAT2|O15382;SLC25A15|Q9Y619;LDLR|P01130;PLA2G4A|P47712;GRM5|P41594;GZMM|P51124;LDHC|P07864;FOLH1|Q04609;IMPDH2|P12268;CD79A|P11912;ANGPT2|O15123;SCN5A|Q14524;TAT|P17735;KLK5|Q9Y337;CASP6|P55212;TLL1|O43897;PSMB3|P49720;ANXA2|P07355;MASP2|O00187;MGAM|O43451;TMPRSS9|Q7Z410;CASP3|P42574;TLR7|Q9NYK1;ABCG2|Q9UNQ0;G6PC|P35575;ACR|P10323;VTN|P04004;HPSE|Q9Y251;IFNG|P01579;HGFAC|Q04756;PCSK…
CIDm00000723|dimethyl-[(3R)-3-phenyl-3-(2-pyridyl)propyl]amine	XPNPEP1|Q9NQW7;LDHC|P07864;PGLS|O95336;IMPDH2|P12268;CDC42BPB|Q9Y5S2;SLC7A6|Q92536;TXK|P42681;TXNRD3|Q86VQ6;FGFR4|P22455;TAT|P17735;MGAM|O43451;ITK|Q08881;IFNG|P01579;HPX|P02790;JAK3|P52333;MATK|P42679;SLC13A3|Q8WWT9;GOT2|P00505;SLC1A3|P43003;HTR2C|P28335;UMPS|P11172;HIF1A|Q16665;ACO2|Q99798;SLC1A1|P43005;NANOS1|Q8WY41;SLC7A7|Q9UM01;LCK|P06239;FYN|P06241;G6PD|P11413;GPT2|Q8TD30;HTR2A|P28223;MET|P…
|	ARFRP1|Q13795;FKBP14|Q9NWM8;RPL29|P47914;GABRR1|P24046;NMNAT1|Q9HAN9;APOF|Q13790;DPEP2|Q9H4A9;PDE6D|O43924;PSMB6|P28072;CXCL14|O95715;BCAT2|O15382;PLA1A|Q53H76;CYSLTR1|Q9Y271;PRKCSH|P14314;NDST2|P52849;SORD|Q00796;ACVR1C|Q8NER5;CYBA|P13498;MYO6|Q9UM54;MYH7|P12883;PPBP|P02775;CYP2B6|P20813;FTMT|Q8N4E7;SLC25A15|Q9Y619;MEF2A|Q02078;COQ6|Q9Y2Z9;XPNPEP1|Q9NQW7;SLC9A3|P48764;KCNN4|O15554;DRD1|P21728;AB…
CIDm00005408|UNII-P57HP4MCQZ	APOF|Q13790;CYP2B6|P20813;SLC9A3|P48764;DRD1|P21728;NETO1|Q8TDF5;GRM5|P41594;SLC7A2|P52569;GZMM|P51124;KCND3|Q9UK17;NR3C2|P08235;VCAM1|P19320;CYP7A1|P22680;ANGPT2|O15123;CYP2A7|P20853;GINS1|Q14691;SLC26A3|P40879;GH1|P01241;OPRL1|P41146;SORT1|Q99523;SCNN1A|P37088;SLCO1C1|Q9NYB5;TAT|P17735;HRH3|Q9Y5N1;EDN1|P05305;KLK5|Q9Y337;NR2F6|P10588;RXRG|P48443;GPLD1|P80108;AVPR1A|P37288;KCNMB4|Q86W47;GYS1|P13…
CIDm00011979|6-deuterio-5-methyl-1H-benzimidazole	RPL29|P47914;XPNPEP1|Q9NQW7;FKBP2|P26885;MYO7B|Q6PIF6;ERBB4|Q15303;AGPAT2|O15120;PLCB3|Q01970;PEPD|P12955;HRAS|P01112;STS|P08842;PLCB1|Q9NQ66;XPNPEP2|O43895;ENPEP|Q07075;MYC|P01106;MMP10|P09238;ACO2|Q99798;MYO3B|Q8WXR4;GSTA1|P08263;BSCL2|Q96G97;SMPD2|O60906;CAPN1|P07384;FYN|P06241;NR2F1|P10589;LNPEP|Q9UIQ6;CRYZ|Q08257;MYLK|Q15746;TOP1MT|Q969P6;SLC3A2|P08195;PAK2|Q13177;MMP1|P03956;ANPEP|P15144;PR…
CIDm00000774|dideuterio-[2-(1H-imidazol-5-yl)ethyl]amine	CYSLTR1|Q9Y271;NDST2|P52849;PPBP|P02775;MEF2A|Q02078;DRD1|P21728;ABCG8|Q9H221;PLA2G4A|P47712;GRM5|P41594;GZMM|P51124;IFNA8|P32881;VCAM1|P19320;CD79A|P11912;PPY|P01298;ITGAM|P11215;OPRL1|P41146;SORT1|Q99523;P2RY14|Q15391;POLI|Q9UNA4;ADCY6|O43306;HRH3|Q9Y5N1;EDN1|P05305;ALDH7A1|P49419;KLK5|Q9Y337;MAPK14|Q16539;AVPR1A|P37288;MASP2|O00187;SP3|Q02447;TMPRSS9|Q7Z410;PLCB3|Q01970;BHMT2|Q9H2M3;ADRA1D|P25…
CIDm00445615|Xim	COQ6|Q9Y2Z9;SP3|Q02447;STS|P08842;CNTF|Q96JP5;MYO5A|Q9Y4I1;IL17C|Q9P0M4;GFPT1|Q06210;UST|Q9Y2C2;MYO5B|Q9ULV0;ZNF384|Q8TF68;OSBPL2|Q8N2R0;BGN|P21810;MYL2|P10916;SP1|P08047;GFPT2|O94808;CYP4B1|P13584
CIDm00000857|leucine-d3	PSMB6|P28072;BCAT2|O15382;MYH7|P12883;XPNPEP1|Q9NQW7;CD36|P16671;GZMM|P51124;IFNA8|P32881;FOLH1|Q04609;KCNQ1|P51787;SLC7A6|Q92536;CD79A|P11912;SLC6A12|P48065;SORT1|Q99523;TNNT1|P13805;TAT|P17735;POLI|Q9UNA4;KLK5|Q9Y337;CACNA1I|Q9P0X4;RPS6KA2|Q15349;RPS6KA4|O75676;RYR2|Q92736;MAPK14|Q16539;LAP3|P28838;SLC6A13|Q9NSD5;PSMB3|P49720;SLC2A2|P11168;NAALAD2|Q9Y3Q0;MASP2|O00187;MGAM|O43451;TMPRSS9|Q7Z410;…
CIDm00003325|CTK8F9721	RPL29|P47914;DRD1|P21728;IMPDH2|P12268;FKBP2|P26885;OPRL1|P41146;HRH3|Q9Y5N1;AVPR1A|P37288;GYS1|P13807;ADRA1D|P25100;MX1|P20591;BDKRB1|P46663;GPR37L1|O60883;ADRA2A|P08913;EDNRB|P24530;SPG21|Q9NZD8;APAF1|O14727;UGDH|O60701;HTR2C|P28335;UMPS|P11172;GPR148|Q8TDV2;HTR1D|P28221;FASN|P49327;SSTR5|P35346;SSTR3|P32745;GLRA2|P23416;ADRA1B|P35368;HTR2B|P41595;HTR2A|P28223;HTR5A|P47898;PTGIR|P43119;HTR1B|P2…
CIDm00001117|hydron;methyl carbamimidothioate;sulfate	FKBP14|Q9NWM8;NMNAT1|Q9HAN9;BCAT2|O15382;SORD|Q00796;MYO6|Q9UM54;MYH7|P12883;CYP2B6|P20813;FTMT|Q8N4E7;COQ6|Q9Y2Z9;XPNPEP1|Q9NQW7;SLC9A3|P48764;KCNN4|O15554;ABCG8|Q9H221;LDLR|P01130;GRM5|P41594;GZMM|P51124;HTR3E|A5X5Y0;LDHC|P07864;GDNF|P39905;KCND3|Q9UK17;KCNQ1|P51787;IMPDH2|P12268;FKBP2|P26885;MYO7B|Q6PIF6;CD79A|P11912;CYP7A1|P22680;ABCA3|Q99758;ANGPT2|O15123;ACAA1|P09110;CYP2A7|P20853;SCNN1D|P5…
CIDm53774028|AGN-PC-09YLZD	SP3|Q02447;CYP7B1|O75881;KCNAB1|Q14722;CNTF|Q96JP5;CYP11A1|P05108;CH25H|O95992;CYP39A1|Q9NYL5;AKR7A2|O43488;ZNF384|Q8TF68;OSBPL2|Q8N2R0;SP1|P08047
CIDm03032313|ZINC05226613	SP3|Q02447;KCNAB1|Q14722;CNTF|Q96JP5;ALDH3A1|P30838;AKR7A2|O43488;ZNF384|Q8TF68;OSBPL2|Q8N2R0;ALDH3A2|P51648;SP1|P08047
CIDm00004782|Zinc00113359	MYH7|P12883;GZMM|P51124;KCND3|Q9UK17;KCNQ1|P51787;VCAM1|P19320;EDN1|P05305;KLK5|Q9Y337;RPS6KA2|Q15349;GPLD1|P80108;MASP2|O00187;TMPRSS9|Q7Z410;ADRA1D|P25100;ACR|P10323;HGFAC|Q04756;FOS|P01100;NR3C1|P04150;KLK10|O43240;MYL7|Q01449;ADRA2A|P08913;EDNRB|P24530;PRDX5|P30044;TYR|P14679;PLAU|P00749;OAS2|P29728;PRSS8|Q16651;NPR1|P16066;FKBPL|Q9UIM3;SERPINA1|P01009;PRSS3|P35030;KLK1|P06870;IKBKG|Q9Y6K9;OA…
CIDm00003224|RDYMFSUJUZBWLH-JAGSBRHWSA-N	GABRR1|P24046;CYP2B6|P20813;FTMT|Q8N4E7;LDLR|P01130;GZMM|P51124;SLC10A1|Q14973;TXNRD3|Q86VQ6;MME|P08473;TAT|P17735;ADCY6|O43306;KLK5|Q9Y337;MAPK14|Q16539;CTSC|P53634;MASP2|O00187;TMPRSS9|Q7Z410;CASP3|P42574;ABCG2|Q9UNQ0;PEPD|P12955;TERT|O14746;ACR|P10323;HGFAC|Q04756;FOS|P01100;GPX1|P07203;KCNK15|Q9H427;BCHE|P06276;KLK10|O43240;STS|P08842;GPX2|P18283;KCNK12|Q9HB15;GPX5|O75715;PLAU|P00749;MMAA|Q8I…
CIDm00000402|sulphur-33	RPL29|P47914;DPEP2|Q9H4A9;CYP2B6|P20813;FTMT|Q8N4E7;XPNPEP1|Q9NQW7;DRD1|P21728;KCND3|Q9UK17;NR3C2|P08235;CYP2A7|P20853;SLC26A3|P40879;TXNRD3|Q86VQ6;EDN1|P05305;ALDH7A1|P49419;NR2F6|P10588;RXRG|P48443;FMO4|P31512;IREB2|P48200;MGAM|O43451;BHMT2|Q9H2M3;CASP3|P42574;ESRRG|P62508;ABCG2|Q9UNQ0;VTN|P04004;ARSE|P51690;CYP2S1|Q96SQ9;MTHFR|P42898;ESRRB|O95718;HPX|P02790;GPX1|P07203;BCHE|P06276;NR3C1|P04150…
CIDm00447348|SCHEMBL13151760	CXCL14|O95715;CDC42BPB|Q9Y5S2;TXK|P42681;FGFR4|P22455;ISLR|O14498;ITK|Q08881;JAK3|P52333;MATK|P42679;ADK|P55263;UGDH|O60701;CHST2|Q9Y4C5;OAS2|P29728;OAS1|P00973;LCK|P06239;PLOD2|O00469;FYN|P06241;AKR1B1|P15121;PGR|P06401;MET|P08581;DCTD|P32321;DLAT|P10515;DCN|P07585;TIE1|P35590;FMOD|Q06828;EPHB6|O15197;UPP2|O95045;TMPRSS2|O15393;PDGFRA|P16234;EPHA7|Q15375;ASPN|Q9BXN1;FGFRL1|Q8N441;EPHB1|P54762;EP…
CIDm71597784|AGN-PC-0JHQMH	SP3|Q02447;CNTF|Q96JP5;ZNF384|Q8TF68;OSBPL2|Q8N2R0;SP1|P08047
CIDm00000961|	NMNAT1|Q9HAN9;DPEP2|Q9H4A9;PSMB6|P28072;NDST2|P52849;CYBA|P13498;CYP2B6|P20813;FTMT|Q8N4E7;SLC25A15|Q9Y619;COQ6|Q9Y2Z9;SLC9A3|P48764;ABCG8|Q9H221;CD36|P16671;LDLR|P01130;PLA2G4A|P47712;FABP3|P05413;LOXL4|Q96JB6;LDHC|P07864;IFNA8|P32881;FOLH1|Q04609;PGLS|O95336;CA5B|Q9Y2D0;IMPDH2|P12268;VCAM1|P19320;SLC10A1|Q14973;CD79A|P11912;CYP7A1|P22680;ABCA3|Q99758;ACAA1|P09110;CYP2A7|P20853;PPY|P01298;NT5C1A…
CIDm00002907|ZINC00155694	CYP2B6|P20813;GRM5|P41594;GZMM|P51124;LDHC|P07864;IFNA8|P32881;STMN3|Q9NZ72;VCAM1|P19320;CD79A|P11912;ITGAM|P11215;MME|P08473;TAT|P17735;EDN1|P05305;ERBB4|Q15303;KLK5|Q9Y337;MASP2|O00187;TMPRSS9|Q7Z410;CASP3|P42574;TLR7|Q9NYK1;ABCG2|Q9UNQ0;ACR|P10323;IFNA6|P05013;IFNG|P01579;HGFAC|Q04756;MX1|P20591;FOS|P01100;GPX1|P07203;CASP9|P55211;BCHE|P06276;HRAS|P01112;GOT2|P00505;KLK10|O43240;IL2RA|P01589;G…
CIDm00000965|zirconyl oleate	CYSLTR1|Q9Y271;CD36|P16671;LDLR|P01130;GRM5|P41594;FABP3|P05413;NR3C2|P08235;VCAM1|P19320;COG2|Q14746;ZDHHC9|Q9Y397;ABCA1|O95477;ADCY6|O43306;EDN1|P05305;HBQ1|P09105;ABCD4|O14678;AGPAT2|O15120;APOA4|P06727;NR2F6|P10588;SREBF2|Q12772;RXRG|P48443;AVPR1A|P37288;SLC2A2|P11168;CTSC|P53634;PCSK1|P29120;MGAM|O43451;PLCB3|Q01970;CASP3|P42574;TLR7|Q9NYK1;ADRA1D|P25100;CYGB|Q8WWM9;ESRRG|P62508;ABCG2|Q9UNQ0…
CIDm00001175|[11C]-Uric Acid	COQ6|Q9Y2Z9;SLC9A3|P48764;LDHC|P07864;VCAM1|P19320;CD79A|P11912;CYP7A1|P22680;ANGPT2|O15123;ACAA1|P09110;COG2|Q14746;ITGAM|P11215;AMBP|P02760;SLC2A2|P11168;SLC22A9|Q8IVM8;MGAM|O43451;CASP3|P42574;TLR7|Q9NYK1;CYGB|Q8WWM9;ABCG2|Q9UNQ0;G6PC|P35575;HPSE|Q9Y251;GPX1|P07203;CYP7B1|O75881;CLPP|Q16740;GOT2|P00505;GPX2|P18283;CACNB2|Q08289;CXCL10|P02778;APOB|P04114;P2RX7|Q99572;IL1A|P01583;ADA|P00813;SLC2…
CIDm11020241|SCHEMBL11555670	BCAT2|O15382;LDHC|P07864;CA5B|Q9Y2D0;CYP7A1|P22680;COG2|Q14746;ABCA1|O95477;AANAT|Q16613;ADCY6|O43306;CACNB3|P54284;PCSK1|P29120;MGAM|O43451;SP3|Q02447;CASP3|P42574;HPX|P02790;PCSK9|Q8NBP7;TNFRSF11B|O00300;GPX1|P07203;CA9|Q16790;PCSK4|Q6UW60;GOT2|P00505;GPX2|P18283;EDNRB|P24530;ESD|P10768;HIF1A|Q16665;LIPG|Q9Y5X9;PRDX5|P30044;CXCL10|P02778;GPX5|O75715;MMAB|Q96EY8;TYR|P14679;APOB|P04114;MMAA|Q8IVH…
CIDm00000174|methanol/methanol-d1	DPEP2|Q9H4A9;BCAT2|O15382;SORD|Q00796;MYO6|Q9UM54;MYH7|P12883;CYP2B6|P20813;FTMT|Q8N4E7;XPNPEP1|Q9NQW7;LDHC|P07864;IFNA8|P32881;GDNF|P39905;PGLS|O95336;NR3C2|P08235;IMPDH2|P12268;CDC42BPB|Q9Y5S2;MYO7B|Q6PIF6;CD79A|P11912;CYP7A1|P22680;ACAA1|P09110;CYP2A7|P20853;ITGAM|P11215;EHHADH|Q08426;TXNRD3|Q86VQ6;MME|P08473;TAT|P17735;AANAT|Q16613;POLI|Q9UNA4;MST1R|Q04912;ALDH7A1|P49419;RDH14|Q9HBH5;APOM|O95…
CIDm00000231|SCHEMBL5720005	CYSLTR1|Q9Y271;PPBP|P02775;CYP2B6|P20813;CD36|P16671;PLA2G4A|P47712;FABP3|P05413;GZMM|P51124;IMPDH2|P12268;VCAM1|P19320;CD79A|P11912;CYP7A1|P22680;CYP2A7|P20853;SCNN1D|P51172;NCOA1|Q15788;COG2|Q14746;ITGAM|P11215;ABCA1|O95477;EDN1|P05305;KLK5|Q9Y337;MAPK14|Q16539;SREBF2|Q12772;GPLD1|P80108;TLL1|O43897;GYS1|P13807;CTSC|P53634;MASP2|O00187;TMPRSS9|Q7Z410;CYP4F2|P78329;IGFBP7|Q16270;CASP3|P42574;ABC…
CIDm00002116|SCHEMBL14297170	RPL29|P47914;PSMB6|P28072;SORD|Q00796;CYBA|P13498;MYO6|Q9UM54;CYP2B6|P20813;CD36|P16671;FABP3|P05413;GZMM|P51124;LDHC|P07864;FOLH1|Q04609;VCAM1|P19320;CD79A|P11912;COG2|Q14746;SORT1|Q99523;MME|P08473;POLI|Q9UNA4;ADCY6|O43306;KLK5|Q9Y337;APOM|O95445;STAG2|Q8N3U4;AMY2A|P04746;PSMB3|P49720;CHST6|Q9GZX3;MASP2|O00187;MGAM|O43451;TMPRSS9|Q7Z410;EFEMP2|O95967;CYP4F2|P78329;CASP3|P42574;ABCG2|Q9UNQ0;MDK|…
CIDm71563398|CHEMBL2403340	GABRR1|P24046;BCAT2|O15382;MYO6|Q9UM54;ABCG8|Q9H221;KCNQ1|P51787;ABCA3|Q99758;ABCA1|O95477;ABCA10|Q8WWZ4;PCSK1|P29120;MASP2|O00187;ABCA7|Q8IZY2;ATP1A2|P50993;BCHE|P06276;HRAS|P01112;PCSK4|Q6UW60;UGT2B28|Q9BY64;UGT2B15|P54855;AQP5|P55064;DPP4|P27487;DIO3|P55073;IRS1|P35568;ACO2|Q99798;FASN|P49327;DGCR6|Q14129;UGT1A5|P35504;UGT2B4|P06133;CPA2|P48052;CRYZ|Q08257;DPP9|Q86TI2;FURIN|P09958;GUSB|P08236;…
CIDm00003367|ZINC03875977	BCAT2|O15382;CYBA|P13498;DRD1|P21728;IMPDH2|P12268;CD79A|P11912;OPRL1|P41146;MME|P08473;HRH3|Q9Y5N1;ABCD4|O14678;HDAC8|Q9BY41;LPGAT1|Q92604;AVPR1A|P37288;AGPAT3|Q9NRZ7;CASP3|P42574;ADRA1D|P25100;TERT|O14746;VTN|P04004;HDAC2|Q92769;HPX|P02790;HDAC3|O15379;CASP9|P55211;MMP24|Q9Y5R2;MMP17|Q9ULZ9;BDKRB1|P46663;GPR37L1|O60883;ADRA2A|P08913;ATM|Q13315;EDNRB|P24530;ADK|P55263;MMP15|P51511;GABRA6|Q16445;…
CIDm00000602|DL-Alanine-13C3	PSMB6|P28072;BCAT2|O15382;SORD|Q00796;CYP2B6|P20813;CD36|P16671;SLC7A2|P52569;GZMM|P51124;LDHC|P07864;IFNA8|P32881;IMPDH2|P12268;SLC10A1|Q14973;CD79A|P11912;PPY|P01298;SCN5A|Q14524;SLC6A12|P48065;COG2|Q14746;ITGAM|P11215;TXNRD3|Q86VQ6;MME|P08473;TNNT1|P13805;TAT|P17735;POLI|Q9UNA4;ERBB4|Q15303;ALDH7A1|P49419;KLK5|Q9Y337;RPS6KA2|Q15349;RYR2|Q92736;ABCD4|O14678;MAPK14|Q16539;RXRG|P48443;SLC6A13|Q9N…
CIDm00001071|Zuretinol	COQ6|Q9Y2Z9;CD36|P16671;LDLR|P01130;FABP3|P05413;GZMM|P51124;CD79A|P11912;CYP7A1|P22680;AMBP|P02760;EDN1|P05305;KLK5|Q9Y337;RDH14|Q9HBH5;APOA4|P06727;RXRG|P48443;TLL1|O43897;MASP2|O00187;MGAM|O43451;TMPRSS9|Q7Z410;CASP3|P42574;KCNH7|Q9NS40;ACR|P10323;MTHFR|P42898;IFNG|P01579;HGFAC|Q04756;FOS|P01100;TNFRSF11B|O00300;SLURP1|P55000;GPX1|P07203;NR3C1|P04150;HRAS|P01112;CLPP|Q16740;GOT2|P00505;KLK10|O…
CIDm00000611|d-glutamate-meso-d	NMNAT1|Q9HAN9;DPEP2|Q9H4A9;PSMB6|P28072;BCAT2|O15382;CYSLTR1|Q9Y271;PRKCSH|P14314;PPBP|P02775;GRM5|P41594;LDHC|P07864;GDNF|P39905;FOLH1|Q04609;KCND3|Q9UK17;KCNQ1|P51787;CD79A|P11912;PPY|P01298;OPRL1|P41146;PROS1|P07225;TNNT1|P13805;TAT|P17735;P2RY14|Q15391;ADCY6|O43306;HRH3|Q9Y5N1;EDN1|P05305;ALDH7A1|P49419;CACNA1I|Q9P0X4;STAG2|Q8N3U4;KCNA10|Q16322;PSMB3|P49720;AVPR1A|P37288;NAALAD2|Q9Y3Q0;GYS1|P…
CIDm00086367|n-[4-methyl-6-cyclopropylpyrimidin-2-yl]aniline	CYP2B6|P20813;CA5B|Q9Y2D0;CYP7A1|P22680;LAP3|P28838;CYP4F2|P78329;CASP3|P42574;ITK|Q08881;ATP1A2|P50993;CYP7B1|O75881;CYP4F3|Q08477;MYL7|Q01449;LDHD|Q86WU2;AQP5|P55064;GPR148|Q8TDV2;OAS2|P29728;CYP4Z1|Q86W10;HTR1D|P28221;FASN|P49327;NANOS1|Q8WY41;ITIH4|Q14624;OAS1|P00973;ITIH1|P19827;CRYZ|Q08257;CYP39A1|Q9NYL5;CYP26A1|O43174;ITIH3|Q06033;HTR1B|P28222;PRDX1|Q06830;CYP2F1|P24903;CA8|P35219;PRDX3|P3…
CIDm00439605|d-lysinamide	SP3|Q02447;AOC2|O75106;CNTF|Q96JP5;AOC3|Q16853;GFPT1|Q06210;HPD|P32754;LALBA|P00709;ZNF384|Q8TF68;OSBPL2|Q8N2R0;SP1|P08047;GFPT2|O94808
CIDm00000280|CID9920366	NMNAT1|Q9HAN9;BCAT2|O15382;MYH7|P12883;MEF2A|Q02078;CD36|P16671;LDLR|P01130;GZMM|P51124;LDHC|P07864;GDNF|P39905;PGLS|O95336;CA5B|Q9Y2D0;IMPDH2|P12268;VCAM1|P19320;CDC42BPB|Q9Y5S2;LRP5|O75197;CD79A|P11912;ANGPT2|O15123;SCN5A|Q14524;SLC26A3|P40879;ITGAM|P11215;TXK|P42681;ABCA1|O95477;SORT1|Q99523;SCNN1A|P37088;PROS1|P07225;MME|P08473;FGFR4|P22455;TNNT1|P13805;TAT|P17735;AANAT|Q16613;POLI|Q9UNA4;EDN…
CIDm00004939|CID9931511	LDHC|P07864;IFNA8|P32881;CD79A|P11912;SLC26A3|P40879;ITGAM|P11215;CASP6|P55212;ANXA2|P07355;BCL2L2|Q92843;CASP3|P42574;ABCG2|Q9UNQ0;TERT|O14746;MDK|P21741;HDAC2|Q92769;IFNA17|P01571;IFNA6|P05013;IFNG|P01579;MX1|P20591;FOS|P01100;CASP9|P55211;BCHE|P06276;NR3C1|P04150;HRAS|P01112;IL2RA|P01589;BCL2L11|O43521;ATM|Q13315;TK2|O00142;EP300|Q09472;ALDH1A1|P00352;RAD52|P43351;ANXA8|Q5VT79;APAF1|O14727;UMP…
CIDm00005637|U-120	CYP2B6|P20813;PLA2G4A|P47712;CDC42BPB|Q9Y5S2;TXK|P42681;FGFR4|P22455;EDN1|P05305;RPS6KA2|Q15349;MAPK14|Q16539;CTSC|P53634;CASP3|P42574;MAPK12|P53778;MDK|P21741;ITK|Q08881;IFNG|P01579;PCSK9|Q8NBP7;JAK3|P52333;FOS|P01100;TNFRSF11B|O00300;MATK|P42679;HRAS|P01112;DGAT2|Q96PD7;BCL2L11|O43521;RB1|P06400;HIF1A|Q16665;MYC|P01106;MMP10|P09238;NCOR2|Q9Y618;CYBB|P04839;MAP2K2|P36507;MAP2K3|P46734;BDNF|P2356…
CIDm00003676|CHEMBL3278065	SLC9A3|P48764;GZMM|P51124;CYP2A7|P20853;SCN5A|Q14524;KLK5|Q9Y337;MASP2|O00187;TMPRSS9|Q7Z410;CASP3|P42574;ACR|P10323;CYP2S1|Q96SQ9;HGFAC|Q04756;FOS|P01100;ATP1A2|P50993;CASP9|P55211;BCHE|P06276;NR3C1|P04150;KCNN2|Q9H2S1;KLK10|O43240;UMPS|P11172;KCNH2|Q12809;TRPA1|O75762;LAMA2|P24043;PLAU|P00749;PRSS8|Q16651;IRS1|P35568;P2RX3|P56373;ADA|P00813;SLC1A1|P43005;CYP4Z1|Q86W10;PRSS3|P35030;KLK1|P06870;O…
CIDm00006325|olefiant gas	FOLH1|Q04609;CDC42BPB|Q9Y5S2;ITGAM|P11215;TXK|P42681;FGFR4|P22455;TAT|P17735;P2RY14|Q15391;POLI|Q9UNA4;LAP3|P28838;NAALAD2|Q9Y3Q0;MGAM|O43451;PRKACB|P22694;ITK|Q08881;HPSE|Q9Y251;JAK3|P52333;FOS|P01100;TNFRSF11B|O00300;TFR2|Q9UP52;MATK|P42679;GOT2|P00505;ALOX12B|O75342;UGDH|O60701;ALOXE3|Q9BYJ1;MYC|P01106;TYR|P14679;CYBB|P04839;CHIA|Q9BZP6;FDFT1|P37268;TYMS|P04818;WDR5|P61964;CA2|P00918;ALOX5|P09…
CIDm04839170|CID4839170	SP3|Q02447;CNTF|Q96JP5;ZNF384|Q8TF68;OSBPL2|Q8N2R0;SP1|P08047
CIDm00008778|{sodium dodecyl sulphate	MYH7|P12883;CYP2B6|P20813;XPNPEP1|Q9NQW7;GZMM|P51124;LDHC|P07864;CD79A|P11912;ITGAM|P11215;ABCA1|O95477;ERBB4|Q15303;KLK5|Q9Y337;ABCA10|Q8WWZ4;MAPK14|Q16539;LAP3|P28838;ANXA2|P07355;MASP2|O00187;MGAM|O43451;TMPRSS9|Q7Z410;CASP3|P42574;ABCG2|Q9UNQ0;TERT|O14746;MDK|P21741;ACR|P10323;VTN|P04004;IFNG|P01579;HGFAC|Q04756;FOS|P01100;GPX1|P07203;BCHE|P06276;NR3C1|P04150;HRAS|P01112;PSMC4|P43686;GOT2|P00…
CIDm00107898|SCHEMBL533833	NMNAT1|Q9HAN9;MEF2A|Q02078;DRD1|P21728;TNNT1|P13805;ERBB4|Q15303;CASP3|P42574;TLR7|Q9NYK1;TERT|O14746;MDK|P21741;FOS|P01100;CASP9|P55211;HRAS|P01112;BCL2L11|O43521;ATM|Q13315;TK2|O00142;EP300|Q09472;RB1|P06400;HIF1A|Q16665;MYC|P01106;PPIF|P30405;CCNB1|P14635;PRSS3|P35030;GSTA1|P08263;CCL4|P13236;CDKN1B|P46527;CRYZ|Q08257;PGR|P06401;CCKAR|P32238;CCNE2|O96020;PCK2|Q16822;DRD5|P21918;MMP2|P08253;TFR…
CIDm00000305|SCHEMBL1332010	CD36|P16671;LDLR|P01130;FABP3|P05413;HTR3E|A5X5Y0;FOLH1|Q04609;SLC16A2|P36021;SLC7A6|Q92536;ABCA3|Q99758;SCN5A|Q14524;SLC6A12|P48065;ABCA1|O95477;SORT1|Q99523;SCNN1A|P37088;ALDH7A1|P49419;AGPAT2|O15120;SREBF2|Q12772;GPLD1|P80108;GAP43|P17677;NAALAD2|Q9Y3Q0;CTSC|P53634;MGAM|O43451;BHMT2|Q9H2M3;CASP3|P42574;ABCG2|Q9UNQ0;ACR|P10323;MTHFR|P42898;FOS|P01100;BCHE|P06276;NR3C1|P04150;TFR2|Q9UP52;MATK|P4…
CIDm46209401|US8497274, 74	MAPK14|Q16539;SP3|Q02447;CNTF|Q96JP5;CHEK1|O14757;RAF1|P04049;GSK3B|P49841;EHMT1|Q9H9B1;ZNF384|Q8TF68;OSBPL2|Q8N2R0;SP1|P08047
CIDm00016596|CID9933753	SP3|Q02447;KCNAB1|Q14722;CNTF|Q96JP5;AKR7A2|O43488;DDC|P20711;ZNF384|Q8TF68;OSBPL2|Q8N2R0;SP1|P08047
CIDm02776321|[2-(thiophen-2-yl)-1,3-thiazol-4-yl]methanamine	GZMM|P51124;KLK5|Q9Y337;MAPK14|Q16539;MASP2|O00187;TMPRSS9|Q7Z410;TLR7|Q9NYK1;ISLR|O14498;ACR|P10323;HGFAC|Q04756;CLPP|Q16740;KLK10|O43240;EHD4|Q9H223;AGPAT5|Q9NUQ2;PLAU|P00749;TBL1Y|Q9BQ87;PRSS8|Q16651;BDNF|P23560;PRSS3|P35030;KLK1|P06870;F11|P03951;F7|P08709;DPP7|Q9UHL4;GZMB|P10144;NAGS|Q8N159;DLAT|P10515;DCN|P07585;HABP2|Q14520;ACE2|Q9BYF1;FMOD|Q06828;PRSS22|Q9GZN4;LPA|P08519;CHDH|Q8NE62;EIF2S…
CIDm00000702|(1S)-1-deuterioethanol	SORD|Q00796;CYBA|P13498;MYH7|P12883;CYP2B6|P20813;MEF2A|Q02078;XPNPEP1|Q9NQW7;DRD1|P21728;ABCG8|Q9H221;CD36|P16671;LDLR|P01130;GRM5|P41594;GZMM|P51124;HTR3E|A5X5Y0;LDHC|P07864;GDNF|P39905;PGLS|O95336;VCAM1|P19320;LRP5|O75197;CD79A|P11912;ABCA3|Q99758;CYP2A7|P20853;PPY|P01298;SCNN1D|P51172;SCN5A|Q14524;SLC26A3|P40879;ITGAM|P11215;ABCA1|O95477;EHHADH|Q08426;SORT1|Q99523;SCNN1A|P37088;MME|P08473;FGF…
CIDm00135074|n-Heptyl	CYP2B6|P20813;DRD1|P21728;ABCG8|Q9H221;CYP7A1|P22680;CYP2A7|P20853;COG2|Q14746;EHHADH|Q08426;OPRL1|P41146;SLC24A4|Q8NFF2;FGFR4|P22455;SLCO1C1|Q9NYB5;HRH3|Q9Y5N1;HBQ1|P09105;AVPR1A|P37288;CYP4F2|P78329;ADRA1D|P25100;CYGB|Q8WWM9;ARSE|P51690;CYP2S1|Q96SQ9;CYP7B1|O75881;CHSY1|Q86X52;HBZ|P02008;BDKRB1|P46663;STS|P08842;CYP4F3|Q08477;GPR37L1|O60883;ADRA2A|P08913;CYP11B2|P19099;EDNRB|P24530;HTR2C|P28335…
CIDm00002767|azane;platinum-195(2+);dichloride	ACVR1C|Q8NER5;CYP2B6|P20813;LDHC|P07864;IMPDH2|P12268;CYP7A1|P22680;CYP2A7|P20853;TXK|P42681;TXNRD3|Q86VQ6;MME|P08473;POLI|Q9UNA4;EDN1|P05305;ERBB4|Q15303;CASP6|P55212;MAPK14|Q16539;AMY2A|P04746;PPP1R1B|Q9UD71;BCL2L2|Q92843;CYP4F2|P78329;CASP3|P42574;ABCG2|Q9UNQ0;TERT|O14746;MAPK12|P53778;MDK|P21741;CYP2S1|Q96SQ9;SCN3B|Q9NY72;PCSK9|Q8NBP7;JAK3|P52333;FOS|P01100;GPX1|P07203;CASP9|P55211;CYP7B1|O75…
CIDm00009330|beta-Diethylaminoethyl benzilate hydrochloride	TAT|P17735;MGAM|O43451;SP3|Q02447;BCHE|P06276;SLC3A1|Q07837;APAF1|O14727;OAS2|P29728;CNTF|Q96JP5;OAS1|P00973;SLC3A2|P08195;UBA52|P62987;OAS3|Q9Y6K5;OASL|Q15646;ACHE|P22303;ZNF384|Q8TF68;OXTR|P30559;OSBPL2|Q8N2R0;CHRM1|P11229;IMPA1|P29218;CHRM2|P08172;SP1|P08047;GAA|P10253
CIDm00005311|zolinza	NMNAT1|Q9HAN9;HDAC8|Q9BY41;GMFB|P60983;CASP3|P42574;HDAC2|Q92769;HPSE|Q9Y251;HDAC3|O15379;CASP9|P55211;HRAS|P01112;UGT2B28|Q9BY64;UGT2B15|P54855;BCL2L11|O43521;ATM|Q13315;FPGS|Q05932;ADK|P55263;EP300|Q09472;ENPEP|Q07075;RB1|P06400;HIF1A|Q16665;CCL20|P78556;MYC|P01106;CXCL9|Q07325;PRDX5|P30044;CXCL10|P02778;IL1A|P01583;NCOR2|Q9Y618;CCNB1|P14635;ADA|P00813;SLC1A1|P43005;CASP2|P42575;ALOX15|P16050;I…
CIDm00000264|CID9812753	CYSLTR1|Q9Y271;MYH7|P12883;SLC9A3|P48764;GRM5|P41594;GZMM|P51124;CD79A|P11912;ACAA1|P09110;GINS1|Q14691;SLC26A3|P40879;EHHADH|Q08426;MME|P08473;EDN1|P05305;KLK5|Q9Y337;RPS6KA2|Q15349;RPS6KA4|O75676;MAPK14|Q16539;HDAC8|Q9BY41;AVPR1A|P37288;SLC2A2|P11168;PPP1R1B|Q9UD71;MASP2|O00187;SP3|Q02447;TMPRSS9|Q7Z410;PLCB3|Q01970;CASP3|P42574;ADRA1D|P25100;CYGB|Q8WWM9;ACR|P10323;HDAC2|Q92769;HPSE|Q9Y251;IFNG…
CIDm00010153|ZINC01665312	PLA2G4A|P47712;SP3|Q02447;CNTF|Q96JP5;CYP27A1|Q02318;ZNF384|Q8TF68;OSBPL2|Q8N2R0;SP1|P08047
CIDm00735863|Zinc00153754	ABCG8|Q9H221;ABCA3|Q99758;ABCA1|O95477;ABCA10|Q8WWZ4;BCL2L2|Q92843;SP3|Q02447;ABCG2|Q9UNQ0;ABCA7|Q8IZY2;DGAT2|Q96PD7;CNTF|Q96JP5;ABCA12|Q86UK0;ABCA5|Q8WWZ7;ABCA6|Q8N139;ABCA9|Q8IUA7;ABCA8|O94911;ABCA13|Q86UQ4;LCAT|P04180;ZNF384|Q8TF68;OSBPL2|Q8N2R0;SOAT1|P35610;SP1|P08047;SOAT2|O75908
CIDm86583374|polyinosinic:polycytidylic acid	MEF2A|Q02078;GZMM|P51124;IFNA8|P32881;CD79A|P11912;ITGAM|P11215;KLK5|Q9Y337;MASP2|O00187;TMPRSS9|Q7Z410;TLR7|Q9NYK1;ACR|P10323;IFNA6|P05013;IFNG|P01579;HGFAC|Q04756;MX1|P20591;KLK10|O43240;IL2RA|P01589;MYL7|Q01449;IL13|P35225;CXCL3|P19876;CXCL9|Q07325;CXCL10|P02778;PLAU|P00749;PRSS8|Q16651;TNNC2|P02585;MEF2D|Q14814;PRSS3|P35030;KLK1|P06870;OAS1|P00973;ALOX5|P09917;CCL4|P13236;IFNA5|P01569;F11|P03…
CIDm00000753|glycerol-d	FKBP14|Q9NWM8;NMNAT1|Q9HAN9;DPEP2|Q9H4A9;PSMB6|P28072;BCAT2|O15382;SORD|Q00796;MYO6|Q9UM54;MYH7|P12883;CYP2B6|P20813;FTMT|Q8N4E7;COQ6|Q9Y2Z9;XPNPEP1|Q9NQW7;KCNN4|O15554;CD36|P16671;FABP3|P05413;GZMM|P51124;LDHC|P07864;PGLS|O95336;IMPDH2|P12268;FKBP2|P26885;MYO7B|Q6PIF6;CD79A|P11912;CYP7A1|P22680;ACAA1|P09110;CYP2A7|P20853;PPY|P01298;F13B|P05160;SLC26A3|P40879;ITGAM|P11215;AMBP|P02760;EHHADH|Q0842…
CIDm00002249|atenolol-d(7)	DRD1|P21728;CD36|P16671;KCND3|Q9UK17;KCNQ1|P51787;CDC42BPB|Q9Y5S2;ABCA3|Q99758;TXK|P42681;ABCA1|O95477;OPRL1|P41146;MME|P08473;FGFR4|P22455;HRH3|Q9Y5N1;CACNA1I|Q9P0X4;ABCA10|Q8WWZ4;RYR2|Q92736;KCNA10|Q16322;AVPR1A|P37288;CASP3|P42574;ADRA1D|P25100;KCNH7|Q9NS40;ARSE|P51690;ITK|Q08881;JAK3|P52333;ABCA7|Q8IZY2;MATK|P42679;KCNV2|Q8TDN2;BDKRB1|P46663;STS|P08842;GPR37L1|O60883;ADRA2A|P08913;KCNG1|Q9UIX…
CIDm00001764|SCHEMBL6692026	COL22A1|Q8NFW1;OPRL1|P41146;ADCY6|O43306;KCNJ3|P48549;MGAM|O43451;CLTC|Q00610;FOS|P01100;HRAS|P01112;BDKRB1|P46663;GNAL|P38405;PLCB1|Q9NQ66;SAP30|O75446;PLCG2|P16885;TUBG1|P23258;GNAI3|P08754;GPR148|Q8TDV2;MTNR1A|P48039;TGM3|Q08188;NPR1|P16066;MAP2K2|P36507;NMT2|O60551;HTR1D|P28221;PDYN|P01213;NMT1|P30419;CLTCL1|P53675;IKBKG|Q9Y6K9;ADCY2|Q08462;ADAMTS2|O95450;MYLK|Q15746;HTR2A|P28223;KCNC2|Q96PR1…
CIDm00193344|SCHEMBL1527409	MYO6|Q9UM54;MYH7|P12883;MYO7B|Q6PIF6;SP3|Q02447;TLR7|Q9NYK1;ISLR|O14498;KCNH7|Q9NS40;MYL7|Q01449;KCNH1|O95259;TUBG1|P23258;KCNH2|Q12809;IL13|P35225;GNAI3|P08754;TNNC2|P02585;KCNH6|Q9H252;HCN3|Q9P1Z3;MYO18A|Q92614;CNTF|Q96JP5;MYO3B|Q8WXR4;WDR5|P61964;ITIH4|Q14624;ITIH1|P19827;MYH13|Q9UKX3;MYL1|P05976;GNA15|P30679;ITIH3|Q06033;MYH4|Q9Y623;KCNH5|Q8NCM2;DCN|P07585;MYO5A|Q9Y4I1;DPYD|Q12882;FMOD|Q06828…
CIDm00001104|(2R,3S)-1,3-ditritiooxyoctadec-4-en-2-amine	SLC9A3|P48764;GZMM|P51124;PROS1|P07225;KLK5|Q9Y337;GPLD1|P80108;TLL1|O43897;GYS1|P13807;MASP2|O00187;MGAM|O43451;TMPRSS9|Q7Z410;PRKACB|P22694;CASP3|P42574;ACR|P10323;RAD17|O75943;HGFAC|Q04756;NPC1L1|Q9UHC9;KLK10|O43240;KCNH1|O95259;GRM4|Q14833;ESD|P10768;PLAU|P00749;PRSS8|Q16651;IRS1|P35568;SERPINA1|P01009;PRSS3|P35030;SMPD3|Q9NY59;KLK1|P06870;SMPD2|O60906;ADIPOR1|Q96A54;FYN|P06241;F11|P03951;F7|…
CIDm00005978|SCHEMBL15474330	PLA1A|Q53H76;CYSLTR1|Q9Y271;SORD|Q00796;LDHC|P07864;VCAM1|P19320;LRP5|O75197;CD79A|P11912;ITGAM|P11215;MME|P08473;FGFR4|P22455;SLCO1C1|Q9NYB5;TAT|P17735;CASP6|P55212;CLIC2|O15247;PPP1R1B|Q9UD71;GMFB|P60983;IREB2|P48200;ANXA2|P07355;KCNMB1|Q16558;CYP4F2|P78329;CASP3|P42574;ABCG2|Q9UNQ0;IFNG|P01579;HS2ST1|Q7LGA3;GPX1|P07203;CASP9|P55211;HRAS|P01112;KCNN2|Q9H2S1;GOT2|P00505;STS|P08842;CYP4F3|Q08477;…
CIDm00023985|gold-198	BCAT2|O15382;ACVR1C|Q8NER5;SLC9A3|P48764;CD36|P16671;LDHC|P07864;IFNA8|P32881;VCAM1|P19320;CDC42BPB|Q9Y5S2;SLC10A1|Q14973;CD79A|P11912;PPY|P01298;COG2|Q14746;ITGAM|P11215;TXK|P42681;EHHADH|Q08426;TXNRD3|Q86VQ6;PROS1|P07225;MME|P08473;FGFR4|P22455;TNNT1|P13805;AANAT|Q16613;MAPK14|Q16539;STAG2|Q8N3U4;TPST1|O60507;KCNA10|Q16322;TLL1|O43897;ANXA2|P07355;GNPNAT1|Q96EK6;MGAM|O43451;SP3|Q02447;DGUOK|Q16…
CIDm00000205|s-allo-threonine	PSMB6|P28072;BCAT2|O15382;SORD|Q00796;SLC12A4|Q9UP95;PSMB3|P49720;ABCG2|Q9UNQ0;TNFRSF11B|O00300;PSMC4|P43686;SLC1A3|P43003;ATM|Q13315;UMPS|P11172;PSMD4|P55036;MYC|P01106;PSMC2|P35998;MEF2D|Q14814;SLC1A1|P43005;FASN|P49327;PSMA6|P60900;BMPR1A|P36894;PSMA4|P25789;PSMA1|P25786;FYN|P06241;LNPEP|Q9UIQ6;DENR|O43583;GPT2|Q8TD30;SLC3A2|P08195;PRDX1|Q06830;DPYD|Q12882;PRDX3|P30048;PCK2|Q16822;UBA52|P62987…
CIDm00107918|SCHEMBL12376531	ABCA3|Q99758;ABCA1|O95477;TAT|P17735;ABCA10|Q8WWZ4;TPST1|O60507;MASP2|O00187;TLR7|Q9NYK1;ABCG2|Q9UNQ0;ABCF2|Q9UG63;MSR1|P21757;IFNG|P01579;MX1|P20591;ABCA7|Q8IZY2;CASP9|P55211;BCHE|P06276;TRPA1|O75762;CXCL10|P02778;OAS2|P29728;PPIF|P30405;IFNA2|P01563;OAS1|P00973;ABCC1|P33527;IFIT3|O14879;NFKBIA|P25963;TNNI3K|Q59H18;ABCA12|Q86UK0;ABCF1|Q8NE71;ABCA5|Q8WWZ7;ABCE1|P61221;PLA2G6|O60733;OAS3|Q9Y6K5;AB…
CIDm00005590|4-tert-Octylphenol-3,5-d2 monoethoxylate solution	NMNAT1|Q9HAN9;ACVR1C|Q8NER5;MYO6|Q9UM54;MYH7|P12883;MEF2A|Q02078;SLC9A3|P48764;CD36|P16671;LDLR|P01130;LDHC|P07864;GDNF|P39905;KCNQ1|P51787;VCAM1|P19320;LRP5|O75197;CD79A|P11912;CYP7A1|P22680;SLC26A3|P40879;ITGAM|P11215;ABCA1|O95477;SORT1|Q99523;MME|P08473;TNNT1|P13805;TAT|P17735;POLI|Q9UNA4;ERBB4|Q15303;CASP6|P55212;RPS6KA2|Q15349;RPS6KA4|O75676;MAPK14|Q16539;TLL1|O43897;GAP43|P17677;ANXA2|P0735…
CIDm00007870|SCHEMBL1331651	BCAT2|O15382;XPNPEP1|Q9NQW7;LDLR|P01130;GZMM|P51124;LDHC|P07864;COL7A1|Q02388;KCND3|Q9UK17;KCNQ1|P51787;ACAA1|P09110;F13B|P05160;EHHADH|Q08426;SLC8A2|Q9UPR5;TXNRD3|Q86VQ6;AANAT|Q16613;ALDH7A1|P49419;KLK5|Q9Y337;CACNA1I|Q9P0X4;CASP6|P55212;RDH14|Q9HBH5;KCNJ3|P48549;KCNA10|Q16322;AMY2A|P04746;LAP3|P28838;GNPNAT1|Q96EK6;MASP2|O00187;SP3|Q02447;TMPRSS9|Q7Z410;PRKACB|P22694;CASP3|P42574;PEPD|P12955;AC…
CIDm00000861|CID9917492	LDLR|P01130;GZMM|P51124;SLC16A2|P36021;NR3C2|P08235;SLCO1C1|Q9NYB5;KLK5|Q9Y337;NR2F6|P10588;RXRG|P48443;PCSK1|P29120;MASP2|O00187;TMPRSS9|Q7Z410;CASP3|P42574;ESRRG|P62508;ACR|P10323;ESRRB|O95718;HGFAC|Q04756;NR3C1|P04150;HRAS|P01112;KLK10|O43240;HIF1A|Q16665;MYC|P01106;AQP5|P55064;PLAU|P00749;PRSS8|Q16651;DIO3|P55073;TGM3|Q08188;RARG|P13631;PRSS3|P35030;KLK1|P06870;TGM4|P49221;CDKN1B|P46527;DIO1|…
CIDm00006410|zinc t-butyl peroxide	SORD|Q00796;XPNPEP1|Q9NQW7;KCNN4|O15554;LDLR|P01130;PLA2G4A|P47712;LDHC|P07864;COL7A1|Q02388;SLC16A2|P36021;PGLS|O95336;VCAM1|P19320;ABCA1|O95477;PROS1|P07225;MME|P08473;TNNT1|P13805;EDN1|P05305;ERBB4|Q15303;ALDH7A1|P49419;HBQ1|P09105;RDH14|Q9HBH5;MAPK14|Q16539;NR2F6|P10588;CASP3|P42574;CYGB|Q8WWM9;MX1|P20591;FOS|P01100;GPX1|P07203;CASP9|P55211;NR3C1|P04150;HBZ|P02008;GPX2|P18283;SCARB2|Q14108;AT…
CIDm23653048|AGN-PC-0OKDKM	SP3|Q02447;S100A10|P60903;CNTF|Q96JP5;S100A6|P06703;ZNF384|Q8TF68;OSBPL2|Q8N2R0;SP1|P08047
CIDm00002524|SCHEMBL10034115	APOF|Q13790;DPEP2|Q9H4A9;CXCL14|O95715;MYH7|P12883;CYP2B6|P20813;NETO1|Q8TDF5;SLC7A2|P52569;GZMM|P51124;IFNA8|P32881;GDNF|P39905;FOLH1|Q04609;COL7A1|Q02388;KCND3|Q9UK17;NR3C2|P08235;CDC42BPB|Q9Y5S2;LRP5|O75197;CD79A|P11912;CYP7A1|P22680;ANGPT2|O15123;CYP2A7|P20853;NCOA1|Q15788;F13B|P05160;GINS1|Q14691;SLC26A3|P40879;ITGAM|P11215;TXK|P42681;PDE2A|O00408;ABCA1|O95477;FGFR4|P22455;POLI|Q9UNA4;EDN1|P…
CIDm00005262|2b, sphingosine-1-phosphate	PPBP|P02775;VCAM1|P19320;PPY|P01298;ABCA1|O95477;OPRL1|P41146;P2RY14|Q15391;ADCY6|O43306;HRH3|Q9Y5N1;APOM|O95445;GPLD1|P80108;CLIC2|O15247;MGAM|O43451;CASP3|P42574;TLR7|Q9NYK1;ABCF2|Q9UG63;RAD17|O75943;BDKRB1|P46663;ADRA2A|P08913;PLCB1|Q9NQ66;LDHD|Q86WU2;GRM4|Q14833;CXCL3|P19876;CCL20|P78556;MYC|P01106;GNAI3|P08754;CXCL9|Q07325;CXCL10|P02778;CCL25|O15444;GPR148|Q8TDV2;MTNR1A|P48039;IRS1|P35568;HT…
CIDm16217327|silver;copper(1+)	SP3|Q02447;CNTF|Q96JP5;CA2|P00918;ZNF384|Q8TF68;OSBPL2|Q8N2R0;SP1|P08047
CIDm00000791|CID9989320	PSMB6|P28072;BCAT2|O15382;GZMM|P51124;KLK5|Q9Y337;PSMB3|P49720;MASP2|O00187;TMPRSS9|Q7Z410;ACR|P10323;HGFAC|Q04756;NR3C1|P04150;PSMC4|P43686;KLK10|O43240;EDNRB|P24530;UGDH|O60701;UMPS|P11172;ESD|P10768;PSMD4|P55036;PSMC2|P35998;TYR|P14679;PLAU|P00749;PRSS8|Q16651;PRSS3|P35030;KLK1|P06870;PSMA6|P60900;GSTA1|P08263;ITIH4|Q14624;PSMA4|P25789;PSMA1|P25786;SLC25A5|P05141;F11|P03951;LNPEP|Q9UIQ6;ACAA2|…
CIDm00011740|CID9907506	FKBP14|Q9NWM8;SORD|Q00796;XPNPEP1|Q9NQW7;NR3C2|P08235;IMPDH2|P12268;FKBP2|P26885;CDC42BPB|Q9Y5S2;ABCA1|O95477;RDH14|Q9HBH5;NR3C1|P04150;NLN|Q9BYT8;PMPCB|O75439;XPNPEP2|O43895;UMPS|P11172;SLC25A5|P05141;FYN|P06241;PREPL|Q4J6C6;EIF1AY|O14602;FKBP10|Q96AY3;CEACAM5|P06731;MIPEP|Q99797;DPYD|Q12882;FKBP11|Q9NYL4;HAS2|Q92819;FKBP5|Q13451;TTPA|P49638;SLC25A6|P12236;TREH|O43280;CLPX|O76031;HAS3|O00219;GMP…
CIDm00002726|CHLORPROMAZINE-D3	CYP2B6|P20813;DRD1|P21728;ABCG8|Q9H221;LDLR|P01130;PLA2G4A|P47712;GZMM|P51124;HTR3E|A5X5Y0;LRP5|O75197;ABCA3|Q99758;ABCA1|O95477;OPRL1|P41146;HTR3B|O95264;HRH3|Q9Y5N1;ALDH7A1|P49419;KLK5|Q9Y337;ABCA10|Q8WWZ4;CPZ|Q66K79;SREBF2|Q12772;AVPR1A|P37288;FMO4|P31512;MASP2|O00187;MGAM|O43451;TMPRSS9|Q7Z410;ADRA1D|P25100;ABCG2|Q9UNQ0;ACR|P10323;CLTC|Q00610;HGFAC|Q04756;ABCA7|Q8IZY2;BCHE|P06276;ALDH9A1|P491…
CIDm00002498|N-Palmitoylsphingosinee-13C2,d2	SORD|Q00796;MEF2A|Q02078;DRD1|P21728;OPRL1|P41146;POLI|Q9UNA4;HRH3|Q9Y5N1;AVPR1A|P37288;ADRA1D|P25100;RAD17|O75943;BDKRB1|P46663;GPR37L1|O60883;ADRA2A|P08913;EDNRB|P24530;HTR2C|P28335;ESD|P10768;GPR148|Q8TDV2;IRS1|P35568;NPR1|P16066;HTR1D|P28221;SSTR5|P35346;SMPD2|O60906;SSTR3|P32745;AKR1B1|P15121;ATP8A2|Q9NTI2;ADRA1B|P35368;HTR2B|P41595;HTR2A|P28223;HTR5A|P47898;PTGIR|P43119;HTR1B|P28222;CCKAR|P…
CIDm00001989|U 14812-d6	SP3|Q02447;ENPP3|O14638;KCNK10|P57789;KCNK12|Q9HB15;DCXR|Q7Z4W1;CNTF|Q96JP5;KCNK18|Q7Z418;KCNK4|Q9NYG8;KCNK13|Q9HB14;KCNK17|Q96T54;EPX|P11678;KCNK1|O00180;MPO|P05164;DDC|P20711;KCNK5|O95279;ZNF384|Q8TF68;KCNJ10|P78508;OSBPL2|Q8N2R0;SP1|P08047;LPO|P22079;KCNJ1|P48048
CIDm04604180|CID4604180	MYO6|Q9UM54;MYH7|P12883;CYP2B6|P20813;MEF2A|Q02078;XPNPEP1|Q9NQW7;CD36|P16671;LDLR|P01130;GZMM|P51124;LDHC|P07864;IFNA8|P32881;VCAM1|P19320;LRP5|O75197;CD79A|P11912;F13B|P05160;SLC26A3|P40879;ITGAM|P11215;AMBP|P02760;ABCA1|O95477;EHHADH|Q08426;MME|P08473;TNNT1|P13805;TAT|P17735;POLI|Q9UNA4;ERBB4|Q15303;ALDH7A1|P49419;RPS6KA2|Q15349;MAPK14|Q16539;LAP3|P28838;SLC6A13|Q9NSD5;SLC2A2|P11168;CTSC|P5363…
CIDm00023963|trichlorotitanium(1+) cyclopenta-2,4-dienide	PGLS|O95336;SLC26A3|P40879;PDE2A|O00408;TNNT1|P13805;TAT|P17735;AANAT|Q16613;POLI|Q9UNA4;KCNA10|Q16322;GNPNAT1|Q96EK6;MGAM|O43451;PDE6A|P16499;VTN|P04004;HPSE|Q9Y251;IFNG|P01579;PCSK9|Q8NBP7;TNFRSF11B|O00300;CLPP|Q16740;STS|P08842;FPGS|Q05932;PDE10A|Q9Y233;RAD52|P43351;SCARF2|Q96GP6;UMPS|P11172;MYC|P01106;CHIA|Q9BZP6;FASN|P49327;BMPR1A|P36894;SLC26A9|Q7LBE3;LCK|P06239;SLC26A8|Q96RN1;GUSB|P08236;C…
CIDm00443314|SCHEMBL15760665	NMNAT1|Q9HAN9;SORD|Q00796;MYH7|P12883;CD36|P16671;LDHC|P07864;VCAM1|P19320;CD79A|P11912;ITGAM|P11215;TNNT1|P13805;ERBB4|Q15303;MAPK14|Q16539;TLL1|O43897;ANXA2|P07355;MGAM|O43451;DGUOK|Q16854;CASP3|P42574;TLR7|Q9NYK1;ABCG2|Q9UNQ0;TERT|O14746;MDK|P21741;VTN|P04004;HPSE|Q9Y251;IFNG|P01579;PCSK9|Q8NBP7;FOS|P01100;GPX1|P07203;CASP9|P55211;NR3C1|P04150;HRAS|P01112;CHSY1|Q86X52;CLPP|Q16740;GOT2|P00505;B…
CIDm00000745|ZINC03830892	CYSLTR1|Q9Y271;SORD|Q00796;CYP2B6|P20813;LDHC|P07864;KCND3|Q9UK17;KCNQ1|P51787;CA5B|Q9Y2D0;TXNRD3|Q86VQ6;SLCO1C1|Q9NYB5;CACNA1I|Q9P0X4;KCNA10|Q16322;CLIC2|O15247;PCSK1|P29120;MGAM|O43451;CASP3|P42574;ABCG2|Q9UNQ0;PCSK9|Q8NBP7;GPX1|P07203;CASP9|P55211;BCHE|P06276;NR3C1|P04150;TFR2|Q9UP52;HRAS|P01112;CA9|Q16790;PCSK4|Q6UW60;GOT2|P00505;KCNV2|Q8TDN2;KCNG1|Q9UIX4;KCNG2|Q9UJ96;GPX2|P18283;ALOX12B|O753…
CIDm00005839|s(aldosterone)	SORD|Q00796;CYBA|P13498;CYP2B6|P20813;SLC9A3|P48764;NR3C2|P08235;VCAM1|P19320;SCNN1D|P51172;SCNN1A|P37088;MME|P08473;EDN1|P05305;NR2F6|P10588;RXRG|P48443;AVPR1A|P37288;ESRRG|P62508;ISLR|O14498;ABCG2|Q9UNQ0;G6PC|P35575;ESRRB|O95718;FOS|P01100;NR3C1|P04150;HRAS|P01112;SLC3A1|Q07837;CYP11B2|P19099;EDNRB|P24530;OLR1|P78380;ENPEP|Q07075;MYC|P01106;EDN3|P14138;PRSS8|Q16651;IRS1|P35568;NPR1|P16066;ALOX1…
CIDm00006049|ETHYLENEDIAMINETETRAACETICACID-D16	NMNAT1|Q9HAN9;MYO6|Q9UM54;MYH7|P12883;PPBP|P02775;MEF2A|Q02078;CD36|P16671;LDLR|P01130;GZMM|P51124;LDHC|P07864;GDNF|P39905;VCAM1|P19320;LRP5|O75197;CD79A|P11912;SLC26A3|P40879;COG2|Q14746;ITGAM|P11215;ABCA1|O95477;MME|P08473;TNNT1|P13805;TAT|P17735;POLI|Q9UNA4;EDN1|P05305;ERBB4|Q15303;ALDH7A1|P49419;CASP6|P55212;RPS6KA2|Q15349;RPS6KA4|O75676;ABCD4|O14678;MAPK14|Q16539;SLC2A2|P11168;CTSC|P53634;IR…
CIDm00248893|{1-[(1-phenylethyl)sulfanyl]ethyl}benzene	BCAT2|O15382;MEF2A|Q02078;CD36|P16671;LDLR|P01130;GZMM|P51124;COL7A1|Q02388;IMPDH2|P12268;SLC7A6|Q92536;CD79A|P11912;ANGPT2|O15123;IL17B|Q9UHF5;ITGAM|P11215;AMBP|P02760;GH1|P01241;TXNRD3|Q86VQ6;PROS1|P07225;SLCO1C1|Q9NYB5;EDN1|P05305;MST1R|Q04912;ERBB4|Q15303;KLK5|Q9Y337;PCSK1|P29120;MASP2|O00187;MGAM|O43451;CASP3|P42574;ABCG2|Q9UNQ0;ACR|P10323;VTN|P04004;SCN3B|Q9NY72;IFNG|P01579;HPX|P02790;SLURP…
CIDm00012547|5beta-pregnane-3alpha,11beta,17alpha	PSMB6|P28072;GZMM|P51124;LDHC|P07864;IFNA8|P32881;NR3C2|P08235;ADCY6|O43306;KLK5|Q9Y337;NR2F6|P10588;RXRG|P48443;LAP3|P28838;MASP2|O00187;TMPRSS9|Q7Z410;IGFBP7|Q16270;ESRRG|P62508;ACR|P10323;HDAC2|Q92769;IFNA6|P05013;ESRRB|O95718;HGFAC|Q04756;NR3C1|P04150;MMP24|Q9Y5R2;PCSK4|Q6UW60;KLK10|O43240;STS|P08842;APAF1|O14727;MYC|P01106;FGA|P02671;PLAU|P00749;PRSS8|Q16651;AMY2B|P19961;NPR1|P16066;RARG|P13…
CIDm00060146|SCHEMBL13291483	DRD1|P21728;ABCG8|Q9H221;IMPDH2|P12268;ABCA3|Q99758;ABCA1|O95477;EHHADH|Q08426;OPRL1|P41146;HRH3|Q9Y5N1;ABCA10|Q8WWZ4;AVPR1A|P37288;ADRA1D|P25100;MDK|P21741;ABCA7|Q8IZY2;CA9|Q16790;BDKRB1|P46663;GPR37L1|O60883;ADRA2A|P08913;ATM|Q13315;EDNRB|P24530;PMPCB|O75439;LDHD|Q86WU2;HTR2C|P28335;PSMD4|P55036;PRDX5|P30044;GPR148|Q8TDV2;HTR1D|P28221;SSTR5|P35346;CA2|P00918;CA7|P43166;SSTR3|P32745;ADRA1B|P3536…
CIDm00171147|SCHEMBL2239479	XPNPEP1|Q9NQW7;RDH14|Q9HBH5;ISLR|O14498;PEPD|P12955;GPD1|P21695;CPA1|P15085;XPNPEP2|O43895;MMAA|Q8IVH4;PSMA4|P25789;PSMA1|P25786;CPA2|P48052;CRYZ|Q08257;DCN|P07585;MYO5A|Q9Y4I1;FMOD|Q06828;ADSL|P30566;P4HA3|Q7Z4N8;P4HA1|P13674;CPA5|Q8WXQ8;PSMB2|P49721;ASPN|Q9BXN1;KCNK9|Q9NPC2;PSMB7|Q99436;AADAC|P22760;LIPE|Q05469;CTSD|P07339;CPB1|P15086;MYLK2|Q9H1R3;EIF4G3|O43432;KCNK5|O95279;MYO5B|Q9ULV0;ACACA|Q…
CIDm00123638|AGN-PC-04Y3WW	PLA2G4A|P47712;ACAA1|P09110;ITGAM|P11215;EHHADH|Q08426;SP3|Q02447;PCTP|Q9UKL6;DGAT2|Q96PD7;PLA2G2A|P14555;CNTF|Q96JP5;ACAA2|P42765;HADHA|P40939;CHDH|Q8NE62;PLA2G6|O60733;HADHB|P55084;PLAT|P00750;PLA2G10|O15496;ETV6|P41212;LCAT|P04180;ZNF384|Q8TF68;OSBPL2|Q8N2R0;DBI|P07108;ECHS1|P30084;SP1|P08047;SOAT2|O75908;BAAT|Q14032
CIDm00000015|CID9965809	MYH7|P12883;MEF2A|Q02078;PLA2G4A|P47712;FOLH1|Q04609;NR3C2|P08235;TAT|P17735;NR2F6|P10588;SREBF2|Q12772;RXRG|P48443;ESRRG|P62508;MTHFR|P42898;ESRRB|O95718;FOS|P01100;TNFRSF11B|O00300;CYP7B1|O75881;NR3C1|P04150;DGAT2|Q96PD7;UGT2B15|P54855;ATM|Q13315;ENPEP|Q07075;KCNH2|Q12809;RB1|P06400;MYC|P01106;LAMC1|P11047;NCOR2|Q9Y618;MAP2K2|P36507;MAPK6|Q16659;RARG|P13631;CYP11A1|P05108;MYOG|P15173;COL4A5|P29…
CIDm00005291|SCHEMBL4380735	MEF2A|Q02078;GZMM|P51124;IFNA8|P32881;FOLH1|Q04609;CA5B|Q9Y2D0;CDC42BPB|Q9Y5S2;CD79A|P11912;TXK|P42681;MME|P08473;FGFR4|P22455;ERBB4|Q15303;KLK5|Q9Y337;MAPK14|Q16539;SLC2A2|P11168;NAALAD2|Q9Y3Q0;MASP2|O00187;TMPRSS9|Q7Z410;CASP3|P42574;ABCG2|Q9UNQ0;ACR|P10323;ITK|Q08881;IFNA6|P05013;IFNG|P01579;HGFAC|Q04756;JAK3|P52333;NUP214|P35658;GPX1|P07203;MATK|P42679;HRAS|P01112;CA9|Q16790;GOT2|P00505;KLK10…
CIDm00000596|3'-deuterio cytidine	GABRR1|P24046;PDE6D|O43924;CYBA|P13498;SLC7A2|P52569;LOXL4|Q96JB6;LDHC|P07864;IFNA8|P32881;IMPDH2|P12268;VCAM1|P19320;CD79A|P11912;ABCA3|Q99758;NT5C1A|Q9BXI3;ABCA1|O95477;SORT1|Q99523;MME|P08473;POLI|Q9UNA4;ABCA10|Q8WWZ4;CPZ|Q66K79;TPST1|O60507;GAP43|P17677;GYS1|P13807;FMO4|P31512;ANXA2|P07355;EFEMP2|O95967;CASP3|P42574;ABCG2|Q9UNQ0;MDK|P21741;IFNA6|P05013;JAK3|P52333;ABCA7|Q8IZY2;HRAS|P01112;KCN…
CIDm00023991|xenon-134	NMNAT1|Q9HAN9;MYO6|Q9UM54;MYH7|P12883;COQ6|Q9Y2Z9;SLC7A2|P52569;GZMM|P51124;LDHC|P07864;SLC12A4|Q9UP95;PGLS|O95336;IMPDH2|P12268;MYO7B|Q6PIF6;SLC7A6|Q92536;VPREB1|P12018;KLK5|Q9Y337;ANXA2|P07355;PCSK1|P29120;MASP2|O00187;TMPRSS9|Q7Z410;CYGB|Q8WWM9;ACR|P10323;ABCF2|Q9UG63;PCTP|Q9UKL6;HGFAC|Q04756;MX1|P20591;PCSK9|Q8NBP7;ATP1A2|P50993;CA9|Q16790;PCSK4|Q6UW60;KLK10|O43240;GRIN1|Q05586;AOC2|O75106;AN…
CIDm00063062|CTK8F2185	KCNN4|O15554;DRD1|P21728;CYP2A7|P20853;EDN1|P05305;ERBB4|Q15303;CASP6|P55212;RPS6KA2|Q15349;RPS6KA4|O75676;MAPK14|Q16539;CASP3|P42574;ESRRG|P62508;MAPK12|P53778;MDK|P21741;CYP2S1|Q96SQ9;ESRRB|O95718;JAK3|P52333;FOS|P01100;RPS6KB2|Q9UBS0;CASP9|P55211;BCHE|P06276;NR3C1|P04150;STS|P08842;UGT2B15|P54855;MAP2K6|P52564;MMP15|P51511;EP300|Q09472;GRM4|Q14833;MYC|P01106;IL1A|P01583;NCOR2|Q9Y618;IRS1|P3556…
CIDm00028683|FT-0638587	BCAT2|O15382;IFNA8|P32881;CYP7A1|P22680;TXK|P42681;RPS6KA2|Q15349;GPLD1|P80108;TLL1|O43897;GAP43|P17677;IREB2|P48200;G6PC|P35575;IFNA6|P05013;IFNG|P01579;FOS|P01100;RPS6KB2|Q9UBS0;NR3C1|P04150;HRAS|P01112;ADAMTS14|Q8WXS8;MEP1A|Q16819;OLR1|P78380;PLCZ1|Q86YW0;P2RX4|Q99571;MYC|P01106;CXCL10|P02778;MMAB|Q96EY8;GPR148|Q8TDV2;PLAU|P00749;IL1A|P01583;TGM3|Q08188;IRS1|P35568;PPIF|P30405;UCP1|P25874;ADA|…
CIDm00006694|tetraethylrhodamine	MYO6|Q9UM54;MYH7|P12883;ITGAM|P11215;SORT1|Q99523;TNNT1|P13805;SLC2A2|P11168;SLC22A9|Q8IVM8;CASP3|P42574;ABCG2|Q9UNQ0;MDK|P21741;VTN|P04004;FOS|P01100;TFR2|Q9UP52;HRAS|P01112;SLC43A3|Q8NBI5;TK2|O00142;UMPS|P11172;ESD|P10768;MYC|P01106;AQP5|P55064;CCNB1|P14635;BDNF|P23560;SLC22A6|Q4U2R8;PRSS3|P35030;NANOS1|Q8WY41;GSTA1|P08263;FYN|P06241;ATP8A2|Q9NTI2;MYLK|Q15746;MYH13|Q9UKX3;IGF1|P05019;GUSB|P0823…
CIDm00015938|Paraquat-d8 Dichloride	CYP2B6|P20813;GZMM|P51124;CYP7A1|P22680;CYP2A7|P20853;TXNRD3|Q86VQ6;MME|P08473;KLK5|Q9Y337;HBQ1|P09105;MAPK14|Q16539;MASP2|O00187;TMPRSS9|Q7Z410;CYP4F2|P78329;CASP3|P42574;CYGB|Q8WWM9;MAPK12|P53778;ACR|P10323;CYP2S1|Q96SQ9;HGFAC|Q04756;HS2ST1|Q7LGA3;TNFRSF11B|O00300;GPX1|P07203;CASP9|P55211;CYP7B1|O75881;BCHE|P06276;HBZ|P02008;GOT2|P00505;KLK10|O43240;CYP4F3|Q08477;BCL2L11|O43521;CYP11B2|P19099;G…
CIDm00000232|CID9815369	NMNAT1|Q9HAN9;PSMB6|P28072;BCAT2|O15382;CYSLTR1|Q9Y271;CYBA|P13498;MYH7|P12883;SLC25A15|Q9Y619;CD36|P16671;LDLR|P01130;GRM5|P41594;SLC7A2|P52569;GZMM|P51124;LDHC|P07864;IFNA8|P32881;COL7A1|Q02388;SLC12A4|Q9UP95;VCAM1|P19320;SLC7A6|Q92536;CD79A|P11912;PPY|P01298;COG2|Q14746;ITGAM|P11215;GH1|P01241;TNNT1|P13805;HTR3B|O95264;TAT|P17735;EDN1|P05305;KLK5|Q9Y337;CPZ|Q66K79;ABCD4|O14678;MAPK14|Q16539;LR…
CIDm00002561|SCHEMBL2799257	BCAT2|O15382;GZMM|P51124;ITGAM|P11215;KLK5|Q9Y337;RDH14|Q9HBH5;MASP2|O00187;TMPRSS9|Q7Z410;TLR7|Q9NYK1;ACR|P10323;ABCF2|Q9UG63;IFNG|P01579;HGFAC|Q04756;GPX1|P07203;BCHE|P06276;NR3C1|P04150;KLK10|O43240;IL2RA|P01589;GPX2|P18283;PMPCB|O75439;ENPEP|Q07075;IL13|P35225;CXCL9|Q07325;CCL11|P51671;CXCL10|P02778;GPX5|O75715;PLAU|P00749;PGPEP1|Q9NXJ5;P2RX7|Q99572;IL1A|P01583;PRSS8|Q16651;MAP2K2|P36507;SLCO…
CIDm00014012|CID522275	CYBA|P13498;FABP3|P05413;IFNA8|P32881;MYO7B|Q6PIF6;CD79A|P11912;ITGAM|P11215;ABCA1|O95477;RPS6KA2|Q15349;RPS6KA4|O75676;MAPK14|Q16539;ANXA2|P07355;MGAM|O43451;CASP3|P42574;ABCG2|Q9UNQ0;ITK|Q08881;IFNA6|P05013;IFNG|P01579;MX1|P20591;FOS|P01100;GPX1|P07203;RPS6KB2|Q9UBS0;CASP9|P55211;BCHE|P06276;NR3C1|P04150;TFR2|Q9UP52;HRAS|P01112;DGAT2|Q96PD7;IL2RA|P01589;BCL2L11|O43521;GPX2|P18283;OLR1|P78380;UM…
CIDm00003016|Valium-13C,d3	GABRR1|P24046;KCNN4|O15554;GZMM|P51124;COL7A1|Q02388;ABCA3|Q99758;PRSS16|Q9NQE7;ABCA1|O95477;KLK5|Q9Y337;ABCA10|Q8WWZ4;GABRA4|P48169;MASP2|O00187;TMPRSS9|Q7Z410;ACR|P10323;VTN|P04004;HGFAC|Q04756;ABCA7|Q8IZY2;FOS|P01100;BCHE|P06276;NR3C1|P04150;GOT2|P00505;KLK10|O43240;GABRA6|Q16445;HTR2C|P28335;PLAU|P00749;GRIK1|P39086;PRSS8|Q16651;CHIA|Q9BZP6;BDNF|P23560;PRSS3|P35030;KLK1|P06870;SLC25A5|P05141;…
CIDm00250653|sodium;4-(methylsulfonylamino)benzoate	ABCG8|Q9H221;ABCA3|Q99758;CYP2A7|P20853;ABCA1|O95477;ABCA10|Q8WWZ4;GABRA4|P48169;GYS1|P13807;ABCG2|Q9UNQ0;PEPD|P12955;ITPR3|Q14573;ABCA7|Q8IZY2;HRAS|P01112;ALDH9A1|P49189;SLC13A3|Q8WWT9;SLC3A1|Q07837;STS|P08842;PMPCB|O75439;MAP2K6|P52564;ALDH1A1|P00352;GABRA6|Q16445;UGDH|O60701;PPIF|P30405;CYP11A1|P05108;CH25H|O95992;GPT2|Q8TD30;SLC25A20|O43772;SLC3A2|P08195;GUSB|P08236;LAMA4|Q16363;SLC25A29|Q8N8…
CIDm00039799|Sdm	SORD|Q00796;CYP2B6|P20813;MEF2A|Q02078;CYP7A1|P22680;ACAA1|P09110;CYP2A7|P20853;SCN5A|Q14524;SLC2A2|P11168;SLC22A9|Q8IVM8;PCSK1|P29120;CYP4F2|P78329;ARSE|P51690;CYP2S1|Q96SQ9;CLTC|Q00610;PCSK9|Q8NBP7;GPX1|P07203;CYP7B1|O75881;BCHE|P06276;PCSK4|Q6UW60;STS|P08842;CYP4F3|Q08477;CYP11B2|P19099;GPX2|P18283;LDHD|Q86WU2;GPX5|O75715;MEF2D|Q14814;CYP4Z1|Q86W10;SLC22A6|Q4U2R8;CLTCL1|P53675;GPX7|Q96SL4;CYP1…
CIDm23690938|CID10830762	LDLR|P01130;GZMM|P51124;PGLS|O95336;NR3C2|P08235;GINS1|Q14691;KLK5|Q9Y337;CTSC|P53634;SLC22A9|Q8IVM8;MASP2|O00187;TMPRSS9|Q7Z410;PRKACB|P22694;TLR7|Q9NYK1;MDK|P21741;ACR|P10323;ABCF2|Q9UG63;RAD17|O75943;HGFAC|Q04756;HS2ST1|Q7LGA3;GPX1|P07203;HRAS|P01112;KLK10|O43240;GPX2|P18283;SAP30|O75446;PLA2G2A|P14555;RB1|P06400;CXCL3|P19876;ZMPSTE24|O75844;PSMC2|P35998;GPX5|O75715;PLAU|P00749;ABCD3|P28288;DP…
CIDm00000681|72535-00-3	PPBP|P02775;SLC9A3|P48764;DRD1|P21728;GRM5|P41594;GZMM|P51124;GDNF|P39905;CDC42BPB|Q9Y5S2;ACAA1|P09110;PPY|P01298;SLC6A12|P48065;TXK|P42681;GH1|P01241;OPRL1|P41146;SORT1|Q99523;FGFR4|P22455;HTR3B|O95264;P2RY14|Q15391;ADCY6|O43306;HRH3|Q9Y5N1;ERBB4|Q15303;KLK5|Q9Y337;MAPK14|Q16539;GAP43|P17677;SLC6A13|Q9NSD5;AVPR1A|P37288;PPP1R1B|Q9UD71;MASP2|O00187;TMPRSS9|Q7Z410;CASP3|P42574;ADRA1D|P25100;ABCG2|…
CIDm00024261|silicon(IV) oxide	DPEP2|Q9H4A9;PLA2G4A|P47712;LDHC|P07864;CD79A|P11912;PPY|P01298;SCN5A|Q14524;TNNT1|P13805;ADCY6|O43306;MAPK14|Q16539;CTSC|P53634;MGAM|O43451;CASP3|P42574;ABCG2|Q9UNQ0;MAPK12|P53778;VTN|P04004;ARSE|P51690;HPSE|Q9Y251;HPX|P02790;FOS|P01100;GPX1|P07203;BCHE|P06276;MATK|P42679;HRAS|P01112;DGAT2|Q96PD7;GOT2|P00505;STS|P08842;GPX2|P18283;SFTPC|P11686;CCL24|O00175;EP300|Q09472;UMPS|P11172;IL13|P35225;CX…
CIDm00005428|CID9830965	BCAT2|O15382;KCNN4|O15554;LDLR|P01130;GDNF|P39905;CA5B|Q9Y2D0;SLC26A3|P40879;ABCA1|O95477;SLC8A2|Q9UPR5;SORT1|Q99523;PROS1|P07225;EDN1|P05305;RYR2|Q92736;GAP43|P17677;PLCB3|Q01970;CASP3|P42574;CYGB|Q8WWM9;ESRRG|P62508;ITPR3|Q14573;HPSE|Q9Y251;FOS|P01100;SLURP1|P55000;ATP1A2|P50993;CASP9|P55211;CLPP|Q16740;GOT2|P00505;CYP4F3|Q08477;BCL2L11|O43521;OLR1|P78380;PLCB1|Q9NQ66;TUBG1|P23258;ESD|P10768;HI…
CIDm00125576|SCHEMBL9312109	SP3|Q02447;CNTF|Q96JP5;ZNF384|Q8TF68;OSBPL2|Q8N2R0;SP1|P08047
CIDm00030583|SCHEMBL33613	FOLH1|Q04609;CA5B|Q9Y2D0;PRSS16|Q9NQE7;MAPK14|Q16539;LAP3|P28838;NAALAD2|Q9Y3Q0;MGAM|O43451;MAPK12|P53778;HPSE|Q9Y251;RAD17|O75943;FOS|P01100;TFR2|Q9UP52;CA9|Q16790;MYC|P01106;MTNR1A|P48039;CHIA|Q9BZP6;MAPK6|Q16659;CA2|P00918;APCS|P02743;ADIPOR1|Q96A54;CA7|P43166;AKR1B1|P15121;ATP8A2|Q9NTI2;DENR|O43583;CA14|Q9ULX7;CA12|O43570;NAGS|Q8N159;TOP1MT|Q969P6;GUSB|P08236;DPYD|Q12882;CA8|P35219;CA1|P00915…
CIDm00000106|triammonium bis(o-phospho-l-serinate) trihydrate	BCAT2|O15382;GRM5|P41594;CTSC|P53634;PRKACB|P22694;CASP3|P42574;TLR7|Q9NYK1;ISLR|O14498;JAK3|P52333;BCHE|P06276;SAFB|Q15424;ATM|Q13315;ANXA8|Q5VT79;GRM4|Q14833;MYC|P01106;PRKAR1A|P10644;IRS1|P35568;CCNB1|P14635;SERPINA1|P01009;PRKAA2|P54646;TYMS|P04818;WDR5|P61964;PRKAR2A|P13861;TOP1MT|Q969P6;ABCC1|P33527;PAK2|Q13177;CEACAM5|P06731;KCNA2|P16389;KCNC4|Q03721;DCN|P07585;GRM6|O15303;ANXA7|P20073;CAC…
CIDm00003314|zinc eugenolate	CXCL14|O95715;SORD|Q00796;PPBP|P02775;ABCG8|Q9H221;CD36|P16671;SLC7A2|P52569;GZMM|P51124;IMPDH2|P12268;SCN5A|Q14524;KLK5|Q9Y337;RDH14|Q9HBH5;MAPK14|Q16539;MASP2|O00187;TMPRSS9|Q7Z410;CASP3|P42574;ABCG2|Q9UNQ0;ACR|P10323;HGFAC|Q04756;CASP9|P55211;KLK10|O43240;BDKRB1|P46663;UGT2B15|P54855;AOC2|O75106;FPGS|Q05932;UGDH|O60701;RB1|P06400;HIF1A|Q16665;TRPA1|O75762;TYR|P14679;PLAU|P00749;CATSPER1|Q8NEC5…
CIDm00101301|CID9864127	SP3|Q02447;ADRA1D|P25100;CNTF|Q96JP5;CRYZ|Q08257;ADRA1B|P35368;ABCC9|O60706;ZNF384|Q8TF68;KCNJ8|Q15842;OSBPL2|Q8N2R0;CHRM2|P08172;SP1|P08047
CIDm00004091|metformin-d(6)	CYBA|P13498;MEF2A|Q02078;CD36|P16671;GZMM|P51124;NR3C2|P08235;VCAM1|P19320;COG2|Q14746;KLK5|Q9Y337;SLC2A2|P11168;IREB2|P48200;MASP2|O00187;TMPRSS9|Q7Z410;CASP3|P42574;G6PC|P35575;MDK|P21741;ACR|P10323;MTHFR|P42898;HGFAC|Q04756;TNFRSF11B|O00300;GPX1|P07203;BCHE|P06276;NR3C1|P04150;GOT2|P00505;KLK10|O43240;GPX2|P18283;SCARB2|Q14108;ATM|Q13315;AOC2|O75106;EHD4|Q9H223;MYC|P01106;PLAU|P00749;APOB|P041…
CIDm00005234|sodium;chlorine-35(1-)	NMNAT1|Q9HAN9;SORD|Q00796;CYBA|P13498;MYO6|Q9UM54;MEF2A|Q02078;SLC9A3|P48764;KCNN4|O15554;CD36|P16671;LDLR|P01130;GZMM|P51124;LDHC|P07864;GDNF|P39905;SLC12A4|Q9UP95;KCNQ1|P51787;VCAM1|P19320;LRP5|O75197;CD79A|P11912;SCN5A|Q14524;SLC26A3|P40879;ITGAM|P11215;TXK|P42681;ABCA1|O95477;SORT1|Q99523;SCNN1A|P37088;MME|P08473;TNNT1|P13805;TAT|P17735;POLI|Q9UNA4;EDN1|P05305;ERBB4|Q15303;ALDH7A1|P49419;CASP…
CIDm00001174|uracil-13c4,15n2	CYSLTR1|Q9Y271;IMPDH2|P12268;SORT1|Q99523;POLI|Q9UNA4;ABCD4|O14678;MGAM|O43451;PRKACB|P22694;MTHFR|P42898;HPSE|Q9Y251;SLC1A3|P43003;ATM|Q13315;TK2|O00142;LDHD|Q86WU2;RAD52|P43351;UMPS|P11172;RB1|P06400;MYC|P01106;APOB|P04114;ABCD3|P28288;PRKAR1A|P10644;SLC1A1|P43005;BDNF|P23560;DCK|P27707;TYMS|P04818;PSMA6|P60900;CA2|P00918;CCNC|P24863;PRKAR2A|P13861;NR2F1|P10589;GUSB|P08236;SLC29A1|Q99808;DCTD|P…
CIDm00004042|CID941451	PPBP|P02775;SLC7A2|P52569;LOXL4|Q96JB6;SLC12A4|Q9UP95;NR3C2|P08235;TAT|P17735;KLK5|Q9Y337;NR2F6|P10588;RXRG|P48443;ESRRG|P62508;ACR|P10323;MADCAM1|Q13477;ESRRB|O95718;FOS|P01100;TNFRSF11B|O00300;NR3C1|P04150;SLC1A3|P43003;IL2RA|P01589;BDKRB1|P46663;TK2|O00142;UMPS|P11172;RB1|P06400;CCL25|O15444;TYR|P14679;PLAU|P00749;APOB|P04114;RARG|P13631;AOAH|P28039;CA2|P00918;CYP11A1|P05108;CDKN1B|P46527;PLOD…
CIDm00439494|fructose-13c6	CYBA|P13498;CD36|P16671;GRM5|P41594;LDHC|P07864;PPY|P01298;COG2|Q14746;SLC2A2|P11168;MASP2|O00187;CASP3|P42574;G6PC|P35575;MTHFR|P42898;RAD17|O75943;HPX|P02790;TFR2|Q9UP52;GOT2|P00505;SCARB2|Q14108;AOC2|O75106;UMPS|P11172;MYC|P01106;PRDX5|P30044;DPP4|P27487;IRS1|P35568;BDNF|P23560;HTR1D|P28221;AOC3|Q16853;UCP2|P55851;G6PD|P11413;IGF1|P05019;SLC25A20|O43772;GUSB|P08236;HTR1B|P28222;SLC25A29|Q8N8R3…
CIDm00025670|terbufos	CXCL14|O95715;ACVR1C|Q8NER5;DRD1|P21728;NETO1|Q8TDF5;ABCA1|O95477;CLCA2|Q9UQC9;RYR2|Q92736;SLC2A2|P11168;SLC22A9|Q8IVM8;MGAM|O43451;TERT|O14746;VTN|P04004;HPSE|Q9Y251;PDE9A|O76083;FOS|P01100;TNFRSF11B|O00300;MATK|P42679;RBP7|Q96R05;SFTPC|P11686;PLCG2|P16885;ALOXE3|Q9BYJ1;MYC|P01106;FABP5|Q01469;LAMA2|P24043;MTNR1A|P48039;UCP1|P25874;SLC1A1|P43005;SLC22A6|Q4U2R8;PRSS3|P35030;BSCL2|Q96G97;ADCY2|Q08…
CIDm00072385|nonoxynol-9 [nonylphenoxy polyethoxy ethanol]	CYP7A1|P22680;SLC24A4|Q8NFF2;TXNRD3|Q86VQ6;TAT|P17735;LAP3|P28838;PRKACB|P22694;ABCF2|Q9UG63;CYP7B1|O75881;DGAT2|Q96PD7;CA9|Q16790;ALOX12B|O75342;ALOXE3|Q9BYJ1;GNAI3|P08754;CACNA2D2|Q9NY47;OAS2|P29728;PRKAR1A|P10644;ALOX15|P16050;SLCO1B3|Q9NPD5;FDFT1|P37268;TYMS|P04818;CLTCL1|P53675;OAS1|P00973;ALOX5|P09917;PRKAR2A|P13861;CYP39A1|Q9NYL5;ABCC1|P33527;SULT2A1|Q06520;SLC25A29|Q8N8R3;OMA1|Q96E52;UBA5…
CIDm24836924|Wheat starch, unmodified	LDLR|P01130;CD79A|P11912;F13B|P05160;COG2|Q14746;EHHADH|Q08426;TAT|P17735;AMY2A|P04746;SLC2A2|P11168;IREB2|P48200;MGAM|O43451;G6PC|P35575;MTHFR|P42898;HPSE|Q9Y251;HPX|P02790;FOS|P01100;BCHE|P06276;GOT2|P00505;BDKRB1|P46663;LOXL1|Q08397;PSMD4|P55036;TYR|P14679;APOB|P04114;AMY2B|P19961;ACO2|Q99798;CHIA|Q9BZP6;HMGCR|P04035;SERPINA1|P01009;AOAH|P28039;GPX7|Q96SL4;SSTR5|P35346;CA2|P00918;CA7|P43166;OR…
CIDm00000294|SCHEMBL4176008	LDHC|P07864;KCND3|Q9UK17;KCNQ1|P51787;NEU4|Q9H3Q3;CD79A|P11912;GH1|P01241;EHHADH|Q08426;CACNA1I|Q9P0X4;KCNA10|Q16322;AMY2A|P04746;AVPR1A|P37288;SLC2A2|P11168;CTSC|P53634;MGAM|O43451;ABCG2|Q9UNQ0;HPSE|Q9Y251;HPX|P02790;FOS|P01100;ATP1A2|P50993;GPX1|P07203;BCHE|P06276;NR3C1|P04150;HRAS|P01112;SLC3A1|Q07837;GOT2|P00505;KCNV2|Q8TDN2;KCNG1|Q9UIX4;KCNG2|Q9UJ96;GPX2|P18283;SAP30|O75446;KCNK10|P57789;UGD…
CIDm00024293|cesium-143	FKBP14|Q9NWM8;FOLH1|Q04609;KCND3|Q9UK17;KCNQ1|P51787;IMPDH2|P12268;FKBP2|P26885;SCN5A|Q14524;CACNA1I|Q9P0X4;APOC4|P55056;KCNJ3|P48549;KCNA10|Q16322;NAALAD2|Q9Y3Q0;PCSK1|P29120;MGAM|O43451;ABCG2|Q9UNQ0;ARSE|P51690;MTHFR|P42898;PCSK9|Q8NBP7;NR3C1|P04150;TFR2|Q9UP52;PCSK4|Q6UW60;KCNJ15|Q99712;KCNV2|Q8TDN2;KCNG1|Q9UIX4;KCNG2|Q9UJ96;GRIN1|Q05586;TK2|O00142;ADK|P55263;KCNK10|P57789;SCARF2|Q96GP6;UMPS|P…
CIDm00000679|trideuterio(methylsulfinyl)methane	NMNAT1|Q9HAN9;SORD|Q00796;CD36|P16671;LDHC|P07864;GDNF|P39905;VCAM1|P19320;CD79A|P11912;ITGAM|P11215;PDE2A|O00408;EHHADH|Q08426;TXNRD3|Q86VQ6;MME|P08473;TNNT1|P13805;TAT|P17735;POLI|Q9UNA4;ERBB4|Q15303;CASP6|P55212;RPS6KA2|Q15349;RPS6KA4|O75676;MAPK14|Q16539;TLL1|O43897;LAP3|P28838;CTSC|P53634;IREB2|P48200;ANXA2|P07355;BCL2L2|Q92843;MGAM|O43451;DGUOK|Q16854;PRKACB|P22694;CASP3|P42574;TLR7|Q9NYK1;…
CIDm05748835|V0980	CYP2B6|P20813;CYP2A7|P20853;RXRG|P48443;SP3|Q02447;CYP2S1|Q96SQ9;ESD|P10768;PPIF|P30405;CNTF|Q96JP5;CPE|P16870;RXRA|P19793;CYP1A2|P05177;CYP2F1|P24903;CYP2E1|P05181;PPIL1|Q9Y3C6;CYP2J2|P51589;CYP1B1|Q16678;TAP1|Q03518;CYP2U1|Q7Z449;PPIG|Q13427;CYP2R1|Q6VVX0;CYP2A13|Q16696;PPIC|P45877;PPIL2|Q13356;CYP17A1|P05093;CYP2W1|Q8TAV3;ABCB9|Q9NP78;ZNF384|Q8TF68;OSBPL2|Q8N2R0;CYP2C8|P10632;CYP2C9|P11712;CYP…
CIDm00006303|SCHEMBL15177650	DRD1|P21728;GZMM|P51124;OPRL1|P41146;TAT|P17735;HRH3|Q9Y5N1;KLK5|Q9Y337;CASP6|P55212;MAPK14|Q16539;AVPR1A|P37288;MASP2|O00187;TMPRSS9|Q7Z410;CASP3|P42574;ADRA1D|P25100;MAPK12|P53778;ACR|P10323;HGFAC|Q04756;CASP9|P55211;KLK10|O43240;BDKRB1|P46663;GPR37L1|O60883;ADRA2A|P08913;EDNRB|P24530;ADK|P55263;HTR2C|P28335;MYC|P01106;GPR148|Q8TDV2;PLAU|P00749;PRSS8|Q16651;NMT2|O60551;CASP2|P42575;HTR1D|P28221…
CIDm53477714|AGN-PC-09TKB8	NDST2|P52849;PPBP|P02775;LDLR|P01130;LDHC|P07864;GDNF|P39905;AMBP|P02760;FGFR4|P22455;TAT|P17735;GYS1|P13807;MDK|P21741;VTN|P04004;MTHFR|P42898;HPSE|Q9Y251;IFNG|P01579;HS2ST1|Q7LGA3;BCHE|P06276;STS|P08842;MMP15|P51511;UGDH|O60701;UMPS|P11172;MYC|P01106;CHST2|Q9Y4C5;CXCL10|P02778;PLAU|P00749;APOB|P04114;NANOS1|Q8WY41;AOAH|P28039;ITIH4|Q14624;APCS|P02743;CCL4|P13236;COL4A3|Q01955;ECM1|Q16610;CHST11…
CIDm00005300|SCHEMBL15012795	NDST2|P52849;SORD|Q00796;CYBA|P13498;MEF2A|Q02078;SLC7A2|P52569;GZMM|P51124;GDNF|P39905;SLC12A4|Q9UP95;VCAM1|P19320;LRP5|O75197;SLC7A6|Q92536;ANGPT2|O15123;PPY|P01298;COG2|Q14746;ITGAM|P11215;AMBP|P02760;ABCA1|O95477;EHHADH|Q08426;MME|P08473;POLI|Q9UNA4;EDN1|P05305;KLK5|Q9Y337;RYR2|Q92736;RXRG|P48443;SLC2A2|P11168;MASP2|O00187;TMPRSS9|Q7Z410;CASP3|P42574;G6PC|P35575;ACR|P10323;IFNG|P01579;HGFAC|Q…
CIDm00098527|bdmpea	DRD1|P21728;ABCA3|Q99758;ABCA1|O95477;OPRL1|P41146;HRH3|Q9Y5N1;ABCA10|Q8WWZ4;AVPR1A|P37288;NAALAD2|Q9Y3Q0;PLCB3|Q01970;ADRA1D|P25100;ABCG2|Q9UNQ0;ABCF2|Q9UG63;MX1|P20591;ABCA7|Q8IZY2;BDKRB1|P46663;GPR37L1|O60883;ADRA2A|P08913;EDNRB|P24530;PLCB1|Q9NQ66;HTR2C|P28335;TYR|P14679;GPR148|Q8TDV2;TNNC2|P02585;CHIA|Q9BZP6;FKBPL|Q9UIM3;HTR1D|P28221;SSTR5|P35346;SSTR3|P32745;ADRA1B|P35368;HTR2B|P41595;HTR2A…
CIDm00016230|Nilurid-15N3	SLC9A3|P48764;SLC7A2|P52569;GZMM|P51124;NR3C2|P08235;SCNN1D|P51172;SCN5A|Q14524;AMBP|P02760;SCNN1A|P37088;FGFR4|P22455;EDN1|P05305;KLK5|Q9Y337;CTSC|P53634;SLC22A9|Q8IVM8;MASP2|O00187;MGAM|O43451;TMPRSS9|Q7Z410;ACR|P10323;HGFAC|Q04756;PCSK9|Q8NBP7;FOS|P01100;NR3C1|P04150;KLK10|O43240;CYP11B2|P19099;EDNRB|P24530;OLR1|P78380;TRPA1|O75762;PLAU|P00749;EDN3|P14138;PRSS8|Q16651;CCNB1|P14635;SLC22A6|Q4U2…
CIDm00015625|CID158816	FKBP14|Q9NWM8;DPEP2|Q9H4A9;CXCL14|O95715;CYBA|P13498;CYP2B6|P20813;MEF2A|Q02078;KCNN4|O15554;DRD1|P21728;ABCG8|Q9H221;CD36|P16671;PLA2G4A|P47712;RARRES1|P49788;COL7A1|Q02388;VCAM1|P19320;LRP5|O75197;SLC10A1|Q14973;CYP7A1|P22680;NCOA1|Q15788;SLC26A3|P40879;AMBP|P02760;EHHADH|Q08426;SCNN1A|P37088;PROS1|P07225;MME|P08473;TAT|P17735;HRH3|Q9Y5N1;MST1R|Q04912;ERBB4|Q15303;RPS6KA2|Q15349;APOM|O95445;MAP…
CIDm70680603|CHEMBL2316893	LDHC|P07864;EHHADH|Q08426;RXRG|P48443;CLIC2|O15247;GYS1|P13807;PCSK1|P29120;ABCF2|Q9UG63;PCSK4|Q6UW60;NLN|Q9BYT8;ENPP3|O14638;UGDH|O60701;ENPEP|Q07075;PPIF|P30405;FASN|P49327;NANOS1|Q8WY41;WDR5|P61964;RXRA|P19793;LNPEP|Q9UIQ6;SLC26A8|Q96RN1;FURIN|P09958;TOP1MT|Q969P6;GUSB|P08236;DPYD|Q12882;HADHA|P40939;PCSK5|Q92824;LDHAL6B|Q9BYZ2;ANPEP|P15144;ALDH3A1|P30838;GYS2|P54840;GRIA3|P42263;LDHA|P00338;P…
CIDm00001148|CID9990558	PSMB6|P28072;MYO6|Q9UM54;MYH7|P12883;GZMM|P51124;FOLH1|Q04609;SLC16A2|P36021;MYO7B|Q6PIF6;SLC6A12|P48065;SLCO1C1|Q9NYB5;TAT|P17735;AANAT|Q16613;KLK5|Q9Y337;LAP3|P28838;SLC6A13|Q9NSD5;PSMB3|P49720;NAALAD2|Q9Y3Q0;GNPNAT1|Q96EK6;MASP2|O00187;MGAM|O43451;TMPRSS9|Q7Z410;IGSF3|O75054;ABCG2|Q9UNQ0;ACR|P10323;HGFAC|Q04756;GPD1|P21695;TFR2|Q9UP52;NLN|Q9BYT8;PSMC4|P43686;SLC3A1|Q07837;KLK10|O43240;AOC2|O75…
CIDm00002719|886U3H6UFF	CYP2B6|P20813;CD36|P16671;LDHC|P07864;IFNA8|P32881;KCNQ1|P51787;IMPDH2|P12268;CD79A|P11912;SCN5A|Q14524;ITGAM|P11215;TXNRD3|Q86VQ6;RYR2|Q92736;KCNJ3|P48549;LAP3|P28838;CASP3|P42574;TLR7|Q9NYK1;ABCG2|Q9UNQ0;IFNA6|P05013;IFNG|P01579;FOS|P01100;BCHE|P06276;TFR2|Q9UP52;SCARB2|Q14108;ATM|Q13315;KCNH2|Q12809;MYC|P01106;AQP5|P55064;CATSPER1|Q8NEC5;IL1A|P01583;CYBB|P04839;IRS1|P35568;CCNB1|P14635;MAP2K2|…
CIDm03086686|SCHEMBL6034442	MEF2A|Q02078;IFNA8|P32881;CDC42BPB|Q9Y5S2;ANGPT2|O15123;SCN5A|Q14524;TXK|P42681;FGFR4|P22455;MST1R|Q04912;ERBB4|Q15303;RPS6KA2|Q15349;RPS6KA4|O75676;CASP3|P42574;ABCG2|Q9UNQ0;MDK|P21741;ITK|Q08881;IFNA6|P05013;JAK3|P52333;MATK|P42679;HRAS|P01112;CA9|Q16790;PCSK4|Q6UW60;ENPEP|Q07075;KCNH2|Q12809;RB1|P06400;HIF1A|Q16665;MYC|P01106;MEF2D|Q14814;MAP2K2|P36507;PRKAA2|P54646;MYO3B|Q8WXR4;LCK|P06239;GFR…
CIDm00000346|SCHEMBL15483307	PDE6D|O43924;PPBP|P02775;SLC25A15|Q9Y619;LRP5|O75197;PPY|P01298;F13B|P05160;OPRL1|P41146;P2RY14|Q15391;ADCY6|O43306;HRH3|Q9Y5N1;ABCA10|Q8WWZ4;APOM|O95445;TLL1|O43897;AGPAT3|Q9NRZ7;FOS|P01100;KCNK15|Q9H427;BDKRB1|P46663;ADRA2A|P08913;SLC25A2|Q9BXI2;GRM4|Q14833;CXCL3|P19876;CCL20|P78556;KCNK12|Q9HB15;GNAI3|P08754;CXCL9|Q07325;CXCL10|P02778;CCL25|O15444;TYR|P14679;GPR148|Q8TDV2;MTNR1A|P48039;POLE2|P…
CIDm00004943|Vetofol-d17	CYP2B6|P20813;GZMM|P51124;NR3C2|P08235;SLC6A12|P48065;KLK5|Q9Y337;RYR2|Q92736;NR2F6|P10588;RXRG|P48443;AMY2A|P04746;SLC6A13|Q9NSD5;MASP2|O00187;TMPRSS9|Q7Z410;CYP4F2|P78329;CASP3|P42574;ADRA1D|P25100;ESRRG|P62508;ACR|P10323;ESRRB|O95718;HGFAC|Q04756;FOS|P01100;GPX1|P07203;BCHE|P06276;NR3C1|P04150;GOT2|P00505;KLK10|O43240;IL2RA|P01589;CYP4F3|Q08477;GRIN1|Q05586;GPX2|P18283;HIF1A|Q16665;GPX5|O75715…
CIDm00024584|magnesium;trichloride	MYH7|P12883;MEF2A|Q02078;SLC9A3|P48764;KCNN4|O15554;CD36|P16671;LDHC|P07864;KCND3|Q9UK17;KCNQ1|P51787;LRP5|O75197;CD79A|P11912;SCN5A|Q14524;SLC26A3|P40879;ITGAM|P11215;SCNN1A|P37088;MME|P08473;TNNT1|P13805;TAT|P17735;POLI|Q9UNA4;ERBB4|Q15303;ALDH7A1|P49419;APOC4|P55056;RYR2|Q92736;ABCD4|O14678;MAPK14|Q16539;SLC2A2|P11168;ANXA2|P07355;MGAM|O43451;DGUOK|Q16854;CASP3|P42574;CYGB|Q8WWM9;ABCG2|Q9UNQ0;…
CIDm00000875|tartaric-d acid	FKBP14|Q9NWM8;MYH7|P12883;CYP2B6|P20813;XPNPEP1|Q9NQW7;FOLH1|Q04609;PGLS|O95336;IMPDH2|P12268;FKBP2|P26885;CDC42BPB|Q9Y5S2;CYP7A1|P22680;CYP2A7|P20853;TXK|P42681;FGFR4|P22455;ADCY6|O43306;MAPK14|Q16539;HDAC8|Q9BY41;NAALAD2|Q9Y3Q0;CYP4F2|P78329;MAPK12|P53778;ITK|Q08881;CYP2S1|Q96SQ9;HDAC2|Q92769;HDAC3|O15379;JAK3|P52333;TNFRSF11B|O00300;CYP7B1|O75881;TFR2|Q9UP52;MATK|P42679;SLC3A1|Q07837;CYP4F3|Q0…
CIDm00003779|UNII-DIA2A74855	MYH7|P12883;DRD1|P21728;CD36|P16671;GZMM|P51124;KCNQ1|P51787;SCN5A|Q14524;COG2|Q14746;PDE2A|O00408;AMBP|P02760;OPRL1|P41146;SLC8A2|Q9UPR5;SORT1|Q99523;TNNT1|P13805;AANAT|Q16613;ADCY6|O43306;HRH3|Q9Y5N1;EDN1|P05305;ALDH7A1|P49419;KLK5|Q9Y337;RPS6KA2|Q15349;RPS6KA4|O75676;RYR2|Q92736;KCNJ3|P48549;MAPK14|Q16539;GPLD1|P80108;AMY2A|P04746;AVPR1A|P37288;MASP2|O00187;MGAM|O43451;TMPRSS9|Q7Z410;CASP3|P42…
CIDm00114944|Z37OX1ASNK	LDHC|P07864;TXNRD3|Q86VQ6;PROS1|P07225;GPLD1|P80108;CTSC|P53634;ANXA2|P07355;MGAM|O43451;CASP3|P42574;ABCG2|Q9UNQ0;PCTP|Q9UKL6;PLA2G2A|P14555;APOB|P04114;IRS1|P35568;NPR1|P16066;SCT|P09683;AOAH|P28039;CAPN1|P07384;F7|P08709;GUSB|P08236;GRM6|O15303;ANXA7|P20073;LDHAL6B|Q9BYZ2;LPL|P06858;RB1CC1|Q8TDY2;BHMT|Q93088;RHEB|Q15382;CYCS|P99999;LDHA|P00338;CCNA1|P78396;SPG7|Q9UQ90;AGTRAP|Q6RW13;PLB1|Q6P1J6…
CIDm00005279|Stauosporin	GZMM|P51124;KCND3|Q9UK17;IMPDH2|P12268;CDC42BPB|Q9Y5S2;TXK|P42681;FGFR4|P22455;EDN1|P05305;MST1R|Q04912;ERBB4|Q15303;KLK5|Q9Y337;CASP6|P55212;RPS6KA2|Q15349;RPS6KA4|O75676;SLC2A2|P11168;BCL2L2|Q92843;MASP2|O00187;TMPRSS9|Q7Z410;PRKACB|P22694;CASP3|P42574;ABCG2|Q9UNQ0;TERT|O14746;MAPK12|P53778;MDK|P21741;ACR|P10323;ITK|Q08881;IFNG|P01579;HGFAC|Q04756;PCSK9|Q8NBP7;JAK3|P52333;FOS|P01100;RPS6KB2|Q9U…
CIDm00001153|tyrosine t23g7	PSMB6|P28072;BCAT2|O15382;MYO6|Q9UM54;MYH7|P12883;GDNF|P39905;MYO7B|Q6PIF6;GINS1|Q14691;TXK|P42681;FGFR4|P22455;TAT|P17735;ERBB4|Q15303;TPST1|O60507;TLL1|O43897;PSMB3|P49720;PCSK1|P29120;CASP3|P42574;MDK|P21741;ITK|Q08881;JAK3|P52333;NUP214|P35658;FOS|P01100;NR3C1|P04150;HRAS|P01112;PCSK4|Q6UW60;CLPP|Q16740;CPA1|P15085;PSMC4|P43686;GOT2|P00505;ATM|Q13315;TK2|O00142;EDNRB|P24530;PLCG2|P16885;UGDH|…
CIDm00054373|MolPort-023-276-221	DRD1|P21728;PPY|P01298;GH1|P01241;OPRL1|P41146;FGFR4|P22455;HRH3|Q9Y5N1;ALDH7A1|P49419;RDH14|Q9HBH5;AVPR1A|P37288;CASP3|P42574;ADRA1D|P25100;MDK|P21741;ACR|P10323;BCHE|P06276;BDKRB1|P46663;GPR37L1|O60883;ADRA2A|P08913;EDNRB|P24530;ADK|P55263;HTR2C|P28335;GPR148|Q8TDV2;SCT|P09683;HTR1D|P28221;SSTR5|P35346;PSMA4|P25789;CAPN1|P07384;SSTR3|P32745;ADRA1B|P35368;HTR2B|P41595;GPT2|Q8TD30;HTR2A|P28223;IG…
CIDm00000222|deuterio(tritio)amine	BCAT2|O15382;CYSLTR1|Q9Y271;SLC25A15|Q9Y619;XPNPEP1|Q9NQW7;SLC9A3|P48764;GZMM|P51124;LOXL4|Q96JB6;LDHC|P07864;CDC42BPB|Q9Y5S2;CD79A|P11912;SLC6A12|P48065;F13B|P05160;TXK|P42681;EHHADH|Q08426;SCNN1A|P37088;FGFR4|P22455;KLK5|Q9Y337;TLL1|O43897;GABRA4|P48169;CTSC|P53634;MASP2|O00187;MGAM|O43451;TMPRSS9|Q7Z410;ABCG2|Q9UNQ0;PEPD|P12955;KCNH7|Q9NS40;ACR|P10323;ITK|Q08881;HPSE|Q9Y251;HPX|P02790;HGFAC|Q0…
CIDm00013676|ZINC02040143	CXCL14|O95715;ACVR1C|Q8NER5;DRD1|P21728;NETO1|Q8TDF5;ABCA1|O95477;CLCA2|Q9UQC9;RYR2|Q92736;LAP3|P28838;TERT|O14746;VTN|P04004;PDE9A|O76083;TNFRSF11B|O00300;BCHE|P06276;MATK|P42679;RBP7|Q96R05;SFTPC|P11686;PLCG2|P16885;FABP5|Q01469;LAMA2|P24043;MTNR1A|P48039;UCP1|P25874;SLC1A1|P43005;PRSS3|P35030;BSCL2|Q96G97;CA2|P00918;ADCY2|Q08462;CA7|P43166;SLC25A5|P05141;PLOD2|O00469;CPE|P16870;AKR1B1|P15121;C…
CIDm00093860|SCHEMBL685473	PSMB6|P28072;CYBA|P13498;CD79A|P11912;PRSS16|Q9NQE7;EDN1|P05305;ERBB4|Q15303;CASP6|P55212;MAPK14|Q16539;PSMB8|P28062;PSMB3|P49720;ANXA2|P07355;BCL2L2|Q92843;CYP4F2|P78329;CASP3|P42574;ABCG2|Q9UNQ0;MDK|P21741;MTHFR|P42898;ITPR3|Q14573;CASP9|P55211;HRAS|P01112;CA9|Q16790;PSMC4|P43686;STS|P08842;CYP4F3|Q08477;BCL2L11|O43521;SAFB|Q15424;ATM|Q13315;PMPCB|O75439;MAP2K6|P52564;SCARF2|Q96GP6;ENPEP|Q07075…
CIDm00003468|Violet XXIII-d6	CYP7A1|P22680;SCN5A|Q14524;ITGAM|P11215;ERBB4|Q15303;MAPK14|Q16539;CASP3|P42574;ADRA1D|P25100;MDK|P21741;VTN|P04004;CASP9|P55211;CYP7B1|O75881;HRAS|P01112;DGAT2|Q96PD7;ADRA2A|P08913;ATM|Q13315;TUBG1|P23258;RB1|P06400;MYC|P01106;FGA|P02671;PLAU|P00749;CCNB1|P14635;PRSS3|P35030;TYMS|P04818;CDKN1B|P46527;CAPN1|P07384;FYN|P06241;CRYZ|Q08257;CYP39A1|Q9NYL5;HTR2A|P28223;PGR|P06401;MET|P08581;ABCC1|P335…
CIDm00004609|CID9947360	BCAT2|O15382;ACVR1C|Q8NER5;MYH7|P12883;GZMM|P51124;LDHC|P07864;IFNA8|P32881;CDC42BPB|Q9Y5S2;SLC7A6|Q92536;PPY|P01298;S100A14|Q9HCY8;TXK|P42681;MME|P08473;ERBB4|Q15303;KLK5|Q9Y337;MAPK14|Q16539;ANXA2|P07355;MASP2|O00187;MGAM|O43451;TMPRSS9|Q7Z410;CASP3|P42574;ABCG2|Q9UNQ0;TERT|O14746;MDK|P21741;ACR|P10323;ABCF2|Q9UG63;IFNA6|P05013;HGFAC|Q04756;JAK3|P52333;GPX1|P07203;CASP9|P55211;KCNK15|Q9H427;TFR…
CIDm71307952|IXG	SP3|Q02447;RAD52|P43351;CNTF|Q96JP5;TYMS|P04818;TAP1|Q03518;ZNF384|Q8TF68;OSBPL2|Q8N2R0;CHRM1|P11229;DHFR|P00374;CHRM2|P08172;SP1|P08047
CIDm00003640|ZINC00607920	SORD|Q00796;CYP2B6|P20813;DRD1|P21728;PLA2G4A|P47712;COL7A1|Q02388;NR3C2|P08235;CD79A|P11912;PPY|P01298;COG2|Q14746;GH1|P01241;SCNN1A|P37088;TAT|P17735;RXRG|P48443;AMY2A|P04746;AVPR1A|P37288;SP3|Q02447;BHMT2|Q9H2M3;CYP2S1|Q96SQ9;HPSE|Q9Y251;IFNG|P01579;FOS|P01100;BCHE|P06276;NR3C1|P04150;GOT2|P00505;CYP11B2|P19099;SFTPC|P11686;FPGS|Q05932;APAF1|O14727;HTR2C|P28335;FMO1|Q01740;CCL25|O15444;APOB|P0…
CIDm00001070|retinal d2/d4	DRD1|P21728;IMPDH2|P12268;OPRL1|P41146;MME|P08473;AANAT|Q16613;HRH3|Q9Y5N1;EDN1|P05305;RDH14|Q9HBH5;RYR2|Q92736;AMY2A|P04746;AVPR1A|P37288;CASP3|P42574;ADRA1D|P25100;ITPR3|Q14573;PDE9A|O76083;FOS|P01100;NR3C1|P04150;SLC3A1|Q07837;SLC1A3|P43003;BDKRB1|P46663;GPR37L1|O60883;ADRA2A|P08913;EDNRB|P24530;AOC2|O75106;CCL24|O00175;ALDH1A1|P00352;APAF1|O14727;HTR2C|P28335;AQP5|P55064;TYR|P14679;GPR148|Q8T…
CIDm00014888|white arsenic	PSMB6|P28072;BCAT2|O15382;CYBA|P13498;MYO6|Q9UM54;PPBP|P02775;FTMT|Q8N4E7;XPNPEP1|Q9NQW7;GZMM|P51124;GDNF|P39905;COL7A1|Q02388;IMPDH2|P12268;ABCA3|Q99758;ANGPT2|O15123;SLC6A12|P48065;ITGAM|P11215;S100A14|Q9HCY8;PDE2A|O00408;GH1|P01241;ABCA1|O95477;TXNRD3|Q86VQ6;TAT|P17735;MST1R|Q04912;ERBB4|Q15303;ALDH7A1|P49419;KLK5|Q9Y337;CASP6|P55212;MAPK14|Q16539;AGPAT2|O15120;PSMB8|P28062;NR2F6|P10588;HDAC8|…
CIDm00004784|sodium;phenylmethanesulfonyl fluoride	MYH7|P12883;GZMM|P51124;AMBP|P02760;SORT1|Q99523;KLK5|Q9Y337;MAPK14|Q16539;MASP2|O00187;TMPRSS9|Q7Z410;CASP3|P42574;MAPK12|P53778;MDK|P21741;ACR|P10323;HGFAC|Q04756;FOS|P01100;CASP9|P55211;NR3C1|P04150;HRAS|P01112;KLK10|O43240;ALOX12B|O75342;ATM|Q13315;TK2|O00142;EP300|Q09472;ANXA8|Q5VT79;APAF1|O14727;UMPS|P11172;ALOXE3|Q9BYJ1;MYC|P01106;TYR|P14679;PLAU|P00749;IL1A|P01583;PRSS8|Q16651;IRS1|P35568…
CIDm00000867|zirconiummalonat	CYP2B6|P20813;SLC9A3|P48764;LDHC|P07864;IMPDH2|P12268;SLC7A6|Q92536;CYP7A1|P22680;CYP2A7|P20853;SLC26A3|P40879;EHHADH|Q08426;TAT|P17735;AANAT|Q16613;ERBB4|Q15303;ALDH7A1|P49419;GYS1|P13807;CTSC|P53634;SLC22A9|Q8IVM8;PCSK1|P29120;GNPNAT1|Q96EK6;MGAM|O43451;CYP4F2|P78329;TLR7|Q9NYK1;CYP2S1|Q96SQ9;PCSK9|Q8NBP7;GPX1|P07203;CYP7B1|O75881;PCSK4|Q6UW60;ALDH9A1|P49189;SLC13A3|Q8WWT9;CPA1|P15085;SLC1A3|P4…
CIDm00216239|SCHEMBL14481062	CYP2B6|P20813;IFNA8|P32881;CDC42BPB|Q9Y5S2;ANGPT2|O15123;TXK|P42681;FGFR4|P22455;ERBB4|Q15303;MAPK14|Q16539;CASP3|P42574;ABCG2|Q9UNQ0;MAPK12|P53778;MDK|P21741;ITK|Q08881;IFNA6|P05013;JAK3|P52333;CASP9|P55211;MATK|P42679;HRAS|P01112;CA9|Q16790;GOT2|P00505;BCL2L11|O43521;HTR2C|P28335;TUBG1|P23258;ENPEP|Q07075;RB1|P06400;HIF1A|Q16665;MYC|P01106;CCNB1|P14635;MAP2K2|P36507;SLCO1B3|Q9NPD5;MAPK6|Q16659;…
CIDm00000951|xv) norepinephrine	CYSLTR1|Q9Y271;PPBP|P02775;SLC9A3|P48764;DRD1|P21728;GRM5|P41594;GDNF|P39905;PGLS|O95336;PPY|P01298;SLC6A12|P48065;GH1|P01241;EHHADH|Q08426;OPRL1|P41146;SORT1|Q99523;AANAT|Q16613;P2RY14|Q15391;ADCY6|O43306;HRH3|Q9Y5N1;EDN1|P05305;ALDH7A1|P49419;MAPK14|Q16539;NR2F6|P10588;SLC6A13|Q9NSD5;AVPR1A|P37288;GNPNAT1|Q96EK6;MGAM|O43451;PLCB3|Q01970;CASP3|P42574;ADRA1D|P25100;MAPK12|P53778;MTHFR|P42898;FOS|…
CIDm00002676|SCHEMBL6241950	CYBA|P13498;CYP2B6|P20813;SLC25A15|Q9Y619;MEF2A|Q02078;ABCG8|Q9H221;CD36|P16671;LDLR|P01130;GZMM|P51124;VCAM1|P19320;MYO7B|Q6PIF6;CYP7A1|P22680;COG2|Q14746;ABCA1|O95477;TNNT1|P13805;EDN1|P05305;KLK5|Q9Y337;APOM|O95445;MAPK14|Q16539;SREBF2|Q12772;MASP2|O00187;TMPRSS9|Q7Z410;CYP4F2|P78329;CASP3|P42574;ABCG2|Q9UNQ0;ACR|P10323;IFNG|P01579;HGFAC|Q04756;PCSK9|Q8NBP7;TNFRSF11B|O00300;GPX1|P07203;CASP9|P…
CIDm00000303|CID9866174	CYP2B6|P20813;MEF2A|Q02078;DRD1|P21728;ABCG8|Q9H221;LDLR|P01130;FABP3|P05413;GZMM|P51124;NR3C2|P08235;SLC10A1|Q14973;CD79A|P11912;CYP7A1|P22680;COG2|Q14746;ABCA1|O95477;SORT1|Q99523;FGFR4|P22455;SLCO1C1|Q9NYB5;AANAT|Q16613;ADCY6|O43306;KLK5|Q9Y337;CASP6|P55212;APOM|O95445;NR2F6|P10588;SREBF2|Q12772;RXRG|P48443;PCSK1|P29120;GNPNAT1|Q96EK6;MASP2|O00187;TMPRSS9|Q7Z410;CASP3|P42574;ESRRG|P62508;ABCG2…
CIDm00004122|oncodazole	DRD1|P21728;ABCG8|Q9H221;HTR3E|A5X5Y0;LDHC|P07864;ABCA3|Q99758;COG2|Q14746;ABCA1|O95477;OPRL1|P41146;HTR3B|O95264;HRH3|Q9Y5N1;ABCA10|Q8WWZ4;STAG2|Q8N3U4;AVPR1A|P37288;IREB2|P48200;CASP3|P42574;ADRA1D|P25100;ABCA7|Q8IZY2;HRAS|P01112;ESCO1|Q5FWF5;SLC1A3|P43003;BDKRB1|P46663;GPR37L1|O60883;ADRA2A|P08913;ATM|Q13315;TK2|O00142;EDNRB|P24530;PLCB1|Q9NQ66;RAD52|P43351;HTR2C|P28335;UMPS|P11172;TUBG1|P2325…
CIDm00001177|ZINC08613151	CYSLTR1|Q9Y271;CYP2B6|P20813;PGLS|O95336;IMPDH2|P12268;CD79A|P11912;ACAA1|P09110;NT5C1A|Q9BXI3;TXNRD3|Q86VQ6;P2RY14|Q15391;BCL2L2|Q92843;DGUOK|Q16854;CASP3|P42574;TLR7|Q9NYK1;TERT|O14746;NR3C1|P04150;SAFB|Q15424;TK2|O00142;PMPCB|O75439;LDHD|Q86WU2;UMPS|P11172;MYC|P01106;TYR|P14679;APOB|P04114;UGT1A5|P35504;DCK|P27707;TYMS|P04818;ADARB2|Q9NS39;G6PD|P11413;ACAA2|P42765;HTR2A|P28223;NT5C2|P49902;SLC…
CIDm00108143|tamibarotene	CYBA|P13498;CYP2B6|P20813;FABP3|P05413;CD79A|P11912;CYP2A7|P20853;ITGAM|P11215;P2RY14|Q15391;EDN1|P05305;ANXA2|P07355;PRKACB|P22694;MDK|P21741;CYP2S1|Q96SQ9;ITPR3|Q14573;CASP9|P55211;RBP7|Q96R05;SAP30|O75446;RB1|P06400;MYC|P01106;FABP5|Q01469;OAS2|P29728;LAMC1|P11047;NCOR2|Q9Y618;CYBB|P04839;ADA|P00813;RARG|P13631;CCL4|P13236;LCK|P06239;FYN|P06241;THBD|P07204;CYP1A2|P05177;CYP26A1|O43174;MGEA5|O6…
CIDm05359596|arsenic-71	XPNPEP1|Q9NQW7;SLC12A4|Q9UP95;CA5B|Q9Y2D0;VCAM1|P19320;CASP6|P55212;MAPK14|Q16539;ANXA2|P07355;MGAM|O43451;CASP3|P42574;ABCG2|Q9UNQ0;PEPD|P12955;TERT|O14746;MAPK12|P53778;MTHFR|P42898;ITPR3|Q14573;FOS|P01100;SLURP1|P55000;GPX1|P07203;CASP9|P55211;BCHE|P06276;NR3C1|P04150;CA9|Q16790;GOT2|P00505;STS|P08842;GPX2|P18283;OLR1|P78380;FPGS|Q05932;SAP30|O75446;MMP15|P51511;COL12A1|Q99715;APAF1|O14727;XPN…
CIDm00002735|SCHEMBL267918	CYP2B6|P20813;COQ6|Q9Y2Z9;FOLH1|Q04609;LRP5|O75197;CD79A|P11912;CYP7A1|P22680;ANGPT2|O15123;CYP2A7|P20853;NCOA1|Q15788;COG2|Q14746;ITGAM|P11215;KLK5|Q9Y337;RXRG|P48443;NAALAD2|Q9Y3Q0;CTSC|P53634;IREB2|P48200;MGAM|O43451;CYP4F2|P78329;CASP3|P42574;TERT|O14746;CYP2S1|Q96SQ9;MTHFR|P42898;IFNG|P01579;FOS|P01100;TNFRSF11B|O00300;CASP9|P55211;CYP7B1|O75881;NR3C1|P04150;TFR2|Q9UP52;HRAS|P01112;GOT2|P005…
CIDm00041322|64396-10-7	RPL29|P47914;CYP2B6|P20813;MEF2A|Q02078;SLC9A3|P48764;LDLR|P01130;GDNF|P39905;FKBP2|P26885;SLC7A6|Q92536;CYP2A7|P20853;NCOA1|Q15788;GINS1|Q14691;PROS1|P07225;EDN1|P05305;CASP6|P55212;RDH14|Q9HBH5;MAPK14|Q16539;STAG2|Q8N3U4;NR2F6|P10588;LPGAT1|Q92604;IREB2|P48200;SP3|Q02447;AGPAT3|Q9NRZ7;PRKACB|P22694;ABCG2|Q9UNQ0;ABCF2|Q9UG63;CYP2S1|Q96SQ9;RAD17|O75943;NUP214|P35658;FOS|P01100;CASP9|P55211;NR3C1|…
CIDm00000312|SCHEMBL15314976	FKBP14|Q9NWM8;GABRR1|P24046;NMNAT1|Q9HAN9;DPEP2|Q9H4A9;PSMB6|P28072;BCAT2|O15382;SORD|Q00796;MYO6|Q9UM54;MYH7|P12883;CYP2B6|P20813;COQ6|Q9Y2Z9;XPNPEP1|Q9NQW7;SLC9A3|P48764;KCNN4|O15554;DRD1|P21728;ABCG8|Q9H221;HTR3E|A5X5Y0;LDHC|P07864;FOLH1|Q04609;COL7A1|Q02388;KCND3|Q9UK17;SLC12A4|Q9UP95;PGLS|O95336;KCNQ1|P51787;CA5B|Q9Y2D0;IMPDH2|P12268;FKBP2|P26885;CDC42BPB|Q9Y5S2;MYO7B|Q6PIF6;CD79A|P11912;CYP…
CIDm91667408|2KB	MYO6|Q9UM54;MYH7|P12883;MEF2A|Q02078;MYO7B|Q6PIF6;SCN5A|Q14524;TERT|O14746;MTHFR|P42898;UMPS|P11172;MYC|P01106;CLNS1A|P54105;MEF2D|Q14814;CHIA|Q9BZP6;MYO18A|Q92614;MYO3B|Q8WXR4;PSMA1|P25786;ATP8A2|Q9NTI2;MYH13|Q9UKX3;PDE3B|Q13370;SLC25A20|O43772;NAGS|Q8N159;TOP1MT|Q969P6;SLC29A1|Q99808;MYH4|Q9Y623;CEACAM5|P06731;SLC25A29|Q8N8R3;MYO5A|Q9Y4I1;DPYD|Q12882;FSHR|P23945;GFPT1|Q06210;MYO5C|Q9NQX4;CHDH|Q…
CIDm04570951|ethyl 4-azanylquinoline-3-carboxylate	SP3|Q02447;ENPP3|O14638;CNTF|Q96JP5;ZNF384|Q8TF68;OSBPL2|Q8N2R0;F12|P00748;SP1|P08047;ENPP7|Q6UWV6
CIDm00003562|CHEMBL3250431	GABRR1|P24046;BCAT2|O15382;MYH7|P12883;CYP2B6|P20813;KCNN4|O15554;ABCG8|Q9H221;GZMM|P51124;SCN5A|Q14524;TXNRD3|Q86VQ6;KLK5|Q9Y337;RYR2|Q92736;KCNJ3|P48549;STAG2|Q8N3U4;PCSK1|P29120;MASP2|O00187;TMPRSS9|Q7Z410;ACR|P10323;HGFAC|Q04756;PCSK9|Q8NBP7;FOS|P01100;PCSK4|Q6UW60;PSMC4|P43686;KLK10|O43240;GRIN1|Q05586;APAF1|O14727;KCNH2|Q12809;KCNK12|Q9HB15;PSMC2|P35998;PLAU|P00749;GRIK1|P39086;PRSS8|Q16651…
CIDm00000581|sodium;(2S)-2-acetamido-3-sulfanylpropanoate	CYBA|P13498;GRM5|P41594;LDHC|P07864;CA5B|Q9Y2D0;VCAM1|P19320;ITGAM|P11215;SLCO1C1|Q9NYB5;ADCY6|O43306;MAPK14|Q16539;GYS1|P13807;CASP3|P42574;ABCG2|Q9UNQ0;MDK|P21741;IFNG|P01579;FOS|P01100;GPX1|P07203;CASP9|P55211;NR3C1|P04150;HRAS|P01112;CA9|Q16790;GOT2|P00505;SLC1A3|P43003;GRIN1|Q05586;GPX2|P18283;ATM|Q13315;ANXA8|Q5VT79;APAF1|O14727;UGDH|O60701;CXCL3|P19876;HIF1A|Q16665;S100A12|P80511;CCL20|P78…
CIDm00098487|m-methoxybenzoylamino	PSMB6|P28072;PRKCSH|P14314;MEF2A|Q02078;COQ6|Q9Y2Z9;LDHC|P07864;PGLS|O95336;IMPDH2|P12268;MME|P08473;AANAT|Q16613;PSMB8|P28062;AMY2A|P04746;GNPNAT1|Q96EK6;ITPR3|Q14573;HRAS|P01112;KCNV2|Q8TDN2;MAP2K6|P52564;ESD|P10768;MYC|P01106;FGA|P02671;PRDX5|P30044;PLAU|P00749;TBL1Y|Q9BQ87;AMY2B|P19961;MEF2D|Q14814;MYO18A|Q92614;MAP2K3|P46734;DGCR6|Q14129;GFRA2|O00451;KCNF1|Q9H3M0;HABP2|Q14520;MOK|Q9UQ07;LDHA…
CIDm00005753|corticosterone-d8	FKBP14|Q9NWM8;MYH7|P12883;CYP2B6|P20813;GRM5|P41594;GZMM|P51124;NR3C2|P08235;FKBP2|P26885;NCOA1|Q15788;OPRL1|P41146;TAT|P17735;KLK5|Q9Y337;RPS6KA2|Q15349;RPS6KA4|O75676;RDH14|Q9HBH5;TLL1|O43897;GYS1|P13807;SLC22A9|Q8IVM8;PCSK1|P29120;MASP2|O00187;TMPRSS9|Q7Z410;ABCG2|Q9UNQ0;MDK|P21741;ACR|P10323;MTHFR|P42898;HPSE|Q9Y251;RAD17|O75943;IFNG|P01579;HGFAC|Q04756;FOS|P01100;RPS6KB2|Q9UBS0;BCHE|P06276;N…
CIDm00000750|glycine-t2	ARFRP1|Q13795;GABRR1|P24046;DPEP2|Q9H4A9;PSMB6|P28072;BCAT2|O15382;DRD1|P21728;GRM5|P41594;FABP3|P05413;LDHC|P07864;FOLH1|Q04609;COL7A1|Q02388;CD79A|P11912;SLC6A12|P48065;ITGAM|P11215;OPRL1|P41146;MME|P08473;FGFR4|P22455;TNNT1|P13805;TAT|P17735;AANAT|Q16613;HRH3|Q9Y5N1;ALDH7A1|P49419;KCNJ3|P48549;RXRG|P48443;LAP3|P28838;GAP43|P17677;SLC6A13|Q9NSD5;PSMB3|P49720;AVPR1A|P37288;ANXA2|P07355;GNPNAT1|Q…
CIDm00003461|ZINC11616075	VCAM1|P19320;EDN1|P05305;MST1R|Q04912;ERBB4|Q15303;ABCD4|O14678;MAPK14|Q16539;AGPAT2|O15120;DGUOK|Q16854;CASP3|P42574;ABCG2|Q9UNQ0;TERT|O14746;MAPK12|P53778;IFNG|P01579;PCSK9|Q8NBP7;JAK3|P52333;TNFRSF11B|O00300;CASP9|P55211;HRAS|P01112;GOT2|P00505;BCL2L11|O43521;ATM|Q13315;TK2|O00142;MAP2K6|P52564;ADK|P55263;ALDH1A1|P00352;IL13|P35225;CXCL3|P19876;HIF1A|Q16665;CCL20|P78556;MYC|P01106;DPEP1|P16444…
CIDm00024854|calcium-45(2+);dichloride	MYH7|P12883;SLC9A3|P48764;KCNN4|O15554;LDHC|P07864;KCND3|Q9UK17;KCNQ1|P51787;SCN5A|Q14524;ITGAM|P11215;TNNT1|P13805;EDN1|P05305;ALDH7A1|P49419;APOC4|P55056;RYR2|Q92736;SLC2A2|P11168;CTSC|P53634;ANXA2|P07355;MGAM|O43451;DGUOK|Q16854;CASP3|P42574;ADRA1D|P25100;ABCG2|Q9UNQ0;MDK|P21741;VTN|P04004;ITPR3|Q14573;HPSE|Q9Y251;CLTC|Q00610;HPX|P02790;FOS|P01100;CASP9|P55211;BCHE|P06276;NR3C1|P04150;HRAS|P01…
CIDm00001143|CID9840965	DRD1|P21728;CDC42BPB|Q9Y5S2;TXK|P42681;OPRL1|P41146;FGFR4|P22455;HRH3|Q9Y5N1;AVPR1A|P37288;PPP1R1B|Q9UD71;GNPNAT1|Q96EK6;PRKACB|P22694;ADRA1D|P25100;ITK|Q08881;MTHFR|P42898;HPSE|Q9Y251;JAK3|P52333;MATK|P42679;SLC1A3|P43003;BDKRB1|P46663;GPR37L1|O60883;ADRA2A|P08913;EDNRB|P24530;OLR1|P78380;HTR2C|P28335;UMPS|P11172;ESD|P10768;PSMD4|P55036;CCL11|P51671;GPR148|Q8TDV2;CCNB1|P14635;CHIA|Q9BZP6;HTR1D|P…
CIDm00146807|AGN-PC-0JMVAI	TLL1|O43897;SP3|Q02447;GNAL|P38405;CNTF|Q96JP5;FBLN5|Q9UBX5;SLC4A1|P02730;TLL2|Q9Y6L7;SLC4A11|Q8NBS3;ZNF384|Q8TF68;OSBPL2|Q8N2R0;SP1|P08047
CIDm00004156|trideuteriomethyl methanesulfonate	PDE6D|O43924;CYSLTR1|Q9Y271;CYBA|P13498;MYO6|Q9UM54;SLC25A15|Q9Y619;COQ6|Q9Y2Z9;KCNN4|O15554;LDLR|P01130;PLA2G4A|P47712;STMN3|Q9NZ72;VCAM1|P19320;SLC7A6|Q92536;CD79A|P11912;ITGAM|P11215;AMBP|P02760;PRSS16|Q9NQE7;TXNRD3|Q86VQ6;POLI|Q9UNA4;ADCY6|O43306;CLCA2|Q9UQC9;ABCD4|O14678;LPGAT1|Q92604;SLC6A13|Q9NSD5;CLIC2|O15247;CTSC|P53634;GNPNAT1|Q96EK6;KCNMB1|Q16558;AGPAT3|Q9NRZ7;CYP4F2|P78329;MAPK12|P537…
CIDm00001032|CID9989212	BCAT2|O15382;CYSLTR1|Q9Y271;SLC9A3|P48764;GRM5|P41594;FABP3|P05413;ACAA1|P09110;EHHADH|Q08426;EDN1|P05305;AVPR1A|P37288;CACNB3|P54284;MGAM|O43451;PLCB3|Q01970;CASP3|P42574;ADRA1D|P25100;ABCG2|Q9UNQ0;FOS|P01100;BDKRB1|P46663;RBP7|Q96R05;EDNRB|P24530;AOC2|O75106;PLCB1|Q9NQ66;HTR2C|P28335;UMPS|P11172;CACNB2|Q08289;FABP5|Q01469;CXCL10|P02778;MMAB|Q96EY8;GRIK1|P39086;MMAA|Q8IVH4;EDN3|P14138;MAP2K2|P36…
CIDm00000783|p-Hydrogen	NMNAT1|Q9HAN9;CYSLTR1|Q9Y271;NDST2|P52849;SORD|Q00796;CYBA|P13498;CYP2B6|P20813;FTMT|Q8N4E7;COQ6|Q9Y2Z9;SLC9A3|P48764;LDLR|P01130;PLA2G4A|P47712;GRM5|P41594;LOXL4|Q96JB6;LDHC|P07864;PGLS|O95336;NR3C2|P08235;CA5B|Q9Y2D0;IMPDH2|P12268;CYP7A1|P22680;ACAA1|P09110;CYP2A7|P20853;SCNN1D|P51172;TXK|P42681;PDE2A|O00408;EHHADH|Q08426;TXNRD3|Q86VQ6;SCNN1A|P37088;PROS1|P07225;FGFR4|P22455;TAT|P17735;AANAT|Q1…
CIDm59436195|SCHEMBL518864	IMPDH2|P12268;PSMB8|P28062;GYS1|P13807;ABCG2|Q9UNQ0;MTHFR|P42898;ENPEP|Q07075;AQP5|P55064;IGF2R|P11717;OAS2|P29728;WDR5|P61964;OAS1|P00973;ADIPOR1|Q96A54;THBD|P07204;NAGS|Q8N159;TOP1MT|Q969P6;PF4|P02776;DPYD|Q12882;COL1A1|P02452;COL14A1|Q05707;ALDH3A1|P30838;TUBA8|Q9NY65;PDE1A|P54750;SLC36A1|Q7Z2H8;LAMB1|P07942;CASP4|P49662;CCNT1|O60563;MCL1|Q07820;PDE1C|Q14123;SLC38A1|Q9H2H9;PLA2G6|O60733;OAS3|Q…
CIDm00000177|2-deuterio-1-tritioethanone	NMNAT1|Q9HAN9;PSMB6|P28072;CYP2B6|P20813;KCNN4|O15554;DRD1|P21728;FABP3|P05413;GZMM|P51124;LDHC|P07864;FOLH1|Q04609;CA5B|Q9Y2D0;CYP2A7|P20853;ITGAM|P11215;OPRL1|P41146;GNG3|P63215;TAT|P17735;ADCY6|O43306;HRH3|Q9Y5N1;ALDH7A1|P49419;KLK5|Q9Y337;CASP6|P55212;HBQ1|P09105;STAG2|Q8N3U4;PSMB8|P28062;HDAC8|Q9BY41;TLL1|O43897;PSMB3|P49720;AVPR1A|P37288;CTSC|P53634;PCSK1|P29120;MASP2|O00187;SP3|Q02447;TMPR…
CIDm21966326|isopentanyladenine	HDAC8|Q9BY41;SP3|Q02447;HDAC2|Q92769;HDAC3|O15379;CNTF|Q96JP5;HDAC6|Q9UBN7;HDAC9|Q9UKV0;HDAC10|Q969S8;HDAC1|Q13547;ZNF384|Q8TF68;OSBPL2|Q8N2R0;SP1|P08047
CIDm00001023|dihydroxyphosphoryl hydrogen phosphate	NMNAT1|Q9HAN9;MYO6|Q9UM54;MYH7|P12883;PPBP|P02775;SLC25A15|Q9Y619;COQ6|Q9Y2Z9;LDHC|P07864;PGLS|O95336;IMPDH2|P12268;MYO7B|Q6PIF6;SCNN1D|P51172;PDE2A|O00408;SCNN1A|P37088;P2RY14|Q15391;POLI|Q9UNA4;ADCY6|O43306;ALDH7A1|P49419;GYS1|P13807;MGAM|O43451;DGUOK|Q16854;PLCB3|Q01970;PRKACB|P22694;TERT|O14746;RAD17|O75943;TNFRSF11B|O00300;GPX1|P07203;GOT2|P00505;GNAL|P38405;GPX2|P18283;TK2|O00142;SLC25A2|Q9…
CIDm00003750|Irinotecan-d10 Hydrochloride	LDLR|P01130;IFNA8|P32881;COL7A1|Q02388;NCOA1|Q15788;ERBB4|Q15303;ANXA2|P07355;CASP3|P42574;ABCG2|Q9UNQ0;MDK|P21741;IFNA6|P05013;HPSE|Q9Y251;FOS|P01100;CASP9|P55211;BCHE|P06276;NR3C1|P04150;HRAS|P01112;UGT2B28|Q9BY64;SLC3A1|Q07837;GOT2|P00505;UGT2B15|P54855;ATM|Q13315;EP300|Q09472;ALDH1A1|P00352;MYC|P01106;POLE2|P56282;SLCO1B3|Q9NPD5;UGT1A5|P35504;TYMS|P04818;UGT2B4|P06133;CDKN1B|P46527;LCK|P06239…
CIDm00000923|zlchem 216	BCAT2|O15382;SORD|Q00796;CYP2B6|P20813;XPNPEP1|Q9NQW7;SLC9A3|P48764;DRD1|P21728;ABCG8|Q9H221;LDLR|P01130;GZMM|P51124;HTR3E|A5X5Y0;LDHC|P07864;GDNF|P39905;FOLH1|Q04609;KCND3|Q9UK17;PGLS|O95336;KCNQ1|P51787;VCAM1|P19320;SLC7A6|Q92536;SLC10A1|Q14973;CD79A|P11912;CYP7A1|P22680;ABCA3|Q99758;ANGPT2|O15123;ACAA1|P09110;CYP2A7|P20853;SCNN1D|P51172;SCN5A|Q14524;SLC6A12|P48065;F13B|P05160;SLC26A3|P40879;CO…
CIDm00028780|methyl1-(butylcarbamoyl)benzimidazole-2-carbamate	KCND3|Q9UK17;KCNQ1|P51787;CACNA1I|Q9P0X4;RPS6KA2|Q15349;RPS6KA4|O75676;KCNA10|Q16322;GYS1|P13807;PCSK1|P29120;HPSE|Q9Y251;PCSK9|Q8NBP7;NUP214|P35658;RPS6KB2|Q9UBS0;PCSK4|Q6UW60;KCNV2|Q8TDN2;KCNG1|Q9UIX4;KCNG2|Q9UJ96;TK2|O00142;AOC2|O75106;KCNK10|P57789;KCNK12|Q9HB15;CCNB1|P14635;AOC3|Q16853;WDR5|P61964;CAPN1|P07384;KCND1|Q9NSA2;RPS6KA1|Q15418;KCNQ3|O43525;KCNF1|Q9H3M0;FURIN|P09958;KCNA4|P22459;KC…
CIDm03731012|zlchem 713	SP3|Q02447;KCNAB1|Q14722;CNTF|Q96JP5;HTR2A|P28223;AKR7A2|O43488;ZNF384|Q8TF68;OSBPL2|Q8N2R0;SP1|P08047
CIDm00000730|QGWNDRXFNXRZMB-DTUHVUQASA-N	RPL29|P47914;PDE6D|O43924;CYSLTR1|Q9Y271;SORD|Q00796;PPBP|P02775;DRD1|P21728;GRM5|P41594;LDHC|P07864;IL17B|Q9UHF5;PPY|P01298;OPRL1|P41146;GNG3|P63215;P2RY14|Q15391;ADCY6|O43306;HRH3|Q9Y5N1;EDN1|P05305;CLIC2|O15247;AVPR1A|P37288;GYS1|P13807;PLCB3|Q01970;PRKACB|P22694;ADRA1D|P25100;PDE6A|P16499;ISLR|O14498;MX1|P20591;NUP214|P35658;HRAS|P01112;GOT2|P00505;BDKRB1|P46663;ADRA2A|P08913;GNAL|P38405;GRIN…
CIDm00003345|SCHEMBL13525475	DRD1|P21728;GZMM|P51124;OPRL1|P41146;MME|P08473;HRH3|Q9Y5N1;KLK5|Q9Y337;AMY2A|P04746;AVPR1A|P37288;MASP2|O00187;MGAM|O43451;TMPRSS9|Q7Z410;ADRA1D|P25100;ABCG2|Q9UNQ0;ACR|P10323;HGFAC|Q04756;FOS|P01100;BCHE|P06276;GOT2|P00505;KLK10|O43240;BDKRB1|P46663;GPR37L1|O60883;ADRA2A|P08913;EDNRB|P24530;HTR2C|P28335;KCNH2|Q12809;GPR148|Q8TDV2;PLAU|P00749;PRSS8|Q16651;HTR1D|P28221;PDYN|P01213;PRSS3|P35030;KL…
CIDm00433294|lithium-6(1+);chloride	SLC9A3|P48764;KCNN4|O15554;GDNF|P39905;IMPDH2|P12268;LRP5|O75197;CYP7A1|P22680;SCN5A|Q14524;SCNN1A|P37088;TNNT1|P13805;GYS1|P13807;MGAM|O43451;CASP3|P42574;ESRRG|P62508;MDK|P21741;FOS|P01100;CYP7B1|O75881;TK2|O00142;PLA2G2A|P14555;EP300|Q09472;UMPS|P11172;MYC|P01106;MMAB|Q96EY8;PLAU|P00749;PGPEP1|Q9NXJ5;LAMC1|P11047;NMT2|O60551;BDNF|P23560;NMT1|P30419;TYMS|P04818;IKBKG|Q9Y6K9;ITIH4|Q14624;MYOG|P1…
CIDm00000197|SCHEMBL14613190	RPL29|P47914;PSMB6|P28072;CYSLTR1|Q9Y271;ACVR1C|Q8NER5;MYO6|Q9UM54;MYH7|P12883;PPBP|P02775;MEF2A|Q02078;ABCG8|Q9H221;PLA2G4A|P47712;GRM5|P41594;GZMM|P51124;LDHC|P07864;IFNA8|P32881;KCND3|Q9UK17;KCNQ1|P51787;IMPDH2|P12268;CDC42BPB|Q9Y5S2;LRP5|O75197;MYO7B|Q6PIF6;SLC10A1|Q14973;CD79A|P11912;ABCA3|Q99758;ACAA1|P09110;PPY|P01298;NT5C1A|Q9BXI3;TXK|P42681;GH1|P01241;ABCA1|O95477;EHHADH|Q08426;OPRL1|P41…
CIDm00078165|{2-[n-morpholino]ethanesulfonic acid}hydrate	PSMB6|P28072;SORD|Q00796;CYP2B6|P20813;PLA2G4A|P47712;GRM5|P41594;SLC7A2|P52569;LDHC|P07864;CDC42BPB|Q9Y5S2;CYP7A1|P22680;CYP2A7|P20853;TXK|P42681;TXNRD3|Q86VQ6;FGFR4|P22455;ADCY6|O43306;ALDH7A1|P49419;MAPK14|Q16539;STAG2|Q8N3U4;PSMB8|P28062;AMY2A|P04746;PSMB3|P49720;FMO4|P31512;MGAM|O43451;PLCB3|Q01970;CYP4F2|P78329;ITK|Q08881;CYP2S1|Q96SQ9;JAK3|P52333;NUP214|P35658;CYP7B1|O75881;BCHE|P06276;MAT…
CIDm00023830|hepes-t	BCAT2|O15382;MYH7|P12883;KCNN4|O15554;CD36|P16671;GRM5|P41594;FABP3|P05413;LDHC|P07864;IFNA8|P32881;KCND3|Q9UK17;KCNQ1|P51787;VCAM1|P19320;CD79A|P11912;SCN5A|Q14524;ITGAM|P11215;SLC8A2|Q9UPR5;MME|P08473;TNNT1|P13805;TAT|P17735;AANAT|Q16613;POLI|Q9UNA4;ERBB4|Q15303;APOC4|P55056;RYR2|Q92736;ABCD4|O14678;MAPK14|Q16539;AMY2A|P04746;SLC2A2|P11168;FMO4|P31512;ANXA2|P07355;PCSK1|P29120;GNPNAT1|Q96EK6;MG…
CIDm00002153|SCHEMBL13384600	CYSLTR1|Q9Y271;SORD|Q00796;CYP2B6|P20813;MEF2A|Q02078;DRD1|P21728;CD36|P16671;GZMM|P51124;IFNA8|P32881;ANGPT2|O15123;CYP2A7|P20853;TAT|P17735;ALDH7A1|P49419;KLK5|Q9Y337;MASP2|O00187;TMPRSS9|Q7Z410;CASP3|P42574;ACR|P10323;MTHFR|P42898;HDAC2|Q92769;IFNA6|P05013;IFNG|P01579;HGFAC|Q04756;HDAC3|O15379;FOS|P01100;P2RY11|Q96G91;BCHE|P06276;NR3C1|P04150;KLK10|O43240;IL2RA|P01589;UGT2B15|P54855;ALOX12B|O7…
CIDm00000888|mg++	RPL29|P47914;NMNAT1|Q9HAN9;DPEP2|Q9H4A9;PDE6D|O43924;PSMB6|P28072;SORD|Q00796;MYO6|Q9UM54;MYH7|P12883;PPBP|P02775;CYP2B6|P20813;FTMT|Q8N4E7;XPNPEP1|Q9NQW7;SLC9A3|P48764;DRD1|P21728;GRM5|P41594;GZMM|P51124;LDHC|P07864;KCND3|Q9UK17;KCNQ1|P51787;IMPDH2|P12268;CDC42BPB|Q9Y5S2;MYO7B|Q6PIF6;CYP7A1|P22680;CYP2A7|P20853;PPY|P01298;NT5C1A|Q9BXI3;SCN5A|Q14524;COG2|Q14746;ITGAM|P11215;TXK|P42681;PDE2A|O0040…
CIDm00024766|SCHEMBL15263434	NDST2|P52849;CD36|P16671;LDHC|P07864;GDNF|P39905;NT5C1A|Q9BXI3;AMBP|P02760;STAG2|Q8N3U4;GYS1|P13807;MDK|P21741;VTN|P04004;HPSE|Q9Y251;HPX|P02790;HS2ST1|Q7LGA3;TNFRSF11B|O00300;CHSY1|Q86X52;STS|P08842;SCARB2|Q14108;UGDH|O60701;CHST2|Q9Y4C5;UCP1|P25874;ADAMTS3|O15072;CHIA|Q9BZP6;BDNF|P23560;HDAC6|Q9UBN7;CA2|P00918;ITIH4|Q14624;CA7|P43166;UCP2|P55851;IGF1|P05019;ECM1|Q16610;CHST11|Q9NPF2;THBD|P07204…
CIDm00006113|methylsulfonic acid, ethyl ester	PDE6D|O43924;PLA1A|Q53H76;CYSLTR1|Q9Y271;MYO6|Q9UM54;SLC25A15|Q9Y619;LDLR|P01130;VCAM1|P19320;SLC7A6|Q92536;CD79A|P11912;PPY|P01298;ITGAM|P11215;CASP6|P55212;CLCA2|Q9UQC9;SLC6A13|Q9NSD5;CLIC2|O15247;LRBA|P50851;AGPAT3|Q9NRZ7;CYP4F2|P78329;CYGB|Q8WWM9;TERT|O14746;ABCF2|Q9UG63;MSR1|P21757;IFNG|P01579;ABCA7|Q8IZY2;GPX1|P07203;BCHE|P06276;HRAS|P01112;NLN|Q9BYT8;STS|P08842;CYP4F3|Q08477;BCL2L11|O43521…
CIDm70789288|CHEMBL2333434	SP3|Q02447;ENPP3|O14638;CNTF|Q96JP5;CP|P00450;ZNF384|Q8TF68;OSBPL2|Q8N2R0;AMD1|P17707;SP1|P08047
CIDm03062316|SCHEMBL4236003	LDHC|P07864;CDC42BPB|Q9Y5S2;CD79A|P11912;GINS1|Q14691;ITGAM|P11215;TXK|P42681;ABCA1|O95477;FGFR4|P22455;ERBB4|Q15303;MAPK14|Q16539;IGFBP7|Q16270;CASP3|P42574;ABCG2|Q9UNQ0;TERT|O14746;MDK|P21741;ITK|Q08881;IFNG|P01579;JAK3|P52333;CASP9|P55211;MATK|P42679;HRAS|P01112;ENPP3|O14638;BCL2L11|O43521;ATM|Q13315;ALDH1A1|P00352;RB1|P06400;MYC|P01106;TRPA1|O75762;CXCL10|P02778;PLAU|P00749;DPP4|P27487;POLE2|…
CIDm00004196|SCHEMBL15780915	BCAT2|O15382;CYP2B6|P20813;CD36|P16671;LDLR|P01130;NR3C2|P08235;CYP7A1|P22680;CYP2A7|P20853;EHHADH|Q08426;OPRL1|P41146;TAT|P17735;P2RY14|Q15391;CPZ|Q66K79;NR2F6|P10588;RXRG|P48443;CYP4F2|P78329;CASP3|P42574;TLR7|Q9NYK1;ESRRG|P62508;ABCG2|Q9UNQ0;G6PC|P35575;CYP2S1|Q96SQ9;HDAC2|Q92769;ESRRB|O95718;IFNG|P01579;HPX|P02790;FOS|P01100;CYP7B1|O75881;NR3C1|P04150;CYP4F3|Q08477;CYP11B2|P19099;ALOX12B|O753…
CIDm00000925|	NMNAT1|Q9HAN9;BCAT2|O15382;SORD|Q00796;LDHC|P07864;KCND3|Q9UK17;KCNQ1|P51787;IMPDH2|P12268;CYP7A1|P22680;ACAA1|P09110;CYP2A7|P20853;EHHADH|Q08426;TXNRD3|Q86VQ6;PROS1|P07225;ALDH7A1|P49419;CACNA1I|Q9P0X4;RDH14|Q9HBH5;RYR2|Q92736;KCNA10|Q16322;MGAM|O43451;ARSE|P51690;CYP2S1|Q96SQ9;MTHFR|P42898;ITPR3|Q14573;GPD1|P21695;CYP7B1|O75881;ALDH9A1|P49189;ENPP3|O14638;KCNV2|Q8TDN2;STS|P08842;KCNG1|Q9UIX4;KC…
CIDm00002185|n-arachidonoyl-[14c]-ethanolamine	CYP2B6|P20813;MEF2A|Q02078;DRD1|P21728;CD36|P16671;FABP3|P05413;HTR3E|A5X5Y0;SCN5A|Q14524;OPRL1|P41146;HTR3B|O95264;HRH3|Q9Y5N1;MST1R|Q04912;AVPR1A|P37288;ADRA1D|P25100;ARSE|P51690;FOS|P01100;NR3C1|P04150;CPA1|P15085;BDKRB1|P46663;STS|P08842;GPR37L1|O60883;ADRA2A|P08913;SCARB2|Q14108;EDNRB|P24530;HTR2C|P28335;CHRNB1|P11230;CHRNA9|Q9UGM1;AQP5|P55064;FABP5|Q01469;TRPA1|O75762;GPR148|Q8TDV2;GRIK1|P3…
CIDm00003954|[11C]Loperamide	SLC9A3|P48764;DRD1|P21728;GZMM|P51124;SLC26A3|P40879;OPRL1|P41146;HRH3|Q9Y5N1;KLK5|Q9Y337;GABRA4|P48169;AVPR1A|P37288;MASP2|O00187;MGAM|O43451;TMPRSS9|Q7Z410;ADRA1D|P25100;ABCG2|Q9UNQ0;ACR|P10323;HGFAC|Q04756;GPX1|P07203;CHSY1|Q86X52;KLK10|O43240;BDKRB1|P46663;GPR37L1|O60883;ADRA2A|P08913;GPX2|P18283;ALOX12B|O75342;EDNRB|P24530;OLR1|P78380;GABRA6|Q16445;HTR2C|P28335;ALOXE3|Q9BYJ1;CHRNA9|Q9UGM1;GP…
CIDm03025942|Mt 20	HDAC8|Q9BY41;SP3|Q02447;HDAC2|Q92769;HDAC3|O15379;CNTF|Q96JP5;CHEK1|O14757;HDAC1|Q13547;EHMT1|Q9H9B1;ZNF384|Q8TF68;OSBPL2|Q8N2R0;SP1|P08047;NT5E|P21589
CIDm00004984|X 185 (Salt/Mix)	XPNPEP1|Q9NQW7;MYO7B|Q6PIF6;CD79A|P11912;ERBB4|Q15303;RYR2|Q92736;MAPK14|Q16539;GNPNAT1|Q96EK6;CASP3|P42574;TERT|O14746;MDK|P21741;ESRRB|O95718;FOS|P01100;CASP9|P55211;HRAS|P01112;PSMC4|P43686;ATM|Q13315;TK2|O00142;EP300|Q09472;XPNPEP2|O43895;UMPS|P11172;MYC|P01106;ZMPSTE24|O75844;PRDX5|P30044;DPP4|P27487;CCNB1|P14635;GPD2|P43304;GSTA1|P08263;MYOG|P15173;CCL4|P13236;CDKN1B|P46527;CRYZ|Q08257;MYH1…
CIDm00002520|verapamil-s	MYH7|P12883;PPBP|P02775;CYP2B6|P20813;XPNPEP1|Q9NQW7;DRD1|P21728;ABCG8|Q9H221;COL7A1|Q02388;KCND3|Q9UK17;ABCA3|Q99758;CYP2A7|P20853;SCNN1D|P51172;SCN5A|Q14524;ABCA1|O95477;OPRL1|P41146;SCNN1A|P37088;HRH3|Q9Y5N1;EDN1|P05305;CACNA1I|Q9P0X4;ABCA10|Q8WWZ4;RYR2|Q92736;AVPR1A|P37288;CACNB3|P54284;MGAM|O43451;ADRA1D|P25100;ABCG2|Q9UNQ0;PEPD|P12955;HPSE|Q9Y251;ABCA7|Q8IZY2;FOS|P01100;BDKRB1|P46663;GPR37L…
CIDm25271560|AGN-PC-0510NE	SP3|Q02447;PCSK4|Q6UW60;CNTF|Q96JP5;PCSK5|Q92824;CP|P00450;ZNF384|Q8TF68;OSBPL2|Q8N2R0;SP1|P08047
CIDm00000991|vitrex	CXCL14|O95715;ACVR1C|Q8NER5;CYP2B6|P20813;KCNN4|O15554;DRD1|P21728;NETO1|Q8TDF5;CYP2A7|P20853;ABCA1|O95477;CLCA2|Q9UQC9;RYR2|Q92736;NR2F6|P10588;LAP3|P28838;CHST6|Q9GZX3;TERT|O14746;VTN|P04004;CYP2S1|Q96SQ9;PDE9A|O76083;TNFRSF11B|O00300;BCHE|P06276;NR3C1|P04150;MATK|P42679;HRAS|P01112;CYP4F3|Q08477;RBP7|Q96R05;SFTPC|P11686;PLCG2|P16885;KCNK12|Q9HB15;FABP5|Q01469;LAMA2|P24043;CCL11|P51671;PGPEP1|Q…
CIDm00002173|STOCK1N-67158	NMNAT1|Q9HAN9;CD79A|P11912;EHHADH|Q08426;EDN1|P05305;MAPK14|Q16539;MGAM|O43451;MAPK12|P53778;HPSE|Q9Y251;HPX|P02790;CA9|Q16790;CLPP|Q16740;ATM|Q13315;TK2|O00142;PLCB1|Q9NQ66;SPG21|Q9NZD8;RAD52|P43351;RB1|P06400;MYC|P01106;ABCD3|P28288;PRKAR1A|P10644;CHIA|Q9BZP6;MAPK6|Q16659;FDFT1|P37268;TYMS|P04818;GSTA1|P08263;PRKAR2A|P13861;DENR|O43583;DPP9|Q86TI2;SLC3A2|P08195;GUSB|P08236;PRDX1|Q06830;TG|P0126…
CIDm00000994|CID9989619	PSMB6|P28072;BCAT2|O15382;GZMM|P51124;FOLH1|Q04609;IMPDH2|P12268;ACAA1|P09110;MME|P08473;TAT|P17735;ABCD4|O14678;MAPK14|Q16539;AMY2A|P04746;PSMB3|P49720;NAALAD2|Q9Y3Q0;CTSC|P53634;MGAM|O43451;FOS|P01100;BCHE|P06276;TFR2|Q9UP52;CA9|Q16790;PSMC4|P43686;GOT2|P00505;MAP2K6|P52564;UMPS|P11172;TUBG1|P23258;ENPEP|Q07075;IL13|P35225;PSMD4|P55036;MYC|P01106;PSMC2|P35998;IGF2R|P11717;TYR|P14679;PGPEP1|Q9NX…
CIDm00004253|SMR001338872	COQ6|Q9Y2Z9;DRD1|P21728;GRM5|P41594;GZMM|P51124;HTR3E|A5X5Y0;IFNA8|P32881;GDNF|P39905;CD79A|P11912;ABCA3|Q99758;CYP2A7|P20853;ABCA1|O95477;OPRL1|P41146;MME|P08473;HTR3B|O95264;HRH3|Q9Y5N1;KLK5|Q9Y337;ABCA10|Q8WWZ4;MAPK14|Q16539;AVPR1A|P37288;PPP1R1B|Q9UD71;CACNB3|P54284;MASP2|O00187;TMPRSS9|Q7Z410;PLCB3|Q01970;CASP3|P42574;ADRA1D|P25100;ABCG2|Q9UNQ0;ACR|P10323;CYP2S1|Q96SQ9;IFNA6|P05013;IFNG|P015…
CIDm00000773|CID9815258	NMNAT1|Q9HAN9;DPEP2|Q9H4A9;PSMB6|P28072;KCNN4|O15554;GZMM|P51124;TNNT1|P13805;TAT|P17735;KLK5|Q9Y337;LAP3|P28838;PSMB3|P49720;MGAM|O43451;DGUOK|Q16854;CASP3|P42574;CYGB|Q8WWM9;ABCG2|Q9UNQ0;PEPD|P12955;VTN|P04004;HDAC2|Q92769;HPSE|Q9Y251;ESRRB|O95718;IFNG|P01579;HPX|P02790;BCHE|P06276;NR3C1|P04150;HRAS|P01112;CA9|Q16790;PSMC4|P43686;STS|P08842;ATM|Q13315;TK2|O00142;AOC2|O75106;SAP30|O75446;EP300|Q…
CIDm00003017|AGN-PC-0CX9FP	FKBP14|Q9NWM8;SORD|Q00796;CYBA|P13498;CYP2B6|P20813;XPNPEP1|Q9NQW7;SLC12A4|Q9UP95;FKBP2|P26885;CD79A|P11912;POLI|Q9UNA4;KLK5|Q9Y337;GNPNAT1|Q96EK6;CYP4F2|P78329;PEPD|P12955;MDK|P21741;ITK|Q08881;CYP2S1|Q96SQ9;HDAC3|O15379;GPX1|P07203;BCHE|P06276;PCSK4|Q6UW60;KCNJ15|Q99712;PSMC4|P43686;IL2RA|P01589;CYP4F3|Q08477;GPX2|P18283;ATM|Q13315;PLCB1|Q9NQ66;MMP15|P51511;LOXL1|Q08397;XPNPEP2|O43895;SCARF2|Q9…
CIDm00000450|CID9993501	DPEP2|Q9H4A9;PDE6D|O43924;CXCL14|O95715;CYBA|P13498;MYH7|P12883;CYP2B6|P20813;SLC25A15|Q9Y619;ABCG8|Q9H221;CD36|P16671;LDLR|P01130;SLC7A2|P52569;GZMM|P51124;LOXL4|Q96JB6;FOLH1|Q04609;KCND3|Q9UK17;CA5B|Q9Y2D0;VCAM1|P19320;LRP5|O75197;SLC10A1|Q14973;CD79A|P11912;CYP7A1|P22680;CYP2A7|P20853;SLC6A12|P48065;NCOA1|Q15788;F13B|P05160;GINS1|Q14691;SLC26A3|P40879;GH1|P01241;ABCA1|O95477;EHHADH|Q08426;OPRL…
CIDm00002215|apomorphine, nasal, Britannia;	DRD1|P21728;GZMM|P51124;GDNF|P39905;GH1|P01241;OPRL1|P41146;SORT1|Q99523;MME|P08473;HRH3|Q9Y5N1;KLK5|Q9Y337;AMY2A|P04746;AVPR1A|P37288;PPP1R1B|Q9UD71;FMO4|P31512;MASP2|O00187;SP3|Q02447;TMPRSS9|Q7Z410;CASP3|P42574;ADRA1D|P25100;ACR|P10323;HGFAC|Q04756;FOS|P01100;BCHE|P06276;KLK10|O43240;BDKRB1|P46663;GPR37L1|O60883;ADRA2A|P08913;EDNRB|P24530;HTR2C|P28335;FMO1|Q01740;GPR148|Q8TDV2;PLAU|P00749;PRSS…
CIDm00003460|MolPort-028-951-604	XPNPEP1|Q9NQW7;AANAT|Q16613;GNPNAT1|Q96EK6;PLCB3|Q01970;CASP3|P42574;ISLR|O14498;MDK|P21741;HDAC2|Q92769;HDAC3|O15379;JAK3|P52333;NR3C1|P04150;PLCB1|Q9NQ66;PLCZ1|Q86YW0;XPNPEP2|O43895;KCNH2|Q12809;CXCL3|P19876;HIF1A|Q16665;CYBB|P04839;IRS1|P35568;MAP2K2|P36507;FASN|P49327;GSTA1|P08263;HDAC6|Q9UBN7;MYOG|P15173;PGR|P06401;MET|P08581;PRDX1|Q06830;DCN|P07585;VEGFB|P49765;PRDX3|P30048;FMOD|Q06828;MMP2…
CIDm00023982|gadolinium-148	GRM5|P41594;FABP3|P05413;GZMM|P51124;VCAM1|P19320;FKBP2|P26885;GNG3|P63215;KLK5|Q9Y337;KCNJ3|P48549;MAPK14|Q16539;AMY2A|P04746;MASP2|O00187;TMPRSS9|Q7Z410;ACR|P10323;IFNG|P01579;HGFAC|Q04756;FOS|P01100;CHSY1|Q86X52;KCNJ15|Q99712;SLC3A1|Q07837;KLK10|O43240;ATM|Q13315;ALDH1A1|P00352;GRM4|Q14833;IL13|P35225;P2RX4|Q99571;GNAI3|P08754;CXCL9|Q07325;AQP5|P55064;CXCL10|P02778;PLAU|P00749;PRSS8|Q16651;AMY…
CIDm00000866|lysine (12c/13c)	NMNAT1|Q9HAN9;PSMB6|P28072;CYSLTR1|Q9Y271;MEF2A|Q02078;CD36|P16671;LDLR|P01130;GRM5|P41594;SLC7A2|P52569;GZMM|P51124;LDHC|P07864;GDNF|P39905;VCAM1|P19320;LRP5|O75197;CD79A|P11912;ITGAM|P11215;ABCA1|O95477;SORT1|Q99523;MME|P08473;TNNT1|P13805;TAT|P17735;POLI|Q9UNA4;EDN1|P05305;ERBB4|Q15303;KLK5|Q9Y337;CASP6|P55212;RPS6KA2|Q15349;RPS6KA4|O75676;RDH14|Q9HBH5;RYR2|Q92736;ABCD4|O14678;MAPK14|Q16539;HD…
CIDm71819722|21C	MEF2A|Q02078;DRD1|P21728;ABCG8|Q9H221;IMPDH2|P12268;CDC42BPB|Q9Y5S2;TXK|P42681;OPRL1|P41146;FGFR4|P22455;HRH3|Q9Y5N1;LAP3|P28838;AVPR1A|P37288;PCSK1|P29120;ADRA1D|P25100;ABCG2|Q9UNQ0;ITK|Q08881;JAK3|P52333;MATK|P42679;PCSK4|Q6UW60;PSMC4|P43686;BDKRB1|P46663;GPR37L1|O60883;ADRA2A|P08913;EDNRB|P24530;HTR2C|P28335;ESD|P10768;ZMPSTE24|O75844;PSMC2|P35998;GPR148|Q8TDV2;MEF2D|Q14814;FKBPL|Q9UIM3;HTR1D|…
CIDm00054454|CID941617	CYP2B6|P20813;CD36|P16671;LDLR|P01130;GZMM|P51124;COL7A1|Q02388;VCAM1|P19320;COG2|Q14746;ABCA1|O95477;EDN1|P05305;KLK5|Q9Y337;CASP6|P55212;APOM|O95445;MAPK14|Q16539;SREBF2|Q12772;CTSC|P53634;ANXA2|P07355;MASP2|O00187;TMPRSS9|Q7Z410;CASP3|P42574;ABCG2|Q9UNQ0;ACR|P10323;MTHFR|P42898;IFNG|P01579;HGFAC|Q04756;PCSK9|Q8NBP7;FOS|P01100;TNFRSF11B|O00300;CASP9|P55211;NR3C1|P04150;HRAS|P01112;GOT2|P00505;N…
CIDm00024502|sodium dichromate(VI)	NMNAT1|Q9HAN9;CD36|P16671;LDLR|P01130;FABP3|P05413;MME|P08473;AMY2A|P04746;LAP3|P28838;SLC2A2|P11168;SLC22A9|Q8IVM8;IREB2|P48200;ANXA2|P07355;KCNMB1|Q16558;CASP3|P42574;PDE6A|P16499;ABCG2|Q9UNQ0;HPSE|Q9Y251;GPX1|P07203;CASP9|P55211;MATK|P42679;HRAS|P01112;GPX2|P18283;ADK|P55263;HIF1A|Q16665;CCL20|P78556;MYC|P01106;GNAI3|P08754;CCL11|P51671;MMAB|Q96EY8;PLAU|P00749;IL1A|P01583;AMY2B|P19961;ACO2|Q99…
CIDm00005971|volatile oil of mustard	PPBP|P02775;GZMM|P51124;PPY|P01298;OPRL1|P41146;P2RY14|Q15391;ADCY6|O43306;HRH3|Q9Y5N1;KLK5|Q9Y337;MAPK14|Q16539;MASP2|O00187;TMPRSS9|Q7Z410;CASP3|P42574;ACR|P10323;HGFAC|Q04756;FOS|P01100;KLK10|O43240;BDKRB1|P46663;ADRA2A|P08913;GRM4|Q14833;CXCL3|P19876;CCL20|P78556;GNAI3|P08754;CXCL9|Q07325;TRPA1|O75762;CXCL10|P02778;CCL25|O15444;GPR148|Q8TDV2;PLAU|P00749;MTNR1A|P48039;PRSS8|Q16651;P2RX3|P56373…
CIDm00001690|CID9893548	MYO6|Q9UM54;MYH7|P12883;MEF2A|Q02078;LOXL4|Q96JB6;LDHC|P07864;IFNA8|P32881;FOLH1|Q04609;IMPDH2|P12268;MYO7B|Q6PIF6;CD79A|P11912;TXK|P42681;MME|P08473;EDN1|P05305;ERBB4|Q15303;CASP6|P55212;MAPK14|Q16539;PSMB3|P49720;PPP1R1B|Q9UD71;BCL2L2|Q92843;CASP3|P42574;ABCG2|Q9UNQ0;TERT|O14746;MAPK12|P53778;MDK|P21741;IFNA6|P05013;IFNG|P01579;MX1|P20591;JAK3|P52333;FOS|P01100;GPX1|P07203;CASP9|P55211;NR3C1|P0…
CIDm00000573|neo U-	SORD|Q00796;CYP2B6|P20813;CD36|P16671;GZMM|P51124;IFNA8|P32881;CYP2A7|P20853;COG2|Q14746;KLK5|Q9Y337;MASP2|O00187;MGAM|O43451;TMPRSS9|Q7Z410;ACR|P10323;ABCF2|Q9UG63;MTHFR|P42898;IFNA17|P01571;IFNA6|P05013;HPX|P02790;HGFAC|Q04756;GPX1|P07203;BCHE|P06276;HRAS|P01112;KLK10|O43240;GPX2|P18283;SCARB2|Q14108;RBP7|Q96R05;OLR1|P78380;ALDH1A1|P00352;CXCL9|Q07325;GPX5|O75715;TYR|P14679;PLAU|P00749;APOB|P04…
CIDm06325610|Phaeomelanins	PLA2G4A|P47712;GZMM|P51124;SLC24A4|Q8NFF2;ALDH7A1|P49419;KLK5|Q9Y337;GYS1|P13807;MASP2|O00187;SP3|Q02447;TMPRSS9|Q7Z410;PDE6A|P16499;ABCG2|Q9UNQ0;PEPD|P12955;ACR|P10323;HGFAC|Q04756;BCHE|P06276;HRAS|P01112;ALDH9A1|P49189;KLK10|O43240;EDNRB|P24530;UMPS|P11172;TYR|P14679;PLAU|P00749;PRSS8|Q16651;IRS1|P35568;CHIA|Q9BZP6;FASN|P49327;PRSS3|P35030;KLK1|P06870;ADCY2|Q08462;F11|P03951;TRPV4|Q9HBA0;CRYZ|Q…
CIDm00005376|SCHEMBL4939312	MYO6|Q9UM54;MYH7|P12883;CYP2B6|P20813;CD36|P16671;PLA2G4A|P47712;GZMM|P51124;IFNA8|P32881;LRP5|O75197;MYO7B|Q6PIF6;CYP2A7|P20853;NCOA1|Q15788;PROS1|P07225;EDN1|P05305;ERBB4|Q15303;KLK5|Q9Y337;CASP6|P55212;RPS6KA2|Q15349;CLCA2|Q9UQC9;MAPK14|Q16539;RXRG|P48443;GPLD1|P80108;FMO4|P31512;MASP2|O00187;TMPRSS9|Q7Z410;CASP3|P42574;ESRRG|P62508;PDE6A|P16499;ABCG2|Q9UNQ0;TERT|O14746;MAPK12|P53778;MDK|P2174…
CIDm00004713|amino-3'-methoxyphenyl (-oxanaphtalen-4-on)	ABCG8|Q9H221;PLA2G4A|P47712;GDNF|P39905;COL7A1|Q02388;VCAM1|P19320;CDC42BPB|Q9Y5S2;ABCA3|Q99758;COL22A1|Q8NFW1;TXK|P42681;ABCA1|O95477;FGFR4|P22455;AANAT|Q16613;EDN1|P05305;ABCA10|Q8WWZ4;RPS6KA2|Q15349;MAPK14|Q16539;LRP3|O75074;ANXA2|P07355;PCSK1|P29120;SP3|Q02447;CASP3|P42574;MDK|P21741;ITK|Q08881;PCSK9|Q8NBP7;JAK3|P52333;ABCA7|Q8IZY2;FOS|P01100;ATP1A2|P50993;MATK|P42679;HRAS|P01112;PCSK4|Q6UW60…
CIDm00003981|ZB016282	FTMT|Q8N4E7;DRD1|P21728;PGLS|O95336;EHHADH|Q08426;OPRL1|P41146;HRH3|Q9Y5N1;AVPR1A|P37288;NAALAD2|Q9Y3Q0;ADRA1D|P25100;FOS|P01100;BDKRB1|P46663;GPR37L1|O60883;ADRA2A|P08913;EDNRB|P24530;UGDH|O60701;HTR2C|P28335;GPR148|Q8TDV2;HTR1D|P28221;SSTR5|P35346;SSTR3|P32745;G6PD|P11413;ADRA1B|P35368;HTR2B|P41595;HTR2A|P28223;HTR5A|P47898;PTGIR|P43119;SLC29A1|Q99808;HTR1B|P28222;CCKAR|P32238;ADRA2B|P18089;OPR…
CIDm00002019|CID9855147	SLC9A3|P48764;IFNA8|P32881;STMN3|Q9NZ72;SCNN1D|P51172;SCNN1A|P37088;TAT|P17735;POLI|Q9UNA4;EDN1|P05305;MAPK14|Q16539;PCSK1|P29120;CASP3|P42574;CYGB|Q8WWM9;ABCG2|Q9UNQ0;MAPK12|P53778;MDK|P21741;ABCF2|Q9UG63;IFNA6|P05013;IFNG|P01579;MX1|P20591;FOS|P01100;NR3C1|P04150;HRAS|P01112;ATM|Q13315;TK2|O00142;OLR1|P78380;EP300|Q09472;SCARF2|Q96GP6;UMPS|P11172;TUBG1|P23258;MYC|P01106;IL19|Q9UHD0;PLAU|P00749;…
CIDm00013766|SCHEMBL13151127	SORD|Q00796;XPNPEP1|Q9NQW7;FOLH1|Q04609;NR3C2|P08235;FGFR4|P22455;NR2F6|P10588;RXRG|P48443;PRKACB|P22694;ESRRG|P62508;TERT|O14746;ESRRB|O95718;NR3C1|P04150;ALDH9A1|P49189;NLN|Q9BYT8;GOT2|P00505;ATM|Q13315;LDHD|Q86WU2;GNAI3|P08754;HMGCR|P04035;FASN|P49327;FDFT1|P37268;RARG|P13631;ORM1|P02763;NR2F1|P10589;GLRA2|P23416;RXRA|P19793;G6PD|P11413;NAV1|Q8NEY1;IGF1|P05019;PGR|P06401;PAK2|Q13177;TIE1|P3559…
CIDm00000765|ZINC06119283	NMNAT1|Q9HAN9;PLA2G4A|P47712;IMPDH2|P12268;NT5C1A|Q9BXI3;ALDH7A1|P49419;APOA4|P06727;MGAM|O43451;DGUOK|Q16854;TLR7|Q9NYK1;PDE6A|P16499;ABCG2|Q9UNQ0;MX1|P20591;FOS|P01100;NR3C1|P04150;TFR2|Q9UP52;HRAS|P01112;ADRA2A|P08913;TK2|O00142;EDNRB|P24530;ADK|P55263;UMPS|P11172;MYC|P01106;TYR|P14679;GRIK1|P39086;APOB|P04114;MMAA|Q8IVH4;CYBB|P04839;ADA|P00813;NPR1|P16066;BDNF|P23560;PRKAA2|P54646;DCK|P27707;…
CIDm00072466|CID9920268	XPNPEP1|Q9NQW7;GZMM|P51124;LDHC|P07864;CDC42BPB|Q9Y5S2;ITGAM|P11215;TXK|P42681;FGFR4|P22455;KLK5|Q9Y337;STAG2|Q8N3U4;MASP2|O00187;TMPRSS9|Q7Z410;CASP3|P42574;PEPD|P12955;TERT|O14746;ACR|P10323;ITK|Q08881;RAD17|O75943;IFNG|P01579;HGFAC|Q04756;JAK3|P52333;NR3C1|P04150;MATK|P42679;KLK10|O43240;ATM|Q13315;SFTPC|P11686;AOC2|O75106;FPGS|Q05932;ALDH1A1|P00352;RAD52|P43351;XPNPEP2|O43895;UMPS|P11172;IL13…
CIDm00002833|spindle poison	PPBP|P02775;CYP2B6|P20813;ABCG8|Q9H221;IFNA8|P32881;CD79A|P11912;PPY|P01298;SCNN1D|P51172;SLC26A3|P40879;ITGAM|P11215;OPRL1|P41146;SORT1|Q99523;SCNN1A|P37088;TAT|P17735;P2RY14|Q15391;POLI|Q9UNA4;ADCY6|O43306;HRH3|Q9Y5N1;PSMB8|P28062;CASP3|P42574;ABCG2|Q9UNQ0;HDAC2|Q92769;IFNA17|P01571;IFNA6|P05013;IFNG|P01579;MX1|P20591;FOS|P01100;CASP9|P55211;BCHE|P06276;NR3C1|P04150;BDKRB1|P46663;ADRA2A|P08913;…
CIDm00002578|MOLI001811	LDHC|P07864;IFNA8|P32881;GDNF|P39905;SLC16A2|P36021;SLC10A1|Q14973;CD79A|P11912;AMBP|P02760;TXNRD3|Q86VQ6;CLIC2|O15247;AVPR1A|P37288;CASP3|P42574;ABCG2|Q9UNQ0;TERT|O14746;MDK|P21741;MSR1|P21757;IFNA6|P05013;TNFRSF11B|O00300;GPX1|P07203;STS|P08842;GPX2|P18283;LOXL1|Q08397;GABRA6|Q16445;TUBG1|P23258;KCNH2|Q12809;PLAU|P00749;OAS2|P29728;DPP4|P27487;CYBB|P04839;IRS1|P35568;IFNA2|P01563;CLTCL1|P53675;…
CIDm00024775|4-tert-Octylphenol-3,5-d2 diethoxylate solution	DRD1|P21728;LDHC|P07864;CYP7A1|P22680;ITGAM|P11215;TNNT1|P13805;ADCY6|O43306;ERBB4|Q15303;IREB2|P48200;DGUOK|Q16854;CASP3|P42574;MDK|P21741;VTN|P04004;HDAC2|Q92769;FOS|P01100;GPX1|P07203;CASP9|P55211;CYP7B1|O75881;HRAS|P01112;SLC1A3|P43003;GPX2|P18283;ATM|Q13315;TK2|O00142;EDNRB|P24530;EP300|Q09472;UMPS|P11172;RB1|P06400;MYC|P01106;GPX5|O75715;DIO3|P55073;CCNB1|P14635;NPR1|P16066;SLC1A1|P43005;BD…
CIDm86306051|3N9	FKBP14|Q9NWM8;FKBP2|P26885;SP3|Q02447;ENPP3|O14638;CNTF|Q96JP5;TRPV4|Q9HBA0;FKBP10|Q96AY3;ABCC1|P33527;FKBP11|Q9NYL4;CYP4F12|Q9HCS2;FKBP5|Q13451;CTRC|Q99895;FADS2|O95864;FKBP6|O75344;TRPV1|Q8NER1;LCAT|P04180;ZNF384|Q8TF68;FKBP8|Q14318;OSBPL2|Q8N2R0;SOAT1|P35610;SP1|P08047;FKBP4|Q02790;SOAT2|O75908;TRPV2|Q9Y5S1;FKBP1B|P68106
CIDm00005711|SCHEMBL2834049	GZMM|P51124;CDC42BPB|Q9Y5S2;TXK|P42681;MME|P08473;FGFR4|P22455;EDN1|P05305;KLK5|Q9Y337;MASP2|O00187;TMPRSS9|Q7Z410;PRKACB|P22694;MDK|P21741;ACR|P10323;ITK|Q08881;HGFAC|Q04756;JAK3|P52333;MATK|P42679;KLK10|O43240;ALDH1A1|P00352;TUBG1|P23258;MYC|P01106;PLAU|P00749;PRSS8|Q16651;PPIF|P30405;CCNB1|P14635;PRSS3|P35030;KLK1|P06870;LCK|P06239;FYN|P06241;F11|P03951;MYLK|Q15746;F7|P08709;MET|P08581;GZMB|P1…
CIDm11647372|ZSTK474/ZSTK-474	SP3|Q02447;CNTF|Q96JP5;PCK2|Q16822;CP|P00450;CCNG2|Q16589;AKT1|P31749;ZNF384|Q8TF68;EIF4EBP1|Q13541;OSBPL2|Q8N2R0;PCK1|P35558;SP1|P08047
CIDm00005102|ZINC01705443	CYBA|P13498;LDHC|P07864;ALDH7A1|P49419;MAPK14|Q16539;CTSC|P53634;CASP3|P42574;ABCG2|Q9UNQ0;MAPK12|P53778;SCN3B|Q9NY72;RAD17|O75943;IFNG|P01579;PDE9A|O76083;TNFRSF11B|O00300;GPX1|P07203;CASP9|P55211;TFR2|Q9UP52;ALDH9A1|P49189;SLC3A1|Q07837;GPX2|P18283;ATM|Q13315;TK2|O00142;MAP2K6|P52564;LDHD|Q86WU2;ALDH1A1|P00352;APAF1|O14727;UGDH|O60701;KCNH2|Q12809;HIF1A|Q16665;PRDX5|P30044;GPX5|O75715;POLE2|P56…
CIDm00001822|DB02082	ALDH7A1|P49419;MGAM|O43451;NR3C1|P04150;HRAS|P01112;GNAI3|P08754;MMAA|Q8IVH4;ADCY2|Q08462;GNA15|P30679;ADRA2B|P18089;OPRK1|P41145;RRAS|P10301;DPYD|Q12882;FSHR|P23945;RHEB|Q15382;EIF2S3|P41091;MRAS|O14807;ADRB1|P08588;SSTR2|P30874;GNB3|P16520;GNB1|P62873;RAP2C|Q9Y3L5;HTR1A|P08908;RHEBL1|Q8TAI7;PDE4A|P27815;GNAI2|P04899;EIF5|P55010;RAF1|P04049;OPRM1|P35372;ADRB2|P07550;EIF4G3|O43432;GNA14|O95837;RR…
CIDm00525551|FUIDRYCKEXJNOK-WCBMZHEXSA-N	AMBP|P02760;SP3|Q02447;CNTF|Q96JP5;EHMT1|Q9H9B1;ZNF384|Q8TF68;OSBPL2|Q8N2R0;SP1|P08047
CIDm00102399|alpha-D-Galp-(1->6)-alpha-D-Galp-(1->6)-D-Glu	RPL29|P47914;SLC9A3|P48764;GZMM|P51124;LDHC|P07864;VCAM1|P19320;CD79A|P11912;ITGAM|P11215;KLK5|Q9Y337;NR2F6|P10588;MASP2|O00187;TMPRSS9|Q7Z410;CASP3|P42574;KCNH7|Q9NS40;ACR|P10323;HPSE|Q9Y251;IFNG|P01579;HGFAC|Q04756;FOS|P01100;BCHE|P06276;NR3C1|P04150;TFR2|Q9UP52;HRAS|P01112;KLK10|O43240;BDKRB1|P46663;KCNH1|O95259;OLR1|P78380;EP300|Q09472;KCNH2|Q12809;IL13|P35225;P2RX4|Q99571;MYC|P01106;IGF2R|P1…
CIDm00003485|xxviii) glutaraldehyde	CD36|P16671;LDHC|P07864;VCAM1|P19320;CD79A|P11912;ITGAM|P11215;ABCD4|O14678;TLL1|O43897;CTSC|P53634;MGAM|O43451;CASP3|P42574;VTN|P04004;HPSE|Q9Y251;CLTC|Q00610;CASP9|P55211;BCHE|P06276;TFR2|Q9UP52;HRAS|P01112;GOT2|P00505;SCARB2|Q14108;TK2|O00142;FPGS|Q05932;MYC|P01106;CXCL9|Q07325;TYR|P14679;ABCD3|P28288;BDNF|P23560;PRSS3|P35030;NANOS1|Q8WY41;TYMS|P04818;CLTCL1|P53675;GSTA1|P08263;CA2|P00918;CCL4…
CIDm00123336|rac-l-methylsulfinyl-2-propyl	SP3|Q02447;KCNAB1|Q14722;PPIF|P30405;CNTF|Q96JP5;SULT1C2|O75897;SULT2A1|Q06520;SULT4A1|Q9BR01;AKR7A2|O43488;ZNF384|Q8TF68;OSBPL2|Q8N2R0;SULT1A2|P50225;SULT2B1|O00204;SP1|P08047
CIDm00000983|tripolyphosphoric acid	MYO7B|Q6PIF6;SORT1|Q99523;POLI|Q9UNA4;ADCY6|O43306;MGAM|O43451;HDAC2|Q92769;ITPR3|Q14573;CHSY1|Q86X52;SLC13A3|Q8WWT9;STS|P08842;GNAL|P38405;AOC2|O75106;APAF1|O14727;UMPS|P11172;ESD|P10768;HIF1A|Q16665;MMAB|Q96EY8;NPR1|P16066;FKBPL|Q9UIM3;AOC3|Q16853;TYMS|P04818;MYO3B|Q8WXR4;WDR5|P61964;CA2|P00918;ADCY2|Q08462;PSMA4|P25789;PSMA1|P25786;SLC25A5|P05141;UCP2|P55851;G6PD|P11413;IFIT3|O14879;ADSL|P3056…
CIDm00019920|ZINC02038187	BCAT2|O15382;CYSLTR1|Q9Y271;MEF2A|Q02078;GZMM|P51124;IFNA8|P32881;VCAM1|P19320;CD79A|P11912;ITGAM|P11215;HRH3|Q9Y5N1;KLK5|Q9Y337;CASP6|P55212;RPS6KA2|Q15349;RPS6KA4|O75676;MAPK14|Q16539;CTSC|P53634;MASP2|O00187;TMPRSS9|Q7Z410;CASP3|P42574;TLR7|Q9NYK1;ADRA1D|P25100;ACR|P10323;ITK|Q08881;IFNA6|P05013;IFNG|P01579;HGFAC|Q04756;PCSK9|Q8NBP7;JAK3|P52333;GPX1|P07203;RPS6KB2|Q9UBS0;CASP9|P55211;NR3C1|P04…
CIDm00001115|CID9907067	CYP2B6|P20813;SLC9A3|P48764;KCNN4|O15554;CD36|P16671;LDLR|P01130;GRM5|P41594;LDHC|P07864;GDNF|P39905;NR3C2|P08235;CD79A|P11912;SCNN1D|P51172;ITGAM|P11215;EHHADH|Q08426;SORT1|Q99523;SCNN1A|P37088;TNNT1|P13805;POLI|Q9UNA4;RPS6KA2|Q15349;GPLD1|P80108;TLL1|O43897;AMY2A|P04746;GAP43|P17677;SLC2A2|P11168;GYS1|P13807;ANXA2|P07355;MGAM|O43451;DGUOK|Q16854;CASP3|P42574;CYGB|Q8WWM9;PDE6A|P16499;ABCG2|Q9UNQ…
CIDm00000937|zinc dinicotinate	NMNAT1|Q9HAN9;PPBP|P02775;CD36|P16671;PGLS|O95336;PPY|P01298;COG2|Q14746;TXK|P42681;ABCA1|O95477;OPRL1|P41146;P2RY14|Q15391;ADCY6|O43306;HRH3|Q9Y5N1;HBQ1|P09105;MGAM|O43451;CYGB|Q8WWM9;ABCG2|Q9UNQ0;VTN|P04004;ITK|Q08881;PCSK9|Q8NBP7;DGAT2|Q96PD7;HBZ|P02008;GOT2|P00505;BDKRB1|P46663;ADRA2A|P08913;SCARB2|Q14108;GRM4|Q14833;UMPS|P11172;ESD|P10768;CXCL3|P19876;CCL20|P78556;GNAI3|P08754;CXCL9|Q07325;C…
CIDm00011146|GLYCERYL-D5TRIOCTADECANOATE	CD36|P16671;LDLR|P01130;PLA2G4A|P47712;FABP3|P05413;CYP7A1|P22680;SLC26A3|P40879;COG2|Q14746;ABCA1|O95477;EHHADH|Q08426;ABCD4|O14678;MAPK14|Q16539;AGPAT2|O15120;APOA4|P06727;SREBF2|Q12772;CTSC|P53634;AGPAT3|Q9NRZ7;G6PC|P35575;MAPK12|P53778;RAD17|O75943;GPX1|P07203;DGAT2|Q96PD7;GOT2|P00505;GPX2|P18283;SCARB2|Q14108;LIPG|Q9Y5X9;FABP5|Q01469;APOB|P04114;ABCD3|P28288;IRS1|P35568;UCP1|P25874;HMGCR|P04…
CIDm00003239|CID9869793	CYP2B6|P20813;CDC42BPB|Q9Y5S2;CYP7A1|P22680;CYP2A7|P20853;TXK|P42681;FGFR4|P22455;CYP4F2|P78329;CASP3|P42574;TLR7|Q9NYK1;ISLR|O14498;ITK|Q08881;CYP2S1|Q96SQ9;JAK3|P52333;CYP7B1|O75881;MATK|P42679;CYP4F3|Q08477;CYP11B2|P19099;LDHD|Q86WU2;RB1|P06400;CCNB1|P14635;CYP4Z1|Q86W10;CYP11A1|P05108;CDKN1B|P46527;LCK|P06239;FYN|P06241;CYP3A7|P24462;CYP39A1|Q9NYL5;MET|P08581;CYP1A2|P05177;TOP1MT|Q969P6;CYP26…
CIDm16738692|AGN-PC-0808RB	CD36|P16671;PLA2G4A|P47712;LRP5|O75197;MME|P08473;RPS6KA2|Q15349;RPS6KA4|O75676;PLCB3|Q01970;IGFBP7|Q16270;MSR1|P21757;ITPR3|Q14573;CLTC|Q00610;HRAS|P01112;BDKRB1|P46663;PLCB1|Q9NQ66;SAP30|O75446;PLCG2|P16885;GNAI3|P08754;APOB|P04114;IRS1|P35568;CLTCL1|P53675;TRPV4|Q9HBA0;LNPEP|Q9UIQ6;RPS6KA1|Q15418;IGF1|P05019;OPRK1|P41145;PLA2G4D|Q86XP0;RHEB|Q15382;HSPA4|P34932;OSBPL5|Q9H0X9;OSBPL9|Q96SU4;AKT2|…
CIDm00002995|MOLI001353	MEF2A|Q02078;DRD1|P21728;PPY|P01298;SLC6A12|P48065;OPRL1|P41146;HRH3|Q9Y5N1;MAPK14|Q16539;GAP43|P17677;SLC6A13|Q9NSD5;AVPR1A|P37288;CASP3|P42574;ADRA1D|P25100;TERT|O14746;PCSK9|Q8NBP7;FOS|P01100;BCHE|P06276;NR3C1|P04150;BDKRB1|P46663;GPR37L1|O60883;ADRA2A|P08913;EDNRB|P24530;HTR2C|P28335;KCNH2|Q12809;GPR148|Q8TDV2;MEF2D|Q14814;BDNF|P23560;HTR1D|P28221;FASN|P49327;SSTR5|P35346;SMPD2|O60906;UCP2|P5…
CIDm00012550|CID7067445	FTMT|Q8N4E7;SLC7A2|P52569;CDC42BPB|Q9Y5S2;TXK|P42681;FGFR4|P22455;POLI|Q9UNA4;RPS6KA2|Q15349;RPS6KA4|O75676;MAPK14|Q16539;CASP3|P42574;MAPK12|P53778;ITK|Q08881;JAK3|P52333;FOS|P01100;GPX1|P07203;RPS6KB2|Q9UBS0;CASP9|P55211;MATK|P42679;CLPP|Q16740;GPX2|P18283;UMPS|P11172;PRDX5|P30044;PPIF|P30405;ACO2|Q99798;TYMS|P04818;LCK|P06239;SLC25A5|P05141;FYN|P06241;UCP2|P55851;AKR1B1|P15121;MYLK|Q15746;RPS6…
CIDm00003934|aspirin-triggered lipoxin A4	CYSLTR1|Q9Y271;PPBP|P02775;GRM5|P41594;PPY|P01298;SCNN1D|P51172;OPRL1|P41146;SCNN1A|P37088;P2RY14|Q15391;ADCY6|O43306;HRH3|Q9Y5N1;EDN1|P05305;MAPK14|Q16539;AVPR1A|P37288;SLC2A2|P11168;SLC22A9|Q8IVM8;PLCB3|Q01970;ADRA1D|P25100;MAPK12|P53778;IFNG|P01579;BDKRB1|P46663;ADRA2A|P08913;SLC43A3|Q8NBI5;EDNRB|P24530;PLCB1|Q9NQ66;GRM4|Q14833;HTR2C|P28335;IL13|P35225;CXCL3|P19876;CCL20|P78556;GNAI3|P08754;CX…
CIDm00000283|oxidanylformaldehyde	NMNAT1|Q9HAN9;CYSLTR1|Q9Y271;CYP2B6|P20813;MEF2A|Q02078;XPNPEP1|Q9NQW7;SLC9A3|P48764;ABCG8|Q9H221;CD36|P16671;LDLR|P01130;PLA2G4A|P47712;GRM5|P41594;FABP3|P05413;LDHC|P07864;SLC16A2|P36021;PGLS|O95336;KCNQ1|P51787;IMPDH2|P12268;VCAM1|P19320;LRP5|O75197;CD79A|P11912;CYP7A1|P22680;ACAA1|P09110;CYP2A7|P20853;PPY|P01298;SLC26A3|P40879;COG2|Q14746;ITGAM|P11215;GH1|P01241;ABCA1|O95477;EHHADH|Q08426;SOR…
CIDm00004364|SCHEMBL4969844	PPBP|P02775;GZMM|P51124;PPY|P01298;ITGAM|P11215;OPRL1|P41146;P2RY14|Q15391;ADCY6|O43306;HRH3|Q9Y5N1;KLK5|Q9Y337;MAPK14|Q16539;GPLD1|P80108;CTSC|P53634;MASP2|O00187;TMPRSS9|Q7Z410;CASP3|P42574;ACR|P10323;VTN|P04004;HPSE|Q9Y251;IFNG|P01579;HGFAC|Q04756;CASP9|P55211;KLK10|O43240;BDKRB1|P46663;GPR37L1|O60883;ADRA2A|P08913;GNAL|P38405;FPGS|Q05932;PLCZ1|Q86YW0;GRM4|Q14833;CXCL3|P19876;CCL20|P78556;GNAI…
CIDm00004666|CID9897470	SLC9A3|P48764;COL7A1|Q02388;MYO7B|Q6PIF6;SLC10A1|Q14973;TXK|P42681;MME|P08473;ADCY6|O43306;ERBB4|Q15303;MAPK14|Q16539;BCL2L2|Q92843;CASP3|P42574;ABCG2|Q9UNQ0;TERT|O14746;MDK|P21741;VTN|P04004;IFNG|P01579;HPX|P02790;MX1|P20591;JAK3|P52333;ABCA7|Q8IZY2;CASP9|P55211;TFR2|Q9UP52;MMP24|Q9Y5R2;HRAS|P01112;ALDH9A1|P49189;MMP17|Q9ULZ9;IFNK|Q9P0W0;GOT2|P00505;BCL2L11|O43521;ATM|Q13315;TK2|O00142;MMP15|P51…
CIDm24755486|AGN-PC-07C38H	KCNQ1|P51787;CD79A|P11912;SLC24A4|Q8NFF2;KCNJ3|P48549;GPLD1|P80108;GYS1|P13807;ANXA2|P07355;GNPNAT1|Q96EK6;PLCB3|Q01970;CASP3|P42574;ITK|Q08881;ITPR3|Q14573;CLTC|Q00610;CASP9|P55211;SLC13A3|Q8WWT9;BDKRB1|P46663;PLCB1|Q9NQ66;PLA2G2A|P14555;PLCZ1|Q86YW0;PLCG2|P16885;SCARF2|Q96GP6;MYC|P01106;GNAI3|P08754;AQP5|P55064;TRPA1|O75762;IRS1|P35568;SERPINA1|P01009;CLTCL1|P53675;PSMA6|P60900;IKBKG|Q9Y6K9;SLC…
CIDm00003143|CID9897275	BCAT2|O15382;CYP2B6|P20813;CYP2A7|P20853;TXK|P42681;ERBB4|Q15303;ALDH7A1|P49419;MAPK14|Q16539;CASP3|P42574;ABCG2|Q9UNQ0;MAPK12|P53778;CASP9|P55211;HRAS|P01112;GOT2|P00505;BCL2L11|O43521;SAFB|Q15424;EP300|Q09472;ALDH1A1|P00352;APAF1|O14727;UMPS|P11172;TUBG1|P23258;ENPEP|Q07075;HIF1A|Q16665;MYC|P01106;CCL25|O15444;CCNB1|P14635;CASP2|P42575;SLCO1B3|Q9NPD5;MAPK6|Q16659;FASN|P49327;NFX1|Q12986;DCK|P27…
CIDm00065999|Telmisartan-d7	DRD1|P21728;CD36|P16671;GZMM|P51124;VCAM1|P19320;ABCA1|O95477;OPRL1|P41146;HRH3|Q9Y5N1;KLK5|Q9Y337;AVPR1A|P37288;MASP2|O00187;TMPRSS9|Q7Z410;ADRA1D|P25100;ACR|P10323;HGFAC|Q04756;RPS6KB2|Q9UBS0;NPC1L1|Q9UHC9;KLK10|O43240;BDKRB1|P46663;GPR37L1|O60883;ADRA2A|P08913;EDNRB|P24530;HTR2C|P28335;GPR148|Q8TDV2;PLAU|P00749;PRSS8|Q16651;CYBB|P04839;IRS1|P35568;TNNC2|P02585;SLCO1B3|Q9NPD5;HTR1D|P28221;PRSS3…
CIDm00000985|SCHEMBL1332805	CYSLTR1|Q9Y271;MYO6|Q9UM54;CYP2B6|P20813;DRD1|P21728;CD36|P16671;LDLR|P01130;GRM5|P41594;FABP3|P05413;CDC42BPB|Q9Y5S2;CYP7A1|P22680;ACAA1|P09110;NCOA1|Q15788;COG2|Q14746;ITGAM|P11215;TXK|P42681;ZDHHC9|Q9Y397;ABCA1|O95477;OPRL1|P41146;SORT1|Q99523;FGFR4|P22455;ADCY6|O43306;HRH3|Q9Y5N1;EDN1|P05305;ERBB4|Q15303;CASP6|P55212;MAPK14|Q16539;AGPAT2|O15120;APOA4|P06727;SREBF2|Q12772;LPGAT1|Q92604;AVPR1A|…
CIDm00000295|ZOOGRGPOEVQQDX-BDXYJKHTSA-N	PDE6D|O43924;KCND3|Q9UK17;KCNQ1|P51787;PDE2A|O00408;MME|P08473;ADCY6|O43306;EDN1|P05305;ALDH7A1|P49419;CACNA1I|Q9P0X4;KCNA10|Q16322;KCNMB4|Q86W47;FMO4|P31512;PCSK1|P29120;KCNMB1|Q16558;CASP3|P42574;TLR7|Q9NYK1;PDE6A|P16499;ISLR|O14498;MTHFR|P42898;PDE9A|O76083;FOS|P01100;NR3C1|P04150;PCSK4|Q6UW60;KCNV2|Q8TDN2;BDKRB1|P46663;KCNG1|Q9UIX4;KCNG2|Q9UJ96;GRIN1|Q05586;EDNRB|P24530;PDE10A|Q9Y233;APAF1|O1…
CIDm00002513|sodium;dimethylarsinic acid;trihydrate	SORD|Q00796;XPNPEP1|Q9NQW7;ABCG8|Q9H221;CD36|P16671;GDNF|P39905;ABCA3|Q99758;ABCA1|O95477;EHHADH|Q08426;ABCA10|Q8WWZ4;CASP6|P55212;STAG2|Q8N3U4;PCSK1|P29120;MGAM|O43451;CASP3|P42574;PEPD|P12955;HDAC2|Q92769;CLTC|Q00610;PCSK9|Q8NBP7;ABCA7|Q8IZY2;PCSK4|Q6UW60;CPA1|P15085;GOT2|P00505;IL2RA|P01589;MYL7|Q01449;XPNPEP2|O43895;HTR2C|P28335;UMPS|P11172;MYC|P01106;GNAI3|P08754;TRPA1|O75762;GRIK1|P39086;MM…
CIDm00001158|XCCTYIAWTASOJW-OPMSUHOOSA-N	BCAT2|O15382;CYSLTR1|Q9Y271;NDST2|P52849;CYP2B6|P20813;DRD1|P21728;GRM5|P41594;OPRL1|P41146;P2RY14|Q15391;HRH3|Q9Y5N1;EDN1|P05305;CLIC2|O15247;AVPR1A|P37288;GYS1|P13807;CTSC|P53634;IREB2|P48200;GNPNAT1|Q96EK6;PLCB3|Q01970;ADRA1D|P25100;ABCG2|Q9UNQ0;CHSY1|Q86X52;UGT2B28|Q9BY64;BDKRB1|P46663;GPR37L1|O60883;UGT2B15|P54855;ADRA2A|P08913;EDNRB|P24530;PLCB1|Q9NQ66;ADK|P55263;UGDH|O60701;HTR2C|P28335;P2…
CIDm00003727|Iodoacetamide-13C2, 2-d2	XPNPEP1|Q9NQW7;PGLS|O95336;IMPDH2|P12268;CD79A|P11912;ITGAM|P11215;ABCD4|O14678;LAP3|P28838;ANXA2|P07355;PCSK1|P29120;PCSK4|Q6UW60;SLC1A3|P43003;BDKRB1|P46663;XPNPEP2|O43895;UMPS|P11172;ESD|P10768;MYC|P01106;ZMPSTE24|O75844;TRPA1|O75762;PRDX5|P30044;CHIA|Q9BZP6;SLC1A1|P43005;SERPINA1|P01009;PRKAA2|P54646;TYMS|P04818;GSTA1|P08263;F11|P03951;PREPL|Q4J6C6;ATP8A2|Q9NTI2;CRYZ|Q08257;FURIN|P09958;F13A1…
CIDm00000193|S-Adenosylhomocysteine-13C5	BCAT2|O15382;COQ6|Q9Y2Z9;AANAT|Q16613;SP3|Q02447;BHMT2|Q9H2M3;CASP3|P42574;MTHFR|P42898;HDAC2|Q92769;ADK|P55263;SAP30|O75446;MYC|P01106;ADA|P00813;FDFT1|P37268;CNTF|Q96JP5;DCK|P27707;GPT2|Q8TD30;HNMT|P50135;CYP1A2|P05177;COL1A1|P02452;GAMT|Q14353;BHMT|Q93088;CYP2E1|P05181;SULF2|Q8IWU5;CTSD|P07339;PCNA|P12004;BCAT1|P54687;HDAC1|Q13547;EHMT1|Q9H9B1;SLC38A5|Q8WUX1;ZNF384|Q8TF68;COMT|P21964;OSBPL2|Q8…
CIDm00000942|	NMNAT1|Q9HAN9;PSMB6|P28072;PRKCSH|P14314;CYP2B6|P20813;DRD1|P21728;LDLR|P01130;GRM5|P41594;HTR3E|A5X5Y0;COL7A1|Q02388;CA5B|Q9Y2D0;VCAM1|P19320;CYP7A1|P22680;CYP2A7|P20853;S100A14|Q9HCY8;ABCA1|O95477;MME|P08473;HTR3B|O95264;AANAT|Q16613;KLK5|Q9Y337;CACNB3|P54284;FMO4|P31512;GNPNAT1|Q96EK6;SP3|Q02447;IGSF3|O75054;CASP3|P42574;CYP2S1|Q96SQ9;HDAC2|Q92769;FOS|P01100;GPX1|P07203;CASP9|P55211;BCHE|P0627…
CIDm00005726|Zidovudine-d3	FKBP14|Q9NWM8;SLC7A2|P52569;GZMM|P51124;IFNA8|P32881;SLC16A2|P36021;SLC12A4|Q9UP95;FKBP2|P26885;CD79A|P11912;ABCA3|Q99758;SLC6A12|P48065;SLC26A3|P40879;TAT|P17735;POLI|Q9UNA4;EDN1|P05305;KLK5|Q9Y337;LRP3|O75074;SLC22A9|Q8IVM8;MASP2|O00187;TMPRSS9|Q7Z410;DGUOK|Q16854;BHMT2|Q9H2M3;CASP3|P42574;ABCG2|Q9UNQ0;TERT|O14746;ACR|P10323;ABCF2|Q9UG63;MTHFR|P42898;MSR1|P21757;IFNA6|P05013;HGFAC|Q04756;MX1|P2…
CIDm00003672|SCHEMBL12496413	FKBP14|Q9NWM8;CD36|P16671;SLC7A2|P52569;GZMM|P51124;FKBP2|P26885;CYP7A1|P22680;MME|P08473;KLK5|Q9Y337;CLCA2|Q9UQC9;SLC22A9|Q8IVM8;MASP2|O00187;TMPRSS9|Q7Z410;ISLR|O14498;ABCG2|Q9UNQ0;ACR|P10323;ABCF2|Q9UG63;HGFAC|Q04756;BCHE|P06276;NR3C1|P04150;KLK10|O43240;UGT2B15|P54855;ESD|P10768;HIF1A|Q16665;PLAU|P00749;IL1A|P01583;PRSS8|Q16651;ALOX15|P16050;FASN|P49327;SLC22A6|Q4U2R8;PRSS3|P35030;KLK1|P06870…
CIDm00123631|SCHEMBL13319091	MEF2A|Q02078;LDHC|P07864;TXK|P42681;FGFR4|P22455;MST1R|Q04912;ERBB4|Q15303;RPS6KA2|Q15349;MAPK14|Q16539;SLC2A2|P11168;SLC22A9|Q8IVM8;CASP3|P42574;ABCG2|Q9UNQ0;TERT|O14746;CLTC|Q00610;PCSK9|Q8NBP7;JAK3|P52333;FOS|P01100;HRAS|P01112;BCL2L11|O43521;SLC43A3|Q8NBI5;ATM|Q13315;OLR1|P78380;RB1|P06400;HIF1A|Q16665;MYC|P01106;TRPA1|O75762;MEF2D|Q14814;MAP2K2|P36507;MAP2K3|P46734;SLC22A6|Q4U2R8;TYMS|P04818…
CIDm00002803|ST 155-d4	DRD1|P21728;GZMM|P51124;CD79A|P11912;GH1|P01241;OPRL1|P41146;HRH3|Q9Y5N1;KLK5|Q9Y337;KCNJ3|P48549;AVPR1A|P37288;MASP2|O00187;TMPRSS9|Q7Z410;CASP3|P42574;ADRA1D|P25100;ACR|P10323;HGFAC|Q04756;FOS|P01100;SLURP1|P55000;ATP1A2|P50993;BCHE|P06276;KCNJ15|Q99712;KLK10|O43240;BDKRB1|P46663;GPR37L1|O60883;ADRA2A|P08913;EDNRB|P24530;AOC2|O75106;HTR2C|P28335;GPR148|Q8TDV2;PLAU|P00749;PRSS8|Q16651;HTR1D|P282…
CIDm00016741|phenylethylisothiocyanate	PPBP|P02775;GZMM|P51124;PPY|P01298;OPRL1|P41146;P2RY14|Q15391;ADCY6|O43306;HRH3|Q9Y5N1;KLK5|Q9Y337;MASP2|O00187;TMPRSS9|Q7Z410;CASP3|P42574;ACR|P10323;HGFAC|Q04756;CASP9|P55211;KLK10|O43240;BDKRB1|P46663;ADRA2A|P08913;GRM4|Q14833;APAF1|O14727;CXCL3|P19876;CCL20|P78556;GNAI3|P08754;CXCL9|Q07325;TRPA1|O75762;CXCL10|P02778;CCL25|O15444;GPR148|Q8TDV2;PLAU|P00749;MTNR1A|P48039;PRSS8|Q16651;TNNC2|P0258…
CIDm00094766|tetraphenylglycol	SP3|Q02447;CNTF|Q96JP5;ZNF384|Q8TF68;OSBPL2|Q8N2R0;SP1|P08047
CIDm00000892|inositol-d(6)	SORD|Q00796;SLC7A2|P52569;FABP3|P05413;GZMM|P51124;SLC16A2|P36021;SLC12A4|Q9UP95;CDC42BPB|Q9Y5S2;SLC7A6|Q92536;SLC6A12|P48065;TXK|P42681;FGFR4|P22455;ALDH7A1|P49419;KLK5|Q9Y337;SLC2A2|P11168;GYS1|P13807;CTSC|P53634;IREB2|P48200;MASP2|O00187;TMPRSS9|Q7Z410;ACR|P10323;ITK|Q08881;ITPR3|Q14573;HGFAC|Q04756;JAK3|P52333;BCHE|P06276;MATK|P42679;SLC3A1|Q07837;KLK10|O43240;ADK|P55263;SAP30|O75446;LDHD|Q86…
CIDm00001134|[3'-13C]THYMIDINE	NMNAT1|Q9HAN9;SORD|Q00796;DRD1|P21728;IFNA8|P32881;CD79A|P11912;NT5C1A|Q9BXI3;ITGAM|P11215;OPRL1|P41146;SORT1|Q99523;MME|P08473;POLI|Q9UNA4;HRH3|Q9Y5N1;EDN1|P05305;KCNJ3|P48549;LAP3|P28838;AVPR1A|P37288;GMFB|P60983;IREB2|P48200;DGUOK|Q16854;CASP3|P42574;ADRA1D|P25100;MDK|P21741;MTHFR|P42898;IFNA6|P05013;IFNG|P01579;FOS|P01100;GPX1|P07203;BCHE|P06276;NR3C1|P04150;TFR2|Q9UP52;HRAS|P01112;KCNJ15|Q99…
CIDm00000224|Spectrum_000075	NMNAT1|Q9HAN9;FTMT|Q8N4E7;SLC25A15|Q9Y619;DRD1|P21728;SLC7A2|P52569;LDHC|P07864;KCND3|Q9UK17;SLC12A4|Q9UP95;KCNQ1|P51787;NEU4|Q9H3Q3;IMPDH2|P12268;SLC7A6|Q92536;NT5C1A|Q9BXI3;SCNN1D|P51172;TXK|P42681;PDE2A|O00408;OPRL1|P41146;SORT1|Q99523;SCNN1A|P37088;TAT|P17735;VPREB1|P12018;ADCY6|O43306;HRH3|Q9Y5N1;ALDH7A1|P49419;CACNA1I|Q9P0X4;RPS6KA4|O75676;RDH14|Q9HBH5;TPST1|O60507;KCNA10|Q16322;CHST6|Q9GZX…
CIDm00000187|ACETYLCHOLINE-D16BROMIDE	GABRR1|P24046;CYSLTR1|Q9Y271;ACVR1C|Q8NER5;CYBA|P13498;PPBP|P02775;KCNN4|O15554;DRD1|P21728;GRM5|P41594;GZMM|P51124;HTR3E|A5X5Y0;GDNF|P39905;FOLH1|Q04609;IMPDH2|P12268;VCAM1|P19320;PPY|P01298;OPRL1|P41146;SORT1|Q99523;MME|P08473;HTR3B|O95264;P2RY14|Q15391;ADCY6|O43306;HRH3|Q9Y5N1;EDN1|P05305;MST1R|Q04912;ERBB4|Q15303;KLK5|Q9Y337;RYR2|Q92736;KCNJ3|P48549;AVPR1A|P37288;NAALAD2|Q9Y3Q0;PCSK1|P29120;M…
CIDm11524144|AGN-PC-0682DN	SLC7A2|P52569;SLC12A4|Q9UP95;SLC7A6|Q92536;TXK|P42681;MAPK14|Q16539;SLC2A2|P11168;SLC22A9|Q8IVM8;CASP3|P42574;ABCG2|Q9UNQ0;ITK|Q08881;MTHFR|P42898;SLC43A3|Q8NBI5;ATM|Q13315;IGF2R|P11717;MAP2K2|P36507;PRKAA2|P54646;SLC22A6|Q4U2R8;BMPR1A|P36894;MYOG|P15173;ADIPOR1|Q96A54;SLC7A7|Q9UM01;LCK|P06239;FYN|P06241;RPS6KA1|Q15418;SLC22A11|Q9NSA0;PDGFRA|P16234;SLC12A9|Q9BXP2;EPHB1|P54762;CP|P00450;DPYS|Q1411…
CIDm53903450|AGN-PC-0A0B1U	GDNF|P39905;ADCY6|O43306;RPS6KA2|Q15349;MDK|P21741;MX1|P20591;FOS|P01100;EP300|Q09472;MYC|P01106;IRS1|P35568;NPR1|P16066;TYMS|P04818;BMPR1A|P36894;ADCY2|Q08462;FYN|P06241;RPS6KA1|Q15418;PAK2|Q13177;DPYD|Q12882;PCK2|Q16822;AKR7A2|O43488;CYCS|P99999;UPP2|O95045;HSPA4|P34932;AKT2|P31751;ADCY7|P51828;ADCY5|O95622;PDGFRA|P16234;NRG4|Q8WWG1;RPS6KA3|P51812;BCR|P11274;AKT1|P31749;SLC11A2|P49281;CTSD|P073…
CIDm00000876|methionine-d4	PSMB6|P28072;BCAT2|O15382;GZMM|P51124;FOLH1|Q04609;CD79A|P11912;SCN5A|Q14524;SLC6A12|P48065;SLC26A3|P40879;TNNT1|P13805;TAT|P17735;ABCD4|O14678;SLC6A13|Q9NSD5;PSMB3|P49720;ANXA2|P07355;MGAM|O43451;DGUOK|Q16854;BHMT2|Q9H2M3;CASP3|P42574;ABCG2|Q9UNQ0;VTN|P04004;MTHFR|P42898;MSR1|P21757;HPSE|Q9Y251;IFNG|P01579;HPX|P02790;FOS|P01100;GPX1|P07203;BCHE|P06276;NR3C1|P04150;TFR2|Q9UP52;HRAS|P01112;ALDH9A1…
CIDm00002551|	SLC9A3|P48764;GZMM|P51124;PPY|P01298;NT5C1A|Q9BXI3;PDE2A|O00408;EHHADH|Q08426;ADCY6|O43306;EDN1|P05305;KLK5|Q9Y337;RDH14|Q9HBH5;KCNJ3|P48549;GPLD1|P80108;MASP2|O00187;TMPRSS9|Q7Z410;PLCB3|Q01970;TERT|O14746;ACR|P10323;ITPR3|Q14573;HGFAC|Q04756;FOS|P01100;BCHE|P06276;NR3C1|P04150;CLPP|Q16740;KLK10|O43240;GNAL|P38405;PLCB1|Q9NQ66;PLCZ1|Q86YW0;HIF1A|Q16665;GNAI3|P08754;CHRNA9|Q9UGM1;AQP5|P55064;PLAU…
CIDm05280961|genistein-d(4)	PSMB6|P28072;CXCL14|O95715;SORD|Q00796;CYBA|P13498;DRD1|P21728;ABCG8|Q9H221;LDHC|P07864;GDNF|P39905;SLC12A4|Q9UP95;KCNQ1|P51787;IMPDH2|P12268;VCAM1|P19320;ABCA3|Q99758;SLC6A12|P48065;NCOA1|Q15788;GINS1|Q14691;ABCA1|O95477;PROS1|P07225;TNNT1|P13805;POLI|Q9UNA4;EDN1|P05305;ERBB4|Q15303;CACNA1I|Q9P0X4;ABCA10|Q8WWZ4;AGPAT2|O15120;PSMB3|P49720;PPP1R1B|Q9UD71;CTSC|P53634;MGAM|O43451;DGUOK|Q16854;CYP4F2…
CIDm00006329|methylamine-d3	SLC7A2|P52569;GZMM|P51124;COL7A1|Q02388;SLC12A4|Q9UP95;SLC7A6|Q92536;KLK5|Q9Y337;ABCD4|O14678;PCSK1|P29120;GNPNAT1|Q96EK6;MASP2|O00187;MGAM|O43451;TMPRSS9|Q7Z410;ACR|P10323;HPX|P02790;HGFAC|Q04756;PCSK9|Q8NBP7;NR3C1|P04150;PCSK4|Q6UW60;KLK10|O43240;TK2|O00142;SFTPC|P11686;AOC2|O75106;LDHD|Q86WU2;PLAU|P00749;ABCD3|P28288;PRSS8|Q16651;PRSS3|P35030;AOC3|Q16853;KLK1|P06870;SLC7A7|Q9UM01;F11|P03951;F7…
CIDm00014829|oxocopper	PRKCSH|P14314;POLI|Q9UNA4;SREBF2|Q12772;ANXA2|P07355;MGAM|O43451;CASP3|P42574;CLTC|Q00610;FOS|P01100;BCHE|P06276;ADRA2A|P08913;MMP15|P51511;MYC|P01106;CCL11|P51671;TYR|P14679;IL1A|P01583;PRKAR1A|P10644;IRS1|P35568;CCNB1|P14635;CLTCL1|P53675;CDKN1B|P46527;PRDX1|Q06830;TG|P01266;PRDX3|P30048;S100P|P25815;PRDX4|Q13162;TTC1|Q99614;CLCN6|P51797;ABCF1|Q8NE71;CP|P00450;OGT|O15294;IL10|P22301;LIPE|Q05469…
CIDm00017516|promecarb	TAT|P17735;ALDH7A1|P49419;AVPR1A|P37288;SP3|Q02447;CNTF|Q96JP5;GPT2|Q8TD30;PPIG|Q13427;ZNF384|Q8TF68;OSBPL2|Q8N2R0;SOAT1|P35610;SP1|P08047;SOAT2|O75908
CIDm00002460|sodium n,2'-o-dibutyryladenosine-3',5'-phosphate	GZMM|P51124;GDNF|P39905;ACAA1|P09110;TAT|P17735;AANAT|Q16613;EDN1|P05305;ALDH7A1|P49419;KLK5|Q9Y337;MAPK14|Q16539;GAP43|P17677;MASP2|O00187;MGAM|O43451;TMPRSS9|Q7Z410;MAPK12|P53778;ACR|P10323;IFNG|P01579;HGFAC|Q04756;GPD1|P21695;FOS|P01100;SLC1A3|P43003;KLK10|O43240;IL2RA|P01589;PDE10A|Q9Y233;PLA2G2A|P14555;UMPS|P11172;IL13|P35225;RB1|P06400;HIF1A|Q16665;MYC|P01106;CCL11|P51671;TYR|P14679;PLAU|P0…
CIDm00004591|Spectrum3_001867	NMNAT1|Q9HAN9;CDC42BPB|Q9Y5S2;TXK|P42681;ABCA1|O95477;FGFR4|P22455;TAT|P17735;MGAM|O43451;CASP3|P42574;ABCG2|Q9UNQ0;ITK|Q08881;JAK3|P52333;ATP1A2|P50993;MATK|P42679;RB1|P06400;HIF1A|Q16665;PRDX5|P30044;PPIF|P30405;UCP1|P25874;CHIA|Q9BZP6;SLCO1B3|Q9NPD5;FASN|P49327;FDFT1|P37268;LCK|P06239;SLC25A5|P05141;FYN|P06241;UCP2|P55851;DENR|O43583;MET|P08581;TOP1MT|Q969P6;GUSB|P08236;PRDX1|Q06830;TIE1|P3559…
CIDm00004956|CID9884872	PPBP|P02775;DRD1|P21728;PLA2G4A|P47712;PPY|P01298;OPRL1|P41146;SLCO1C1|Q9NYB5;P2RY14|Q15391;ADCY6|O43306;HRH3|Q9Y5N1;EDN1|P05305;KCNMB1|Q16558;EFEMP2|O95967;CASP3|P42574;KCNH7|Q9NS40;FOS|P01100;BDKRB1|P46663;ADRA2A|P08913;KCNH1|O95259;OLR1|P78380;CCL24|O00175;PLA2G2A|P14555;GRM4|Q14833;KCNH2|Q12809;IL13|P35225;CXCL3|P19876;CCL20|P78556;GNAI3|P08754;CHRNB1|P11230;CXCL9|Q07325;CCL11|P51671;CXCL10|P…
CIDm00001373|SCHEMBL13820095	DRD1|P21728;PPY|P01298;OPRL1|P41146;TXNRD3|Q86VQ6;HRH3|Q9Y5N1;LAP3|P28838;AVPR1A|P37288;PRKACB|P22694;ADRA1D|P25100;PSMC4|P43686;BDKRB1|P46663;GPR37L1|O60883;ADRA2A|P08913;GRIN1|Q05586;EDNRB|P24530;UGDH|O60701;HTR2C|P28335;PSMD4|P55036;ZMPSTE24|O75844;PRDX5|P30044;GPR148|Q8TDV2;ADA|P00813;HTR1D|P28221;SSTR5|P35346;SSTR3|P32745;G6PD|P11413;ADRA1B|P35368;HTR2B|P41595;HTR2A|P28223;HTR5A|P47898;PTGIR…
CIDm18377836|tetrazolinium salt	SP3|Q02447;PEPD|P12955;CNTF|Q96JP5;B3GAT2|Q9NPZ5;ZNF384|Q8TF68;OSBPL2|Q8N2R0;SP1|P08047
CIDm00145068|14706-82-2	CYBA|P13498;SLC9A3|P48764;KCNN4|O15554;CD36|P16671;LDLR|P01130;GZMM|P51124;LDHC|P07864;IFNA8|P32881;GDNF|P39905;KCND3|Q9UK17;SLC12A4|Q9UP95;VCAM1|P19320;CDC42BPB|Q9Y5S2;CD79A|P11912;ABCA3|Q99758;ANGPT2|O15123;COG2|Q14746;ITGAM|P11215;TXK|P42681;PDE2A|O00408;MME|P08473;FGFR4|P22455;EDN1|P05305;MST1R|Q04912;ALDH7A1|P49419;KLK5|Q9Y337;MAPK14|Q16539;ANXA2|P07355;MASP2|O00187;KCNMB1|Q16558;TMPRSS9|Q7Z…
CIDm00002028|SCHEMBL15082690	MYO6|Q9UM54;MYH7|P12883;FOLH1|Q04609;MYO7B|Q6PIF6;TXNRD3|Q86VQ6;TNNT1|P13805;TAT|P17735;LAP3|P28838;GAP43|P17677;NAALAD2|Q9Y3Q0;MGAM|O43451;CASP3|P42574;RAD17|O75943;TFR2|Q9UP52;CLPP|Q16740;ESCO1|Q5FWF5;PSMC4|P43686;ATM|Q13315;ENPEP|Q07075;PSMD4|P55036;P2RX4|Q99571;PSMC2|P35998;PRDX5|P30044;P2RX7|Q99572;P2RX3|P56373;MYO18A|Q92614;SERPINA1|P01009;ADAM30|Q9UKF2;TYMS|P04818;MYO3B|Q8WXR4;ADAM19|Q9H01…
CIDm00001794|hexamethyleneamiloride	CYSLTR1|Q9Y271;MYO6|Q9UM54;MYH7|P12883;XPNPEP1|Q9NQW7;SLC9A3|P48764;DRD1|P21728;SLC7A2|P52569;SLC12A4|Q9UP95;MYO7B|Q6PIF6;SLC7A6|Q92536;SLC26A3|P40879;OPRL1|P41146;HRH3|Q9Y5N1;AVPR1A|P37288;SLC2A2|P11168;SLC22A9|Q8IVM8;CYP4F2|P78329;ADRA1D|P25100;PEPD|P12955;SLC13A3|Q8WWT9;BDKRB1|P46663;CYP4F3|Q08477;GPR37L1|O60883;ADRA2A|P08913;EDNRB|P24530;PMPCB|O75439;XPNPEP2|O43895;HTR2C|P28335;ENPEP|Q07075;G…
CIDm00003973|ZINC37858693	VCAM1|P19320;CDC42BPB|Q9Y5S2;TXK|P42681;FGFR4|P22455;ERBB4|Q15303;RPS6KA2|Q15349;RPS6KA4|O75676;MAPK14|Q16539;CASP3|P42574;ABCG2|Q9UNQ0;MAPK12|P53778;ITK|Q08881;MX1|P20591;JAK3|P52333;FOS|P01100;RPS6KB2|Q9UBS0;CASP9|P55211;MATK|P42679;HRAS|P01112;BCL2L11|O43521;ATM|Q13315;OLR1|P78380;HTR2C|P28335;IL13|P35225;CXCL3|P19876;HIF1A|Q16665;MYC|P01106;PLAU|P00749;IRS1|P35568;UCP1|P25874;CHIA|Q9BZP6;BDNF…
CIDm00000977|triplet molecular oxygen	CXCL14|O95715;CYBA|P13498;MYH7|P12883;CYP2B6|P20813;FTMT|Q8N4E7;MEF2A|Q02078;COQ6|Q9Y2Z9;XPNPEP1|Q9NQW7;KCNN4|O15554;CD36|P16671;LDLR|P01130;PLA2G4A|P47712;FABP3|P05413;GZMM|P51124;LOXL4|Q96JB6;LDHC|P07864;GDNF|P39905;PGLS|O95336;VCAM1|P19320;LRP5|O75197;CD79A|P11912;CYP7A1|P22680;ABCA3|Q99758;ANGPT2|O15123;ACAA1|P09110;CYP2A7|P20853;SCN5A|Q14524;SLC26A3|P40879;COG2|Q14746;ITGAM|P11215;ABCA1|O954…
CIDm44475985|DLN	ITGAM|P11215;SP3|Q02447;ESD|P10768;TBL1Y|Q9BQ87;CNTF|Q96JP5;TOP1MT|Q969P6;DCTD|P32321;SLC22A7|Q9Y694;STYK1|Q6J9G0;TBL1X|O60907;ZNF384|Q8TF68;OSBPL2|Q8N2R0;SP1|P08047
CIDm00083606|strontium;hydron	KCNN4|O15554;IFNA8|P32881;CDC42BPB|Q9Y5S2;TXK|P42681;FGFR4|P22455;PCSK1|P29120;MGAM|O43451;PLCB3|Q01970;PRKACB|P22694;KCNH7|Q9NS40;ITK|Q08881;IFNA17|P01571;IFNA6|P05013;PCSK9|Q8NBP7;JAK3|P52333;TNFRSF11B|O00300;MATK|P42679;PCSK4|Q6UW60;MYL7|Q01449;KCNH1|O95259;AOC2|O75106;PLCB1|Q9NQ66;KCNK10|P57789;KCNH2|Q12809;KCNK12|Q9HB15;GNAI3|P08754;GRIK1|P39086;TNNC2|P02585;KCNH6|Q9H252;HCN3|Q9P1Z3;IFNA2|P0…
CIDm00006859|methyl(quinolin-8-yloxy)mercury	SORD|Q00796;PLA2G4A|P47712;SLC7A2|P52569;MME|P08473;TNNT1|P13805;GPLD1|P80108;LPGAT1|Q92604;NAALAD2|Q9Y3Q0;CTSC|P53634;GNPNAT1|Q96EK6;CYP4F2|P78329;CYGB|Q8WWM9;ABCG2|Q9UNQ0;PEPD|P12955;ARSE|P51690;CLTC|Q00610;GPD1|P21695;GPX1|P07203;BCHE|P06276;NLN|Q9BYT8;UGT2B28|Q9BY64;ESCO1|Q5FWF5;SLC1A3|P43003;CYP4F3|Q08477;MYL7|Q01449;GNAL|P38405;GPX2|P18283;PMPCB|O75439;COL12A1|Q99715;TUBG1|P23258;MYC|P01106…
CIDm00002681|water hexadecyl-trimethylammonium chloride	COQ6|Q9Y2Z9;DRD1|P21728;OPRL1|P41146;HRH3|Q9Y5N1;AMY2A|P04746;AVPR1A|P37288;PCSK1|P29120;ADRA1D|P25100;RAD17|O75943;PCSK9|Q8NBP7;MATK|P42679;PCSK4|Q6UW60;SLC3A1|Q07837;GOT2|P00505;BDKRB1|P46663;GPR37L1|O60883;ADRA2A|P08913;EDNRB|P24530;HTR2C|P28335;ESD|P10768;GPR148|Q8TDV2;AMY2B|P19961;PRKAR1A|P10644;HTR1D|P28221;SSTR5|P35346;WDR5|P61964;PRKAR2A|P13861;SSTR3|P32745;ADRA1B|P35368;HTR2B|P41595;HTR2…
CIDm00000781|zirconium thiocyanate	SORD|Q00796;MYO6|Q9UM54;MYH7|P12883;CYP2B6|P20813;SLC9A3|P48764;LDHC|P07864;NR3C2|P08235;MYO7B|Q6PIF6;CD79A|P11912;COG2|Q14746;TAT|P17735;MAPK14|Q16539;NR2F6|P10588;RXRG|P48443;ESRRG|P62508;MAPK12|P53778;MSR1|P21757;ESRRB|O95718;BCHE|P06276;NR3C1|P04150;HRAS|P01112;CLPP|Q16740;ENPP3|O14638;CCL11|P51671;PRDX5|P30044;APOB|P04114;MYO18A|Q92614;MAPK6|Q16659;SERPINA1|P01009;RARG|P13631;MYO3B|Q8WXR4;UC…
CIDm00000160|CID9884956	CYSLTR1|Q9Y271;SORD|Q00796;PPBP|P02775;COQ6|Q9Y2Z9;DRD1|P21728;CD36|P16671;PLA2G4A|P47712;GRM5|P41594;GZMM|P51124;IMPDH2|P12268;VCAM1|P19320;CD79A|P11912;CYP7A1|P22680;ITGAM|P11215;OPRL1|P41146;SCNN1A|P37088;SLCO1C1|Q9NYB5;HRH3|Q9Y5N1;EDN1|P05305;KLK5|Q9Y337;MAPK14|Q16539;GPLD1|P80108;AVPR1A|P37288;MASP2|O00187;TMPRSS9|Q7Z410;IGSF3|O75054;PLCB3|Q01970;CASP3|P42574;ADRA1D|P25100;ABCG2|Q9UNQ0;ACR|P…
CIDm00005645|CID9963685	DRD1|P21728;ABCG8|Q9H221;CD36|P16671;IFNA8|P32881;NR3C2|P08235;VCAM1|P19320;CDC42BPB|Q9Y5S2;SLC10A1|Q14973;CYP7A1|P22680;ITGAM|P11215;FGFR4|P22455;ADCY6|O43306;EDN1|P05305;CASP6|P55212;NR2F6|P10588;RXRG|P48443;GABRA4|P48169;ANXA2|P07355;CASP3|P42574;TLR7|Q9NYK1;ESRRG|P62508;ABCG2|Q9UNQ0;IFNA17|P01571;IFNA6|P05013;ESRRB|O95718;GPX1|P07203;CASP9|P55211;CYP7B1|O75881;NR3C1|P04150;GOT2|P00505;NPC1L1|…
CIDm00010603|ZINC00155807	MYH7|P12883;CD36|P16671;LDLR|P01130;LDHC|P07864;VCAM1|P19320;LRP5|O75197;CD79A|P11912;ANGPT2|O15123;ITGAM|P11215;ABCA1|O95477;MME|P08473;EDN1|P05305;ERBB4|Q15303;ANXA2|P07355;CASP3|P42574;TLR7|Q9NYK1;ABCG2|Q9UNQ0;TERT|O14746;MDK|P21741;VTN|P04004;IFNG|P01579;FOS|P01100;TNFRSF11B|O00300;GPX1|P07203;NR3C1|P04150;HRAS|P01112;CA9|Q16790;GOT2|P00505;IL2RA|P01589;GPX2|P18283;SCARB2|Q14108;ATM|Q13315;TK…
CIDm03545858|CID6371425	SP3|Q02447;KCNH1|O95259;CNTF|Q96JP5;KCNH5|Q8NCM2;ZNF384|Q8TF68;OSBPL2|Q8N2R0;SP1|P08047
CIDm00000896|melatonin-d3	PPBP|P02775;CYP2B6|P20813;CD36|P16671;GZMM|P51124;GDNF|P39905;CYP2A7|P20853;PPY|P01298;PDE2A|O00408;OPRL1|P41146;AANAT|Q16613;P2RY14|Q15391;ADCY6|O43306;HRH3|Q9Y5N1;EDN1|P05305;ALDH7A1|P49419;KLK5|Q9Y337;MAPK14|Q16539;HDAC8|Q9BY41;MASP2|O00187;TMPRSS9|Q7Z410;CASP3|P42574;PDE6A|P16499;MAPK12|P53778;ACR|P10323;CYP2S1|Q96SQ9;HDAC2|Q92769;HGFAC|Q04756;HDAC3|O15379;PDE9A|O76083;FOS|P01100;GPX1|P07203;…
CIDm00000158|CID9950404	CYSLTR1|Q9Y271;PPBP|P02775;COQ6|Q9Y2Z9;DRD1|P21728;PLA2G4A|P47712;GRM5|P41594;VCAM1|P19320;ANGPT2|O15123;PPY|P01298;ITGAM|P11215;OPRL1|P41146;P2RY14|Q15391;ADCY6|O43306;HRH3|Q9Y5N1;EDN1|P05305;ALDH7A1|P49419;MAPK14|Q16539;LAP3|P28838;AVPR1A|P37288;PLCB3|Q01970;CASP3|P42574;TLR7|Q9NYK1;ADRA1D|P25100;MDK|P21741;VTN|P04004;CYP2S1|Q96SQ9;IFNG|P01579;HPX|P02790;MX1|P20591;JAK3|P52333;FOS|P01100;TNFRSF…
CIDm00068740|zoledronic acid [100 microm]	LDLR|P01130;TAT|P17735;MST1R|Q04912;CASP6|P55212;HBQ1|P09105;IREB2|P48200;BCL2L2|Q92843;SP3|Q02447;PRKACB|P22694;CASP3|P42574;CYGB|Q8WWM9;ABCG2|Q9UNQ0;TERT|O14746;JAK3|P52333;TNFRSF11B|O00300;CASP9|P55211;HRAS|P01112;HBZ|P02008;CCL20|P78556;PLAU|P00749;CCNB1|P14635;IL23A|Q9NPF7;PRSS3|P35030;SMPD3|Q9NY59;NANOS1|Q8WY41;CA2|P00918;LNPEP|Q9UIQ6;DPP9|Q86TI2;CA14|Q9ULX7;PGR|P06401;CA12|O43570;CCNE2|O96…
CIDm00003903|SCHEMBL11399380	DRD1|P21728;FOLH1|Q04609;PPY|P01298;ITGAM|P11215;OPRL1|P41146;MME|P08473;HRH3|Q9Y5N1;KCNJ3|P48549;LPGAT1|Q92604;LAP3|P28838;AVPR1A|P37288;NAALAD2|Q9Y3Q0;PPP1R1B|Q9UD71;GYS1|P13807;CTSC|P53634;AGPAT3|Q9NRZ7;ADRA1D|P25100;FOS|P01100;BCHE|P06276;NR3C1|P04150;TFR2|Q9UP52;KCNJ15|Q99712;PSMC4|P43686;BDKRB1|P46663;GPR37L1|O60883;ADRA2A|P08913;EDNRB|P24530;AOC2|O75106;APAF1|O14727;PLCG2|P16885;HTR2C|P283…
CIDm00003961|SCHEMBL14169596	CYBA|P13498;MYH7|P12883;SLC9A3|P48764;DRD1|P21728;CD36|P16671;NR3C2|P08235;IMPDH2|P12268;VCAM1|P19320;AMBP|P02760;OPRL1|P41146;HRH3|Q9Y5N1;EDN1|P05305;RPS6KA2|Q15349;RPS6KA4|O75676;MAPK14|Q16539;AVPR1A|P37288;EFEMP2|O95967;ADRA1D|P25100;MAPK12|P53778;FOS|P01100;RPS6KB2|Q9UBS0;BDKRB1|P46663;GPR37L1|O60883;ADRA2A|P08913;CYP11B2|P19099;EDNRB|P24530;HTR2C|P28335;ENPEP|Q07075;MYC|P01106;CCL11|P51671;G…
CIDm00000304|CID9909206	NMNAT1|Q9HAN9;APOF|Q13790;CYBA|P13498;MYO6|Q9UM54;MYH7|P12883;PPBP|P02775;CYP2B6|P20813;COQ6|Q9Y2Z9;ABCG8|Q9H221;CD36|P16671;LDLR|P01130;FABP3|P05413;LDHC|P07864;NR3C2|P08235;VCAM1|P19320;LRP5|O75197;MYO7B|Q6PIF6;SLC10A1|Q14973;CD79A|P11912;CYP7A1|P22680;ABCA3|Q99758;SLC6A12|P48065;COG2|Q14746;ITGAM|P11215;ABCA1|O95477;EHHADH|Q08426;SORT1|Q99523;FGFR4|P22455;TNNT1|P13805;ADCY6|O43306;EDN1|P05305;…
CIDm00445997|deuterio-[(2S)-pyrrolidin-2-yl]methanone	MEF2A|Q02078;FKBP2|P26885;ANGPT2|O15123;PRSS16|Q9NQE7;ZDHHC9|Q9Y397;TXNRD3|Q86VQ6;LAP3|P28838;CTSC|P53634;IREB2|P48200;PEPD|P12955;ITK|Q08881;ABCF2|Q9UG63;FOS|P01100;CA9|Q16790;CLPP|Q16740;KCNN2|Q9H2S1;NPC1L1|Q9UHC9;EP300|Q09472;ENPEP|Q07075;HIF1A|Q16665;MYC|P01106;GRIK1|P39086;DPP4|P27487;PPIF|P30405;MEF2D|Q14814;ADAMTS3|O15072;SERPINA1|P01009;PLOD2|O00469;F11|P03951;PREPL|Q4J6C6;DPP9|Q86TI2;DPP…
CIDm00000934|pi-Cyclopentadienyl compd. with nickel	PLA1A|Q53H76;SORD|Q00796;PPBP|P02775;CYP2B6|P20813;XPNPEP1|Q9NQW7;CD36|P16671;LDLR|P01130;GZMM|P51124;COL7A1|Q02388;KCNQ1|P51787;NR3C2|P08235;ABCA3|Q99758;ANGPT2|O15123;SLC26A3|P40879;COG2|Q14746;ITGAM|P11215;TXK|P42681;PDE2A|O00408;AMBP|P02760;EHHADH|Q08426;MME|P08473;FGFR4|P22455;TAT|P17735;AANAT|Q16613;POLI|Q9UNA4;ADCY6|O43306;ERBB4|Q15303;KLK5|Q9Y337;ABCA10|Q8WWZ4;RPS6KA4|O75676;MAPK14|Q16539…
CIDm00004873|potassium-43(1+);chloride	MYH7|P12883;MEF2A|Q02078;KCNN4|O15554;CD36|P16671;LDHC|P07864;GDNF|P39905;KCND3|Q9UK17;SLC12A4|Q9UP95;KCNQ1|P51787;SCN5A|Q14524;SLC6A12|P48065;ITGAM|P11215;MME|P08473;TNNT1|P13805;TAT|P17735;POLI|Q9UNA4;EDN1|P05305;ALDH7A1|P49419;APOC4|P55056;RYR2|Q92736;ABCD4|O14678;KCNJ3|P48549;MAPK14|Q16539;GPLD1|P80108;SLC2A2|P11168;CTSC|P53634;ANXA2|P07355;MGAM|O43451;SP3|Q02447;DGUOK|Q16854;CASP3|P42574;CYG…
CIDm00000617|serine-t	PSMB6|P28072;BCAT2|O15382;FOLH1|Q04609;TXNRD3|Q86VQ6;FGFR4|P22455;ALDH7A1|P49419;LAP3|P28838;PSMB3|P49720;PRKACB|P22694;CASP3|P42574;MTHFR|P42898;RPS6KB2|Q9UBS0;HRAS|P01112;CLPP|Q16740;ALDH9A1|P49189;PSMC4|P43686;SLC1A3|P43003;GRIN1|Q05586;ATM|Q13315;EP300|Q09472;ALDH1A1|P00352;UMPS|P11172;ENPEP|Q07075;PSMD4|P55036;MYC|P01106;PSMC2|P35998;PLAU|P00749;GRIK1|P39086;IRS1|P35568;PPIF|P30405;NMT2|O605…
CIDm00442783|SCHEMBL6727006	ABCG8|Q9H221;CD36|P16671;LDLR|P01130;GZMM|P51124;KCND3|Q9UK17;KCNQ1|P51787;ABCA3|Q99758;ITGAM|P11215;ABCA1|O95477;SCNN1A|P37088;MME|P08473;TAT|P17735;EDN1|P05305;MST1R|Q04912;ERBB4|Q15303;ALDH7A1|P49419;KLK5|Q9Y337;CACNA1I|Q9P0X4;ABCA10|Q8WWZ4;RDH14|Q9HBH5;SREBF2|Q12772;KCNA10|Q16322;SLC2A2|P11168;CTSC|P53634;ANXA2|P07355;BCL2L2|Q92843;MASP2|O00187;SP3|Q02447;TMPRSS9|Q7Z410;IGFBP7|Q16270;CASP3|P4…
CIDm00003488|SCHEMBL13346803	GABRR1|P24046;DRD1|P21728;GZMM|P51124;COG2|Q14746;ABCA1|O95477;EHHADH|Q08426;OPRL1|P41146;HRH3|Q9Y5N1;EDN1|P05305;KLK5|Q9Y337;AVPR1A|P37288;SLC2A2|P11168;MASP2|O00187;SP3|Q02447;TMPRSS9|Q7Z410;CASP3|P42574;ADRA1D|P25100;ABCG2|Q9UNQ0;G6PC|P35575;ACR|P10323;ABCF2|Q9UG63;HGFAC|Q04756;GPX1|P07203;NR3C1|P04150;KLK10|O43240;BDKRB1|P46663;GPR37L1|O60883;ADRA2A|P08913;GPX2|P18283;EDNRB|P24530;HTR2C|P2833…
CIDm00002866|AC1LKDCY	SORD|Q00796;PPBP|P02775;FTMT|Q8N4E7;DRD1|P21728;GZMM|P51124;PPY|P01298;SCN5A|Q14524;ITGAM|P11215;OPRL1|P41146;TXNRD3|Q86VQ6;P2RY14|Q15391;ADCY6|O43306;HRH3|Q9Y5N1;KLK5|Q9Y337;AVPR1A|P37288;IREB2|P48200;MASP2|O00187;TMPRSS9|Q7Z410;ADRA1D|P25100;MDK|P21741;ACR|P10323;HGFAC|Q04756;FOS|P01100;NR3C1|P04150;KLK10|O43240;BDKRB1|P46663;GPR37L1|O60883;ADRA2A|P08913;EDNRB|P24530;GRM4|Q14833;HTR2C|P28335;CX…
CIDm00024462|copper-64(2+);sulfate	NMNAT1|Q9HAN9;APOF|Q13790;PDE6D|O43924;NDST2|P52849;SORD|Q00796;ACVR1C|Q8NER5;CYP2B6|P20813;SLC25A15|Q9Y619;XPNPEP1|Q9NQW7;NETO1|Q8TDF5;CD36|P16671;LDLR|P01130;RARRES1|P49788;COL7A1|Q02388;PGLS|O95336;CA5B|Q9Y2D0;STMN3|Q9NZ72;IMPDH2|P12268;VCAM1|P19320;FKBP2|P26885;CDC42BPB|Q9Y5S2;LRP5|O75197;SLC7A6|Q92536;CYP7A1|P22680;ABCA3|Q99758;ACAA1|P09110;PPY|P01298;NT5C1A|Q9BXI3;SLC6A12|P48065;F13B|P05160…
CIDm00010147|UNII-S56Z5L310W	SP3|Q02447;TERT|O14746;CNTF|Q96JP5;ZNF384|Q8TF68;OSBPL2|Q8N2R0;SP1|P08047
CIDm00001107|gonol	APOF|Q13790;COQ6|Q9Y2Z9;ABCG8|Q9H221;CD36|P16671;LDLR|P01130;IMPDH2|P12268;CYP7A1|P22680;COG2|Q14746;ABCA1|O95477;ABCD4|O14678;KCNJ3|P48549;SREBF2|Q12772;ABCG2|Q9UNQ0;G6PC|P35575;PCTP|Q9UKL6;PCSK9|Q8NBP7;CYP7B1|O75881;BCHE|P06276;NR3C1|P04150;DGAT2|Q96PD7;UGT2B28|Q9BY64;GOT2|P00505;NPC1L1|Q9UHC9;STS|P08842;UGT2B15|P54855;MYL7|Q01449;SCARB2|Q14108;COL12A1|Q99715;MYC|P01106;IGF2R|P11717;TYR|P14679;…
CIDm00036523|XLXSAKCOAKORKW-AQJXLSMYSA-N	PSMB6|P28072;MYH7|P12883;DRD1|P21728;GZMM|P51124;GH1|P01241;OPRL1|P41146;HRH3|Q9Y5N1;KLK5|Q9Y337;RXRG|P48443;AVPR1A|P37288;MASP2|O00187;TMPRSS9|Q7Z410;ADRA1D|P25100;ACR|P10323;HGFAC|Q04756;FOS|P01100;NR3C1|P04150;KLK10|O43240;BDKRB1|P46663;STS|P08842;GPR37L1|O60883;ADRA2A|P08913;EDNRB|P24530;CHST8|Q9H2A9;HTR2C|P28335;RB1|P06400;GPR148|Q8TDV2;PLAU|P00749;PRSS8|Q16651;CCNB1|P14635;ADAMTS3|O15072;HT…
CIDm06326970|selenium-72	ARFRP1|Q13795;RPL29|P47914;MYO6|Q9UM54;COQ6|Q9Y2Z9;XPNPEP1|Q9NQW7;DRD1|P21728;FABP3|P05413;IFNA8|P32881;FOLH1|Q04609;SLC16A2|P36021;KCND3|Q9UK17;KCNQ1|P51787;TXNRD3|Q86VQ6;TAT|P17735;ADCY6|O43306;CACNA1I|Q9P0X4;RPS6KA2|Q15349;AGPAT2|O15120;STAG2|Q8N3U4;SREBF2|Q12772;KCNA10|Q16322;AMY2A|P04746;CHST6|Q9GZX3;MGAM|O43451;EFEMP2|O95967;CASP3|P42574;ABCG2|Q9UNQ0;PEPD|P12955;TERT|O14746;MDK|P21741;ARSE|…
CIDm00009711|isopropylthio-alpha-galactoside	GZMM|P51124;CD79A|P11912;SLC26A3|P40879;TXNRD3|Q86VQ6;TNNT1|P13805;AANAT|Q16613;KLK5|Q9Y337;ABCD4|O14678;MAPK14|Q16539;STAG2|Q8N3U4;AMY2A|P04746;PCSK1|P29120;GNPNAT1|Q96EK6;MASP2|O00187;MGAM|O43451;TMPRSS9|Q7Z410;DGUOK|Q16854;MAPK12|P53778;ACR|P10323;MTHFR|P42898;CLTC|Q00610;HGFAC|Q04756;PCSK9|Q8NBP7;PCSK4|Q6UW60;CLPP|Q16740;SLC3A1|Q07837;KLK10|O43240;STS|P08842;ATM|Q13315;TK2|O00142;SAP30|O75446…
CIDm00001110|2,3-dideuterosuccinate-1-13c	FKBP14|Q9NWM8;MYO6|Q9UM54;MYH7|P12883;PPBP|P02775;SLC7A2|P52569;GZMM|P51124;LDHC|P07864;PGLS|O95336;FKBP2|P26885;MYO7B|Q6PIF6;PPY|P01298;OPRL1|P41146;P2RY14|Q15391;ADCY6|O43306;HRH3|Q9Y5N1;ALDH7A1|P49419;KLK5|Q9Y337;CACNB3|P54284;MASP2|O00187;MGAM|O43451;TMPRSS9|Q7Z410;CASP3|P42574;ACR|P10323;HPX|P02790;HGFAC|Q04756;GPX1|P07203;ALDH9A1|P49189;SLC13A3|Q8WWT9;GOT2|P00505;SLC1A3|P43003;KLK10|O43240;…
CIDm00258342|N,N'-ditritiosuberamide	HDAC8|Q9BY41;SP3|Q02447;HDAC2|Q92769;HDAC3|O15379;PSMD4|P55036;MEF2D|Q14814;CNTF|Q96JP5;KRT16|P08779;HDAC9|Q9UKV0;HDAC1|Q13547;ZNF384|Q8TF68;OSBPL2|Q8N2R0;HDAC11|Q96DB2;SP1|P08047
CIDm00439177|O641	SORD|Q00796;FTMT|Q8N4E7;CD36|P16671;FABP3|P05413;LDHC|P07864;PPY|P01298;EHHADH|Q08426;TAT|P17735;RPS6KA2|Q15349;SLC2A2|P11168;GYS1|P13807;GMFB|P60983;PCSK1|P29120;MGAM|O43451;PRKACB|P22694;G6PC|P35575;HPSE|Q9Y251;GPX1|P07203;BCHE|P06276;NR3C1|P04150;PCSK4|Q6UW60;SLC13A3|Q8WWT9;SLC3A1|Q07837;GOT2|P00505;GPX2|P18283;SCARB2|Q14108;TK2|O00142;AOC2|O75106;MFRP|Q9BY79;ADK|P55263;ALDH1A1|P00352;APAF1|O1…
CIDm00001135|SCHEMBL3715677	SLC7A2|P52569;TAT|P17735;POLI|Q9UNA4;CTSC|P53634;MTHFR|P42898;HDAC2|Q92769;CLTC|Q00610;MX1|P20591;FOS|P01100;HRAS|P01112;ATM|Q13315;TK2|O00142;EP300|Q09472;APAF1|O14727;MYC|P01106;TGM3|Q08188;FASN|P49327;TYMS|P04818;CLTCL1|P53675;PSMA6|P60900;TGM4|P49221;ADCY2|Q08462;GPT2|Q8TD30;F13A1|P00488;DCTD|P32321;DPYD|Q12882;UPP2|O95045;ADCY7|P51828;DPYS|Q14117;PPIG|Q13427;BCKDHB|P21953;CDK2|P24941;TGM5|O4…
CIDm00000899|478529-44-1	MYO6|Q9UM54;MYH7|P12883;MEF2A|Q02078;DRD1|P21728;LDLR|P01130;GRM5|P41594;HTR3E|A5X5Y0;GDNF|P39905;FOLH1|Q04609;CA5B|Q9Y2D0;CDC42BPB|Q9Y5S2;MYO7B|Q6PIF6;CD79A|P11912;ANGPT2|O15123;TXK|P42681;AMBP|P02760;PRSS16|Q9NQE7;EHHADH|Q08426;OPRL1|P41146;SORT1|Q99523;TXNRD3|Q86VQ6;MME|P08473;FGFR4|P22455;HTR3B|O95264;HRH3|Q9Y5N1;MST1R|Q04912;ERBB4|Q15303;ALDH7A1|P49419;KLK5|Q9Y337;HBQ1|P09105;LRP3|O75074;TLL…
CIDm00000263|Butyl-13C4 alcohol	SORD|Q00796;GZMM|P51124;ALDH7A1|P49419;KLK5|Q9Y337;GPLD1|P80108;MASP2|O00187;TMPRSS9|Q7Z410;CASP3|P42574;ACR|P10323;HGFAC|Q04756;GPX1|P07203;RPS6KB2|Q9UBS0;BCHE|P06276;DGAT2|Q96PD7;SLC3A1|Q07837;GOT2|P00505;KLK10|O43240;GPX2|P18283;RB1|P06400;TRPA1|O75762;GPX5|O75715;TYR|P14679;PLAU|P00749;PRSS8|Q16651;PRSS3|P35030;KLK1|P06870;GPX7|Q96SL4;CAPN1|P07384;F11|P03951;AKR1B1|P15121;F7|P08709;GZMB|P1014…
CIDm00000806|ZINC13557565	KCNN4|O15554;GRM5|P41594;CD79A|P11912;TXK|P42681;P2RY14|Q15391;ADCY6|O43306;EDN1|P05305;ALDH7A1|P49419;RYR2|Q92736;MAPK14|Q16539;PPP1R1B|Q9UD71;CACNB3|P54284;MGAM|O43451;PLCB3|Q01970;CASP3|P42574;ADRA1D|P25100;MDK|P21741;VTN|P04004;ITK|Q08881;ITPR3|Q14573;FOS|P01100;GPX1|P07203;IL2RA|P01589;BDKRB1|P46663;BCL2L11|O43521;GRIN1|Q05586;GPX2|P18283;TK2|O00142;EDNRB|P24530;PLCB1|Q9NQ66;PLCZ1|Q86YW0;APA…
CIDm00005202|SEROTONINBINOXALATE,5-[2-14C]	CYSLTR1|Q9Y271;PPBP|P02775;MEF2A|Q02078;DRD1|P21728;GRM5|P41594;HTR3E|A5X5Y0;PPY|P01298;SLC6A12|P48065;PDE2A|O00408;OPRL1|P41146;HTR3B|O95264;AANAT|Q16613;P2RY14|Q15391;ADCY6|O43306;HRH3|Q9Y5N1;EDN1|P05305;RDH14|Q9HBH5;KCNJ3|P48549;SLC6A13|Q9NSD5;AVPR1A|P37288;GYS1|P13807;FMO4|P31512;ANXA2|P07355;PLCB3|Q01970;ADRA1D|P25100;PDE6A|P16499;PDE9A|O76083;NR3C1|P04150;KCNJ15|Q99712;GOT2|P00505;BDKRB1|P4…
CIDm09874904|SCHEMBL37451	CYP2B6|P20813;MEF2A|Q02078;CYP7A1|P22680;CYP2A7|P20853;CPZ|Q66K79;CYP4F2|P78329;CYP2S1|Q96SQ9;CYP7B1|O75881;ENPP3|O14638;CYP4F3|Q08477;CYP11B2|P19099;EP300|Q09472;MYC|P01106;GRIK1|P39086;NCOR2|Q9Y618;MEF2D|Q14814;CYP4Z1|Q86W10;KCTD11|Q693B1;GSTA1|P08263;HDAC6|Q9UBN7;CYP11A1|P05108;CYP3A7|P24462;CYP39A1|Q9NYL5;CYP1A2|P05177;TOP1MT|Q969P6;CYP26A1|O43174;SLC6A1|P30531;CYP2F1|P24903;CYP11B1|P15538;CY…
CIDm00002353|SCHEMBL13799662	LDLR|P01130;KCNQ1|P51787;COG2|Q14746;ITGAM|P11215;ALDH7A1|P49419;MAPK14|Q16539;CASP3|P42574;ADRA1D|P25100;TERT|O14746;MAPK12|P53778;PCSK9|Q8NBP7;CASP9|P55211;BCHE|P06276;UGT2B28|Q9BY64;UGT2B15|P54855;PLA2G2A|P14555;FABP5|Q01469;TRPA1|O75762;PLAU|P00749;APOB|P04114;DPP4|P27487;MAP2K2|P36507;MAPK6|Q16659;PRKAA2|P54646;UGT1A5|P35504;UGT2B4|P06133;CDKN1B|P46527;SLC25A5|P05141;UCP2|P55851;AKR1B1|P1512…
CIDm00003910|n-acetyl-l-leucyl-l-leucyl-d -argininaldehyde	DPEP2|Q9H4A9;MYH7|P12883;GZMM|P51124;AMBP|P02760;MME|P08473;TNNT1|P13805;KLK5|Q9Y337;MASP2|O00187;TMPRSS9|Q7Z410;DGUOK|Q16854;CASP3|P42574;MDK|P21741;ACR|P10323;VTN|P04004;RAD17|O75943;CLTC|Q00610;HGFAC|Q04756;FOS|P01100;CASP9|P55211;NR3C1|P04150;HRAS|P01112;GOT2|P00505;KLK10|O43240;IL2RA|P01589;BCL2L11|O43521;ATM|Q13315;TK2|O00142;EP300|Q09472;APAF1|O14727;UMPS|P11172;MYC|P01106;DPEP1|P16444;PLA…
CIDm00193988|SCHEMBL1815461	RDH14|Q9HBH5;SP3|Q02447;CNTF|Q96JP5;ZNF384|Q8TF68;OSBPL2|Q8N2R0;MGMT|P16455;SP1|P08047;SULF1|Q8IWU6
CIDm00001805|wr 183027	MEF2A|Q02078;S100A14|Q9HCY8;CASP6|P55212;SP3|Q02447;TERT|O14746;HDAC2|Q92769;HPSE|Q9Y251;MATK|P42679;HRAS|P01112;EDNRB|P24530;PLCB1|Q9NQ66;EP300|Q09472;RAD52|P43351;PLCG2|P16885;MYC|P01106;MTNR1A|P48039;CCNB1|P14635;DCK|P27707;MYOG|P15173;SLC25A5|P05141;FYN|P06241;CPE|P16870;MYH13|Q9UKX3;CA14|Q9ULX7;CYP1A2|P05177;ABCC1|P33527;DCN|P07585;DPYD|Q12882;MMP1|P03956;COL14A1|Q05707;S100A9|P06702;S100P|P…
CIDm00003007|CHEMBL3250775	GABRR1|P24046;SLC25A15|Q9Y619;DRD1|P21728;GRM5|P41594;GZMM|P51124;GDNF|P39905;SLC6A12|P48065;AMBP|P02760;OPRL1|P41146;SORT1|Q99523;HRH3|Q9Y5N1;KLK5|Q9Y337;SLC6A13|Q9NSD5;AVPR1A|P37288;PPP1R1B|Q9UD71;SLC22A9|Q8IVM8;MASP2|O00187;TMPRSS9|Q7Z410;ADRA1D|P25100;ABCG2|Q9UNQ0;ACR|P10323;HGFAC|Q04756;FOS|P01100;BCHE|P06276;NR3C1|P04150;KLK10|O43240;BDKRB1|P46663;GPR37L1|O60883;ADRA2A|P08913;BCL2L11|O43521…
CIDm54451667|arginine (r)-serine	GRM5|P41594;HBQ1|P09105;CACNB3|P54284;CYGB|Q8WWM9;HDAC2|Q92769;HBZ|P02008;UGT2B28|Q9BY64;UGT2B15|P54855;SAFB|Q15424;GRM4|Q14833;CACNB2|Q08289;PRKAR1A|P10644;IRS1|P35568;CCNB1|P14635;NAGPA|Q9UK23;UGT1A5|P35504;UGT2B4|P06133;ALOX5|P09917;SMPD2|O60906;PRKAR2A|P13861;F11|P03951;GRM6|O15303;MOK|Q9UQ07;OPRD1|P41143;CACNB4|O00305;UPP2|O95045;HSPA4|P34932;TMPRSS2|O15393;AKT2|P31751;TTPA|P49638;CSF2RB|P32…
CIDm00000833|zinc urocanate citrullinate	PSMB6|P28072;BCAT2|O15382;SLC25A15|Q9Y619;SLC7A2|P52569;GZMM|P51124;CD79A|P11912;ABCA1|O95477;ALDH7A1|P49419;KLK5|Q9Y337;IREB2|P48200;MASP2|O00187;TMPRSS9|Q7Z410;ACR|P10323;MTHFR|P42898;IFNG|P01579;HGFAC|Q04756;NR3C1|P04150;ALDH9A1|P49189;KLK10|O43240;BDKRB1|P46663;SLC25A2|Q9BXI2;AOC2|O75106;ALDH1A1|P00352;APAF1|O14727;UMPS|P11172;SLC18A3|Q16572;PLAU|P00749;PRSS8|Q16651;ACO2|Q99798;FKBPL|Q9UIM3;S…
CIDm00002909|CID9988947	FKBP14|Q9NWM8;PSMB6|P28072;BCAT2|O15382;PLA1A|Q53H76;ACVR1C|Q8NER5;CYBA|P13498;CYP2B6|P20813;SLC25A15|Q9Y619;MEF2A|Q02078;ABCG8|Q9H221;CD36|P16671;LDLR|P01130;PLA2G4A|P47712;SLC7A2|P52569;RARRES1|P49788;LOXL4|Q96JB6;LDHC|P07864;FOLH1|Q04609;COL7A1|Q02388;SLC16A2|P36021;PGLS|O95336;STMN3|Q9NZ72;IMPDH2|P12268;VCAM1|P19320;FKBP2|P26885;LRP5|O75197;SLC7A6|Q92536;SLC10A1|Q14973;CD79A|P11912;CYP7A1|P22…
CIDm00001016|VZ33528	BCAT2|O15382;SORD|Q00796;IMPDH2|P12268;CDC42BPB|Q9Y5S2;TXK|P42681;FGFR4|P22455;MAPK14|Q16539;PRKACB|P22694;TLR7|Q9NYK1;ISLR|O14498;MAPK12|P53778;ITK|Q08881;JAK3|P52333;MATK|P42679;RB1|P06400;PPIF|P30405;CCNB1|P14635;MAPK6|Q16659;PRKAA2|P54646;APCS|P02743;CDKN1B|P46527;LCK|P06239;FYN|P06241;PRKAR2A|P13861;MET|P08581;DCN|P07585;TIE1|P35590;SLC4A1AP|Q9BWU0;FMOD|Q06828;EPHB6|O15197;ARRB2|P32121;S100A…
CIDm00000801|INDOLE-3-ACETICACID,[5-3H]	CYP2B6|P20813;MEF2A|Q02078;CD36|P16671;FOLH1|Q04609;CA5B|Q9Y2D0;CDC42BPB|Q9Y5S2;CYP7A1|P22680;CYP2A7|P20853;TXK|P42681;FGFR4|P22455;TAT|P17735;ALDH7A1|P49419;STAG2|Q8N3U4;TPST1|O60507;GABRA4|P48169;NAALAD2|Q9Y3Q0;CACNB3|P54284;CYP4F2|P78329;ABCG2|Q9UNQ0;ITK|Q08881;ABCF2|Q9UG63;CYP2S1|Q96SQ9;HPSE|Q9Y251;JAK3|P52333;GPX1|P07203;CYP7B1|O75881;TFR2|Q9UP52;MATK|P42679;HRAS|P01112;CA9|Q16790;ALDH9A1|P4…
CIDm56965946|SCHEMBL1851526	SLC22A9|Q8IVM8;FMO4|P31512;SP3|Q02447;FMO1|Q01740;PRKAR1A|P10644;CNTF|Q96JP5;PRKAR2A|P13861;CYP1A2|P05177;PRKAR2B|P31323;ZNF384|Q8TF68;OSBPL2|Q8N2R0;SP1|P08047
CIDm00015433|n.n-dimethyldodecylamine-n-oxide	DRD1|P21728;FABP3|P05413;KCND3|Q9UK17;KCNQ1|P51787;SLC10A1|Q14973;OPRL1|P41146;HRH3|Q9Y5N1;CACNA1I|Q9P0X4;KCNA10|Q16322;AVPR1A|P37288;PCSK1|P29120;ADRA1D|P25100;PCSK9|Q8NBP7;PCSK4|Q6UW60;KCNJ15|Q99712;KCNV2|Q8TDN2;BDKRB1|P46663;GPR37L1|O60883;ADRA2A|P08913;KCNG1|Q9UIX4;KCNG2|Q9UJ96;RBP7|Q96R05;EDNRB|P24530;KCNK10|P57789;HTR2C|P28335;KCNK12|Q9HB15;AQP5|P55064;FABP5|Q01469;GPR148|Q8TDV2;PRKAR1A|P10…
CIDm00002771|UNII-I1E9D14F36	SORD|Q00796;DRD1|P21728;GZMM|P51124;CYP2A7|P20853;SLC6A12|P48065;OPRL1|P41146;AANAT|Q16613;HRH3|Q9Y5N1;KLK5|Q9Y337;SREBF2|Q12772;SLC6A13|Q9NSD5;AVPR1A|P37288;MASP2|O00187;TMPRSS9|Q7Z410;CASP3|P42574;ADRA1D|P25100;ACR|P10323;CYP2S1|Q96SQ9;HGFAC|Q04756;BCHE|P06276;NR3C1|P04150;KLK10|O43240;BDKRB1|P46663;GPR37L1|O60883;ADRA2A|P08913;TK2|O00142;EDNRB|P24530;HTR2C|P28335;KCNH2|Q12809;ESD|P10768;GPR148…
CIDm00000594|s/cysteine	PSMB6|P28072;BCAT2|O15382;MYO6|Q9UM54;MYH7|P12883;XPNPEP1|Q9NQW7;MYO7B|Q6PIF6;CD79A|P11912;COG2|Q14746;SORT1|Q99523;TXNRD3|Q86VQ6;PROS1|P07225;ALDH7A1|P49419;ABCD4|O14678;APOA4|P06727;LAP3|P28838;PSMB3|P49720;VTN|P04004;HPX|P02790;GPX1|P07203;BCHE|P06276;CPA1|P15085;PSMC4|P43686;GOT2|P00505;GPX2|P18283;UGDH|O60701;XPNPEP2|O43895;ESD|P10768;PSMD4|P55036;AQP5|P55064;PSMC2|P35998;PRDX5|P30044;GPX5|O…
CIDm00016850|fluorescein--2'-d	MYH7|P12883;GDNF|P39905;LRP5|O75197;CD79A|P11912;ITGAM|P11215;MAPK14|Q16539;TLL1|O43897;LAP3|P28838;AVPR1A|P37288;MGAM|O43451;CASP3|P42574;PDE6A|P16499;ABCG2|Q9UNQ0;MDK|P21741;VTN|P04004;IFNG|P01579;FOS|P01100;CASP9|P55211;NR3C1|P04150;TFR2|Q9UP52;HRAS|P01112;UGT2B15|P54855;ATM|Q13315;TK2|O00142;MFRP|Q9BY79;CCL24|O00175;APAF1|O14727;UMPS|P11172;TNNI2|P48788;MYC|P01106;CCL11|P51671;DPP4|P27487;IL1…
CIDm00133881|WTUKKAOMXJCRLH-UHFFFAOYSA-N	PLA2G4A|P47712;ADCY6|O43306;ERBB4|Q15303;RDH14|Q9HBH5;KCNH7|Q9NS40;GPD1|P21695;NR3C1|P04150;MATK|P42679;KCNH1|O95259;EP300|Q09472;HTR2C|P28335;TUBG1|P23258;KCNH2|Q12809;RB1|P06400;CCNB1|P14635;MAP2K2|P36507;KCNH6|Q9H252;HCN3|Q9P1Z3;SFTPB|P07988;KCNH5|Q8NCM2;DPYD|Q12882;PLA2G4D|Q86XP0;TUBA8|Q9NY65;CCNA1|P78396;NUDT15|Q9NV35;ADCY5|O95622;CCNT1|O60563;CDK2|P24941;MAP2K5|Q13163;EIF5A|P63241;BCR|P1127…
