# Supplementary material for: A Multi-Label Learning Framework for Drug Repurposing
Source: Pharmaceutics. 2019 Sep 9;11(9):466. doi: 10.3390/pharmaceutics11090466 (PMC6781509; doi:10.3390/pharmaceutics11090466)
Supplement: Supplementary file 1 [file pharmaceutics-11-00466-s001.zip › supplementary files/S6.csv]

CIDm00000312|SCHEMBL15314976	SGPL1|O95470;IDH1|O75874;NPR2|P20594;MMAA|Q8IVH4;IGF2R|P11717;TYR|P14679;NPR3|P17342;HSD17B4|P51659;RPL23|P62829;PTPN1|P18031;CHRNA9|Q9UGM1;TRPA1|O75762;SLC14A1|Q13336;CACNB2|Q08289;MDH2|P40926;CHRNG|P07510;SLC6A8|P48029;MYC|P01106;DPEP1|P16444;MAT2A|P31153;FMO1|Q01740;SIK1|P57059;PRKACA|P17612;MCFD2|Q8NI22;SLC4A7|Q9Y6M7;SLC44A1|Q8WWI5;PTGR1|Q14914;UGDH|O60701;UMPS|P11172;PGD|P52209;TUBG1|P23258;…
CIDm74766018|TEW	GSTT2|P0CG29;TOP1MT|Q969P6;GSTZ1|O43708;KCNA3|P22001;GSTT1|P30711;HAL|P42357;KCNA5|P22460;MARS|P56192;ALDH5A1|P51649;PPCDC|Q96CD2;TOP1|P11387;ZFY|P08048
CIDm00008778|{sodium dodecyl sulphate	IL1A|P01583;TYR|P14679;MDH2|P40926;MYC|P01106;MAT2A|P31153;PPARA|Q07869;PTGR1|Q14914;UMPS|P11172;PARP1|P09874;PGD|P52209;ATM|Q13315;TK2|O00142;ATP7B|P35670;MT-CYB|P00156;NR3C1|P04150;HRAS|P01112;FOS|P01100;BCHE|P06276;IFNG|P01579;AKR1C2|P52895;TERT|O14746;CASP3|P42574;NOS3|P29474;MASP2|O00187;MGAM|O43451;LAP3|P28838;FECH|P22830;AADAT|Q8N5Z0;CFB|P00751;CXCR4|P61073;IL2|P60568;LDHC|P07864;MYH7|P128…
CIDm71819722|21C	FRK|P42685;ABCG1|P45844;GPT|P24298;JAK3|P52333;RFK|Q969G6;AKR1C2|P52895;PRKAG3|Q9UGI9;AKR1C4|P17516;ADRA1D|P25100;PTK6|Q13882;SAR1B|Q9Y6B6;PCSK1|P29120;LAP3|P28838;GNRHR|P30968;OPRL1|P41146;TUBB|P07437;TUBB4B|P68371;CXCR4|P61073;TUBB2A|Q13885;HRH4|Q9H3N8;CYP1B1|Q16678;SNRPA|P09012;AKR1A1|P14550;HTR6|P50406;ADORA2B|P29275;HTR7|P34969;ARL5A|Q9Y689;OPRD1|P41143;FFAR4|Q5NUL3;SYK|P43405;TUBB2B|Q9BVA1;…
CIDm00011005|TETRADECANOIC-6,6-D2ACID	SCARB1|Q8WTV0;PPARA|Q07869;PRKACA|P17612;PVR|P15151;RBP7|Q96R05;LARS2|Q15031;ARF4|P18085;HRAS|P01112;RABGGTB|P53611;MYL6B|P14649;RAP2A|P10114;NOS3|P29474;PCSK1|P29120;PMP2|P02689;APOM|O95445;SIRT3|Q9NTG7;FABP3|P05413;ECI2|O75521;CRABP1|P29762;TH|P07101;FABP7|O15540;SRR|Q9GZT4;ARF6|P62330;ARL5A|Q9Y689;GCDH|Q92947;ALDH3A1|P30838;FFAR4|Q5NUL3;FKBP1A|P62942;FABP6|P51161;NDUFAB1|O14561;ACSL3|O95573;LA…
CIDm05460048|triglycerides	IL1A|P01583;TYR|P14679;RPL23|P62829;PTPN1|P18031;SCARB1|Q8WTV0;PPARA|Q07869;UMPS|P11172;NPPB|P16860;NR1H2|P55055;PLA2G2A|P14555;OXCT2|Q9BYC2;PRKAB1|Q9Y478;ABCG1|P45844;NR3C1|P04150;HRAS|P01112;GPT|P24298;BCHE|P06276;HBB|P68871;MTHFR|P42898;ME3|Q16798;PRKAG3|Q9UGI9;NOS3|P29474;MGAM|O43451;SAR1B|Q9Y6B6;TGFBR2|P37173;HSD17B6|O14756;EDN1|P05305;SIRT3|Q9NTG7;IL2|P60568;FABP3|P05413;LDHC|P07864;MYH7|P1…
CIDm00005637|U-120	FRK|P42685;MYC|P01106;PPARA|Q07869;PARP1|P09874;ARF4|P18085;HRAS|P01112;JAK3|P52333;FOS|P01100;IFNG|P01579;PTK2|Q05397;RAP2A|P10114;CASP3|P42574;NOS3|P29474;PTK6|Q13882;BAD|Q92934;CTSV|O60911;EDN1|P05305;CTSH|P09668;CYP2B6|P20813;BCL2L1|Q07817;SGK1|O00141;CYCS|P99999;VEGFA|P15692;NR1H3|Q13133;ARL5A|Q9Y689;HPGD|P15428;SYK|P43405;CREB1|P16220;GSPT1|P15170;MET|P08581;TP53|P04637;AGT|P01019;PGR|P0640…
CIDm00000774|dideuterio-[2-(1H-imidazol-5-yl)ethyl]amine	IL1A|P01583;TRPA1|O75762;IL13|P35225;GRM4|Q14833;GADL1|Q6ZQY3;ALDH1A2|O94788;ALDH2|P05091;ABCG1|P45844;ALDH9A1|P49189;ARF4|P18085;MT-CYB|P00156;NR3C1|P04150;FOS|P01100;MYL6B|P14649;BCHE|P06276;IFNG|P01579;ADRA1D|P25100;NOS3|P29474;MASP2|O00187;GNRHR|P30968;GSTM2|P28161;FFAR1|O14842;LTC4S|Q16873;NCF1|P14598;EDN1|P05305;OPRL1|P41146;CFB|P00751;TUBB4B|P68371;GCGR|P47871;CXCR4|P61073;IL2|P60568;F10|P…
CIDm00012967|CID187425	TYR|P14679;NPR3|P17342;SCARB1|Q8WTV0;MYC|P01106;MCFD2|Q8NI22;MPL|P40238;MTAP|Q13126;SLC3A1|Q07837;HPRT1|P00492;HRAS|P01112;VCP|P55072;SCN1A|P35498;MASP2|O00187;GABRB3|P28472;FECH|P22830;TUBB|P07437;CFB|P00751;TUBB4B|P68371;CXCR4|P61073;TUBB2A|Q13885;F10|P00742;LDHC|P07864;BCAT2|O15382;KLK7|P49862;SARS|P49591;WARS|P23381;TRAPPC4|Q9Y296;ATF5|Q9Y2D1;LPA|P08519;ELANE|P08246;COL1A1|P02452;LDHAL6B|Q9BY…
CIDm00001099|hydron;sulfite	SGPL1|O95470;IDH1|O75874;IGF2R|P11717;TYR|P14679;SLC14A1|Q13336;MYC|P01106;DPEP1|P16444;SLC7A9|P82251;ATM|Q13315;STS|P08842;HPRT1|P00492;ARF4|P18085;NR3C1|P04150;HRAS|P01112;CA9|Q16790;FOS|P01100;BCHE|P06276;IFNG|P01579;TERT|O14746;WEE1|P30291;RAP2A|P10114;CASP3|P42574;NOS3|P29474;GABRB3|P28472;FECH|P22830;MT-ND4L|P03901;ITGB7|P26010;LDHC|P07864;SNRPA|P09012;ALPL|P05186;TFRC|P02786;ARL5A|Q9Y689;G…
CIDm00001206|methamphetamine-d4	FRK|P42685;SLC6A8|P48029;FMO1|Q01740;PARP1|P09874;ALDH1A2|O94788;C4A|P0C0L4;JAK3|P52333;FOS|P01100;VCP|P55072;NARS|O43776;ADRA1D|P25100;NFKB1|P19838;KCNMB1|Q16558;NDUFS8|O00217;PTK6|Q13882;SAR1B|Q9Y6B6;SLC6A13|Q9NSD5;GNRHR|P30968;GALE|Q14376;OPRL1|P41146;SLC6A12|P48065;CXCR4|P61073;FABP3|P05413;SRD5A3|Q9H8P0;BCL2L1|Q07817;HRH4|Q9H3N8;A2M|P01023;TH|P07101;SRR|Q9GZT4;HTR6|P50406;ADORA2B|P29275;SLC6…
CIDm77620543|CFU	IL1A|P01583;SCARB1|Q8WTV0;MDH2|P40926;MYC|P01106;MAT2A|P31153;CD2|P06729;UMPS|P11172;MPL|P40238;IL13|P35225;PRMT1|Q99873;MTAP|Q13126;CLPP|Q16740;CD3E|P07766;BCHE|P06276;IFNG|P01579;HBB|P68871;CXCR4|P61073;IL2|P60568;LDHC|P07864;BCL2L1|Q07817;GMPS|P49915;WARS|P23381;VEGFA|P15692;ALPL|P05186;TFRC|P02786;LDHAL6B|Q9BYZ2;CD38|P28907;SMOX|Q9NWM0;GLUD1|P00367;DCTD|P32321;SELE|P16581;MKL1|Q969V6;CD44|P16…
CIDm00002832|ZINC03872131	MYC|P01106;SLC4A7|Q9Y6M7;PARP1|P09874;TUBG1|P23258;POLE|Q07864;ATM|Q13315;PRKAB1|Q9Y478;STS|P08842;ABCG1|P45844;HPRT1|P00492;HRAS|P01112;FOS|P01100;IFNG|P01579;RFK|Q969G6;TERT|O14746;WEE1|P30291;CASP3|P42574;KCNMB1|Q16558;TUBB|P07437;TUBB4B|P68371;ABCA3|Q99758;TUBB2A|Q13885;SRM|P19623;LDHC|P07864;KYNU|Q16719;SGK1|O00141;TOP2B|Q02880;VEGFA|P15692;ARL5A|Q9Y689;SLC2A3|P11169;TUBB2B|Q9BVA1;PDK1|Q1511…
CIDm00001182|valine-d8	MAT2A|P31153;PVR|P15151;ALDH1A2|O94788;ATP7B|P35670;ALDH2|P05091;ALDH9A1|P49189;YARS2|Q9Y2Z4;GPT|P24298;FCGR2A|P12318;ME3|Q16798;MASP2|O00187;PSMB3|P49720;EDN1|P05305;CFB|P00751;F10|P00742;BCAT2|O15382;KLK7|P49862;ALDH1L1|O75891;CALR|P27797;VEGFA|P15692;ALDH3A1|P30838;LPA|P08519;ELANE|P08246;MT-ND4|P03905;AGXT|P21549;CMA1|P23946;F7|P08709;F11|P03951;PSMA1|P25786;PCCB|P05166;PSMA6|P60900;PRSS3|P35…
CIDm00092962|ZINC06569103	ABCB8|Q9NUT2;ZFY|P08048;TAP1|Q03518
CIDm00001923|SCHEMBL3119726	FRK|P42685;ABCG1|P45844;SLC16A6|O15403;GPT|P24298;FOS|P01100;HPSE|Q9Y251;AKR1C2|P52895;ADAM17|P78536;SRD5A3|Q9H8P0;ALDH1L1|O75891;SRR|Q9GZT4;CSAD|Q9Y600;CYCS|P99999;ALDH3A1|P30838;SMOX|Q9NWM0;GP1BA|P07359;GLUD1|P00367;PDK1|Q15118;SULT2A1|Q06520;NDUFAB1|O14561;TOP1MT|Q969P6;ACSL3|O95573;MSMO1|Q15800;CRYZ|Q08257;SLC51A|Q86UW1;ALOX5|P09917;LGALS3|P17931;AOC3|Q16853;HMGCR|P04035;POLE2|P56282;SLCO4A1|…
CIDm00000994|CID9989619	IGF2R|P11717;TYR|P14679;RPL23|P62829;MYC|P01106;UMPS|P11172;TUBG1|P23258;IL13|P35225;PVR|P15151;AK1|P00568;MT-CYB|P00156;CA9|Q16790;GPT|P24298;FOS|P01100;BCHE|P06276;GARS|P41250;PRKAG3|Q9UGI9;NARS|O43776;MGAM|O43451;PSMB3|P49720;FECH|P22830;EGLN3|Q9H6Z9;MT-ND4L|P03901;CTSF|Q9UBX1;CXCR4|P61073;SKP1|P63208;HSPA8|P11142;BCAT2|O15382;SARS|P49591;TH|P07101;SNRPA|P09012;LIPT1|Q9Y234;WARS|P23381;CALR|P2…
CIDm00024934|sodiumhydrogen selenite,sodium biselenite	ETFDH|Q16134;PTPN1|P18031;SCARB1|Q8WTV0;SLC14A1|Q13336;CD2|P06729;S100A12|P80511;PARP1|P09874;CACNB1|Q02641;CLPP|Q16740;GPT|P24298;FOS|P01100;HPSE|Q9Y251;GARS|P41250;PTK2|Q05397;TERT|O14746;IGFBP7|Q16270;CASP3|P42574;ATP1A4|Q13733;ROCK1|Q13464;CCT3|P49368;MTHFD2|P13995;MT-CO2|P00403;CTSH|P09668;LGALS2|P05162;GSTO1|P78417;SKP1|P63208;HSPA8|P11142;COX5A|P20674;GMPS|P49915;UQCRC1|P31930;WARS|P23381;…
CIDm00028780|methyl1-(butylcarbamoyl)benzimidazole-2-carbamate	PTPN1|P18031;PTDSS2|Q9BVG9;PARP1|P09874;TK2|O00142;ATP7B|P35670;ARF4|P18085;KCNK2|O95069;VCP|P55072;HPSE|Q9Y251;SCN1A|P35498;PCSK1|P29120;KCNA10|Q16322;RPS6KA4|O75676;CCT3|P49368;MT-CO2|P00403;TUBB|P07437;TUBB4B|P68371;KCND3|Q9UK17;TUBB2A|Q13885;AKR1A1|P14550;AKT2|P31751;SGK1|O00141;FNTA|P49354;ARF6|P62330;ARL5A|Q9Y689;KCNQ4|P56696;TUBA8|Q9NY65;PRKCE|Q02156;TUBB2B|Q9BVA1;CYP19A1|P11511;KCNC2|Q96P…
CIDm00000761|ZINC19418783	NPR2|P20594;NPR3|P17342;UMPS|P11172;GRM4|Q14833;MMP15|P51511;PDE10A|Q9Y233;AK1|P00568;HPRT1|P00492;PDE9A|O76083;IFNG|P01579;NARS|O43776;NOS3|P29474;SHMT1|P34896;GMPS|P49915;SARS|P49591;PDE1A|P54750;PPAT|Q06203;FHIT|P49789;NDUFAB1|O14561;GSPT1|P15170;AK4|P27144;NT5C2|P49902;MERTK|Q12866;SLC28A3|Q9HAS3;SLC25A10|Q9UBX3;GLS|O94925;AK2|P54819;IMPDH1|P20839;HMGCR|P04035;TGM3|Q08188;PDE4B|Q07343;ADA|P00…
CIDm00258342|N,N'-ditritiosuberamide	HDAC8|Q9BY41;HDAC5|Q9UQL6;KRT12|Q99456;HDAC4|P56524;HDAC3|O15379;HDAC2|Q92769;HDAC9|Q9UKV0;ZFY|P08048;HDAC11|Q96DB2;HDAC1|Q13547
CIDm09874904|SCHEMBL37451	MYC|P01106;CYP11B2|P19099;NFKB1|P19838;SKP1|P63208;HSPA8|P11142;CYP2B6|P20813;CYP2J2|P51589;CYP1B1|Q16678;HDAC5|Q9UQL6;CYP3A43|Q9HB55;SLC6A1|P30531;CYP19A1|P11511;CYP1A2|P05177;TOP1MT|Q969P6;CYP26A1|O43174;TP53|P04637;CYP3A7|P24462;HDAC4|P56524;HDC|P19113;GRIK2|Q13002;PHGDH|O43175;HDAC10|Q969S8;DDC|P20711;PPIC|P45877;RSL24D1|Q9UHA3;CTSD|P07339;ZAP70|P43403;GGT1|P19440;SPTLC2|O15270;CYP2A13|Q16696…
CIDm00000765|ZINC06119283	MMAA|Q8IVH4;TYR|P14679;MYC|P01106;UMPS|P11172;POLE|Q07864;TK2|O00142;MTAP|Q13126;ADK|P55263;AK1|P00568;HPRT1|P00492;ARF4|P18085;YARS2|Q9Y2Z4;NR3C1|P04150;HRAS|P01112;FOS|P01100;NOS3|P29474;MGAM|O43451;NEIL1|Q96FI4;ROCK1|Q13464;GMPS|P49915;SNRPA|P09012;VEGFA|P15692;ALPL|P05186;ARF6|P62330;TFRC|P02786;DCTD|P32321;CYP19A1|P11511;TOP1MT|Q969P6;AK4|P27144;TP53|P04637;PYGM|P11217;NT5C2|P49902;NOS1|P294…
CIDm00146807|AGN-PC-0JMVAI	SGPL1|O95470;SLC4A7|Q9Y6M7;SLC4A4|Q9Y6R1;SLC4A5|Q9BY07;PIPOX|Q9P0Z9;SLC4A10|Q6U841;RTCB|Q9Y3I0;DAO|P14920;SLC4A8|Q2Y0W8;CUBN|O60494;ACTA1|P68133;TLL2|Q9Y6L7;ACE|P12821;RAN|P62826;ZFY|P08048
CIDm00010603|ZINC00155807	IL1A|P01583;SCARB1|Q8WTV0;MYC|P01106;PPARA|Q07869;UMPS|P11172;PARP1|P09874;IL13|P35225;ATM|Q13315;TK2|O00142;ATP7B|P35670;IL2RA|P01589;ABCG1|P45844;HPRT1|P00492;ARF4|P18085;NR3C1|P04150;HRAS|P01112;CA9|Q16790;FOS|P01100;CD3E|P07766;FCGR2A|P12318;IFNG|P01579;PTK2|Q05397;TERT|O14746;CASP3|P42574;NOS3|P29474;TGFBR2|P37173;EDN1|P05305;CD163|Q86VB7;CTSF|Q9UBX1;CFB|P00751;IDI1|Q13907;CXCR4|P61073;IL2|P…
CIDm00003413|SCHEMBL10409866	NPR2|P20594;TYR|P14679;NPR3|P17342;MYC|P01106;SIK1|P57059;GRM4|Q14833;NR3C1|P04150;FOS|P01100;CD3E|P07766;WEE1|P30291;CASP3|P42574;NOS3|P29474;MASP2|O00187;MGAM|O43451;PCSK1|P29120;KCNA10|Q16322;HSD17B6|O14756;EDN1|P05305;OPRL1|P41146;HABP4|Q5JVS0;CFB|P00751;TUBB4B|P68371;F10|P00742;RDH5|Q92781;KLK7|P49862;ADCY5|O95622;TH|P07101;HTR6|P50406;SGK1|O00141;CYCS|P99999;VEGFA|P15692;HTR7|P34969;SLC9A1|…
CIDm00000767|sodium bicarbonate -13c	MDH2|P40926;MYC|P01106;SIK1|P57059;PRKACA|P17612;SLC4A7|Q9Y6M7;PTGR1|Q14914;UMPS|P11172;YARS2|Q9Y2Z4;NR3C1|P04150;HRAS|P01112;CA9|Q16790;BCHE|P06276;AKR1C2|P52895;HBB|P68871;PRKAG3|Q9UGI9;AKR1C4|P17516;CASP3|P42574;MGAM|O43451;LAP3|P28838;FECH|P22830;COX6A2|Q02221;MCCC1|Q96RQ3;TPO|P07202;SIRT3|Q9NTG7;MT-CO3|P00414;IL2|P60568;HSPA8|P11142;SRM|P19623;LDHC|P07864;ECI2|O75521;A2M|P01023;CDIPT|O14735;…
CIDm04839170|CID4839170	ZFY|P08048
CIDm00145068|14706-82-2	NPR2|P20594;IL1A|P01583;TYR|P14679;PTPN1|P18031;SCARB1|Q8WTV0;FRK|P42685;MYC|P01106;PPARA|Q07869;PARP1|P09874;NPPB|P16860;IL13|P35225;ATM|Q13315;TK2|O00142;ATP7B|P35670;GRIN1|Q05586;CTPS1|P17812;NR3C1|P04150;HRAS|P01112;JAK3|P52333;FOS|P01100;BCHE|P06276;HPSE|Q9Y251;IFNG|P01579;HBB|P68871;IDO1|P14902;CASP3|P42574;NOS3|P29474;NFKB1|P19838;MASP2|O00187;KCNMB1|Q16558;PTK6|Q13882;CLEC3B|P05452;NCF1|P…
CIDm00039799|Sdm	GDF5|P43026;CYP11B2|P19099;STS|P08842;SLC16A6|O15403;BCHE|P06276;PCSK1|P29120;HLA-DQA2|P01906;PDXK|O00764;HSPA8|P11142;CYP2B6|P20813;CYP2J2|P51589;CYP1B1|Q16678;HIBCH|Q6NVY1;SNRPA|P09012;LIPT1|Q9Y234;PSENEN|Q9NZ42;APH1A|Q96BI3;SLC22A11|Q9NSA0;CYP3A43|Q9HB55;HAO2|Q9NYQ3;SLC2A3|P11169;SYK|P43405;CYP19A1|P11511;GAPDHS|O14556;CYP1A2|P05177;CYP26A1|O43174;FURIN|P09958;GPX6|P59796;CYP3A7|P24462;ARSA|P1…
CIDm00002907|ZINC00155694	IL1A|P01583;RPL23|P62829;MYC|P01106;PPARA|Q07869;CD2|P06729;PARP1|P09874;PGD|P52209;MPL|P40238;NPPB|P16860;IL13|P35225;ATM|Q13315;TK2|O00142;CMAS|Q8NFW8;CTPS1|P17812;ALDH2|P05091;IL2RA|P01589;HPRT1|P00492;HRAS|P01112;GPT|P24298;FOS|P01100;BCHE|P06276;IFNG|P01579;HBB|P68871;CASP3|P42574;MASP2|O00187;CCT3|P49368;NCF1|P14598;EDN1|P05305;CFB|P00751;CTSH|P09668;CXCR4|P61073;IL2|P60568;SKP1|P63208;HSPA…
CIDm00005839|s(aldosterone)	NPR2|P20594;NPR3|P17342;MYC|P01106;PPARA|Q07869;TRPM7|Q96QT4;NPPB|P16860;NR1H2|P55055;CYP11B2|P19099;SLC3A1|Q07837;MT-CYB|P00156;NR3C1|P04150;HRAS|P01112;FOS|P01100;ME3|Q16798;RAP2A|P10114;NOS3|P29474;ASIC3|Q9UHC3;ROCK1|Q13464;RXRG|P48443;HSD17B6|O14756;EDN1|P05305;SCNN1D|P51172;RDH5|Q92781;CYP2B6|P20813;COX5A|P20674;TH|P07101;AKT2|P31751;SGK1|O00141;VEGFA|P15692;NR1H3|Q13133;SLC9A1|P19634;ROCK2|…
CIDm00024261|silicon(IV) oxide	IL1A|P01583;TYR|P14679;MDH2|P40926;MYC|P01106;DPEP1|P16444;MAT2A|P31153;PPARA|Q07869;UMPS|P11172;PARP1|P09874;IL13|P35225;PVR|P15151;GNPDA1|P46926;C4A|P0C0L4;ATP7B|P35670;STS|P08842;YARS2|Q9Y2Z4;HRAS|P01112;FOS|P01100;BCHE|P06276;HPSE|Q9Y251;CASP3|P42574;NOS3|P29474;MGAM|O43451;TPO|P07202;CFB|P00751;MT-CO3|P00414;IL2|P60568;LDHC|P07864;ADCY5|O95622;TH|P07101;SNRPA|P09012;TOP2B|Q02880;CYCS|P99999;…
CIDm00006694|tetraethylrhodamine	ETFDH|Q16134;MYC|P01106;UMPS|P11172;TK2|O00142;MTAP|Q13126;ATP7B|P35670;SLC16A6|O15403;HRAS|P01112;FOS|P01100;PTK2|Q05397;CHRNB4|P30926;CASP3|P42574;DSTN|P60981;MCCC1|Q96RQ3;TUBB4B|P68371;MYH7|P12883;CDIPT|O14735;IDH3B|O43837;SNRPA|P09012;CYCS|P99999;VEGFA|P15692;ALPL|P05186;DUT|P33316;TFRC|P02786;SLC22A11|Q9NSA0;SLC2A3|P11169;NDUFAB1|O14561;TP53|P04637;CD44|P16070;ACSL3|O95573;IGF1|P05019;NOS1|P…
CIDm00036523|XLXSAKCOAKORKW-AQJXLSMYSA-N	STS|P08842;NR3C1|P04150;GPT|P24298;FOS|P01100;AKR1C2|P52895;WEE1|P30291;AKR1C4|P17516;ADRA1D|P25100;NOS3|P29474;MASP2|O00187;FST|P19883;GNRHR|P30968;RXRG|P48443;HSD17B6|O14756;OPRL1|P41146;CFB|P00751;CXCR4|P61073;F10|P00742;RDH5|Q92781;ADAM17|P78536;MYH7|P12883;HRH4|Q9H3N8;KLK7|P49862;A2M|P01023;TH|P07101;HTR6|P50406;SERPINA5|P05154;RHCG|Q9UBD6;VEGFA|P15692;ALPL|P05186;ADORA2B|P29275;HTR7|P34969;…
CIDm00001051|Vitazechs-d5	SGPL1|O95470;TYR|P14679;MAT2A|P31153;UMPS|P11172;PGD|P52209;REG1A|P05451;NR1H2|P55055;GADL1|Q6ZQY3;OXCT2|Q9BYC2;NR3C1|P04150;GPT|P24298;MTHFR|P42898;PSMB3|P49720;SHMT1|P34896;AADAT|Q8N5Z0;SLC31A1|O15431;PDXK|O00764;BCAT2|O15382;SARS|P49591;TH|P07101;P2RY12|Q9H244;KYNU|Q16719;SRR|Q9GZT4;CSAD|Q9Y600;TOP2B|Q02880;ALPL|P05186;NR1H3|Q13133;SEPSECS|Q9HD40;GCSH|P23434;COL1A1|P02452;AGXT|P21549;SELE|P165…
CIDm00003562|CHEMBL3250431	NPR2|P20594;NDUFA13|Q9P0J0;GRIN1|Q05586;ABCG1|P45844;FOS|P01100;KCNK2|O95069;PTK2|Q05397;SCN1A|P35498;NOS3|P29474;MASP2|O00187;PCSK1|P29120;CFB|P00751;GSTO1|P78417;SKP1|P63208;F10|P00742;MYH7|P12883;CYP2B6|P20813;GABRR1|P24046;BCAT2|O15382;KLK7|P49862;SLC22A4|Q9H015;HTR7|P34969;LPA|P08519;ELANE|P08246;NDUFAB1|O14561;CMA1|P23946;CYB5A|P00167;PYGM|P11217;FURIN|P09958;HTR2A|P28223;MSRB1|Q9NZV6;F7|P0…
CIDm00003624|Homidium-d5 Bromide	IL1A|P01583;MYC|P01106;PPARA|Q07869;CD2|P06729;PARP1|P09874;ATM|Q13315;TK2|O00142;HPRT1|P00492;MT-CYB|P00156;NR3C1|P04150;HRAS|P01112;FOS|P01100;HPSE|Q9Y251;IFNG|P01579;TERT|O14746;CASP3|P42574;NARS|O43776;NOS3|P29474;MASP2|O00187;MGAM|O43451;CCT3|P49368;NCF1|P14598;CFB|P00751;MT-CO3|P00414;CXCR4|P61073;IL2|P60568;F10|P00742;MYH7|P12883;BCL2L1|Q07817;KLK7|P49862;SARS|P49591;SNRPA|P09012;HK1|P1936…
CIDm00002430|CHEMBL2373671	FRK|P42685;IL13|P35225;IL2RA|P01589;ABCG1|P45844;ARF4|P18085;CD3E|P07766;KCNK2|O95069;IFNG|P01579;CASP3|P42574;MCCC1|Q96RQ3;CTSF|Q9UBX1;ABCA3|Q99758;CD1D|P15813;GSTO1|P78417;IL2|P60568;CALR|P27797;SERPINA5|P05154;VEGFA|P15692;SLC6A9|P48067;ARF6|P62330;TFRC|P02786;SLC5A7|Q9GZV3;CCR5|P51681;DHCR7|Q9UBM7;AGT|P01019;CD44|P16070;FURIN|P09958;SERPINA1|P01009;FASN|P49327;SERPINB3|P29508;TSPO|P30536;RAB1…
CIDm00004376|n-methylaspartic acid sulfate	IL1A|P01583;QPRT|Q15274;UQCRB|P14927;MYC|P01106;PGD|P52209;TRPM7|Q96QT4;REG1A|P05451;GRM4|Q14833;GRIN1|Q05586;SLC1A3|P43003;NR3C1|P04150;FOS|P01100;BCHE|P06276;ME3|Q16798;ITPR3|Q14573;CASP3|P42574;NOS3|P29474;MGAM|O43451;PGLYRP3|Q96LB9;LAP3|P28838;AADAT|Q8N5Z0;GRIN2C|Q14957;SLC6A12|P48065;HSPA8|P11142;GRM5|P41594;GDNF|P39905;BCL2L1|Q07817;TH|P07101;SLC1A7|O00341;GRIA3|P42263;SRR|Q9GZT4;PSENEN|Q9N…
CIDm53774028|AGN-PC-09YLZD	MSMO1|Q15800;CYP11A1|P05108;KDM5D|Q9BY66;ZFY|P08048;POR|P16435
CIDm00005376|SCHEMBL4939312	IGF2R|P11717;MYC|P01106;FMO1|Q01740;SIK1|P57059;PPARA|Q07869;PARP1|P09874;NR1H2|P55055;GRM4|Q14833;ATM|Q13315;STS|P08842;MT-CYB|P00156;NR3C1|P04150;HRAS|P01112;FOS|P01100;VCP|P55072;MTHFR|P42898;PTK2|Q05397;TERT|O14746;CASP3|P42574;NOS3|P29474;NFKB1|P19838;MASP2|O00187;FST|P19883;BAD|Q92934;RXRG|P48443;EDN1|P05305;CTSF|Q9UBX1;CFB|P00751;CXCR4|P61073;IL2|P60568;SKP1|P63208;HSPA8|P11142;F10|P00742;…
CIDm00003763|CYS9AKD70P	NPR2|P20594;IL1A|P01583;SCARB1|Q8WTV0;CACNA1A|O00555;MYC|P01106;PPARA|Q07869;UMPS|P11172;IL13|P35225;GRIN1|Q05586;HPRT1|P00492;NR3C1|P04150;HRAS|P01112;FOS|P01100;KCNK2|O95069;GARS|P41250;CASP3|P42574;ADRA1D|P25100;NOS3|P29474;MASP2|O00187;CFB|P00751;GRIN2C|Q14957;CXCR4|P61073;IL2|P60568;F10|P00742;SLC7A2|P52569;FABP3|P05413;MYH7|P12883;GABRR1|P24046;KLK7|P49862;TH|P07101;GRIA3|P42263;CYCS|P99999…
CIDm00004510|trinitroglycerol	NPR2|P20594;CEPT1|Q9Y6K0;NPR3|P17342;FRK|P42685;PARP1|P09874;ALDH1A2|O94788;ALDH2|P05091;ABCG1|P45844;HPRT1|P00492;ALDH9A1|P49189;JAK3|P52333;IFNG|P01579;CASP3|P42574;NOS3|P29474;NFKB1|P19838;PTK6|Q13882;CLEC3B|P05452;FECH|P22830;COX6A2|Q02221;EDN1|P05305;HABP4|Q5JVS0;ABCA3|Q99758;ADCY5|O95622;SARS|P49591;CDIPT|O14735;ALDH1L1|O75891;CYCS|P99999;ALDH3A1|P30838;ELANE|P08246;SYK|P43405;SLC5A7|Q9GZV3…
CIDm00000160|CID9884956	IL1A|P01583;TYR|P14679;TRPA1|O75762;MDH2|P40926;PPARA|Q07869;PTGR1|Q14914;PGD|P52209;IL13|P35225;PLA2G2A|P14555;ATM|Q13315;NR3C1|P04150;HRAS|P01112;FOS|P01100;BCHE|P06276;VCP|P55072;IFNG|P01579;AKR1C2|P52895;PRKAG3|Q9UGI9;CASP3|P42574;ADRA1D|P25100;NOS3|P29474;MASP2|O00187;GNRHR|P30968;FECH|P22830;FFAR1|O14842;COX6A2|Q02221;LTC4S|Q16873;HSD17B6|O14756;MT-CO2|P00403;EDN1|P05305;OPRL1|P41146;CFB|P0…
CIDm59436195|SCHEMBL518864	IGF2R|P11717;CACNA1A|O00555;MAT2A|P31153;CTPS1|P17812;MTHFR|P42898;ACSS2|Q9NR19;PSMB8|P28062;GALE|Q14376;BCL2L1|Q07817;SARS|P49591;SNRPA|P09012;LIPT1|Q9Y234;PDE1A|P54750;GCDH|Q92947;ALDH3A1|P30838;TUBA8|Q9NY65;COL1A1|P02452;FKBP1A|P62942;GP1BA|P07359;NDUFAB1|O14561;TOP1MT|Q969P6;GSPT1|P15170;RARB|P10826;OAS1|P00973;TUBA3E|Q6PEY2;TUBA4A|P68366;TSPO|P30536;NDUFB9|Q9Y6M9;PAICS|P22234;CAT|P04040;CAD|…
CIDm00002506|UNII-81HH79X39W	TYR|P14679;SCARB1|Q8WTV0;FRK|P42685;MYC|P01106;PPARA|Q07869;GRM4|Q14833;PLA2G2A|P14555;ABCG1|P45844;NR3C1|P04150;HRAS|P01112;CASP3|P42574;NOS3|P29474;PMP2|P02689;ROCK1|Q13464;TGFBR2|P37173;DSTN|P60981;SLC12A6|Q9UHW9;IDI1|Q13907;TUBB4B|P68371;CD1D|P15813;SLC12A4|Q9UP95;GRM5|P41594;ADAM17|P78536;CYP2B6|P20813;COX5A|P20674;BCL2L1|Q07817;TH|P07101;CYCS|P99999;VEGFA|P15692;SLC9A1|P19634;LPL|P06858;PRK…
CIDm00000861|CID9917492	MYC|P01106;PPARA|Q07869;NR1H2|P55055;PRMT1|Q99873;MT-CYB|P00156;NR3C1|P04150;HRAS|P01112;GPT|P24298;AKR1C2|P52895;CASP3|P42574;MASP2|O00187;PCSK1|P29120;BAD|Q92934;RXRG|P48443;TPO|P07202;MT-CO2|P00403;CFB|P00751;CTSH|P09668;F10|P00742;BCL2L1|Q07817;KLK7|P49862;SNRPA|P09012;ALPL|P05186;NR1H3|Q13133;GRIK4|Q16099;PDK3|Q15120;LPA|P08519;GATM|P50440;ELANE|P08246;SULT1A1|P50225;PDK1|Q15118;CMA1|P23946;…
CIDm25880656|EINECS 255-353-5	MYC|P01106;UMPS|P11172;NR1H2|P55055;MMP15|P51511;ATM|Q13315;ABCG1|P45844;HPRT1|P00492;YARS2|Q9Y2Z4;NR3C1|P04150;HRAS|P01112;GPT|P24298;PTK2|Q05397;CASP3|P42574;ACSS2|Q9NR19;TGFBR2|P37173;DSTN|P60981;EDN1|P05305;ACSBG1|Q96GR2;ABCA3|Q99758;SLC31A1|O15431;CXCR4|P61073;IL2|P60568;LDHC|P07864;ATF2|P15336;PLCD1|P51178;SNRPA|P09012;TOP2B|Q02880;VEGFA|P15692;ALPL|P05186;FNTA|P49354;NR1H3|Q13133;MMP20|O60…
CIDm66754292|AGN-PC-0H99GF	ZFY|P08048
CIDm00025465|SCHEMBL13210232	ETFDH|Q16134;TYR|P14679;FRK|P42685;MYC|P01106;UMPS|P11172;GRM4|Q14833;AK1|P00568;JAK3|P52333;BCHE|P06276;VCP|P55072;CASP3|P42574;NOS3|P29474;PTK6|Q13882;PCSK1|P29120;ADAM17|P78536;BCL2L1|Q07817;IDH3B|O43837;CALR|P27797;SERPINA5|P05154;CYCS|P99999;TFRC|P02786;SYK|P43405;MET|P08581;TP53|P04637;FURIN|P09958;MERTK|Q12866;SERPINA1|P01009;IRS1|P35568;CMPK1|P30085;TSPO|P30536;TNF|P01375;MAPK8|P45983;ERN…
CIDm00000197|SCHEMBL14613190	IL1A|P01583;FGA|P02671;ETFDH|Q16134;RPL23|P62829;PTPN1|P18031;FRK|P42685;MDH2|P40926;SLC6A8|P48029;MAT2A|P31153;SIK1|P57059;PRKACA|P17612;SLC44A1|Q8WWI5;PARP1|P09874;TUBG1|P23258;TRPM7|Q96QT4;GRM4|Q14833;ATM|Q13315;TK2|O00142;MTAP|Q13126;ADK|P55263;ATP7B|P35670;AK1|P00568;PRKAB1|Q9Y478;CTPS1|P17812;IFNGR2|P38484;ALDH2|P05091;IL2RA|P01589;ABCG1|P45844;SRPK2|P78362;ARF4|P18085;CSNK1G2|P78368;HRAS|P…
CIDm00005591|ZINC00968278	IL1A|P01583;PTPN1|P18031;SCARB1|Q8WTV0;MYC|P01106;FMO1|Q01740;PPARA|Q07869;PARP1|P09874;NR1H2|P55055;POLE|Q07864;ALDH1A2|O94788;RBP7|Q96R05;ALDH2|P05091;HPRT1|P00492;ALDH9A1|P49189;NR3C1|P04150;HRAS|P01112;GPT|P24298;FOS|P01100;TERT|O14746;WEE1|P30291;CASP3|P42574;NOS3|P29474;NFKB1|P19838;MASP2|O00187;FST|P19883;PMP2|P02689;ROCK1|Q13464;RXRG|P48443;TGFBR2|P37173;CCT3|P49368;EDN1|P05305;CFB|P00751…
CIDm00000876|methionine-d4	TYR|P14679;UQCRB|P14927;MDH2|P40926;SLC6A8|P48029;MYC|P01106;MAT2A|P31153;PPARA|Q07869;PGD|P52209;PVR|P15151;TK2|O00142;MTAP|Q13126;LARS2|Q15031;STS|P08842;ABCG1|P45844;HPRT1|P00492;ALDH9A1|P49189;MT-CYB|P00156;NR3C1|P04150;HRAS|P01112;GPT|P24298;FOS|P01100;BCHE|P06276;VCP|P55072;HPSE|Q9Y251;IFNG|P01579;MTHFR|P42898;PTK2|Q05397;CASP3|P42574;MGAM|O43451;SLC6A13|Q9NSD5;PSMB3|P49720;SHMT1|P34896;FEC…
CIDm00000298|threo-Chloramphenicol, l-	MYC|P01106;GRM4|Q14833;ATM|Q13315;CLPP|Q16740;NR3C1|P04150;HRAS|P01112;KCNK2|O95069;HPSE|Q9Y251;RAP2A|P10114;ADRA1D|P25100;MGAM|O43451;GNRHR|P30968;GALE|Q14376;AADAT|Q8N5Z0;OPRL1|P41146;MT-CO3|P00414;CXCR4|P61073;IL2|P60568;CYP2B6|P20813;BCL2L1|Q07817;HRH4|Q9H3N8;GMPS|P49915;ADCY5|O95622;P2RY12|Q9H244;SNRPA|P09012;WARS|P23381;HTR6|P50406;SERPINA5|P05154;TOP2B|Q02880;ALPL|P05186;ADORA2B|P29275;HTR…
CIDm00004042|CID941451	IDH1|O75874;TYR|P14679;SLC19A2|O60779;PPARA|Q07869;UMPS|P11172;NR1H2|P55055;TK2|O00142;SLC1A3|P43003;IL2RA|P01589;HPRT1|P00492;NR3C1|P04150;GPT|P24298;FOS|P01100;AKR1C2|P52895;AKR1C4|P17516;FST|P19883;RXRG|P48443;TGFBR2|P37173;HSD17B6|O14756;CD163|Q86VB7;SLC12A6|Q9UHW9;SLC12A4|Q9UP95;SLC7A2|P52569;BCL2L1|Q07817;SGK1|O00141;VEGFA|P15692;ALPL|P05186;NR1H3|Q13133;PDK3|Q15120;S100P|P25815;LPL|P06858;…
CIDm70789288|CHEMBL2333434	PTK2|Q05397;AMD1|P17707;CP|P00450;ZFY|P08048;ENPP1|P22413;NQO2|P16083
CIDm00735863|Zinc00153754	ABCG1|P45844;ABCA3|Q99758;SOAT2|O75908;ABCG2|Q9UNQ0;BCL2L2|Q92843;ABCA1|O95477;ABCG8|Q9H221;ABCA5|Q8WWZ7;ABCG5|Q9H222;ZFY|P08048;SOAT1|P35610
CIDm00016230|Nilurid-15N3	TRPA1|O75762;SLC4A7|Q9Y6M7;PGD|P52209;CYP11B2|P19099;NR3C1|P04150;FOS|P01100;MASP2|O00187;MGAM|O43451;TPK1|Q9H3S4;ASIC3|Q9UHC3;CTSV|O60911;MT-CO2|P00403;EDN1|P05305;CTSF|Q9UBX1;AMBP|P02760;SCNN1D|P51172;CFB|P00751;CTSH|P09668;MT-CO3|P00414;GSTO1|P78417;F10|P00742;SLC7A2|P52569;KLK7|P49862;SGK1|O00141;TOP2B|Q02880;SLC4A4|Q9Y6R1;VEGFA|P15692;ARF6|P62330;SLC9A1|P19634;SLC22A11|Q9NSA0;LPA|P08519;ELAN…
CIDm00000840|(2R,3S,4S,5R)-6-methyloxane-2,3,4,5-tetrol	TYR|P14679;NPR3|P17342;GABBR1|Q9UBS5;PVR|P15151;GRIN1|Q05586;IL2RA|P01589;FCGR2A|P12318;BCHE|P06276;HPSE|Q9Y251;HBB|P68871;MASP2|O00187;NDUFS8|O00217;SAR1B|Q9Y6B6;PCSK1|P29120;GLA|P06280;SHMT1|P34896;RDH14|Q9HBH5;CTSF|Q9UBX1;CFB|P00751;GRIN2C|Q14957;CD1D|P15813;IL2|P60568;F10|P00742;ECI2|O75521;KLK7|P49862;SNRPA|P09012;TOP2B|Q02880;VEGFA|P15692;NAGA|P17050;TFRC|P02786;LPA|P08519;ELANE|P08246;RDH8…
CIDm00000730|QGWNDRXFNXRZMB-DTUHVUQASA-N	MMAA|Q8IVH4;RPL23|P62829;TUBG1|P23258;GRM4|Q14833;AK1|P00568;PRKAB1|Q9Y478;GRIN1|Q05586;CTPS1|P17812;ARF4|P18085;HRAS|P01112;FCGR2A|P12318;PTK2|Q05397;PRKAG3|Q9UGI9;RAP2A|P10114;ADRA1D|P25100;SAR1B|Q9Y6B6;GNRHR|P30968;ROCK1|Q13464;FFAR1|O14842;EDN1|P05305;PMS2|P54278;OPRL1|P41146;TUBB|P07437;GRIN2C|Q14957;TUBB4B|P68371;GCGR|P47871;CXCR4|P61073;TUBB2A|Q13885;HSPA8|P11142;GRM5|P41594;LDHC|P07864;HR…
CIDm00008505|fluorochrome	TYR|P14679;QPRT|Q15274;MYC|P01106;CD2|P06729;PARP1|P09874;IL13|P35225;IL2RA|P01589;HPRT1|P00492;IFNG|P01579;CASP3|P42574;SAR1B|Q9Y6B6;SHMT1|P34896;RDH14|Q9HBH5;ABCA3|Q99758;CD1D|P15813;CXCR4|P61073;IL2|P60568;SRM|P19623;BCAT2|O15382;ECI2|O75521;BCL2L1|Q07817;CYCS|P99999;VEGFA|P15692;ALPL|P05186;DUT|P33316;TFRC|P02786;ITGB2|P05107;CD38|P28907;CCR5|P51681;TP53|P04637;CD44|P16070;NOS1|P29475;GLIPR2|…
CIDm00133881|WTUKKAOMXJCRLH-UHFFFAOYSA-N	ETFDH|Q16134;TUBG1|P23258;HPRT1|P00492;YARS2|Q9Y2Z4;NR3C1|P04150;BLVRA|P53004;NDUFS8|O00217;RDH14|Q9HBH5;HGS|O14964;GCGR|P47871;ADCY5|O95622;SARS|P49591;TUBA8|Q9NY65;CKS1B|P61024;GSPT1|P15170;SUCLG2|Q96I99;MAP2K2|P36507;KCNH6|Q9H252;TNF|P01375;GGPS1|O95749;PPP2R2A|P63151;BCR|P11274;PSAP|P07602;NCOA5|Q9HCD5;RDH12|Q96NR8;PFKFB4|Q16877;PTH1R|Q03431;GLP2R|O95838;GHRHR|Q02643;CCNA2|P20248;YARS|P54577;…
CIDm00004984|X 185 (Salt/Mix)	RPL23|P62829;MYC|P01106;SLC4A7|Q9Y6M7;UMPS|P11172;PARP1|P09874;ATM|Q13315;TK2|O00142;HPRT1|P00492;HRAS|P01112;FOS|P01100;PTK2|Q05397;TERT|O14746;CASP3|P42574;LGALS2|P05162;TUBB4B|P68371;CXCR4|P61073;IL2|P60568;BCL2L1|Q07817;SNRPA|P09012;TOP2B|Q02880;SLC4A4|Q9Y6R1;CYCS|P99999;VEGFA|P15692;ALPL|P05186;TFRC|P02786;SLC4A5|Q9BY07;CCR5|P51681;CREB1|P16220;CYP19A1|P11511;IMPA2|O14732;AK4|P27144;TP53|P04…
CIDm00000699|SCHEMBL1331287	MYC|P01106;UMPS|P11172;C4A|P0C0L4;S100G|P29377;STS|P08842;ABCG1|P45844;NR3C1|P04150;CA9|Q16790;FOS|P01100;NOS3|P29474;BAD|Q92934;HSD17B6|O14756;ACSBG1|Q96GR2;SKP1|P63208;SRM|P19623;MYH7|P12883;CYP2B6|P20813;CYP1B1|Q16678;SLCO1B1|Q9Y6L6;TOP2B|Q02880;ALPL|P05186;PIK3R3|Q92569;HTR7|P34969;TFRC|P02786;SLC9A1|P19634;SLC22A11|Q9NSA0;LPL|P06858;SULT1A1|P50225;MMP16|P51512;FSHR|P23945;CYP19A1|P11511;SULT…
CIDm00004196|SCHEMBL15780915	SCARB1|Q8WTV0;UQCRB|P14927;MYC|P01106;PPARA|Q07869;PARP1|P09874;NR1H2|P55055;CYP11B2|P19099;NR3C1|P04150;FOS|P01100;IFNG|P01579;PTK2|Q05397;CASP3|P42574;NOS3|P29474;RXRG|P48443;NCF1|P14598;HSD17B6|O14756;OPRL1|P41146;LGALS2|P05162;CYP2B6|P20813;BCAT2|O15382;CYP2J2|P51589;CYP1B1|Q16678;TH|P07101;CALR|P27797;SGK1|O00141;VEGFA|P15692;VLDLR|P98155;NR1H3|Q13133;CYP3A43|Q9HB55;HPGD|P15428;MMP16|P51512;…
CIDm00000596|3'-deuterio cytidine	QPRT|Q15274;MYC|P01106;FMO1|Q01740;CD2|P06729;UMPS|P11172;PARP1|P09874;NPPB|P16860;ATM|Q13315;TK2|O00142;ADK|P55263;ATP7B|P35670;CMAS|Q8NFW8;CTPS1|P17812;HRAS|P01112;JAK3|P52333;FCGR2A|P12318;WEE1|P30291;CASP3|P42574;NARS|O43776;TPK1|Q9H3S4;GABRB3|P28472;MT-ND4L|P03901;MT-CO2|P00403;IDI1|Q13907;CTSH|P09668;ABCA3|Q99758;MT-CO3|P00414;CXCR4|P61073;IL2|P60568;SLC7A2|P52569;LDHC|P07864;GABRR1|P24046;…
CIDm00003676|CHEMBL3278065	TRPA1|O75762;UMPS|P11172;TRPM7|Q96QT4;NR3C1|P04150;FOS|P01100;BCHE|P06276;GARS|P41250;CASP3|P42574;SCN1A|P35498;NOS3|P29474;MASP2|O00187;ATP1A4|Q13733;CFB|P00751;F10|P00742;KLK7|P49862;CYP2J2|P51589;CYP1B1|Q16678;LIPT1|Q9Y234;CYCS|P99999;VEGFA|P15692;SLC22A4|Q9H015;ATP1A3|P13637;HTR7|P34969;SLC9A1|P19634;LPA|P08519;PRKCE|Q02156;ELANE|P08246;MT-ND4|P03905;CYP1A2|P05177;CMA1|P23946;CYB5A|P00167;HTR…
CIDm00002995|MOLI001353	SLC6A8|P48029;NR3C1|P04150;FOS|P01100;BCHE|P06276;TERT|O14746;CASP3|P42574;ADRA1D|P25100;SLC6A13|Q9NSD5;GLA|P06280;GNRHR|P30968;OPRL1|P41146;SLC6A12|P48065;CXCR4|P61073;SKP1|P63208;HRH4|Q9H3N8;TH|P07101;HTR6|P50406;ADORA2B|P29275;SLC6A9|P48067;NAGA|P17050;HTR7|P34969;SLC15A2|Q16348;OPRD1|P41143;FFAR4|Q5NUL3;MAOA|P21397;SLC6A4|P31645;CCR5|P51681;SLC6A1|P30531;CREB1|P16220;IMPA2|O14732;CYP1A2|P0517…
CIDm00005291|SCHEMBL4380735	FRK|P42685;MYC|P01106;ATM|Q13315;ALDH2|P05091;CSNK1G2|P78368;HRAS|P01112;CA9|Q16790;JAK3|P52333;IFNG|P01579;CASP3|P42574;NFKB1|P19838;MASP2|O00187;PTK6|Q13882;CCT3|P49368;CFB|P00751;CXCR4|P61073;IL2|P60568;F10|P00742;ADAM17|P78536;BCL2L1|Q07817;KLK7|P49862;CLK1|P49759;TOP2B|Q02880;VEGFA|P15692;PYCR1|P32322;LPA|P08519;DDR2|Q16832;ELANE|P08246;COL1A1|P02452;CD38|P28907;SYK|P43405;SLC6A4|P31645;CYP1…
CIDm00028683|FT-0638587	IL1A|P01583;MYC|P01106;CD2|P06729;SRPK2|P78362;MT-CYB|P00156;NR3C1|P04150;HRAS|P01112;GPT|P24298;FOS|P01100;MYL6B|P14649;IFNG|P01579;IL2|P60568;ADAM17|P78536;BCAT2|O15382;CYP2J2|P51589;TH|P07101;ITGB2|P05107;PRKCE|Q02156;FSHR|P23945;CREB1|P16220;CYP19A1|P11511;SULT2A1|Q06520;TP53|P04637;IGF1|P05019;PRKCI|P41743;RPS6KA1|Q15418;SLC28A3|Q9HAS3;TGFB1|P01137;HMGCR|P04035;SLC22A6|Q4U2R8;TGM3|Q08188;IRS…
CIDm00003054|d, diethylstilbestrol	NPR2|P20594;IL1A|P01583;ETFDH|Q16134;TYR|P14679;HSD17B4|P51659;SCARB1|Q8WTV0;MYC|P01106;PPARA|Q07869;PARP1|P09874;PRMT1|Q99873;ATM|Q13315;S100G|P29377;STS|P08842;NR3C1|P04150;HRAS|P01112;GPT|P24298;JAK3|P52333;FOS|P01100;BCHE|P06276;HPSE|Q9Y251;IFNG|P01579;AKR1C2|P52895;MTHFR|P42898;TERT|O14746;CASP3|P42574;ADRA1D|P25100;NOS3|P29474;MASP2|O00187;FST|P19883;LAP3|P28838;ASIC3|Q9UHC3;EGLN3|Q9H6Z9;TG…
CIDm00000857|leucine-d3	IDH1|O75874;TYR|P14679;SCARB1|Q8WTV0;SLC6A8|P48029;MYC|P01106;GABBR1|Q9UBS5;PPARA|Q07869;PARP1|P09874;PVR|P15151;SLC7A9|P82251;ATM|Q13315;TK2|O00142;CMAS|Q8NFW8;LARS2|Q15031;SLC3A1|Q07837;CLPP|Q16740;MT-CYB|P00156;NR3C1|P04150;HRAS|P01112;GPT|P24298;FOS|P01100;HPSE|Q9Y251;IFNG|P01579;HBB|P68871;ME3|Q16798;TERT|O14746;CASP3|P42574;NFKB1|P19838;MASP2|O00187;MGAM|O43451;BLVRA|P53004;LAP3|P28838;SLC6…
CIDm00000106|triammonium bis(o-phospho-l-serinate) trihydrate	IDH1|O75874;ETFDH|Q16134;CEPT1|Q9Y6K0;MYC|P01106;PRKACA|P17612;PTDSS2|Q9BVG9;GRM4|Q14833;ATM|Q13315;PRKAB1|Q9Y478;SRPK2|P78362;JAK3|P52333;BCHE|P06276;CASP3|P42574;TPK1|Q9H3S4;FECH|P22830;CTSV|O60911;CCT3|P49368;TPO|P07202;CTSH|P09668;GRM5|P41594;BCAT2|O15382;SARS|P49591;CLK1|P49759;SERPINA5|P05154;TOP2B|Q02880;ALPL|P05186;SEPSECS|Q9HD40;GP1BA|P07359;CEACAM5|P06731;CREB1|P16220;NDUFAB1|O14561;TOP…
CIDm00265546|ZINC01668115	TYR|P14679;ATP7B|P35670;LARS2|Q15031;HRAS|P01112;HBB|P68871;PRKAG3|Q9UGI9;NOS3|P29474;SIRT3|Q9NTG7;GSTO1|P78417;BCL2L1|Q07817;SARS|P49591;WARS|P23381;CYCS|P99999;SLC9A1|P19634;ELANE|P08246;COL1A1|P02452;FHIT|P49789;CCR5|P51681;LTA4H|P09960;TP53|P04637;AGT|P01019;FURIN|P09958;TUFM|P49411;MERTK|Q12866;NOS1|P29475;LARS|Q9P2J5;IMPDH1|P20839;IRS1|P35568;PRMT3|O60678;LEPR|P48357;WARS2|Q9UGM6;PPIA|P6293…
CIDm00000175|perdeuterioacetoxy	SGPL1|O95470;IDH1|O75874;IL1A|P01583;TYR|P14679;RPL23|P62829;PTPN1|P18031;TRPA1|O75762;SCARB1|Q8WTV0;FRK|P42685;SLC6A8|P48029;MYC|P01106;MAT2A|P31153;FMO1|Q01740;PPARA|Q07869;PRKACA|P17612;SLC4A7|Q9Y6M7;SLC44A1|Q8WWI5;UGDH|O60701;UMPS|P11172;PARP1|P09874;IL13|P35225;NR1H2|P55055;POLE|Q07864;GADL1|Q6ZQY3;ALDH1A2|O94788;C4A|P0C0L4;PLA2G2A|P14555;PRMT1|Q99873;ATM|Q13315;TK2|O00142;MTAP|Q13126;ADK|P5…
CIDm00439177|O641	IGF2R|P11717;SCARB1|Q8WTV0;MYC|P01106;PPARA|Q07869;PRKACA|P17612;UMPS|P11172;PARP1|P09874;PGD|P52209;ALDH1A2|O94788;TK2|O00142;ADK|P55263;AK1|P00568;PRKAB1|Q9Y478;ALDH2|P05091;SLC3A1|Q07837;MT-CYB|P00156;NR3C1|P04150;BCHE|P06276;HPSE|Q9Y251;PRKAG3|Q9UGI9;MGAM|O43451;PCSK1|P29120;GCGR|P47871;HSPA8|P11142;FABP3|P05413;LDHC|P07864;ECI2|O75521;GMPS|P49915;CDIPT|O14735;IDH3B|O43837;HIBCH|Q6NVY1;SNRPA|…
CIDm00002249|atenolol-d(7)	IL1A|P01583;SCARB1|Q8WTV0;FRK|P42685;SLC6A8|P48029;NPPB|P16860;GADL1|Q6ZQY3;STS|P08842;JAK3|P52333;KCNK2|O95069;CASP3|P42574;SCN1A|P35498;ADRA1D|P25100;PTK6|Q13882;GNRHR|P30968;KCNA10|Q16322;CCT3|P49368;OPRL1|P41146;SIRT3|Q9NTG7;ABCA3|Q99758;CXCR4|P61073;KCND3|Q9UK17;ADAM17|P78536;BCL2L1|Q07817;HRH4|Q9H3N8;PSENEN|Q9NZ42;CSAD|Q9Y600;HTR6|P50406;SLC4A4|Q9Y6R1;ADORA2B|P29275;HTR7|P34969;APH1A|Q96BI3…
CIDm00000942|	IL1A|P01583;QPRT|Q15274;CHRNA9|Q9UGM1;TRPA1|O75762;CHRNG|P07510;MYC|P01106;MAT2A|P31153;FMO1|Q01740;GABBR1|Q9UBS5;PPARA|Q07869;REG1A|P05451;ADK|P55263;CMAS|Q8NFW8;GRIN1|Q05586;CTPS1|P17812;SLC3A1|Q07837;NR3C1|P04150;CA9|Q16790;FOS|P01100;BCHE|P06276;CHRNB4|P30926;CASP3|P42574;NOS3|P29474;NFKB1|P19838;BAD|Q92934;GALE|Q14376;TUBB|P07437;SIRT3|Q9NTG7;IDI1|Q13907;CTSH|P09668;CXCR4|P61073;IL2|P60568;H…
CIDm00054373|MolPort-023-276-221	ADK|P55263;GPT|P24298;BCHE|P06276;CASP3|P42574;ADRA1D|P25100;GNRHR|P30968;RDH14|Q9HBH5;OPRL1|P41146;CXCR4|P61073;SKP1|P63208;ADAM17|P78536;HRH4|Q9H3N8;SLCO1B1|Q9Y6L6;HTR6|P50406;VEGFA|P15692;ADORA2B|P29275;HTR7|P34969;PPAT|Q06203;SLC15A2|Q16348;OPRD1|P41143;FFAR4|Q5NUL3;RDH8|Q9NYR8;HPGD|P15428;HSD11B1|P28845;CCR5|P51681;CREB1|P16220;PTGIR|P43119;TP53|P04637;HTR5A|P47898;HTR2A|P28223;IGF1|P05019;A…
CIDm00006342|2-tritioethanenitrile	IDH1|O75874;TYR|P14679;MDH2|P40926;MYC|P01106;SIK1|P57059;PPARA|Q07869;UMPS|P11172;C4A|P0C0L4;SLC1A4|P43007;ATM|Q13315;SLC1A3|P43003;YARS2|Q9Y2Z4;BCHE|P06276;VCP|P55072;HPSE|Q9Y251;CASP3|P42574;NARS|O43776;MGAM|O43451;PCSK1|P29120;HSD17B6|O14756;MT-CO3|P00414;IL2|P60568;HSPA8|P11142;GMPS|P49915;A2M|P01023;CDIPT|O14735;SNRPA|P09012;LIPT1|Q9Y234;SLC1A7|O00341;CALR|P27797;CLK1|P49759;CYCS|P99999;VEG…
CIDm00002764|zinc-ciprofloxacin	PARP1|P09874;ATM|Q13315;ARF4|P18085;KCNK2|O95069;IFNG|P01579;HBB|P68871;CASP3|P42574;ADRA1D|P25100;MASP2|O00187;GNRHR|P30968;OPRL1|P41146;CFB|P00751;CXCR4|P61073;IL2|P60568;F10|P00742;CYP2B6|P20813;HRH4|Q9H3N8;KLK7|P49862;CLK1|P49759;HTR6|P50406;HK1|P19367;TOP2B|Q02880;ALPL|P05186;ADORA2B|P29275;FNTA|P49354;ARF6|P62330;HTR7|P34969;LPA|P08519;OPRD1|P41143;FFAR4|Q5NUL3;ELANE|P08246;SMOX|Q9NWM0;CCR5…
CIDm00001071|Zuretinol	ETFDH|Q16134;TYR|P14679;RBP3|P10745;SCARB1|Q8WTV0;NDUFA13|Q9P0J0;MYC|P01106;PPARA|Q07869;IL13|P35225;ALDH1A2|O94788;ATP7B|P35670;RBP7|Q96R05;ALDH2|P05091;CLPP|Q16740;NR3C1|P04150;HRAS|P01112;GPT|P24298;FOS|P01100;IFNG|P01579;MTHFR|P42898;RAP2A|P10114;CASP3|P42574;MASP2|O00187;MGAM|O43451;GABRB3|P28472;PMP2|P02689;RXRG|P48443;TGFBR2|P37173;RDH14|Q9HBH5;HSD17B6|O14756;EDN1|P05305;AMBP|P02760;CFB|P0…
CIDm00006212|tris(chloranyl)-deuterio-methane	IL1A|P01583;TYR|P14679;SCARB1|Q8WTV0;MYC|P01106;PPARA|Q07869;PARP1|P09874;C4A|P0C0L4;PLA2G2A|P14555;ATM|Q13315;TK2|O00142;HPRT1|P00492;CLPP|Q16740;MT-CYB|P00156;NR3C1|P04150;HRAS|P01112;FOS|P01100;KCNK2|O95069;BCHE|P06276;HPSE|Q9Y251;HBB|P68871;TERT|O14746;CASP3|P42574;NOS3|P29474;NFKB1|P19838;MGAM|O43451;MT-CO2|P00403;PMS2|P54278;IL2|P60568;BCL2L1|Q07817;SNRPA|P09012;TOP2B|Q02880;CYCS|P99999;VEG…
CIDm00000784|superoxol	IL1A|P01583;FGA|P02671;TYR|P14679;HSD17B4|P51659;PTPN1|P18031;TRPA1|O75762;SCARB1|Q8WTV0;FRK|P42685;MYC|P01106;MAT2A|P31153;FMO1|Q01740;PPARA|Q07869;UMPS|P11172;PARP1|P09874;TRPM7|Q96QT4;IL13|P35225;MMP15|P51511;C4A|P0C0L4;ATM|Q13315;TK2|O00142;ATP7B|P35670;CMAS|Q8NFW8;CYP11B2|P19099;GRIN1|Q05586;SLC1A3|P43003;HPRT1|P00492;CLPP|Q16740;MT-CYB|P00156;CSNK1G2|P78368;NR3C1|P04150;HRAS|P01112;CA9|Q167…
CIDm00005300|SCHEMBL15012795	PTPN1|P18031;SCARB1|Q8WTV0;MYC|P01106;PPARA|Q07869;S100A12|P80511;PARP1|P09874;SLC7A9|P82251;ATM|Q13315;CTPS1|P17812;SLC3A1|Q07837;NR3C1|P04150;FOS|P01100;BCHE|P06276;IFNG|P01579;PTK2|Q05397;CASP3|P42574;NOS3|P29474;MASP2|O00187;NDUFS8|O00217;ROCK1|Q13464;RXRG|P48443;CCT3|P49368;NCF1|P14598;EDN1|P05305;AMBP|P02760;SLC12A6|Q9UHW9;CFB|P00751;IL2|P60568;SLC12A4|Q9UP95;F10|P00742;SLC7A2|P52569;SRM|P1…
CIDm00001567|203645-37-8	IDH1|O75874;IL1A|P01583;MYC|P01106;SIK1|P57059;UMPS|P11172;IL13|P35225;ALDH1A2|O94788;SLC1A4|P43007;ALDH2|P05091;SLC1A3|P43003;IL2RA|P01589;HPRT1|P00492;ALDH9A1|P49189;ARF4|P18085;YARS2|Q9Y2Z4;HRAS|P01112;CA9|Q16790;GPT|P24298;MYL6B|P14649;IFNG|P01579;AKR1C2|P52895;RAP2A|P10114;CASP3|P42574;MGAM|O43451;HDAC8|Q9BY41;DSTN|P60981;LGALS2|P05162;TUBB4B|P68371;PDXK|O00764;IL2|P60568;HSPA8|P11142;SRM|P1…
CIDm00001117|hydron;methyl carbamimidothioate;sulfate	SGPL1|O95470;IDH1|O75874;NPR2|P20594;IL1A|P01583;ETFDH|Q16134;IGF2R|P11717;TYR|P14679;NPR3|P17342;HSD17B4|P51659;QPRT|Q15274;PTPN1|P18031;CHRNA9|Q9UGM1;FRK|P42685;CACNA1A|O00555;CACNB2|Q08289;MDH2|P40926;CHRNG|P07510;MYC|P01106;FMO1|Q01740;PRKACA|P17612;UGDH|O60701;UMPS|P11172;PARP1|P09874;PGD|P52209;IL13|P35225;POLE|Q07864;GADL1|Q6ZQY3;ALDH1A2|O94788;GNPDA1|P46926;C4A|P0C0L4;PLA2G2A|P14555;OXCT2…
CIDm00011146|GLYCERYL-D5TRIOCTADECANOATE	SCARB1|Q8WTV0;PPARA|Q07869;NR1H2|P55055;ARF4|P18085;VCP|P55072;SAR1B|Q9Y6B6;FECH|P22830;COX6A2|Q02221;MT-CO2|P00403;MT-CO3|P00414;HSPA8|P11142;FABP3|P05413;COX5A|P20674;ECI2|O75521;LIPT1|Q9Y234;TOP2B|Q02880;NR1H3|Q13133;ARL5A|Q9Y689;GCDH|Q92947;PPAT|Q06203;LPL|P06858;LPA|P08519;COX7C|P15954;NDUFAB1|O14561;ACSL3|O95573;RARB|P10826;FADS1|O60427;HMGCR|P04035;FASN|P49327;RARG|P13631;UCKL1|Q9NWZ5;IRS1…
CIDm00003776|1-deuteriopropan-2-ol	IL1A|P01583;ETFDH|Q16134;TYR|P14679;HSD17B4|P51659;PTPN1|P18031;SCARB1|Q8WTV0;MYC|P01106;GDF5|P43026;PPARA|Q07869;PTGR1|Q14914;UMPS|P11172;PGD|P52209;NR1H2|P55055;PLA2G2A|P14555;OXCT2|Q9BYC2;CYP11B2|P19099;RBP7|Q96R05;ABCG1|P45844;HPRT1|P00492;CLPP|Q16740;MT-CYB|P00156;YARS2|Q9Y2Z4;HRAS|P01112;FOS|P01100;MYL6B|P14649;PTK2|Q05397;CASP3|P42574;NARS|O43776;NOS3|P29474;MASP2|O00187;MGAM|O43451;PCSK1|…
CIDm00656542|Einecs 239-662-2	ALKBH3|Q96Q83;GLS|O94925;GLS2|Q9UI32;HMGCL|P35914;PRDX6|P30041;KDM5D|Q9BY66;CP|P00450;ZFY|P08048
CIDm00446229|Inl	UQCRC1|P31930;SLC22A11|Q9NSA0;NDUFAB1|O14561;SLC22A6|Q4U2R8;ARPC2|O15144;CAD|P27708;SLC22A10|Q63ZE4;PC|P11498;ALAD|P13716;AMN|Q9BXJ7;FNTB|P49356;SETD7|Q8WTS6;SLC22A1|O15245;SLC22A2|O15244;NTRK1|P04629;APRT|P07741;SLC22A7|Q9Y694;MAP3K1|Q13233;ZFY|P08048;ASNS|P08243;SLC22A12|Q96S37;PPP2R5C|Q13362;SLC22A8|Q8TCC7
CIDm06326970|selenium-72	IDH1|O75874;IGF2R|P11717;RPL23|P62829;UQCRB|P14927;SLC6A8|P48029;MYC|P01106;SLC19A2|O60779;SLC4A7|Q9Y6M7;UGDH|O60701;MMP15|P51511;PLA2G2A|P14555;PRMT1|Q99873;ATM|Q13315;ATP7B|P35670;AK1|P00568;NR3C1|P04150;HRAS|P01112;CA9|Q16790;KCNK2|O95069;TERT|O14746;CASP3|P42574;SCN1A|P35498;NOS3|P29474;MGAM|O43451;SAR1B|Q9Y6B6;CLEC3B|P05452;FECH|P22830;GSTM2|P28161;KCNA10|Q16322;COX6A2|Q02221;MCCC1|Q96RQ3;CT…
CIDm00439605|d-lysinamide	OXCT2|Q9BYC2;AOC3|Q16853;AOC1|P19801;CYP1A1|P04798;GFPT2|O94808;IDE|P14735;OXCT1|P55809;KDM5D|Q9BY66;LALBA|P00709;ADCYAP1|P18509;HPD|P32754;ZFY|P08048
CIDm00005978|SCHEMBL15474330	SCARB1|Q8WTV0;CACNB2|Q08289;MYC|P01106;CD2|P06729;SLC4A7|Q9Y6M7;PARP1|P09874;TUBG1|P23258;ALDH1A2|O94788;TK2|O00142;ATP7B|P35670;STS|P08842;HPRT1|P00492;HRAS|P01112;GPT|P24298;RABGGTB|P53611;IFNG|P01579;HBB|P68871;WEE1|P30291;CASP3|P42574;KCNMB1|Q16558;DSTN|P60981;TPO|P07202;CTSF|Q9UBX1;SLC12A6|Q9UHW9;TUBB|P07437;TUBB4B|P68371;ITGB7|P26010;IL2|P60568;TUBB2A|Q13885;SRM|P19623;LDHC|P07864;BCL2L1|Q0…
CIDm00000453|CID9920559	FRK|P42685;MYC|P01106;MAT2A|P31153;UMPS|P11172;MT-CYB|P00156;NR3C1|P04150;JAK3|P52333;HPSE|Q9Y251;MTHFR|P42898;PTK2|Q05397;WEE1|P30291;CASP3|P42574;NOS3|P29474;NFKB1|P19838;MGAM|O43451;PTK6|Q13882;GLA|P06280;GALE|Q14376;SLC12A6|Q9UHW9;HGS|O14964;MT-CO3|P00414;SLC12A4|Q9UP95;LDHC|P07864;BCL2L1|Q07817;GMPS|P49915;SNRPA|P09012;AKR1A1|P14550;HK1|P19367;SGK1|O00141;CYCS|P99999;VEGFA|P15692;ALPL|P05186…
CIDm00062551|pentethyleneglycol	NPR2|P20594;NPR3|P17342;MDH2|P40926;MAT2A|P31153;PRKACA|P17612;ALDH1A2|O94788;PRMT1|Q99873;ALDH2|P05091;SLC3A1|Q07837;ALDH9A1|P49189;BCHE|P06276;TERT|O14746;NOS3|P29474;MASP2|O00187;PCSK1|P29120;LAP3|P28838;ACSS2|Q9NR19;TPO|P07202;SIRT3|Q9NTG7;CFB|P00751;F10|P00742;LDHC|P07864;KLK7|P49862;ADCY5|O95622;ALDH1L1|O75891;GRIA3|P42263;CALR|P27797;GCDH|Q92947;ALDH3A1|P30838;LPA|P08519;ELANE|P08246;POLK|…
CIDm00003987|SCHEMBL3672549	CEPT1|Q9Y6K0;SCARB1|Q8WTV0;FRK|P42685;MYC|P01106;PPARA|Q07869;PGD|P52209;IL13|P35225;GRM4|Q14833;PLA2G2A|P14555;HRAS|P01112;JAK3|P52333;MYL6B|P14649;PTK2|Q05397;CASP3|P42574;ADRA1D|P25100;PTK6|Q13882;GNRHR|P30968;ROCK1|Q13464;FFAR1|O14842;LTC4S|Q16873;EDN1|P05305;OPRL1|P41146;IDI1|Q13907;GCGR|P47871;CXCR4|P61073;F10|P00742;GRM5|P41594;HRH4|Q9H3N8;ADCY5|O95622;PLCD1|P51178;CDIPT|O14735;P2RY12|Q9H2…
CIDm00024462|copper-64(2+);sulfate	SGPL1|O95470;IDH1|O75874;TRAPPC1|Q9Y5R8;MMAA|Q8IVH4;FGA|P02671;ETFDH|Q16134;IGF2R|P11717;CEPT1|Q9Y6K0;TYR|P14679;HSD17B4|P51659;QPRT|Q15274;SCARB1|Q8WTV0;MDH2|P40926;SLC6A8|P48029;DPEP1|P16444;MAT2A|P31153;SIK1|P57059;SLC19A2|O60779;PPARA|Q07869;MCFD2|Q8NI22;SLC4A7|Q9Y6M7;SLC44A1|Q8WWI5;PTGR1|Q14914;UMPS|P11172;PARP1|P09874;TUBG1|P23258;NPPB|P16860;GNPDA1|P46926;MMP15|P51511;OXCT2|Q9BYC2;SLC7A9|P…
CIDm71307952|IXG	GALE|Q14376;HSPA8|P11142;ARF6|P62330;TYMS|P04818;TSPO|P30536;CHRM3|P20309;FAAH|O00519;CD86|P42081;CHRM4|P08173;PPCDC|Q96CD2;RBP1|P09455;CHRM5|P08912;ZFY|P08048;TAP1|Q03518;CHRM2|P08172;CENPE|Q02224;DHFR|P00374;CHRM1|P11229
CIDm00028486|lithium-12	FRK|P42685;MYC|P01106;UMPS|P11172;NPPB|P16860;GADL1|Q6ZQY3;PLA2G2A|P14555;ATM|Q13315;ATP7B|P35670;ARF4|P18085;MT-CYB|P00156;NR3C1|P04150;GPT|P24298;JAK3|P52333;FOS|P01100;BCHE|P06276;AKR1C2|P52895;MTHFR|P42898;AKR1C4|P17516;CASP3|P42574;MGAM|O43451;PTK6|Q13882;LAP3|P28838;ACSS2|Q9NR19;HDAC8|Q9BY41;CTSV|O60911;RPS6KA4|O75676;CTSF|Q9UBX1;CTSH|P09668;GCGR|P47871;CXCR4|P61073;HSPA8|P11142;BCL2L1|Q078…
CIDm00024748|aldehydo-D-talose	IL1A|P01583;TYR|P14679;PTPN1|P18031;SCARB1|Q8WTV0;PPARA|Q07869;CD2|P06729;UGDH|O60701;UMPS|P11172;PGD|P52209;IL13|P35225;ALDH1A2|O94788;OXCT2|Q9BYC2;PRKAB1|Q9Y478;SLC3A1|Q07837;HPRT1|P00492;GPT|P24298;HPSE|Q9Y251;MTHFR|P42898;CASP3|P42574;MGAM|O43451;TPO|P07202;IL2|P60568;VEGFA|P15692;ALPL|P05186;DUT|P33316;CHDH|Q8NE62;LPL|P06858;HAO2|Q9NYQ3;SLC2A3|P11169;SYK|P43405;GSTT2|P0CG29;CYP19A1|P11511;TP…
CIDm00003051|pyrocarbonic acid diethylester	IDH1|O75874;MDH2|P40926;OXCT2|Q9BYC2;TK2|O00142;ATP7B|P35670;YARS2|Q9Y2Z4;GPT|P24298;MTHFR|P42898;ME3|Q16798;CASP3|P42574;MASP2|O00187;MGAM|O43451;GALE|Q14376;AADAT|Q8N5Z0;AMBP|P02760;CFB|P00751;PDXK|O00764;SKP1|P63208;HSPA8|P11142;F10|P00742;KLK7|P49862;UQCRC1|P31930;TH|P07101;PLCD1|P51178;IDH3B|O43837;SNRPA|P09012;ALPL|P05186;DUT|P33316;GCDH|Q92947;SLC22A11|Q9NSA0;LPA|P08519;ELANE|P08246;MET|P0…
CIDm00193344|SCHEMBL1527409	RPL23|P62829;TUBG1|P23258;IL13|P35225;MYL6B|P14649;VCP|P55072;AKR1C2|P52895;AKR1C4|P17516;ROCK1|Q13464;TUBB|P07437;TUBB4B|P68371;TUBB2A|Q13885;MYH7|P12883;AARS|P49588;TUBA8|Q9NY65;ROCK2|O75116;TUBB2B|Q9BVA1;GP1BA|P07359;GSPT1|P15170;ACTR3|P61158;AKR1D1|P51857;TUBA3E|Q6PEY2;TNNC2|P02585;KCNH6|Q9H252;TUBA4A|P68366;GGPS1|O95749;DHODH|Q02127;MYH11|P35749;CHD1|O14646;MYH14|Q7Z406;LIPF|P07098;DNMT1|P26…
CIDm86306051|3N9	IDI1|Q13907;FKBP1A|P62942;FADS1|O60427;CELA2A|P08217;SOAT2|O75908;PECR|Q9BY49;CYP4F12|Q9HCS2;ABCC1|P33527;TRPV1|Q8NER1;FADS2|O95864;ZFY|P08048;ABCC3|O15438;ABCC6|O95255;ENPP1|P22413;SOAT1|P35610
CIDm00003467|NCGC00263824-02	IL1A|P01583;SCARB1|Q8WTV0;CACNA1A|O00555;MDH2|P40926;MYC|P01106;IL13|P35225;NR1H2|P55055;POLE|Q07864;ATM|Q13315;CTPS1|P17812;HPRT1|P00492;CLPP|Q16740;ARF4|P18085;MT-CYB|P00156;YARS2|Q9Y2Z4;HRAS|P01112;FOS|P01100;KCNK2|O95069;HPSE|Q9Y251;IFNG|P01579;CASP3|P42574;NOS3|P29474;NFKB1|P19838;MASP2|O00187;MGAM|O43451;PGLYRP3|Q96LB9;NNMT|P40261;AMBP|P02760;CFB|P00751;CXCR4|P61073;IL2|P60568;HSPA8|P11142;…
CIDm00000271|calcium-41	SGPL1|O95470;IDH1|O75874;NPR2|P20594;IL1A|P01583;FGA|P02671;TYR|P14679;NPR3|P17342;PTPN1|P18031;TRPA1|O75762;UQCRB|P14927;CACNA1A|O00555;CACNB2|Q08289;MDH2|P40926;MYC|P01106;DPEP1|P16444;MAT2A|P31153;CD2|P06729;PRKACA|P17612;MCFD2|Q8NI22;S100A12|P80511;UMPS|P11172;TUBG1|P23258;TRPM7|Q96QT4;IL13|P35225;NR1H2|P55055;POLE|Q07864;GRM4|Q14833;ALDH1A2|O94788;PLA2G2A|P14555;PRMT1|Q99873;CACNB1|Q02641;S1…
CIDm00260534|FT-0665929	SULT1A1|P50225;SULT2A1|Q06520;DDC|P20711;APAF1|O14727;SCPEP1|Q9HB40;SULT1E1|P49888;KDM5D|Q9BY66;SRD5A1|P18405;ZFY|P08048;SULT2B1|O00204
CIDm00000245|alpha-D-Gal-(1->4)-beta-D-GlcNAc	QPRT|Q15274;FRK|P42685;CLPP|Q16740;JAK3|P52333;MGAM|O43451;PTK6|Q13882;PCSK1|P29120;MT-ND4L|P03901;LGALS2|P05162;SKP1|P63208;CLK1|P49759;MT-ND4|P03905;SYK|P43405;FHIT|P49789;GP1BA|P07359;MET|P08581;FURIN|P09958;MERTK|Q12866;UPP1|Q16831;PSMA1|P25786;LGALS3|P17931;PRSS3|P35030;TSPO|P30536;TNF|P01375;GGPS1|O95749;ACP1|P24666;ERN1|O75460;LYN|P07948;PDGFRB|P09619;PPIC|P45877;PRSS1|P07477;EPHB4|P54760;…
CIDm00125576|SCHEMBL9312109	ZFY|P08048
CIDm25880664|SCHEMBL12356690	MYC|P01106;TUBG1|P23258;TRPM7|Q96QT4;ATM|Q13315;TK2|O00142;CLPP|Q16740;YARS2|Q9Y2Z4;HRAS|P01112;FOS|P01100;KCNK2|O95069;HPSE|Q9Y251;TERT|O14746;CASP3|P42574;NOS3|P29474;MASP2|O00187;MGAM|O43451;AADAT|Q8N5Z0;EDN1|P05305;CFB|P00751;IL2|P60568;F10|P00742;GDNF|P39905;ECI2|O75521;BCL2L1|Q07817;KLK7|P49862;SARS|P49591;TH|P07101;PLCD1|P51178;HIBCH|Q6NVY1;SNRPA|P09012;TOP2B|Q02880;CYCS|P99999;VEGFA|P1569…
CIDm01540596|Zinc01470972	ZFY|P08048
CIDm00007870|SCHEMBL1331651	SGPL1|O95470;PTPN1|P18031;MDH2|P40926;GDF5|P43026;PRKACA|P17612;UGDH|O60701;GADL1|Q6ZQY3;ALDH1A2|O94788;MTAP|Q13126;ADK|P55263;CTPS1|P17812;ALDH2|P05091;CLPP|Q16740;ALDH9A1|P49189;ARF4|P18085;HRAS|P01112;KCNK2|O95069;MYL6B|P14649;AKR1C2|P52895;MTHFR|P42898;RAP2A|P10114;AKR1C4|P17516;CASP3|P42574;SCN1A|P35498;NARS|O43776;NOS3|P29474;MASP2|O00187;FST|P19883;LAP3|P28838;KCNA10|Q16322;RDH14|Q9HBH5;CC…
CIDm00002909|CID9988947	IDH1|O75874;FGA|P02671;ETFDH|Q16134;IGF2R|P11717;NPR3|P17342;HSD17B4|P51659;RPL23|P62829;QPRT|Q15274;SCARB1|Q8WTV0;CACNA1A|O00555;SLC14A1|Q13336;CACNB2|Q08289;MDH2|P40926;SLC6A8|P48029;MYC|P01106;DPEP1|P16444;SIK1|P57059;PPARA|Q07869;CD2|P06729;MCFD2|Q8NI22;SLC4A7|Q9Y6M7;SLC44A1|Q8WWI5;PTGR1|Q14914;UGDH|O60701;PARP1|P09874;PGD|P52209;TUBG1|P23258;IL13|P35225;ALDH1A2|O94788;GNPDA1|P46926;PLA2G2A|P…
CIDm00001104|(2R,3S)-1,3-ditritiooxyoctadec-4-en-2-amine	SGPL1|O95470;FRK|P42685;PRKACA|P17612;GRM4|Q14833;PVR|P15151;CSNK1G2|P78368;PTK2|Q05397;CASP3|P42574;MASP2|O00187;MGAM|O43451;CCT3|P49368;CFB|P00751;IDI1|Q13907;CD1D|P15813;F10|P00742;KLK7|P49862;TH|P07101;CYCS|P99999;SLC9A1|P19634;LPA|P08519;ELANE|P08246;MET|P08581;CMA1|P23946;TP53|P04637;F7|P08709;F11|P03951;FADS1|O60427;PRSS3|P35030;SMPD3|Q9NY59;KLK1|P06870;SERPINA1|P01009;UCKL1|Q9NWZ5;IRS1|P3…
CIDm00023982|gadolinium-148	NPPB|P16860;IL13|P35225;GRM4|Q14833;ATM|Q13315;SLC3A1|Q07837;FOS|P01100;IFNG|P01579;IDO1|P14902;MASP2|O00187;ASIC3|Q9UHC3;CFB|P00751;GSTO1|P78417;IL2|P60568;F10|P00742;GRM5|P41594;FABP3|P05413;ADAM17|P78536;KLK7|P49862;VEGFA|P15692;ALPL|P05186;LPA|P08519;SLC15A2|Q16348;ELANE|P08246;COL1A1|P02452;FKBP1A|P62942;PIK3CD|O00329;MET|P08581;CMA1|P23946;TP53|P04637;IGF1|P05019;TUFM|P49411;F7|P08709;ENO2|…
CIDm00004939|CID9931511	IL1A|P01583;QPRT|Q15274;MYC|P01106;CD2|P06729;UMPS|P11172;PARP1|P09874;ATM|Q13315;TK2|O00142;IL2RA|P01589;ABCG1|P45844;HPRT1|P00492;NR3C1|P04150;HRAS|P01112;FOS|P01100;FCGR2A|P12318;BCHE|P06276;IFNG|P01579;ME3|Q16798;TERT|O14746;WEE1|P30291;CASP3|P42574;GALE|Q14376;ACSBG1|Q96GR2;TUBB4B|P68371;CXCR4|P61073;GSTO1|P78417;IL2|P60568;SRM|P19623;LDHC|P07864;NDUFV1|P49821;BCL2L1|Q07817;SNRPA|P09012;CLK1…
CIDm00000764|s:guanine	TRAPPC1|Q9Y5R8;NPR2|P20594;MMAA|Q8IVH4;TYR|P14679;NPR3|P17342;MYC|P01106;UMPS|P11172;PARP1|P09874;ATM|Q13315;TK2|O00142;MTAP|Q13126;CMAS|Q8NFW8;HPRT1|P00492;ARF4|P18085;NR3C1|P04150;HRAS|P01112;FOS|P01100;MYL6B|P14649;PTK2|Q05397;TERT|O14746;RAP2A|P10114;CASP3|P42574;ADRA1D|P25100;MGAM|O43451;NEIL1|Q96FI4;GNRHR|P30968;ROCK1|Q13464;PSMB8|P28062;GALE|Q14376;MT-ND4L|P03901;DSTN|P60981;OPRL1|P41146;C…
CIDm03731012|zlchem 713	HTR2A|P28223;KDM5D|Q9BY66;ZFY|P08048
CIDm00000745|ZINC03830892	IDH1|O75874;TYR|P14679;SLC6A8|P48029;MYC|P01106;UMPS|P11172;PARP1|P09874;PGD|P52209;ATM|Q13315;TK2|O00142;ATP7B|P35670;NR3C1|P04150;HRAS|P01112;CA9|Q16790;KCNK2|O95069;MYL6B|P14649;BCHE|P06276;RFK|Q969G6;ME3|Q16798;CASP3|P42574;SCN1A|P35498;NOS3|P29474;MGAM|O43451;PCSK1|P29120;GSTM2|P28161;KCNA10|Q16322;LTC4S|Q16873;MCCC1|Q96RQ3;ITGB7|P26010;GSTO1|P78417;KCND3|Q9UK17;LDHC|P07864;CYP2B6|P20813;BCL…
CIDm00008058|hex-2,4-ylen	TYR|P14679;FMO1|Q01740;PPARA|Q07869;PTGR1|Q14914;UMPS|P11172;PGD|P52209;C4A|P0C0L4;TK2|O00142;HRAS|P01112;KCNK2|O95069;BCHE|P06276;CASP3|P42574;SCN1A|P35498;MASP2|O00187;MGAM|O43451;LAP3|P28838;FECH|P22830;KCNA10|Q16322;CFB|P00751;CD1D|P15813;KCND3|Q9UK17;F10|P00742;CYP2B6|P20813;KLK7|P49862;SRR|Q9GZT4;CYCS|P99999;ALPL|P05186;NR1H3|Q13133;KCNQ4|P56696;LPA|P08519;ELANE|P08246;HPGD|P15428;SCYL1|Q96…
CIDm00000710|sodium riboflavin5'-phosphate	HSD17B4|P51659;NDUFA13|Q9P0J0;UQCRB|P14927;SLC14A1|Q13336;UMPS|P11172;IL2RA|P01589;CLPP|Q16740;MT-CYB|P00156;KCNK2|O95069;RFK|Q969G6;SCN1A|P35498;NOS3|P29474;NDUFS8|O00217;FECH|P22830;KCNA10|Q16322;MT-ND4L|P03901;RPS6KA4|O75676;COX6A2|Q02221;TPO|P07202;MT-CO2|P00403;NDUFA8|P51970;MT-CO3|P00414;PDXK|O00764;NDUFA3|O95167;KCND3|Q9UK17;NDUFV1|P49821;COX5A|P20674;UQCRC1|P31930;SGK1|O00141;CYCS|P99999;…
CIDm00000622|BC631334	MMAA|Q8IVH4;SLC6A8|P48029;MYC|P01106;UMPS|P11172;POLE|Q07864;OXCT2|Q9BYC2;SLC7A9|P82251;TK2|O00142;MTAP|Q13126;ADK|P55263;AK1|P00568;CTPS1|P17812;HPRT1|P00492;GPT|P24298;TERT|O14746;CASP3|P42574;MGAM|O43451;SLC6A13|Q9NSD5;CTSV|O60911;SLC12A6|Q9UHW9;SLC6A12|P48065;SLC12A4|Q9UP95;HSPA8|P11142;SLC7A2|P52569;SRM|P19623;NDUFV1|P49821;BCL2L1|Q07817;GMPS|P49915;SARS|P49591;SNRPA|P09012;HK1|P19367;CYCS|P…
CIDm00004873|potassium-43(1+);chloride	IL1A|P01583;TRPA1|O75762;SCARB1|Q8WTV0;UQCRB|P14927;CACNA1A|O00555;MYC|P01106;SIK1|P57059;PPARA|Q07869;SLC4A7|Q9Y6M7;UMPS|P11172;PARP1|P09874;TRPM7|Q96QT4;ATM|Q13315;TK2|O00142;ATP7B|P35670;GRIN1|Q05586;SLC1A3|P43003;HPRT1|P00492;CLPP|Q16740;MT-CYB|P00156;NR3C1|P04150;HRAS|P01112;FOS|P01100;KCNK2|O95069;BCHE|P06276;HPSE|Q9Y251;HBB|P68871;ME3|Q16798;ITPR3|Q14573;TERT|O14746;CASP3|P42574;SCN1A|P354…
CIDm00006325|olefiant gas	ETFDH|Q16134;CEPT1|Q9Y6K0;TYR|P14679;FRK|P42685;MYC|P01106;MAT2A|P31153;PRKACA|P17612;UGDH|O60701;PGD|P52209;JAK3|P52333;FOS|P01100;HPSE|Q9Y251;AKR1C2|P52895;AKR1C4|P17516;NARS|O43776;MGAM|O43451;PTK6|Q13882;LAP3|P28838;TUBB|P07437;TUBB4B|P68371;SKP1|P63208;TUBB2A|Q13885;ATF2|P15336;GMPS|P49915;SNRPA|P09012;AKR1A1|P14550;HK1|P19367;VEGFA|P15692;ALPL|P05186;DUT|P33316;TFRC|P02786;PDK3|Q15120;COL1A…
CIDm00002498|N-Palmitoylsphingosinee-13C2,d2	NPR2|P20594;ATP7B|P35670;FCGR2A|P12318;VCP|P55072;AKR1C2|P52895;AKR1C4|P17516;ADRA1D|P25100;GNRHR|P30968;OPRL1|P41146;CXCR4|P61073;HRH4|Q9H3N8;AKR1A1|P14550;HTR6|P50406;HK1|P19367;ADORA2B|P29275;HTR7|P34969;CHDH|Q8NE62;ALDH3A1|P30838;OPRD1|P41143;FFAR4|Q5NUL3;RDH8|Q9NYR8;POLK|Q9UBT6;HSD11B1|P28845;CCR5|P51681;CYP19A1|P11511;PTGIR|P43119;CYB5A|P00167;HTR5A|P47898;HTR2A|P28223;ADRA1B|P35368;AKR1D1|…
CIDm11647372|ZSTK474/ZSTK-474	PDK1|Q15118;PIK3CD|O00329;PRKCI|P41743;PIK3C3|Q8NEB9;PIK3CG|P48736;PRKDC|P78527;AKT1|P31749;PDPK1|O15530;MTOR|P42345;PIK3CA|P42336;PRKCZ|Q05513;PIK3CB|P42338;CP|P00450;ZFY|P08048;PCK1|P35558
CIDm00000836|CID9837066	TYR|P14679;CACNA1A|O00555;MAT2A|P31153;POLE|Q07864;GRM4|Q14833;GADL1|Q6ZQY3;ALDH2|P05091;FOS|P01100;BCHE|P06276;CASP3|P42574;ADRA1D|P25100;NOS3|P29474;GNRHR|P30968;GALE|Q14376;MT-CO2|P00403;PMS2|P54278;OPRL1|P41146;GRIN2C|Q14957;CXCR4|P61073;GRM5|P41594;GDNF|P39905;HRH4|Q9H3N8;ADCY5|O95622;CYP1B1|Q16678;TH|P07101;AKR1A1|P14550;CALR|P27797;CSAD|Q9Y600;HTR6|P50406;ADORA2B|P29275;ATP1A3|P13637;HTR7|…
CIDm00014386|zolamine hydrochloride	ZFY|P08048
CIDm00000588|creatinine-d(3)	IL1A|P01583;SLC6A8|P48029;PPARA|Q07869;NPPB|P16860;POLE|Q07864;CYP11B2|P19099;MT-CYB|P00156;NR3C1|P04150;GPT|P24298;BCHE|P06276;HPSE|Q9Y251;IFNG|P01579;HBB|P68871;MTHFR|P42898;CASP3|P42574;NOS3|P29474;NFKB1|P19838;MGAM|O43451;LAP3|P28838;GLA|P06280;APOM|O95445;EDN1|P05305;AMBP|P02760;CD1D|P15813;GSTO1|P78417;IL2|P60568;LDHC|P07864;ADAM17|P78536;CDIPT|O14735;SGK1|O00141;RHCG|Q9UBD6;CYCS|P99999;VEG…
CIDm00000617|serine-t	MYC|P01106;PRKACA|P17612;PTDSS2|Q9BVG9;UMPS|P11172;PVR|P15151;ALDH1A2|O94788;SLC1A4|P43007;ATM|Q13315;GRIN1|Q05586;ALDH2|P05091;SLC1A3|P43003;CLPP|Q16740;ALDH9A1|P49189;SRPK2|P78362;HRAS|P01112;GPT|P24298;MTHFR|P42898;CASP3|P42574;LAP3|P28838;PSMB3|P49720;SHMT1|P34896;CTSF|Q9UBX1;GRIN2C|Q14957;GSTO1|P78417;BCAT2|O15382;BCL2L1|Q07817;SARS|P49591;TH|P07101;ALDH1L1|O75891;CALR|P27797;SRR|Q9GZT4;SERP…
CIDm00001134|[3'-13C]THYMIDINE	IL1A|P01583;TYR|P14679;MYC|P01106;CD2|P06729;PARP1|P09874;IL13|P35225;POLE|Q07864;ATM|Q13315;TK2|O00142;ADK|P55263;ATP7B|P35670;IL2RA|P01589;HPRT1|P00492;ARF4|P18085;YARS2|Q9Y2Z4;NR3C1|P04150;HRAS|P01112;FOS|P01100;BCHE|P06276;IFNG|P01579;MTHFR|P42898;RAP2A|P10114;CASP3|P42574;NARS|O43776;ADRA1D|P25100;LAP3|P28838;GNRHR|P30968;FECH|P22830;EGLN3|Q9H6Z9;EDN1|P05305;PMS2|P54278;OPRL1|P41146;CXCR4|P6…
CIDm00098527|bdmpea	TYR|P14679;RPL23|P62829;LARS2|Q15031;MT-CYB|P00156;ADRA1D|P25100;GNRHR|P30968;MT-CO2|P00403;OPRL1|P41146;TUBB|P07437;LGALS2|P05162;TUBB4B|P68371;ABCA3|Q99758;CXCR4|P61073;TUBB2A|Q13885;HRH4|Q9H3N8;PLCD1|P51178;HTR6|P50406;TOP2B|Q02880;ADORA2B|P29275;HTR7|P34969;PDK3|Q15120;PCMT1|P22061;OPRD1|P41143;FFAR4|Q5NUL3;MT-ND4|P03905;TUBB2B|Q9BVA1;SLC5A7|Q9GZV3;PDK1|Q15118;CCR5|P51681;PTGIR|P43119;PDK4|Q1…
CIDm00005102|ZINC01705443	UQCRB|P14927;MDH2|P40926;UGDH|O60701;PARP1|P09874;ALDH1A2|O94788;ATM|Q13315;TK2|O00142;ALDH2|P05091;SLC3A1|Q07837;ALDH9A1|P49189;MT-CYB|P00156;YARS2|Q9Y2Z4;PDE9A|O76083;IFNG|P01579;SCN3B|Q9NY72;CASP3|P42574;NOS3|P29474;GABRB3|P28472;NDUFS8|O00217;BAD|Q92934;CTSV|O60911;NCF1|P14598;TPO|P07202;MT-CO2|P00403;CTSF|Q9UBX1;CTSH|P09668;NDUFA3|O95167;LDHC|P07864;ATF2|P15336;NDUFV1|P49821;COX5A|P20674;BCL…
CIDm00004591|Spectrum3_001867	PTPN1|P18031;FRK|P42685;CD2|P06729;MT-CYB|P00156;JAK3|P52333;CASP3|P42574;MGAM|O43451;ATP1A4|Q13733;PTK6|Q13882;MT-CO2|P00403;SRM|P19623;SLCO1B1|Q9Y6L6;TOP2B|Q02880;CYCS|P99999;ATP1A3|P13637;HAO2|Q9NYQ3;CD38|P28907;SYK|P43405;TOP1MT|Q969P6;MET|P08581;MERTK|Q12866;SLC25A5|P05141;SUCLG2|Q96I99;ATP1B3|P54709;FASN|P49327;SLCO1B3|Q9NPD5;TSPO|P30536;DUSP23|Q9BVJ7;ERN1|O75460;LEPR|P48357;ABCC5|O15440;LY…
CIDm00006859|methyl(quinolin-8-yloxy)mercury	FGA|P02671;QPRT|Q15274;MYC|P01106;FMO1|Q01740;SLC44A1|Q8WWI5;PARP1|P09874;PGD|P52209;TUBG1|P23258;SLC1A4|P43007;ATP7B|P35670;SLC1A3|P43003;CSNK1G2|P78368;BCHE|P06276;NOS3|P29474;GABRB3|P28472;FST|P19883;EGLN3|Q9H6Z9;MTHFD2|P13995;HSD17B6|O14756;HGS|O14964;IL2|P60568;TUBB2A|Q13885;SLC7A2|P52569;UQCRC1|P31930;CYP1B1|Q16678;TH|P07101;KYNU|Q16719;PDE1A|P54750;FABP7|O15540;VEGFA|P15692;GCDH|Q92947;GAT…
CIDm00000612|sodium l-lactate-(13)c(3)	IDH1|O75874;IL1A|P01583;TYR|P14679;RPL23|P62829;SCARB1|Q8WTV0;UQCRB|P14927;MDH2|P40926;MYC|P01106;PPARA|Q07869;PTGR1|Q14914;UMPS|P11172;PGD|P52209;NPPB|P16860;GRM4|Q14833;ALDH1A2|O94788;SLC1A4|P43007;ALDH2|P05091;SLC1A3|P43003;CLPP|Q16740;ALDH9A1|P49189;MT-CYB|P00156;SLC16A6|O15403;NR3C1|P04150;HRAS|P01112;CA9|Q16790;FOS|P01100;BCHE|P06276;HPSE|Q9Y251;IFNG|P01579;ME3|Q16798;CASP3|P42574;ADRA1D|P2…
CIDm71563398|CHEMBL2403340	MDH2|P40926;MAT2A|P31153;PTDSS2|Q9BVG9;LARS2|Q15031;ABCG1|P45844;HPRT1|P00492;MT-CYB|P00156;HRAS|P01112;BCHE|P06276;VCP|P55072;MASP2|O00187;PCSK1|P29120;GALE|Q14376;ABCA3|Q99758;GSTO1|P78417;GABRR1|P24046;BCAT2|O15382;GMPS|P49915;SARS|P49591;IDH3B|O43837;GRIA3|P42263;CHDH|Q8NE62;PDK3|Q15120;GCSH|P23434;CYSLTR2|Q9NS75;PDK1|Q15118;GAPDHS|O14556;PDK4|Q16654;FURIN|P09958;TUFM|P49411;CRYZ|Q08257;LARS|…
CIDm00000801|INDOLE-3-ACETICACID,[5-3H]	CHRNA9|Q9UGM1;SCARB1|Q8WTV0;FRK|P42685;MYC|P01106;PGD|P52209;CACNB1|Q02641;CYP11B2|P19099;ALDH9A1|P49189;ARF4|P18085;HRAS|P01112;CA9|Q16790;GPT|P24298;JAK3|P52333;HPSE|Q9Y251;AKR1C2|P52895;RAP2A|P10114;AKR1C4|P17516;PTK6|Q13882;GABRA4|P48169;AADAT|Q8N5Z0;TPO|P07202;SKP1|P63208;SRM|P19623;CYP2B6|P20813;CYP2J2|P51589;CYP1B1|Q16678;SNRPA|P09012;AKR1A1|P14550;WARS|P23381;SERPINA5|P05154;HK1|P19367;CR…
CIDm71597784|AGN-PC-0JHQMH	ZFY|P08048
CIDm00003657|SQ 1089-13C,15N2	SLC14A1|Q13336;MYC|P01106;GDF5|P43026;UMPS|P11172;PARP1|P09874;IL13|P35225;ATM|Q13315;TK2|O00142;PRKAB1|Q9Y478;HBB|P68871;TERT|O14746;CASP3|P42574;NFKB1|P19838;ATP1A4|Q13733;EDN1|P05305;SLC12A6|Q9UHW9;HSPA8|P11142;BCL2L1|Q07817;SLCO1B1|Q9Y6L6;IDH3B|O43837;SGK1|O00141;TOP2B|Q02880;SLC22A4|Q9H015;ATP1A3|P13637;AARS|P49588;TUBA8|Q9NY65;AGXT|P21549;FHIT|P49789;DCTD|P32321;TP53|P04637;ALOX5|P09917;TGF…
CIDm00006303|SCHEMBL15177650	RPL23|P62829;MYC|P01106;ADK|P55263;AK1|P00568;HPRT1|P00492;CASP3|P42574;ADRA1D|P25100;NOS3|P29474;MASP2|O00187;GNRHR|P30968;BAD|Q92934;MT-CO2|P00403;OPRL1|P41146;TUBB|P07437;CFB|P00751;TUBB4B|P68371;MT-CO3|P00414;CXCR4|P61073;TUBB2A|Q13885;F10|P00742;BCL2L1|Q07817;HRH4|Q9H3N8;GMPS|P49915;KLK7|P49862;HTR6|P50406;ADORA2B|P29275;HTR7|P34969;LPL|P06858;LPA|P08519;OPRD1|P41143;FFAR4|Q5NUL3;ELANE|P0824…
CIDm00000871|CID9957787	IL1A|P01583;TYR|P14679;HSD17B4|P51659;SCARB1|Q8WTV0;MYC|P01106;CD2|P06729;MCFD2|Q8NI22;S100A12|P80511;UGDH|O60701;IL13|P35225;GNPDA1|P46926;C4A|P0C0L4;OXCT2|Q9BYC2;CMAS|Q8NFW8;SLC3A1|Q07837;GPT|P24298;FOS|P01100;CD3E|P07766;HPSE|Q9Y251;IFNG|P01579;GARS|P41250;CASP3|P42574;ADRA1D|P25100;MASP2|O00187;MGAM|O43451;GALE|Q14376;CTSF|Q9UBX1;NEU1|Q99519;CD1D|P15813;CXCR4|P61073;IL2|P60568;HSPA8|P11142;F1…
CIDm03545858|CID6371425	ZFY|P08048
CIDm00160921|nevadensin	ALKBH3|Q96Q83;UGT1A8|Q9HAW9;ALKBH2|Q6NS38;UGT1A6|P19224;PRDX6|P30041;KDM5D|Q9BY66;ZFY|P08048;UGT1A9|O60656;CYP2D6|P10635
CIDm00001166|Uridine-5'-diphosphogalactose	ETFDH|Q16134;RPL23|P62829;UGDH|O60701;GRM4|Q14833;PRKAB1|Q9Y478;HBB|P68871;MGAM|O43451;GALE|Q14376;OPRL1|P41146;CXCR4|P61073;GRM5|P41594;HRH4|Q9H3N8;ADCY5|O95622;P2RY12|Q9H244;CALR|P27797;HK1|P19367;GCDH|Q92947;OPRD1|P41143;GP1BA|P07359;CCR5|P51681;PYGM|P11217;AGT|P01019;HTR5A|P47898;CRYZ|Q08257;UPP1|Q16831;ADCY2|Q08462;UGT1A8|Q9HAW9;UGT2B4|P06133;GRM1|Q13255;FASN|P49327;HTR1D|P28221;TSPO|P30536;…
CIDm00002332|trisodium;benzenecarboximidamide;phosphate	FRK|P42685;MYC|P01106;UMPS|P11172;PRKAB1|Q9Y478;CLPP|Q16740;JAK3|P52333;MASP2|O00187;GABRB3|P28472;PTK6|Q13882;CFB|P00751;SKP1|P63208;F10|P00742;SRM|P19623;ECI2|O75521;KLK7|P49862;HIBCH|Q6NVY1;CLK1|P49759;ALPL|P05186;LPA|P08519;ELANE|P08246;ACE2|Q9BYF1;SYK|P43405;DHCR7|Q9UBM7;MET|P08581;CMA1|P23946;PAPOLA|P51003;F7|P08709;MERTK|Q12866;PIPOX|Q9P0Z9;NTRK2|Q16620;F11|P03951;PRSS3|P35030;KLK1|P06870;…
CIDm00000297|protiomethane	IDH1|O75874;NPR2|P20594;TYR|P14679;NPR3|P17342;UQCRB|P14927;MYC|P01106;CD2|P06729;UMPS|P11172;PVR|P15151;C4A|P0C0L4;TK2|O00142;CYP11B2|P19099;NR3C1|P04150;HRAS|P01112;JAK3|P52333;BCHE|P06276;HPSE|Q9Y251;IFNG|P01579;HBB|P68871;MTHFR|P42898;TERT|O14746;CASP3|P42574;MGAM|O43451;PCSK1|P29120;FECH|P22830;AADAT|Q8N5Z0;MTHFD2|P13995;TPO|P07202;MT-CO3|P00414;IL2|P60568;HSPA8|P11142;GRM5|P41594;LDHC|P0786…
CIDm00000925|	IDH1|O75874;TYR|P14679;HSD17B4|P51659;NDUFA13|Q9P0J0;UQCRB|P14927;MDH2|P40926;PTGR1|Q14914;UGDH|O60701;PARP1|P09874;ALDH1A2|O94788;ATP7B|P35670;ALDH2|P05091;STS|P08842;ALDH9A1|P49189;MT-CYB|P00156;KCNK2|O95069;AKR1C2|P52895;MTHFR|P42898;ME3|Q16798;ITPR3|Q14573;AKR1C4|P17516;SCN1A|P35498;NOS3|P29474;MGAM|O43451;BLVRA|P53004;NDUFS8|O00217;SHMT1|P34896;ACSS2|Q9NR19;KCNA10|Q16322;GALE|Q14376;MT-ND4L|…
CIDm00001287|SCHEMBL14423426	IL1A|P01583;TYR|P14679;TRPA1|O75762;MYC|P01106;DPEP1|P16444;MAT2A|P31153;PPARA|Q07869;UGDH|O60701;PARP1|P09874;PGD|P52209;IL13|P35225;ATM|Q13315;IL2RA|P01589;ABCG1|P45844;HPRT1|P00492;YARS2|Q9Y2Z4;NR3C1|P04150;HRAS|P01112;JAK3|P52333;FOS|P01100;BCHE|P06276;AKR1C2|P52895;TERT|O14746;AKR1C4|P17516;CASP3|P42574;NOS3|P29474;MASP2|O00187;RDH14|Q9HBH5;NCF1|P14598;EDN1|P05305;SIRT3|Q9NTG7;CFB|P00751;IL2…
CIDm00003954|[11C]Loperamide	CHRNA9|Q9UGM1;CACNA1A|O00555;ATP7B|P35670;GPT|P24298;ADRA1D|P25100;MASP2|O00187;MGAM|O43451;GNRHR|P30968;GABRA4|P48169;OPRL1|P41146;TUBB|P07437;CFB|P00751;TUBB4B|P68371;CXCR4|P61073;IL2|P60568;TUBB2A|Q13885;F10|P00742;HRH4|Q9H3N8;KLK7|P49862;HTR6|P50406;ADORA2B|P29275;HTR7|P34969;GABRG1|Q8N1C3;LPA|P08519;OPRD1|P41143;FFAR4|Q5NUL3;ELANE|P08246;CHRNA10|Q9GZZ6;TUBB2B|Q9BVA1;SLC6A4|P31645;CCR5|P51681…
CIDm00005297|CID9876413	IDH1|O75874;IL1A|P01583;TYR|P14679;SCARB1|Q8WTV0;CACNA1A|O00555;MYC|P01106;PPARA|Q07869;CD2|P06729;UMPS|P11172;PARP1|P09874;IL13|P35225;POLE|Q07864;ATM|Q13315;TK2|O00142;ATP7B|P35670;IL2RA|P01589;ABCG1|P45844;HPRT1|P00492;NR3C1|P04150;HRAS|P01112;GPT|P24298;JAK3|P52333;FOS|P01100;CD3E|P07766;KCNK2|O95069;FCGR2A|P12318;HPSE|Q9Y251;IFNG|P01579;ME3|Q16798;PTK2|Q05397;TERT|O14746;CASP3|P42574;NOS3|P2…
CIDm00003640|ZINC00607920	IL1A|P01583;FMO1|Q01740;PPARA|Q07869;NR1H2|P55055;CYP11B2|P19099;MT-CYB|P00156;NR3C1|P04150;FOS|P01100;BCHE|P06276;HPSE|Q9Y251;IFNG|P01579;PTK2|Q05397;ASIC3|Q9UHC3;RXRG|P48443;HSD17B6|O14756;CXCR4|P61073;IL2|P60568;CYP2B6|P20813;COX5A|P20674;SGK1|O00141;VEGFA|P15692;ALPL|P05186;NR1H3|Q13133;HTR7|P34969;PPAT|Q06203;LPL|P06858;SLC15A2|Q16348;RORA|P35398;RDH8|Q9NYR8;HPGD|P15428;MAOA|P21397;HSD11B1|P…
CIDm00000943|trioxonitrate(V)	TRAPPC1|Q9Y5R8;NPR2|P20594;IL1A|P01583;TYR|P14679;PTPN1|P18031;FRK|P42685;MDH2|P40926;FMO1|Q01740;UMPS|P11172;GRM4|Q14833;ALDH1A2|O94788;CYP11B2|P19099;ALDH2|P05091;ALDH9A1|P49189;MT-CYB|P00156;NR3C1|P04150;CA9|Q16790;GPT|P24298;JAK3|P52333;BCHE|P06276;HPSE|Q9Y251;IFNG|P01579;AKR1C2|P52895;HBB|P68871;AKR1C4|P17516;CASP3|P42574;NOS3|P29474;MGAM|O43451;PTK6|Q13882;SAR1B|Q9Y6B6;GLA|P06280;ACSS2|Q9NR…
CIDm00000441|sodium;(3S)-3-oxidanylbutanoate	MYC|P01106;NPPB|P16860;GRM4|Q14833;PLA2G2A|P14555;SLC1A4|P43007;CMAS|Q8NFW8;SLC1A3|P43003;BCHE|P06276;ME3|Q16798;GALE|Q14376;CTSV|O60911;OPRL1|P41146;CTSH|P09668;MT-CO3|P00414;CXCR4|P61073;HSPA8|P11142;LDHC|P07864;HRH4|Q9H3N8;ADCY5|O95622;P2RY12|Q9H244;LIPT1|Q9Y234;SLC1A7|O00341;NAGA|P17050;GCSH|P23434;OPRD1|P41143;HAO2|Q9NYQ3;AGXT|P21549;CCR5|P51681;CYB5A|P00167;AGT|P01019;HTR5A|P47898;IGF1|P050…
CIDm00002767|azane;platinum-195(2+);dichloride	TRPA1|O75762;MDH2|P40926;MYC|P01106;PPARA|Q07869;UGDH|O60701;UMPS|P11172;PARP1|P09874;IL13|P35225;POLE|Q07864;MMP15|P51511;ATM|Q13315;ADK|P55263;ATP7B|P35670;AK1|P00568;CYP11B2|P19099;PRKAB1|Q9Y478;ACYP2|P14621;CLPP|Q16740;SRPK2|P78362;MT-CYB|P00156;NR3C1|P04150;HRAS|P01112;CA9|Q16790;JAK3|P52333;FOS|P01100;RFK|Q969G6;AKR1C2|P52895;SCN3B|Q9NY72;PTK2|Q05397;TERT|O14746;WEE1|P30291;CASP3|P42574;NOS…
CIDm00001003|Phosphoric acid-18O4 solution	SGPL1|O95470;IDH1|O75874;NPR2|P20594;MMAA|Q8IVH4;IL1A|P01583;IGF2R|P11717;CEPT1|Q9Y6K0;TYR|P14679;NPR3|P17342;HSD17B4|P51659;RPL23|P62829;QPRT|Q15274;PTPN1|P18031;TRPA1|O75762;SCARB1|Q8WTV0;UQCRB|P14927;FRK|P42685;MDH2|P40926;MYC|P01106;DPEP1|P16444;MAT2A|P31153;GDF5|P43026;PPARA|Q07869;CD2|P06729;PRKACA|P17612;UMPS|P11172;PARP1|P09874;PGD|P52209;IL13|P35225;POLE|Q07864;PVR|P15151;GADL1|Q6ZQY3;GN…
CIDm00024424|zinc;sulfuric acid	IL1A|P01583;PTPN1|P18031;UMPS|P11172;PARP1|P09874;POLE|Q07864;GNPDA1|P46926;TK2|O00142;ATP7B|P35670;HPRT1|P00492;CA9|Q16790;FOS|P01100;IFNG|P01579;AKR1C2|P52895;MTHFR|P42898;PRKAG3|Q9UGI9;CASP3|P42574;NOS3|P29474;MGAM|O43451;DSTN|P60981;SIRT3|Q9NTG7;IL2|P60568;GDNF|P39905;ATF2|P15336;HRH4|Q9H3N8;GMPS|P49915;IDH3B|O43837;SNRPA|P09012;ALPL|P05186;S100P|P25815;ACE2|Q9BYF1;HSD11B1|P28845;GLUD1|P00367…
CIDm00062080|	PTPN1|P18031;UQCRB|P14927;SLC14A1|Q13336;SLC6A8|P48029;DPEP1|P16444;PLA2G2A|P14555;MTAP|Q13126;ADK|P55263;ATP7B|P35670;STS|P08842;MT-CYB|P00156;NR3C1|P04150;PRKAG3|Q9UGI9;ADRA1D|P25100;NOS3|P29474;MGAM|O43451;SLC6A13|Q9NSD5;GNRHR|P30968;TPO|P07202;OPRL1|P41146;SLC6A12|P48065;CXCR4|P61073;HRH4|Q9H3N8;UQCRC1|P31930;HTR6|P50406;RHCG|Q9UBD6;ADORA2B|P29275;SLC6A9|P48067;HTR7|P34969;CHDH|Q8NE62;OPRD1|P…
CIDm18377836|tetrazolinium salt	ALDH18A1|P54886;ZFY|P08048
CIDm00000923|zlchem 216	SGPL1|O95470;IDH1|O75874;NPR2|P20594;MMAA|Q8IVH4;IL1A|P01583;ETFDH|Q16134;NPR3|P17342;RPL23|P62829;PTPN1|P18031;FRK|P42685;CACNA1A|O00555;MDH2|P40926;SLC6A8|P48029;MYC|P01106;MAT2A|P31153;PPARA|Q07869;CD2|P06729;PRKACA|P17612;SLC4A7|Q9Y6M7;SLC44A1|Q8WWI5;S100A12|P80511;UMPS|P11172;NPPB|P16860;IL13|P35225;REG1A|P05451;POLE|Q07864;GADL1|Q6ZQY3;ALDH1A2|O94788;GNPDA1|P46926;C4A|P0C0L4;PLA2G2A|P14555;…
CIDm00083153|glycylphenylalanylphenylalanine	SCARB1|Q8WTV0;MDH2|P40926;SLC19A2|O60779;SLC3A1|Q07837;ABCG1|P45844;RDH14|Q9HBH5;ACSBG1|Q96GR2;ITGB7|P26010;SRM|P19623;CYP2B6|P20813;CYP2J2|P51589;SNRPA|P09012;MT-ND4|P03905;RDH8|Q9NYR8;HPGD|P15428;SULT1A1|P50225;HSD11B1|P28845;SLC6A1|P30531;SULT2A1|Q06520;IMPA2|O14732;ACSL3|O95573;PRKCI|P41743;TGFB1|P01137;PCCB|P05166;HDC|P19113;TYMS|P04818;POLE2|P56282;CTH|P32929;TXNRD1|Q16881;DDC|P20711;CAT|P0…
CIDm00004784|sodium;phenylmethanesulfonyl fluoride	IL1A|P01583;ETFDH|Q16134;TYR|P14679;QPRT|Q15274;MYC|P01106;PPARA|Q07869;UMPS|P11172;PARP1|P09874;REG1A|P05451;ATM|Q13315;TK2|O00142;MT-CYB|P00156;NR3C1|P04150;HRAS|P01112;FOS|P01100;CASP3|P42574;NOS3|P29474;MASP2|O00187;AMBP|P02760;CFB|P00751;F10|P00742;SRM|P19623;MYH7|P12883;BCL2L1|Q07817;KLK7|P49862;A2M|P01023;SNRPA|P09012;AKT2|P31751;SRR|Q9GZT4;CYCS|P99999;VEGFA|P15692;ALPL|P05186;DUT|P33316;L…
CIDm26087388|JTT	SGPL1|O95470;UQCRB|P14927;UMPS|P11172;GADL1|Q6ZQY3;LARS2|Q15031;SLC3A1|Q07837;CLPP|Q16740;PRKAG3|Q9UGI9;NFKB1|P19838;MT-ND4L|P03901;MCCC1|Q96RQ3;LIPT1|Q9Y234;KYNU|Q16719;CSAD|Q9Y600;TOP2B|Q02880;CYCS|P99999;VEGFA|P15692;POLE3|Q9NRF9;PDK3|Q15120;SEPSECS|Q9HD40;PPAT|Q06203;SYK|P43405;PDK1|Q15118;DCTD|P32321;GAPDHS|O14556;TOP1MT|Q969P6;DHCR7|Q9UBM7;PDK4|Q16654;TUFM|P49411;PIPOX|Q9P0Z9;LARS|Q9P2J5;SL…
CIDm56965946|SCHEMBL1851526	FMO1|Q01740;CYP1A2|P05177;PRKAR2A|P13861;PRKAR1A|P10644;SLC22A10|Q63ZE4;CSNK2A2|P19784;PRKAR2B|P31323;MSRA|Q9UJ68;PIM1|P11309;CSNK2A1|P68400;ZFY|P08048;FMO3|P31513
CIDm00000611|d-glutamate-meso-d	IDH1|O75874;NPR2|P20594;CACNA1A|O00555;MYC|P01106;DPEP1|P16444;SLC4A7|Q9Y6M7;UMPS|P11172;PARP1|P09874;GRM4|Q14833;PVR|P15151;ALDH1A2|O94788;SLC1A4|P43007;TK2|O00142;GRIN1|Q05586;CTPS1|P17812;ALDH2|P05091;SLC1A3|P43003;STS|P08842;HPRT1|P00492;ALDH9A1|P49189;NR3C1|P04150;SLC25A18|Q9H1K4;HRAS|P01112;GPT|P24298;FOS|P01100;KCNK2|O95069;BCHE|P06276;VCP|P55072;AKR1C2|P52895;HBB|P68871;PTK2|Q05397;AKR1C4…
CIDm00014829|oxocopper	IL1A|P01583;TYR|P14679;MYC|P01106;MMP15|P51511;FOS|P01100;BCHE|P06276;CASP3|P42574;MGAM|O43451;GALE|Q14376;CTSV|O60911;CCT3|P49368;MT-CO3|P00414;HSPA8|P11142;GMPS|P49915;IDH3B|O43837;CALR|P27797;CLK1|P49759;VEGFA|P15692;S100P|P25815;TUBB2B|Q9BVA1;TP53|P04637;ACSL3|O95573;PAPOLA|P51003;IRS1|P35568;PRKAR1A|P10644;DAPK1|P53355;TNF|P01375;GGPS1|O95749;HMOX1|P09601;CAT|P04040;ATF3|P18847;ACHE|P22303;D…
CIDm00000996|{phenol	IL1A|P01583;TYR|P14679;TRPA1|O75762;MDH2|P40926;MYC|P01106;SIK1|P57059;PRKACA|P17612;OXCT2|Q9BYC2;CLPP|Q16740;BCHE|P06276;VCP|P55072;CASP3|P42574;NFKB1|P19838;MASP2|O00187;GALE|Q14376;AADAT|Q8N5Z0;MT-CO2|P00403;EDN1|P05305;SLC12A6|Q9UHW9;CFB|P00751;F10|P00742;GMPS|P49915;KLK7|P49862;TH|P07101;WARS|P23381;TOP2B|Q02880;VEGFA|P15692;ALPL|P05186;TFRC|P02786;ITGB2|P05107;PPAT|Q06203;LPA|P08519;PRKCE|Q…
CIDm05326878|CID5326878	RPL23|P62829;NDUFA13|Q9P0J0;UMPS|P11172;CLPP|Q16740;ARF4|P18085;HRAS|P01112;TERT|O14746;PMS2|P54278;SIRT3|Q9NTG7;LDHC|P07864;MYH7|P12883;SNRPA|P09012;PYCR1|P32322;ARF6|P62330;TUBA8|Q9NY65;CYP3A43|Q9HB55;AK4|P27144;TP53|P04637;CYP3A7|P24462;F7|P08709;LGALS3|P17931;FASN|P49327;TUBA3E|Q6PEY2;IRS1|P35568;MT-ND5|P03915;TUBA4A|P68366;PPIA|P62937;MTRR|Q9UBK8;XIAP|P98170;CAT|P04040;DLD|P09622;AADACL2|Q6P…
CIDm00005143|SCHEMBL1395489	HSD17B4|P51659;UQCRB|P14927;MYC|P01106;UGDH|O60701;YARS2|Q9Y2Z4;NR3C1|P04150;CA9|Q16790;JAK3|P52333;FOS|P01100;BCHE|P06276;HPSE|Q9Y251;LAP3|P28838;CFB|P00751;CD1D|P15813;GCGR|P47871;TH|P07101;TOP2B|Q02880;ALPL|P05186;FNTA|P49354;ARPC4|P59998;TP53|P04637;PYGM|P11217;CA12|O43570;HTR2A|P28223;TUFM|P49411;CYP3A7|P24462;LGALS3|P17931;C1QA|P02745;GRIK2|Q13002;UCKL1|Q9NWZ5;IRS1|P35568;TSPO|P30536;SLC16A…
CIDm00005234|sodium;chlorine-35(1-)	IDH1|O75874;IL1A|P01583;IGF2R|P11717;TYR|P14679;PTPN1|P18031;TRPA1|O75762;SCARB1|Q8WTV0;UQCRB|P14927;CACNA1A|O00555;MYC|P01106;PPARA|Q07869;CD2|P06729;PARP1|P09874;IL13|P35225;NR1H2|P55055;POLE|Q07864;ATM|Q13315;TK2|O00142;ATP7B|P35670;GRIN1|Q05586;ALDH2|P05091;SLC1A3|P43003;IL2RA|P01589;STS|P08842;HPRT1|P00492;ARF4|P18085;MT-CYB|P00156;NR3C1|P04150;HRAS|P01112;JAK3|P52333;FOS|P01100;KCNK2|O95069…
CIDm00000581|sodium;(2S)-2-acetamido-3-sulfanylpropanoate	NPR2|P20594;IL1A|P01583;NPR3|P17342;MYC|P01106;PPARA|Q07869;S100A12|P80511;UGDH|O60701;PARP1|P09874;POLE|Q07864;ATM|Q13315;GRIN1|Q05586;SLC1A3|P43003;ABCG1|P45844;NR3C1|P04150;HRAS|P01112;CA9|Q16790;FOS|P01100;IFNG|P01579;CASP3|P42574;NOS3|P29474;GSTM2|P28161;NCF1|P14598;CTSH|P09668;IL2|P60568;GRM5|P41594;LDHC|P07864;ADAM17|P78536;BCL2L1|Q07817;ADCY5|O95622;SLCO1B1|Q9Y6L6;CYCS|P99999;VEGFA|P15692…
CIDm00006503|SCHEMBL9633903	SGPL1|O95470;IL1A|P01583;TYR|P14679;PTPN1|P18031;SCARB1|Q8WTV0;UQCRB|P14927;MDH2|P40926;MYC|P01106;MAT2A|P31153;PPARA|Q07869;UMPS|P11172;PARP1|P09874;IL13|P35225;GADL1|Q6ZQY3;ALDH1A2|O94788;GNPDA1|P46926;PLA2G2A|P14555;ATM|Q13315;TK2|O00142;ATP7B|P35670;ALDH2|P05091;SLC3A1|Q07837;STS|P08842;HPRT1|P00492;CLPP|Q16740;ALDH9A1|P49189;ARF4|P18085;MT-CYB|P00156;YARS2|Q9Y2Z4;NR3C1|P04150;HRAS|P01112;CA9…
CIDm00024524|CID9920365	IL1A|P01583;SCARB1|Q8WTV0;CACNA1A|O00555;MYC|P01106;UMPS|P11172;PARP1|P09874;IL13|P35225;ATM|Q13315;TK2|O00142;ADK|P55263;ATP7B|P35670;GRIN1|Q05586;LARS2|Q15031;HPRT1|P00492;NR3C1|P04150;HRAS|P01112;FOS|P01100;FCGR2A|P12318;IFNG|P01579;MTHFR|P42898;ME3|Q16798;PTK2|Q05397;TERT|O14746;CASP3|P42574;NDUFS8|O00217;ROCK1|Q13464;CD163|Q86VB7;ACSBG1|Q96GR2;TUBB4B|P68371;CXCR4|P61073;IL2|P60568;GDNF|P3990…
CIDm00000838|UNII-336096P2WE	FGA|P02671;TYR|P14679;SLC4A7|Q9Y6M7;GRM4|Q14833;C4A|P0C0L4;NR3C1|P04150;FOS|P01100;BCHE|P06276;CASP3|P42574;NARS|O43776;ADRA1D|P25100;NOS3|P29474;MASP2|O00187;MGAM|O43451;LAP3|P28838;ASIC3|Q9UHC3;GNRHR|P30968;FFAR1|O14842;EDN1|P05305;OPRL1|P41146;CFB|P00751;GCGR|P47871;CXCR4|P61073;F10|P00742;GRM5|P41594;HRH4|Q9H3N8;KLK7|P49862;ADCY5|O95622;TH|P07101;P2RY12|Q9H244;HTR6|P50406;SGK1|O00141;SLC4A4|Q…
CIDm00024823|trioxygene	TRPA1|O75762;FMO1|Q01740;PPARA|Q07869;IL13|P35225;ALDH1A2|O94788;MMP15|P51511;ALDH2|P05091;ALDH9A1|P49189;MTHFR|P42898;NOS3|P29474;MASP2|O00187;ACSS2|Q9NR19;AMBP|P02760;CFB|P00751;F10|P00742;KLK7|P49862;CYP2J2|P51589;CYP1B1|Q16678;LIPT1|Q9Y234;ALDH1L1|O75891;CALR|P27797;GCSH|P23434;ALDH3A1|P30838;LPA|P08519;ELANE|P08246;COL1A1|P02452;IMPA2|O14732;CYP1A2|P05177;TOP1MT|Q969P6;CMA1|P23946;TP53|P0463…
CIDm10282255|AGN-PC-0D9MQZ	IL1A|P01583;TYR|P14679;MYC|P01106;CD2|P06729;MPL|P40238;MT-CYB|P00156;NR3C1|P04150;HRAS|P01112;FOS|P01100;MYL6B|P14649;IFNG|P01579;PTK2|Q05397;ADRA1D|P25100;NOS3|P29474;RPS6KA4|O75676;NCF1|P14598;EDN1|P05305;CD163|Q86VB7;GRIN2C|Q14957;IDI1|Q13907;GSTO1|P78417;IL2|P60568;ADAM17|P78536;BCL2L1|Q07817;ADCY5|O95622;PLCD1|P51178;VEGFA|P15692;TFRC|P02786;ITGB2|P05107;SLC9A1|P19634;PRKCE|Q02156;CREB1|P16…
CIDm00000614|(2S,3S,4S)-3,4,5,5-tetradeuterioproline	TRPA1|O75762;PVR|P15151;ALDH1A2|O94788;ALDH2|P05091;SLC3A1|Q07837;STS|P08842;ALDH9A1|P49189;LAP3|P28838;PSMB3|P49720;SHMT1|P34896;FECH|P22830;DSTN|P60981;SIRT3|Q9NTG7;HSPA8|P11142;SARS|P49591;ALDH1L1|O75891;KYNU|Q16719;CALR|P27797;VEGFA|P15692;ALPL|P05186;PYCR1|P32322;FUBP1|Q96AE4;ALDH3A1|P30838;GAPDHS|O14556;TOP1MT|Q969P6;TP53|P04637;AGT|P01019;PIPOX|Q9P0Z9;LARS|Q9P2J5;ARSA|P15289;PRKAR2A|P13861…
CIDm00176155|ZINC18274812	IL1A|P01583;FRK|P42685;MYC|P01106;PARP1|P09874;LARS2|Q15031;NR3C1|P04150;GPT|P24298;JAK3|P52333;FOS|P01100;IFNG|P01579;PTK2|Q05397;CASP3|P42574;NOS3|P29474;PTK6|Q13882;RXRG|P48443;HDAC8|Q9BY41;DSTN|P60981;EDN1|P05305;GCGR|P47871;IL2|P60568;ATF2|P15336;BCL2L1|Q07817;TH|P07101;HDAC5|Q9UQL6;CYCS|P99999;MAPKAPK3|Q16644;VEGFA|P15692;ALPL|P05186;NR1H3|Q13133;DUT|P33316;CYP3A43|Q9HB55;SYK|P43405;CREB1|P…
CIDm00003910|n-acetyl-l-leucyl-l-leucyl-d -argininaldehyde	IL1A|P01583;MYC|P01106;DPEP1|P16444;PPARA|Q07869;UMPS|P11172;PARP1|P09874;ATM|Q13315;TK2|O00142;ATP7B|P35670;PRKAB1|Q9Y478;IL2RA|P01589;NR3C1|P04150;HRAS|P01112;FOS|P01100;PTK2|Q05397;CASP3|P42574;NOS3|P29474;MASP2|O00187;AMBP|P02760;CFB|P00751;TUBB4B|P68371;IL2|P60568;HSPA8|P11142;F10|P00742;SRM|P19623;MYH7|P12883;BCL2L1|Q07817;KLK7|P49862;IDH3B|O43837;SNRPA|P09012;CYCS|P99999;VEGFA|P15692;ALPL|…
CIDm00001912|SCHEMBL16079734	IL1A|P01583;TRPA1|O75762;SCARB1|Q8WTV0;MYC|P01106;PPARA|Q07869;NR1H2|P55055;CYP11B2|P19099;ABCG1|P45844;SLC16A6|O15403;NR3C1|P04150;FOS|P01100;CASP3|P42574;NOS3|P29474;PCSK1|P29120;RXRG|P48443;GSTM2|P28161;GABRA4|P48169;TGFBR2|P37173;TPO|P07202;IDI1|Q13907;HSPA8|P11142;CYP1B1|Q16678;TH|P07101;HDAC5|Q9UQL6;PDE1A|P54750;CALR|P27797;SGK1|O00141;TOP2B|Q02880;CYCS|P99999;VEGFA|P15692;VLDLR|P98155;SLC6…
CIDm54451667|arginine (r)-serine	CACNB2|Q08289;GRM4|Q14833;CACNB1|Q02641;HPRT1|P00492;SRPK2|P78362;HBB|P68871;HABP4|Q5JVS0;GRM5|P41594;HIBCH|Q6NVY1;SNRPA|P09012;AKT2|P31751;CLK1|P49759;OPRD1|P41143;HAO2|Q9NYQ3;SMOX|Q9NWM0;CYP19A1|P11511;SCYL1|Q96KG9;GSPT1|P15170;SEC14L2|O76054;PRKAR2A|P13861;F11|P03951;ALOX5|P09917;UGT1A8|Q9HAW9;RPL37|P61927;UGT2B4|P06133;GRM1|Q13255;IRS1|P35568;PRKAR1A|P10644;MAPT|P10636;CDK5|Q00535;CSF3R|Q9906…
CIDm00004580|CID9344	MYC|P01106;PARP1|P09874;ABCG1|P45844;GPT|P24298;FOS|P01100;BCHE|P06276;AKR1C2|P52895;CASP3|P42574;BAD|Q92934;GRIN2C|Q14957;GSTO1|P78417;NDUFA3|O95167;CYP2B6|P20813;BCL2L1|Q07817;IDH3B|O43837;SGK1|O00141;VEGFA|P15692;VLDLR|P98155;SLC22A4|Q9H015;NAGA|P17050;PDK3|Q15120;ARL5A|Q9Y689;SLC22A11|Q9NSA0;LPL|P06858;COX7C|P15954;MAOA|P21397;CYP19A1|P11511;CYP1A2|P05177;DHCR7|Q9UBM7;MET|P08581;TP53|P04637;P…
CIDm53629505|AGN-PC-09X1LX	MYC|P01106;PPARA|Q07869;PARP1|P09874;PRMT1|Q99873;CYP11B2|P19099;STS|P08842;NR3C1|P04150;HRAS|P01112;FOS|P01100;BCHE|P06276;HPSE|Q9Y251;AKR1C2|P52895;PTK2|Q05397;WEE1|P30291;CASP3|P42574;MASP2|O00187;FST|P19883;TGFBR2|P37173;HSD17B6|O14756;CFB|P00751;IL2|P60568;SKP1|P63208;F10|P00742;MYH7|P12883;CYP2B6|P20813;SRD5A3|Q9H8P0;BCL2L1|Q07817;KLK7|P49862;CYP2J2|P51589;CYP1B1|Q16678;SLCO1B1|Q9Y6L6;TH|P0…
CIDm00005056|CTK8G2938	IL1A|P01583;IGF2R|P11717;TYR|P14679;PTPN1|P18031;TRPA1|O75762;SCARB1|Q8WTV0;MYC|P01106;MAT2A|P31153;PPARA|Q07869;PARP1|P09874;IL13|P35225;ATM|Q13315;ALDH2|P05091;ABCG1|P45844;HPRT1|P00492;ARF4|P18085;CSNK1G2|P78368;NR3C1|P04150;HRAS|P01112;FOS|P01100;BCHE|P06276;IFNG|P01579;HBB|P68871;MTHFR|P42898;PTK2|Q05397;TERT|O14746;WEE1|P30291;RAP2A|P10114;CASP3|P42574;NOS3|P29474;NFKB1|P19838;GABRB3|P28472…
CIDm00023930|manganum	IDH1|O75874;NPR2|P20594;CEPT1|Q9Y6K0;TYR|P14679;NPR3|P17342;QPRT|Q15274;PTPN1|P18031;TRPA1|O75762;PRKACA|P17612;TRPM7|Q96QT4;POLE|Q07864;PVR|P15151;SLC1A4|P43007;ATM|Q13315;S100G|P29377;ATP7B|P35670;ALDH2|P05091;SLC1A3|P43003;HPRT1|P00492;MT-CYB|P00156;HRAS|P01112;PDE9A|O76083;FOS|P01100;KCNK2|O95069;MYL6B|P14649;BCHE|P06276;HBB|P68871;SCN3B|Q9NY72;ME3|Q16798;PTK2|Q05397;PRKAG3|Q9UGI9;CASP3|P4257…
CIDm00001373|SCHEMBL13820095	RPL23|P62829;QPRT|Q15274;NDUFA13|Q9P0J0;PRKACA|P17612;UGDH|O60701;PGD|P52209;GRIN1|Q05586;HPRT1|P00492;GARS|P41250;ADRA1D|P25100;NDUFS8|O00217;LAP3|P28838;SHMT1|P34896;GNRHR|P30968;MTHFD2|P13995;PMS2|P54278;NDUFA8|P51970;OPRL1|P41146;HABP4|Q5JVS0;GRIN2C|Q14957;CXCR4|P61073;GSTO1|P78417;NDUFV1|P49821;HRH4|Q9H3N8;WARS|P23381;HTR6|P50406;CYCS|P99999;ADORA2B|P29275;HTR7|P34969;OPRD1|P41143;FFAR4|Q5NU…
CIDm00104741|SCHEMBL15263309	SGPL1|O95470;FRK|P42685;MDH2|P40926;MYC|P01106;PPARA|Q07869;NR1H2|P55055;GADL1|Q6ZQY3;MMP15|P51511;S100G|P29377;STS|P08842;NR3C1|P04150;GPT|P24298;JAK3|P52333;FOS|P01100;PTK2|Q05397;TERT|O14746;NARS|O43776;NOS3|P29474;FST|P19883;PTK6|Q13882;GNRHR|P30968;RXRG|P48443;EDN1|P05305;ACSBG1|Q96GR2;CTSH|P09668;HSPA8|P11142;CYP1B1|Q16678;CLK1|P49759;CSAD|Q9Y600;TOP2B|Q02880;CYCS|P99999;VEGFA|P15692;ALPL|P…
CIDm05359596|arsenic-71	MMAA|Q8IVH4;IL1A|P01583;IGF2R|P11717;QPRT|Q15274;MDH2|P40926;MYC|P01106;MAT2A|P31153;FMO1|Q01740;UMPS|P11172;PARP1|P09874;NR1H2|P55055;GNPDA1|P46926;MMP15|P51511;ATP7B|P35670;LARS2|Q15031;STS|P08842;HPRT1|P00492;NR3C1|P04150;CA9|Q16790;FOS|P01100;BCHE|P06276;MTHFR|P42898;ITPR3|Q14573;PTK2|Q05397;TERT|O14746;CASP3|P42574;NOS3|P29474;NFKB1|P19838;MGAM|O43451;SHMT1|P34896;ASIC3|Q9UHC3;MT-CO2|P00403;…
CIDm00000544|tris(oxidanidyl)arsane	MMAA|Q8IVH4;IL1A|P01583;PDE7B|Q9NP56;NPR3|P17342;RPL23|P62829;CACNB2|Q08289;MYC|P01106;GDF5|P43026;PARP1|P09874;ALDH1A2|O94788;MMP15|P51511;ATP7B|P35670;GRIN1|Q05586;STS|P08842;ABCG1|P45844;SRPK2|P78362;MT-CYB|P00156;YARS2|Q9Y2Z4;SLC16A6|O15403;NR3C1|P04150;KCNK2|O95069;IFNG|P01579;IDO1|P14902;CASP3|P42574;NOS3|P29474;MGAM|O43451;FST|P19883;PTK6|Q13882;PCSK1|P29120;PSMB3|P49720;ROCK1|Q13464;GABRA…
CIDm00002349|CID9885301	IDH1|O75874;IL1A|P01583;TYR|P14679;SCARB1|Q8WTV0;CACNA1A|O00555;MYC|P01106;PPARA|Q07869;CD2|P06729;UMPS|P11172;PARP1|P09874;IL13|P35225;ATM|Q13315;TK2|O00142;ATP7B|P35670;IL2RA|P01589;ABCG1|P45844;HPRT1|P00492;NR3C1|P04150;HRAS|P01112;GPT|P24298;JAK3|P52333;FOS|P01100;CD3E|P07766;FCGR2A|P12318;HPSE|Q9Y251;IFNG|P01579;HBB|P68871;ME3|Q16798;PTK2|Q05397;TERT|O14746;CASP3|P42574;NOS3|P29474;NFKB1|P19…
CIDm00000702|(1S)-1-deuterioethanol	IDH1|O75874;IL1A|P01583;TYR|P14679;PTPN1|P18031;CHRNA9|Q9UGM1;TRPA1|O75762;SCARB1|Q8WTV0;UQCRB|P14927;MYC|P01106;MAT2A|P31153;SIK1|P57059;SLC19A2|O60779;PPARA|Q07869;CD2|P06729;PARP1|P09874;PGD|P52209;IL13|P35225;POLE|Q07864;ALDH1A2|O94788;MMP15|P51511;C4A|P0C0L4;OXCT2|Q9BYC2;CACNB1|Q02641;ATM|Q13315;TK2|O00142;ATP7B|P35670;CMAS|Q8NFW8;GRIN1|Q05586;ALDH2|P05091;ABCG1|P45844;HPRT1|P00492;CLPP|Q167…
CIDm00001103|Spermine-[2H8].4HCl	MYC|P01106;MTAP|Q13126;CYP11B2|P19099;LARS2|Q15031;SRPK2|P78362;NOS3|P29474;MASP2|O00187;MGAM|O43451;TPK1|Q9H3S4;NNMT|P40261;CFB|P00751;GRIN2C|Q14957;MT-CO3|P00414;F10|P00742;SRM|P19623;CYP2B6|P20813;KLK7|P49862;CYP2J2|P51589;CYP1B1|Q16678;WARS|P23381;GCDH|Q92947;SLC22A11|Q9NSA0;LPA|P08519;CYP3A43|Q9HB55;ELANE|P08246;ALKBH3|Q96Q83;FSHR|P23945;SMOX|Q9NWM0;MAOA|P21397;CYP19A1|P11511;CYP1A2|P05177;C…
CIDm00000158|CID9950404	IL1A|P01583;MYC|P01106;PPARA|Q07869;PTGR1|Q14914;IL13|P35225;GRM4|Q14833;MMP15|P51511;PLA2G2A|P14555;IL2RA|P01589;HPRT1|P00492;NR3C1|P04150;JAK3|P52333;FOS|P01100;IFNG|P01579;IDO1|P14902;CASP3|P42574;ADRA1D|P25100;NOS3|P29474;LAP3|P28838;GNRHR|P30968;FFAR1|O14842;LTC4S|Q16873;MT-CO2|P00403;EDN1|P05305;OPRL1|P41146;HABP4|Q5JVS0;CFB|P00751;GCGR|P47871;CXCR4|P61073;IL2|P60568;GRM5|P41594;BCL2L1|Q078…
CIDm00026042|zopaque ldc	IL1A|P01583;SIK1|P57059;PTDSS2|Q9BVG9;PARP1|P09874;IL13|P35225;GADL1|Q6ZQY3;IFNGR2|P38484;SRPK2|P78362;IFNG|P01579;AKR1C2|P52895;CASP3|P42574;NOS3|P29474;NFKB1|P19838;MGAM|O43451;TUBB|P07437;LDHC|P07864;BCL2L1|Q07817;WARS|P23381;CALR|P27797;CLK1|P49759;CYCS|P99999;VEGFA|P15692;ALPL|P05186;DDR2|Q16832;GAPDHS|O14556;SELE|P16581;TOP1MT|Q969P6;DHCR7|Q9UBM7;TP53|P04637;AGT|P01019;GPX6|P59796;NOS1|P294…
CIDm00000936|zinc nicotinamide	SGPL1|O95470;TYR|P14679;SLC4A7|Q9Y6M7;PARP1|P09874;GADL1|Q6ZQY3;ALDH1A2|O94788;MTHFR|P42898;ME3|Q16798;PRKAG3|Q9UGI9;CASP3|P42574;NOS3|P29474;MASP2|O00187;TPK1|Q9H3S4;ASIC3|Q9UHC3;AADAT|Q8N5Z0;NNMT|P40261;SIRT3|Q9NTG7;CFB|P00751;PDXK|O00764;HSPA8|P11142;F10|P00742;BCL2L1|Q07817;KLK7|P49862;KYNU|Q16719;SRR|Q9GZT4;CSAD|Q9Y600;SLC4A4|Q9Y6R1;NR1H3|Q13133;SEPSECS|Q9HD40;LPA|P08519;ELANE|P08246;CD38|P2…
CIDm00001070|retinal d2/d4	TYR|P14679;RBP3|P10745;MDH2|P40926;PPARA|Q07869;PARP1|P09874;ALDH1A2|O94788;ALDH2|P05091;SLC1A3|P43003;SLC3A1|Q07837;NR3C1|P04150;GPT|P24298;PDE9A|O76083;FOS|P01100;ITPR3|Q14573;PRKAG3|Q9UGI9;AKR1C4|P17516;CASP3|P42574;ADRA1D|P25100;GNRHR|P30968;EGLN3|Q9H6Z9;RDH14|Q9HBH5;HSD17B6|O14756;EDN1|P05305;OPRL1|P41146;CXCR4|P61073;RDH5|Q92781;HRH4|Q9H3N8;CRABP1|P29762;HTR6|P50406;VEGFA|P15692;ADORA2B|P29…
CIDm05380670|VZ28801	CA4|P22748;ZFY|P08048;MMP14|P50281
CIDm00656550|but-3-enylglucosinolate	ALKBH3|Q96Q83;UGT1A8|Q9HAW9;UGT2B4|P06133;GLS2|Q9UI32;UGT2B17|O75795;UGT1A6|P19224;UGT3A1|Q6NUS8;UGT2B15|P54855;TAT|P17735;UGT1A4|P22310;PRDX6|P30041;UGT1A1|P22309;KDM5D|Q9BY66;TST|Q16762;CP|P00450;ZFY|P08048;UGT2B7|P16662;UGT1A7|Q9HAW7;UGT1A9|O60656;UGT1A3|P35503;UGT1A10|Q9HAW8
CIDm00024766|SCHEMBL15263434	SCARB1|Q8WTV0;UGDH|O60701;C4A|P0C0L4;CMAS|Q8NFW8;STS|P08842;HPSE|Q9Y251;FST|P19883;SAR1B|Q9Y6B6;AMBP|P02760;TUBB|P07437;SIRT3|Q9NTG7;TUBB4B|P68371;TUBB2A|Q13885;LDHC|P07864;GDNF|P39905;CDIPT|O14735;HDAC5|Q9UQL6;VEGFA|P15692;ALPL|P05186;ADAMTS4|O75173;MMP16|P51512;COL1A1|P02452;LDHAL6B|Q9BYZ2;TUBB2B|Q9BVA1;CMA1|P23946;KCNC2|Q96PR1;CD44|P16070;IGF1|P05019;MERTK|Q12866;TGFB1|P01137;HDAC4|P56524;GALN…
CIDm00024203|W8283	IL1A|P01583;TYR|P14679;MYC|P01106;ATM|Q13315;TK2|O00142;ATP7B|P35670;SLC1A3|P43003;STS|P08842;ABCG1|P45844;HPRT1|P00492;YARS2|Q9Y2Z4;NR3C1|P04150;HRAS|P01112;FOS|P01100;BCHE|P06276;HPSE|Q9Y251;CASP3|P42574;MGAM|O43451;SHMT1|P34896;CTSV|O60911;TPO|P07202;TUBB|P07437;TUBB4B|P68371;ABCA3|Q99758;IL2|P60568;TUBB2A|Q13885;LDHC|P07864;BCAT2|O15382;BCL2L1|Q07817;SARS|P49591;TH|P07101;SNRPA|P09012;CALR|P2…
CIDm00002514|cadmium-110	IDH1|O75874;IL1A|P01583;TYR|P14679;RPL23|P62829;FRK|P42685;CACNA1A|O00555;MDH2|P40926;MYC|P01106;DPEP1|P16444;MAT2A|P31153;FMO1|Q01740;UMPS|P11172;PARP1|P09874;MPL|P40238;POLE|Q07864;ALDH1A2|O94788;GNPDA1|P46926;PLA2G2A|P14555;ATP7B|P35670;AK1|P00568;CYP11B2|P19099;IFNGR2|P38484;ALDH2|P05091;SLC3A1|Q07837;ALDH9A1|P49189;ARF4|P18085;MT-CYB|P00156;SLC16A6|O15403;NR3C1|P04150;JAK3|P52333;FOS|P01100;…
CIDm00171147|SCHEMBL2239479	MMAA|Q8IVH4;PRMT1|Q99873;NARS|O43776;NOS3|P29474;TPK1|Q9H3S4;NDUFS8|O00217;RDH14|Q9HBH5;RDH8|Q9NYR8;HPGD|P15428;HSD11B1|P28845;GP1BA|P07359;NOS1|P29475;CRYZ|Q08257;PSMA1|P25786;NOS2|P35228;MTRR|Q9UBK8;MYLK2|Q9H1R3;CTSD|P07339;AADACL2|Q6P093;HSD17B8|Q92506;PSMB1|P20618;RDH12|Q96NR8;KCNK9|Q9NPC2;CPB2|Q96IY4;PKM|P14618;EPRS|P07814;RDH13|Q8NBN7;TUB|P50607;HSD17B11|Q8NBQ5;ACACB|O00763;CBR3|O75828;ASNA…
CIDm00107898|SCHEMBL533833	MYC|P01106;PPARA|Q07869;PARP1|P09874;ATM|Q13315;TK2|O00142;HPRT1|P00492;HRAS|P01112;FOS|P01100;ME3|Q16798;TERT|O14746;CASP3|P42574;NEU1|Q99519;TUBB4B|P68371;CXCR4|P61073;IL2|P60568;ECI2|O75521;BCL2L1|Q07817;SNRPA|P09012;SERPINA5|P05154;CYCS|P99999;VEGFA|P15692;ALPL|P05186;DUT|P33316;TFRC|P02786;GLUD1|P00367;CREB1|P16220;TP53|P04637;CD44|P16070;PGR|P06401;ACSL3|O95573;NOS1|P29475;CRYZ|Q08257;PRSS3…
CIDm00000602|DL-Alanine-13C3	IL1A|P01583;TYR|P14679;PTPN1|P18031;SCARB1|Q8WTV0;MDH2|P40926;SLC6A8|P48029;MYC|P01106;PPARA|Q07869;UMPS|P11172;PARP1|P09874;POLE|Q07864;PVR|P15151;ALDH1A2|O94788;SLC1A4|P43007;ATM|Q13315;TK2|O00142;ALDH2|P05091;SLC1A3|P43003;CLPP|Q16740;ALDH9A1|P49189;MT-CYB|P00156;NR3C1|P04150;HRAS|P01112;GPT|P24298;FOS|P01100;BCHE|P06276;VCP|P55072;HPSE|Q9Y251;IFNG|P01579;HBB|P68871;MTHFR|P42898;CASP3|P42574;N…
CIDm04570951|ethyl 4-azanylquinoline-3-carboxylate	IDI1|Q13907;ZFY|P08048;ENPP1|P22413;F12|P00748
CIDm00001143|CID9840965	RPL23|P62829;FRK|P42685;PRKACA|P17612;UMPS|P11172;REG1A|P05451;SLC1A3|P43003;MT-CYB|P00156;JAK3|P52333;VCP|P55072;HPSE|Q9Y251;GARS|P41250;MTHFR|P42898;ADRA1D|P25100;PTK6|Q13882;GNRHR|P30968;OPRL1|P41146;LGALS2|P05162;CXCR4|P61073;HRH4|Q9H3N8;HTR6|P50406;HK1|P19367;CYCS|P99999;ADORA2B|P29275;HTR7|P34969;GCDH|Q92947;OPRD1|P41143;FFAR4|Q5NUL3;SYK|P43405;CCR5|P51681;DCTD|P32321;SELE|P16581;PTGIR|P431…
CIDm00002156|MOLI000923	IL1A|P01583;PDE7B|Q9NP56;CACNA1A|O00555;GDF5|P43026;PTGR1|Q14914;PARP1|P09874;NPPB|P16860;PVR|P15151;PRMT1|Q99873;ACYP2|P14621;ABCG1|P45844;SLC25A18|Q9H1K4;GPT|P24298;FOS|P01100;CASP3|P42574;LAP3|P28838;GLA|P06280;TPO|P07202;CD1D|P15813;MYH7|P12883;CYP2J2|P51589;LIPT1|Q9Y234;CYCS|P99999;VEGFA|P15692;DUT|P33316;NAGA|P17050;RDH8|Q9NYR8;ALKBH3|Q96Q83;SLC2A3|P11169;SMOX|Q9NWM0;CYP1A2|P05177;CYP26A1|O…
CIDm00000311|CID9990172	IDH1|O75874;TYR|P14679;SLC14A1|Q13336;MDH2|P40926;MYC|P01106;DPEP1|P16444;GDF5|P43026;SIK1|P57059;S100A12|P80511;UMPS|P11172;PGD|P52209;REG1A|P05451;ALDH1A2|O94788;GNPDA1|P46926;ADK|P55263;ATP7B|P35670;PRKAB1|Q9Y478;ALDH2|P05091;ALDH9A1|P49189;NR3C1|P04150;HRAS|P01112;RFK|Q969G6;AKR1C2|P52895;PRKAG3|Q9UGI9;AKR1C4|P17516;CASP3|P42574;MGAM|O43451;FST|P19883;PCSK1|P29120;PMP2|P02689;SHMT1|P34896;RDH…
CIDm00002676|SCHEMBL6241950	IL1A|P01583;SCARB1|Q8WTV0;PPARA|Q07869;UMPS|P11172;NPPB|P16860;C4A|P0C0L4;SLC1A3|P43003;SLC3A1|Q07837;ABCG1|P45844;HRAS|P01112;GPT|P24298;IFNG|P01579;AKR1C2|P52895;RAP2A|P10114;AKR1C4|P17516;CASP3|P42574;NOS3|P29474;NFKB1|P19838;MASP2|O00187;APOM|O95445;NCF1|P14598;EDN1|P05305;CD163|Q86VB7;CFB|P00751;F10|P00742;CYP2B6|P20813;KLK7|P49862;SLCO1B1|Q9Y6L6;P2RY12|Q9H244;SLC1A7|O00341;AKR1A1|P14550;SER…
CIDm00002803|ST 155-d4	FOS|P01100;BCHE|P06276;CASP3|P42574;ADRA1D|P25100;MASP2|O00187;ATP1A4|Q13733;GNRHR|P30968;OPRL1|P41146;CFB|P00751;CXCR4|P61073;F10|P00742;HRH4|Q9H3N8;KLK7|P49862;TH|P07101;PDE1A|P54750;HTR6|P50406;ADORA2B|P29275;ATP1A3|P13637;HTR7|P34969;TACR3|P29371;LPA|P08519;OPRD1|P41143;FFAR4|Q5NUL3;ELANE|P08246;COL1A1|P02452;MAOA|P21397;CCR5|P51681;SLC6A2|P23975;PTGIR|P43119;CMA1|P23946;HTR5A|P47898;HTR2A|P2…
CIDm00000928|	TYR|P14679;HSD17B4|P51659;NDUFA13|Q9P0J0;UQCRB|P14927;MDH2|P40926;CHRNG|P07510;SIK1|P57059;PTGR1|Q14914;UGDH|O60701;ALDH1A2|O94788;PRKAB1|Q9Y478;ALDH2|P05091;SLC1A3|P43003;STS|P08842;ALDH9A1|P49189;MT-CYB|P00156;BCHE|P06276;AKR1C2|P52895;MTHFR|P42898;ME3|Q16798;PRKAG3|Q9UGI9;AKR1C4|P17516;NOS3|P29474;BLVRA|P53004;NDUFS8|O00217;SHMT1|P34896;ACSS2|Q9NR19;GALE|Q14376;MT-ND4L|P03901;AADAT|Q8N5Z0;RDH1…
CIDm00000833|zinc urocanate citrullinate	CD2|P06729;UMPS|P11172;ALDH1A2|O94788;PRMT1|Q99873;MTAP|Q13126;ALDH2|P05091;ALDH9A1|P49189;NR3C1|P04150;GPT|P24298;IFNG|P01579;MTHFR|P42898;NOS3|P29474;MASP2|O00187;DDAH2|O95865;CFB|P00751;F10|P00742;SLC7A2|P52569;BCAT2|O15382;KLK7|P49862;ALDH1L1|O75891;TOP2B|Q02880;CYCS|P99999;VEGFA|P15692;SLC22A4|Q9H015;FUBP1|Q96AE4;PPAT|Q06203;ALDH3A1|P30838;LPA|P08519;ELANE|P08246;GLUD1|P00367;CYP19A1|P11511;…
CIDm00004156|trideuteriomethyl methanesulfonate	IDH1|O75874;MMAA|Q8IVH4;RPL23|P62829;SCARB1|Q8WTV0;MDH2|P40926;MYC|P01106;MAT2A|P31153;MCFD2|Q8NI22;SLC4A7|Q9Y6M7;PARP1|P09874;TRPM7|Q96QT4;GNPDA1|P46926;PRMT1|Q99873;SLC1A4|P43007;ATM|Q13315;MTAP|Q13126;PRKAB1|Q9Y478;CTPS1|P17812;ACYP2|P14621;STS|P08842;SLC16A6|O15403;HRAS|P01112;FOS|P01100;BCHE|P06276;RFK|Q969G6;AKR1C2|P52895;HBB|P68871;PTK2|Q05397;KCNMB1|Q16558;TPK1|Q9H3S4;SAR1B|Q9Y6B6;SLC6A13…
CIDm00003633|CID3633	IL1A|P01583;RBP3|P10745;GDF5|P43026;UGDH|O60701;IL13|P35225;C4A|P0C0L4;ADK|P55263;JAK3|P52333;IFNG|P01579;PTK2|Q05397;PSMB8|P28062;AMBP|P02760;ABCA3|Q99758;SKP1|P63208;WARS|P23381;CLK1|P49759;VEGFA|P15692;ADAMTS4|O75173;COL1A1|P02452;SELE|P16581;MET|P08581;TP53|P04637;CD44|P16070;IGF1|P05019;UPP1|Q16831;TGFB1|P01137;TSPO|P30536;TNF|P01375;HAPLN4|Q86UW8;ICAM1|P05362;WARS2|Q9UGM6;HAPLN1|P10915;CASP…
CIDm00002818|SCHEMBL7797033	FGA|P02671;CHRNA9|Q9UGM1;CHRNG|P07510;SLC6A8|P48029;FMO1|Q01740;GRIN1|Q05586;IL2RA|P01589;ABCG1|P45844;FOS|P01100;BCHE|P06276;IFNG|P01579;CHRNB4|P30926;CASP3|P42574;ADRA1D|P25100;MASP2|O00187;SLC6A13|Q9NSD5;GNRHR|P30968;OPRL1|P41146;CFB|P00751;GRIN2C|Q14957;SLC6A12|P48065;CXCR4|P61073;F10|P00742;SRM|P19623;HTR3E|A5X5Y0;HRH4|Q9H3N8;KLK7|P49862;TH|P07101;GRIA3|P42263;SRR|Q9GZT4;HTR6|P50406;ADORA2B|…
CIDm00003908|CHEMBL1742488	DPEP1|P16444;IL13|P35225;GRM4|Q14833;PLA2G2A|P14555;SLC1A4|P43007;HRAS|P01112;BCHE|P06276;ADRA1D|P25100;GNRHR|P30968;FFAR1|O14842;LTC4S|Q16873;CCT3|P49368;EDN1|P05305;OPRL1|P41146;CD1D|P15813;GCGR|P47871;CXCR4|P61073;HSPA8|P11142;GRM5|P41594;HRH4|Q9H3N8;GMPS|P49915;ADCY5|O95622;P2RY12|Q9H244;SERPINA5|P05154;TACR3|P29371;OPRD1|P41143;CYSLTR2|Q9NS75;CCR5|P51681;LTA4H|P09960;AGT|P01019;FURIN|P09958;…
CIDm00125643|CID9915977	MAT2A|P31153;UMPS|P11172;SLC7A9|P82251;ARF4|P18085;SLC16A6|O15403;HRAS|P01112;GPT|P24298;RAP2A|P10114;FECH|P22830;TUBB|P07437;TUBB4B|P68371;TUBB2A|Q13885;NDUFV1|P49821;CLK1|P49759;CYCS|P99999;ARL5A|Q9Y689;GCDH|Q92947;SLC22A11|Q9NSA0;SLC2A3|P11169;SYK|P43405;TUBB2B|Q9BVA1;IMPA2|O14732;GSPT1|P15170;CYP26A1|O43174;SLC8A1|P32418;UGT1A8|Q9HAW9;UGT2B4|P06133;TYMS|P04818;SLC22A6|Q4U2R8;RAB11A|P62491;SLC…
CIDm00003779|UNII-DIA2A74855	IL1A|P01583;SCARB1|Q8WTV0;MDH2|P40926;SIK1|P57059;PPARA|Q07869;PVR|P15151;MMP15|P51511;ARF4|P18085;NR3C1|P04150;HRAS|P01112;GPT|P24298;FOS|P01100;MYL6B|P14649;IFNG|P01579;RAP2A|P10114;CASP3|P42574;ADRA1D|P25100;NOS3|P29474;NFKB1|P19838;MASP2|O00187;MGAM|O43451;GNRHR|P30968;RPS6KA4|O75676;EDN1|P05305;NNMT|P40261;AMBP|P02760;OPRL1|P41146;CFB|P00751;GRIN2C|Q14957;CXCR4|P61073;HSPA8|P11142;F10|P00742…
CIDm00003224|RDYMFSUJUZBWLH-JAGSBRHWSA-N	NPR2|P20594;MMAA|Q8IVH4;NPR3|P17342;STS|P08842;FOS|P01100;BCHE|P06276;PTK2|Q05397;TERT|O14746;CASP3|P42574;NARS|O43776;NOS3|P29474;NFKB1|P19838;MASP2|O00187;GABRB3|P28472;SAR1B|Q9Y6B6;MTHFD2|P13995;CFB|P00751;F10|P00742;CYP2B6|P20813;GABRR1|P24046;KLK7|P49862;ADCY5|O95622;TH|P07101;CDIPT|O14735;VLDLR|P98155;LPA|P08519;ELANE|P08246;COL1A1|P02452;CYP19A1|P11511;CYP26A1|O43174;CMA1|P23946;PGR|P06401…
CIDm00000860|alpha-linolenate (d5-18:3n-3 ethyl ester)	TYR|P14679;RPL23|P62829;SCARB1|Q8WTV0;PPARA|Q07869;MCFD2|Q8NI22;UMPS|P11172;PLA2G2A|P14555;CLPP|Q16740;MT-CYB|P00156;YARS2|Q9Y2Z4;GPT|P24298;KCNK2|O95069;PRKAG3|Q9UGI9;ADRA1D|P25100;PCSK1|P29120;FFAR1|O14842;TPO|P07202;SARS|P49591;TACR3|P29371;PPAT|Q06203;LPL|P06858;RORA|P35398;FFAR4|Q5NUL3;RDH8|Q9NYR8;HSD11B1|P28845;SULT2A1|Q06520;CYP1A2|P05177;CYB5A|P00167;AGT|P01019;SLC8A1|P32418;ACSL3|O95573;…
CIDm66545744|AGN-PC-0H0HQD	ADK|P55263;HBB|P68871;MGAM|O43451;CCT3|P49368;CYBB|P04839;CHD1|O14646;SI|P14410;NT5E|P21589;UQCRFS1|P47985;GAA|P10253;GANAB|Q14697;MAPK14|Q16539;OAT|P04181;MB|P02144;MAPK11|Q15759;KCNK6|Q9Y257;BACE1|P56817;ZFY|P08048;UBE2D2|P62837;NDUFA5|Q16718;GPHN|Q9NQX3;GANC|Q8TET4;COMT|P21964
CIDm00024854|calcium-45(2+);dichloride	IL1A|P01583;TRPA1|O75762;SCARB1|Q8WTV0;CACNA1A|O00555;MYC|P01106;PPARA|Q07869;UMPS|P11172;PARP1|P09874;TRPM7|Q96QT4;REG1A|P05451;MMP15|P51511;PLA2G2A|P14555;ATM|Q13315;TK2|O00142;GRIN1|Q05586;SLC1A3|P43003;HPRT1|P00492;NR3C1|P04150;HRAS|P01112;FOS|P01100;KCNK2|O95069;BCHE|P06276;HPSE|Q9Y251;HBB|P68871;ITPR3|Q14573;PTK2|Q05397;CASP3|P42574;SCN1A|P35498;ADRA1D|P25100;NOS3|P29474;MGAM|O43451;SHMT1|P…
CIDm00003345|SCHEMBL13525475	CACNA1A|O00555;FOS|P01100;BCHE|P06276;ADRA1D|P25100;MASP2|O00187;MGAM|O43451;ASIC3|Q9UHC3;GNRHR|P30968;OPRL1|P41146;CFB|P00751;GRIN2C|Q14957;CXCR4|P61073;IL2|P60568;F10|P00742;ATF2|P15336;HRH4|Q9H3N8;KLK7|P49862;HTR6|P50406;SLC4A4|Q9Y6R1;ADORA2B|P29275;SLC22A4|Q9H015;HTR7|P34969;LPA|P08519;OPRD1|P41143;FFAR4|Q5NUL3;ELANE|P08246;GLUD1|P00367;CCR5|P51681;PTGIR|P43119;CMA1|P23946;HTR5A|P47898;HTR2A|…
CIDm46209401|US8497274, 74	RAF1|P04049;BRAF|P15056;KDR|P35968;MAPK14|Q16539;SETD7|Q8WTS6;CHEK1|O14757;TEK|Q02763;GSK3B|P49841;FGFR3|P22607;ZFY|P08048;AURKB|Q96GD4
CIDm00000009|phosphorothioate inositol phosphate	SGPL1|O95470;ETFDH|Q16134;CEPT1|Q9Y6K0;UGDH|O60701;UMPS|P11172;PGD|P52209;MPL|P40238;SLC1A4|P43007;SLC1A3|P43003;SLC3A1|Q07837;HRAS|P01112;FOS|P01100;MYL6B|P14649;BCHE|P06276;NARS|O43776;ADRA1D|P25100;NFKB1|P19838;NDUFS8|O00217;GNRHR|P30968;GABRA4|P48169;EDN1|P05305;IL2|P60568;TH|P07101;PLCD1|P51178;CDIPT|O14735;SLC1A7|O00341;HTR7|P34969;AARS|P49588;CHDH|Q8NE62;LPL|P06858;HAO2|Q9NYQ3;FSHR|P23945;…
CIDm00000191|ZINC03201876	ETFDH|Q16134;TYR|P14679;RPL23|P62829;MYC|P01106;MAT2A|P31153;PRKACA|P17612;SLC4A7|Q9Y6M7;PARP1|P09874;IL13|P35225;GRM4|Q14833;PRMT1|Q99873;TK2|O00142;MTAP|Q13126;ADK|P55263;SLC1A3|P43003;ABCG1|P45844;SRPK2|P78362;NR3C1|P04150;HRAS|P01112;FOS|P01100;BCHE|P06276;MTHFR|P42898;CASP3|P42574;ADRA1D|P25100;NOS3|P29474;MGAM|O43451;SHMT1|P34896;ASIC3|Q9UHC3;GNRHR|P30968;RDH14|Q9HBH5;MCCC1|Q96RQ3;MT-CO2|P0…
CIDm00001177|ZINC08613151	TYR|P14679;MDH2|P40926;MYC|P01106;PTGR1|Q14914;UMPS|P11172;TK2|O00142;CTPS1|P17812;MT-CYB|P00156;NR3C1|P04150;GARS|P41250;TERT|O14746;CASP3|P42574;NDUFS8|O00217;FECH|P22830;MT-ND4L|P03901;MT-CO2|P00403;CYP2B6|P20813;UQCRC1|P31930;SARS|P49591;SNRPA|P09012;LIPT1|Q9Y234;KYNU|Q16719;TOP2B|Q02880;CYCS|P99999;DUT|P33316;MT-ND4|P03905;CYSLTR2|Q9NS75;DCTD|P32321;CRAT|P43155;AK4|P27144;SEC14L2|O76054;TP53…
CIDm00072466|CID9920268	FRK|P42685;UMPS|P11172;PARP1|P09874;MPL|P40238;IL13|P35225;GNPDA1|P46926;ATM|Q13315;NR3C1|P04150;JAK3|P52333;IFNG|P01579;TERT|O14746;WEE1|P30291;CASP3|P42574;MASP2|O00187;PTK6|Q13882;TGFBR2|P37173;CFB|P00751;CXCR4|P61073;GSTO1|P78417;IL2|P60568;F10|P00742;LDHC|P07864;BCL2L1|Q07817;KLK7|P49862;TH|P07101;CALR|P27797;TOP2B|Q02880;VEGFA|P15692;LPA|P08519;ELANE|P08246;COL1A1|P02452;ACE2|Q9BYF1;CD38|P2…
CIDm00101522|ZINC05879645	GPT|P24298;MLNR|O43193;GPT2|Q8TD30;ZFY|P08048
CIDm00002519|Caffeine-1-methyl-14C	DPEP1|P16444;PARP1|P09874;GRM4|Q14833;GNPDA1|P46926;ATM|Q13315;CYP11B2|P19099;ABCG1|P45844;NR3C1|P04150;GPT|P24298;FOS|P01100;ITPR3|Q14573;WEE1|P30291;CASP3|P42574;NARS|O43776;ADRA1D|P25100;NOS3|P29474;MGAM|O43451;GNRHR|P30968;CCT3|P49368;EDN1|P05305;OPRL1|P41146;CXCR4|P61073;GSTO1|P78417;CYP2B6|P20813;HRH4|Q9H3N8;CYP2J2|P51589;ADCY5|O95622;CYP1B1|Q16678;TH|P07101;P2RY12|Q9H244;PDE1A|P54750;HTR6|…
CIDm00023963|trichlorotitanium(1+) cyclopenta-2,4-dienide	MYC|P01106;GDF5|P43026;CD2|P06729;UMPS|P11172;GNPDA1|P46926;PDE10A|Q9Y233;STS|P08842;CLPP|Q16740;FCGR2A|P12318;HPSE|Q9Y251;IFNG|P01579;NOS3|P29474;MGAM|O43451;NDUFS8|O00217;KCNA10|Q16322;IL2|P60568;SNRPA|P09012;TOP2B|Q02880;VEGFA|P15692;ALPL|P05186;ALDH3A1|P30838;MT-ND4|P03905;ALKBH3|Q96Q83;COL1A1|P02452;GLUD1|P00367;NDUFAB1|O14561;ARPC4|P59998;TP53|P04637;TUFM|P49411;ENO2|P09104;TGFB1|P01137;CD3…
CIDm00003981|ZB016282	UGDH|O60701;ATP7B|P35670;FOS|P01100;RFK|Q969G6;ADRA1D|P25100;GLA|P06280;GNRHR|P30968;OPRL1|P41146;CXCR4|P61073;HSPA8|P11142;ECI2|O75521;BCL2L1|Q07817;HRH4|Q9H3N8;GMPS|P49915;SARS|P49591;HIBCH|Q6NVY1;LIPT1|Q9Y234;HTR6|P50406;HK1|P19367;ADORA2B|P29275;NAGA|P17050;HTR7|P34969;OPRD1|P41143;FFAR4|Q5NUL3;FKBP1A|P62942;CCR5|P51681;PTGIR|P43119;HTR5A|P47898;HTR2A|P28223;ADRA1B|P35368;HTR1D|P28221;OAZ3|Q9…
CIDm00003310|SCHEMBL2514265	SGPL1|O95470;MYC|P01106;CD2|P06729;PARP1|P09874;TUBG1|P23258;ATM|Q13315;PRKAB1|Q9Y478;CSNK1G2|P78368;NR3C1|P04150;HRAS|P01112;GPT|P24298;FOS|P01100;TERT|O14746;CASP3|P42574;PCSK1|P29120;GALE|Q14376;EGLN3|Q9H6Z9;RPS6KA4|O75676;CCT3|P49368;TUBB|P07437;TUBB4B|P68371;CXCR4|P61073;IL2|P60568;SKP1|P63208;TUBB2A|Q13885;F10|P00742;LDHC|P07864;ATF2|P15336;BCL2L1|Q07817;GMPS|P49915;SARS|P49591;AKT2|P31751;…
CIDm00083606|strontium;hydron	RPL23|P62829;FRK|P42685;PRKACA|P17612;SLC4A7|Q9Y6M7;MT-CYB|P00156;JAK3|P52333;KCNK2|O95069;MYL6B|P14649;MGAM|O43451;PTK6|Q13882;PCSK1|P29120;PLCD1|P51178;GRIA3|P42263;SLC4A4|Q9Y6R1;ALPL|P05186;SLC4A5|Q9BY07;SYK|P43405;MET|P08581;FURIN|P09958;MERTK|Q12866;LARS|Q9P2J5;SLC4A10|Q6U841;ACTR3|P61158;RPL37|P61927;APCS|P02743;AOC3|Q16853;GRIK2|Q13002;TNNC2|P02585;VAMP1|P23763;KCNH6|Q9H252;DAPK1|P53355;ER…
CIDm00001079|Transmetil (TN)	IDH1|O75874;ETFDH|Q16134;TYR|P14679;MYC|P01106;MAT2A|P31153;PPARA|Q07869;PTDSS2|Q9BVG9;PRMT1|Q99873;HPRT1|P00492;GPT|P24298;MTHFR|P42898;ME3|Q16798;PRKAG3|Q9UGI9;CASP3|P42574;SHMT1|P34896;DSTN|P60981;NNMT|P40261;IL2|P60568;SRM|P19623;BCAT2|O15382;KLK7|P49862;ADCY5|O95622;SNRPA|P09012;ALDH1L1|O75891;PDE1A|P54750;WARS|P23381;NR1H3|Q13133;CHDH|Q8NE62;PCMT1|P22061;PPAT|Q06203;GATM|P50440;POLK|Q9UBT6;…
CIDm00000681|72535-00-3	IL1A|P01583;TYR|P14679;TRPA1|O75762;FRK|P42685;SLC6A8|P48029;PARP1|P09874;GRM4|Q14833;OXCT2|Q9BYC2;SLC1A4|P43007;TK2|O00142;MTAP|Q13126;ADK|P55263;ATP7B|P35670;PDE10A|Q9Y233;CMAS|Q8NFW8;GRIN1|Q05586;ALDH2|P05091;SLC1A3|P43003;HPRT1|P00492;NR3C1|P04150;HRAS|P01112;JAK3|P52333;FOS|P01100;BCHE|P06276;SCN3B|Q9NY72;CHRNB4|P30926;CASP3|P42574;ADRA1D|P25100;NOS3|P29474;MASP2|O00187;GABRB3|P28472;PTK6|Q1…
CIDm03062316|SCHEMBL4236003	TRPA1|O75762;FRK|P42685;MDH2|P40926;MYC|P01106;SIK1|P57059;SLC1A4|P43007;ATM|Q13315;ALDH2|P05091;SLC16A6|O15403;CSNK1G2|P78368;HRAS|P01112;JAK3|P52333;KCNK2|O95069;IFNG|P01579;PTK2|Q05397;TERT|O14746;IGFBP7|Q16270;CASP3|P42574;PTK6|Q13882;NNMT|P40261;IL2|P60568;LDHC|P07864;BCL2L1|Q07817;A2M|P01023;CYP1B1|Q16678;IDH3B|O43837;VEGFA|P15692;VLDLR|P98155;PIK3R3|Q92569;DDR2|Q16832;LDHAL6B|Q9BYZ2;CD38|P…
CIDm00520535|superoxyde	IDH1|O75874;NPR2|P20594;IL1A|P01583;TYR|P14679;PTPN1|P18031;PPARA|Q07869;UMPS|P11172;PARP1|P09874;NR1H2|P55055;PLA2G2A|P14555;GRIN1|Q05586;MT-CYB|P00156;NR3C1|P04150;HRAS|P01112;FOS|P01100;BCHE|P06276;HPSE|Q9Y251;IFNG|P01579;RFK|Q969G6;HBB|P68871;PTK2|Q05397;CASP3|P42574;NOS3|P29474;RXRG|P48443;NCF1|P14598;EDN1|P05305;AMBP|P02760;IL2|P60568;LDHC|P07864;NDUFV1|P49821;BCL2L1|Q07817;IDH3B|O43837;CAL…
CIDm00003750|Irinotecan-d10 Hydrochloride	MYC|P01106;PPARA|Q07869;PARP1|P09874;ATM|Q13315;PRKAB1|Q9Y478;SLC3A1|Q07837;ARF4|P18085;NR3C1|P04150;HRAS|P01112;FOS|P01100;BCHE|P06276;HPSE|Q9Y251;WEE1|P30291;RAP2A|P10114;CASP3|P42574;NFKB1|P19838;PMS2|P54278;IL2|P60568;ADAM17|P78536;BCL2L1|Q07817;SARS|P49591;SLCO1B1|Q9Y6L6;SGK1|O00141;TOP2B|Q02880;VEGFA|P15692;ALPL|P05186;ARL5A|Q9Y689;VEGFB|P49765;TOP1MT|Q969P6;MET|P08581;TP53|P04637;IGF1|P050…
CIDm00010153|ZINC01665312	WEE1|P30291;CYP27A1|Q02318;PLA2G4A|P47712;ZFY|P08048
CIDm00492977|SCHEMBL7372830	FSHR|P23945;SLC47A2|Q86VL8;SLC47A1|Q96FL8;ZFY|P08048;LHCGR|P22888
CIDm00001023|dihydroxyphosphoryl hydrogen phosphate	NPR2|P20594;MMAA|Q8IVH4;PDE7B|Q9NP56;ETFDH|Q16134;CEPT1|Q9Y6K0;NPR3|P17342;QPRT|Q15274;MAT2A|P31153;PRKACA|P17612;UGDH|O60701;UMPS|P11172;PGD|P52209;POLE|Q07864;GNPDA1|P46926;TK2|O00142;MTAP|Q13126;PDE10A|Q9Y233;CMAS|Q8NFW8;ALDH2|P05091;LARS2|Q15031;HPRT1|P00492;YARS2|Q9Y2Z4;CD3E|P07766;RABGGTB|P53611;GARS|P41250;RFK|Q969G6;AKR1C2|P52895;TERT|O14746;AKR1C4|P17516;NARS|O43776;MGAM|O43451;ACSS2|Q9N…
CIDm00002353|SCHEMBL13799662	PTPN1|P18031;TRPA1|O75762;MAT2A|P31153;PPARA|Q07869;PARP1|P09874;PLA2G2A|P14555;SRPK2|P78362;GPT|P24298;BCHE|P06276;PRKAG3|Q9UGI9;TERT|O14746;CASP3|P42574;ADRA1D|P25100;NOS3|P29474;NFKB1|P19838;GRIN2C|Q14957;NDUFV1|P49821;BCL2L1|Q07817;CDIPT|O14735;PYCR1|P32322;LPL|P06858;SLC6A4|P31645;NDUFAB1|O14561;TOP1MT|Q969P6;TP53|P04637;NOS1|P29475;CRYZ|Q08257;ADRA1B|P35368;SLC25A5|P05141;UGT1A8|Q9HAW9;UGT2…
CIDm05280961|genistein-d(4)	IDH1|O75874;IL1A|P01583;IGF2R|P11717;MYC|P01106;PPARA|Q07869;UGDH|O60701;PARP1|P09874;NR1H2|P55055;MMP15|P51511;PLA2G2A|P14555;PRMT1|Q99873;SLC1A4|P43007;ATM|Q13315;S100G|P29377;GRIN1|Q05586;CTPS1|P17812;ABCG1|P45844;HPRT1|P00492;HRAS|P01112;FOS|P01100;BCHE|P06276;IFNG|P01579;AKR1C2|P52895;MTHFR|P42898;PTK2|Q05397;TERT|O14746;AKR1C4|P17516;CASP3|P42574;NOS3|P29474;MGAM|O43451;TPK1|Q9H3S4;PSMB3|P4…
CIDm00002153|SCHEMBL13384600	TYR|P14679;MYC|P01106;UMPS|P11172;IL13|P35225;CTPS1|P17812;IL2RA|P01589;YARS2|Q9Y2Z4;NR3C1|P04150;FOS|P01100;BCHE|P06276;IFNG|P01579;MTHFR|P42898;CHRNB4|P30926;CASP3|P42574;MASP2|O00187;GSTM2|P28161;LTC4S|Q16873;CFB|P00751;PDXK|O00764;F10|P00742;CYP2B6|P20813;KLK7|P49862;SARS|P49591;TH|P07101;PDE1A|P54750;SRR|Q9GZT4;ADORA2B|P29275;HTR7|P34969;CHDH|Q8NE62;ITGB2|P05107;LPL|P06858;LPA|P08519;ELANE|P…
CIDm00533669|SCHEMBL13770920	FMO1|Q01740;CYP2B6|P20813;BCAT2|O15382;CYP2J2|P51589;CYP1B1|Q16678;ALKBH3|Q96Q83;CYP1A2|P05177;PPIA|P62937;CYP2A13|Q16696;GLS2|Q9UI32;CYP1A1|P04798;YARS|P54577;CYP2C9|P11712;CYP2C8|P10632;MARS|P56192;KEAP1|Q14145;CYP2E1|P05181;HMGCL|P35914;CYP2C19|P33261;PPIF|P30405;PRDX6|P30041;BCAT1|P54687;KDM5D|Q9BY66;MARS2|Q96GW9;CYP2R1|Q6VVX0;ZFY|P08048;CYP21A2|P08686;CYP2A6|P11509;FMO3|P31513;RPL8|P62917;CY…
CIDm00004894|CID9906908	SGPL1|O95470;TRAPPC1|Q9Y5R8;PPARA|Q07869;CD2|P06729;SLC4A7|Q9Y6M7;IL13|P35225;NR1H2|P55055;POLE|Q07864;GADL1|Q6ZQY3;ALDH1A2|O94788;CMAS|Q8NFW8;ALDH2|P05091;ALDH9A1|P49189;NR3C1|P04150;IFNG|P01579;ME3|Q16798;SCN1A|P35498;NOS3|P29474;NFKB1|P19838;MASP2|O00187;NDUFS8|O00217;PCSK1|P29120;RXRG|P48443;DDAH2|O95865;IL2|P60568;LDHC|P07864;CRABP1|P29762;SARS|P49591;ALDH1L1|O75891;TRAPPC4|Q9Y296;CSAD|Q9Y60…
CIDm00000906|n-acetyl-d neuraminic acid	FGA|P02671;RPL23|P62829;CD2|P06729;UMPS|P11172;TUBG1|P23258;REG1A|P05451;GRM4|Q14833;CMAS|Q8NFW8;NR3C1|P04150;SLC25A18|Q9H1K4;GPT|P24298;PDE9A|O76083;FCGR2A|P12318;BCHE|P06276;CASP3|P42574;FST|P19883;EGLN3|Q9H6Z9;NEU1|Q99519;TUBB|P07437;GRIN2C|Q14957;TUBB4B|P68371;IL2|P60568;SKP1|P63208;TUBB2A|Q13885;GRM5|P41594;NEU2|Q9Y3R4;TOP2B|Q02880;CYCS|P99999;ALPL|P05186;DUT|P33316;NAGA|P17050;TUBA8|Q9NY65;…
CIDm00000783|p-Hydrogen	SGPL1|O95470;IDH1|O75874;PDE7B|Q9NP56;ETFDH|Q16134;CEPT1|Q9Y6K0;TYR|P14679;HSD17B4|P51659;QPRT|Q15274;NDUFA13|Q9P0J0;UQCRB|P14927;FRK|P42685;MDH2|P40926;MAT2A|P31153;FMO1|Q01740;PPARA|Q07869;PTGR1|Q14914;UGDH|O60701;UMPS|P11172;PARP1|P09874;PGD|P52209;ALDH1A2|O94788;GNPDA1|P46926;PLA2G2A|P14555;PRMT1|Q99873;TK2|O00142;ADK|P55263;ATP7B|P35670;PDE10A|Q9Y233;CMAS|Q8NFW8;CYP11B2|P19099;CTPS1|P17812;A…
CIDm00008117|zinc bis-glycol	SGPL1|O95470;IDH1|O75874;QPRT|Q15274;PTPN1|P18031;MDH2|P40926;SLC6A8|P48029;FMO1|Q01740;PRKACA|P17612;UMPS|P11172;PARP1|P09874;PGD|P52209;TUBG1|P23258;TRPM7|Q96QT4;GADL1|Q6ZQY3;ALDH1A2|O94788;GNPDA1|P46926;ATP7B|P35670;AK1|P00568;CMAS|Q8NFW8;CYP11B2|P19099;ALDH2|P05091;SLC3A1|Q07837;HPRT1|P00492;CLPP|Q16740;ALDH9A1|P49189;YARS2|Q9Y2Z4;GPT|P24298;JAK3|P52333;FOS|P01100;BCHE|P06276;RFK|Q969G6;PRKAG…
CIDm00002719|886U3H6UFF	IL1A|P01583;CACNA1A|O00555;MDH2|P40926;MYC|P01106;SIK1|P57059;CD2|P06729;PARP1|P09874;GADL1|Q6ZQY3;C4A|P0C0L4;ATM|Q13315;ATP7B|P35670;FOS|P01100;RABGGTB|P53611;FCGR2A|P12318;BCHE|P06276;IFNG|P01579;AKR1C2|P52895;PRKAG3|Q9UGI9;AKR1C4|P17516;CASP3|P42574;NOS3|P29474;LAP3|P28838;GSTM2|P28161;NCF1|P14598;MT-CO2|P00403;IL2|P60568;LDHC|P07864;CYP2B6|P20813;ECI2|O75521;BCL2L1|Q07817;GMPS|P49915;P2RY12|Q…
CIDm00061671|vanadic acid, trisodium salt	IL1A|P01583;PTPN1|P18031;MYC|P01106;PPARA|Q07869;UMPS|P11172;PARP1|P09874;ATM|Q13315;TK2|O00142;CTPS1|P17812;HPRT1|P00492;HRAS|P01112;JAK3|P52333;FOS|P01100;IFNG|P01579;PTK2|Q05397;CASP3|P42574;NOS3|P29474;MASP2|O00187;RPS6KA4|O75676;CFB|P00751;TUBB4B|P68371;GSTO1|P78417;IL2|P60568;SKP1|P63208;F10|P00742;MYH7|P12883;BCL2L1|Q07817;KLK7|P49862;SNRPA|P09012;AKT2|P31751;CLK1|P49759;SGK1|O00141;CYCS|P…
CIDm00433294|lithium-6(1+);chloride	MYC|P01106;UMPS|P11172;PLA2G2A|P14555;TK2|O00142;FOS|P01100;CASP3|P42574;NOS3|P29474;MGAM|O43451;GALE|Q14376;TGFBR2|P37173;CTSH|P09668;PDXK|O00764;GDNF|P39905;BCL2L1|Q07817;GMPS|P49915;SARS|P49591;TH|P07101;SNRPA|P09012;RHCG|Q9UBD6;VEGFA|P15692;ALPL|P05186;ARF6|P62330;SLC9A1|P19634;TACR3|P29371;PCMT1|P22061;PPAT|Q06203;CREB1|P16220;IMPA2|O14732;SELE|P16581;TP53|P04637;CD44|P16070;HTR2A|P28223;NOS…
CIDm00001001|	TYR|P14679;HSD17B4|P51659;ALDH1A2|O94788;CYP11B2|P19099;ALDH2|P05091;ALDH9A1|P49189;ADRA1D|P25100;MASP2|O00187;GNRHR|P30968;OPRL1|P41146;CFB|P00751;GCGR|P47871;CXCR4|P61073;F10|P00742;CYP2B6|P20813;HRH4|Q9H3N8;KLK7|P49862;CYP2J2|P51589;ADCY5|O95622;CYP1B1|Q16678;ALDH1L1|O75891;HTR6|P50406;ADORA2B|P29275;HTR7|P34969;ALDH3A1|P30838;LPA|P08519;OPRD1|P41143;FFAR4|Q5NUL3;CYP3A43|Q9HB55;ELANE|P08246;FS…
CIDm00002735|SCHEMBL267918	NPR2|P20594;IL1A|P01583;ETFDH|Q16134;QPRT|Q15274;MDH2|P40926;MYC|P01106;DPEP1|P16444;GDF5|P43026;PPARA|Q07869;UMPS|P11172;IL13|P35225;POLE|Q07864;S100G|P29377;CYP11B2|P19099;NR3C1|P04150;SLC25A18|Q9H1K4;HRAS|P01112;FOS|P01100;IFNG|P01579;MTHFR|P42898;TERT|O14746;CASP3|P42574;NOS3|P29474;MGAM|O43451;FECH|P22830;BAD|Q92934;RXRG|P48443;IL2|P60568;CYP2B6|P20813;BCL2L1|Q07817;CYP2J2|P51589;CYP1B1|Q166…
CIDm00439317|tri-mu-sulfido-mu3-sulfido-triiron(III)	ETFDH|Q16134;UQCRB|P14927;MDH2|P40926;STS|P08842;CLPP|Q16740;MT-CYB|P00156;IFNG|P01579;NOS3|P29474;NDUFS8|O00217;PCSK1|P29120;FECH|P22830;SIRT3|Q9NTG7;IDI1|Q13907;LDHC|P07864;NDUFV1|P49821;MYH7|P12883;SNRPA|P09012;SRR|Q9GZT4;TOP2B|Q02880;CYCS|P99999;SLC22A4|Q9H015;TFRC|P02786;MT-ND4|P03905;LDHAL6B|Q9BYZ2;FABP6|P51161;GSPT1|P15170;SLC25A20|O43772;CYB5A|P00167;FURIN|P09958;NOS1|P29475;ARSA|P15289;U…
CIDm00072385|nonoxynol-9 [nonylphenoxy polyethoxy ethanol]	HSD17B4|P51659;PRKACA|P17612;PGD|P52209;CA9|Q16790;LAP3|P28838;GLA|P06280;ITGB7|P26010;SLCO1B1|Q9Y6L6;NAGA|P17050;CHDH|Q8NE62;SLC15A2|Q16348;SULT2A1|Q06520;GAPDHS|O14556;TUFM|P49411;PRKAR2A|P13861;ALOX5|P09917;OAS1|P00973;TYMS|P04818;SLCO1B3|Q9NPD5;PRKAR1A|P10644;ABCC5|O15440;TXNRD1|Q16881;RRM2B|Q7LG56;CTSD|P07339;LCMT2|O60294;BCR|P11274;CACNA2D1|P54289;AFG3L2|Q9Y4W6;PKM|P14618;ABCC11|Q96J66;YARS…
CIDm70680603|CHEMBL2316893	MDH2|P40926;UGDH|O60701;NR1H2|P55055;CTPS1|P17812;CSNK1G2|P78368;RFK|Q969G6;PCSK1|P29120;RXRG|P48443;TPO|P07202;PMS2|P54278;NEU1|Q99519;TUBB|P07437;TUBB4B|P68371;PDXK|O00764;TUBB2A|Q13885;RDH5|Q92781;SRM|P19623;LDHC|P07864;ECI2|O75521;CDIPT|O14735;HIBCH|Q6NVY1;GRIA3|P42263;NR1H3|Q13133;ALDH3A1|P30838;LDHAL6B|Q9BYZ2;TUBB2B|Q9BVA1;GAPDHS|O14556;TOP1MT|Q969P6;FURIN|P09958;RXRA|P19793;RPL37|P61927;FA…
CIDm00003696|SS-4483	SLC6A8|P48029;FMO1|Q01740;PARP1|P09874;NR3C1|P04150;BCHE|P06276;CASP3|P42574;ADRA1D|P25100;MASP2|O00187;SLC6A13|Q9NSD5;GNRHR|P30968;OPRL1|P41146;CFB|P00751;SLC6A12|P48065;TUBB4B|P68371;CXCR4|P61073;KCND3|Q9UK17;F10|P00742;CYP2B6|P20813;HRH4|Q9H3N8;KLK7|P49862;UQCRC1|P31930;PLCD1|P51178;HTR6|P50406;ADORA2B|P29275;SLC6A9|P48067;HTR7|P34969;LPA|P08519;OPRD1|P41143;FFAR4|Q5NUL3;ELANE|P08246;SLC2A3|P1…
CIDm00061672|vanadate	PTPN1|P18031;FRK|P42685;MYC|P01106;UGDH|O60701;TUBG1|P23258;ATP7B|P35670;STS|P08842;ARF4|P18085;NR3C1|P04150;CA9|Q16790;FOS|P01100;PTK2|Q05397;CASP3|P42574;MASP2|O00187;MGAM|O43451;ATP1A4|Q13733;FST|P19883;ASIC3|Q9UHC3;CTSV|O60911;CTSF|Q9UBX1;TUBB|P07437;SCNN1D|P51172;CFB|P00751;CTSH|P09668;TUBB4B|P68371;GSTO1|P78417;TUBB2A|Q13885;HSPA8|P11142;F10|P00742;MYH7|P12883;KLK7|P49862;TOP2B|Q02880;VEGFA…
CIDm00000867|zirconiummalonat	MDH2|P40926;PTGR1|Q14914;UMPS|P11172;ALDH1A2|O94788;SLC7A9|P82251;SLC1A4|P43007;AK1|P00568;CYP11B2|P19099;ALDH2|P05091;SLC1A3|P43003;ALDH9A1|P49189;CSNK1G2|P78368;GPT|P24298;AKR1C2|P52895;PRKAG3|Q9UGI9;AKR1C4|P17516;MGAM|O43451;FST|P19883;PCSK1|P29120;CTSV|O60911;CTSF|Q9UBX1;CTSH|P09668;LDHC|P07864;NDUFV1|P49821;CYP2B6|P20813;ECI2|O75521;BCL2L1|Q07817;CYP2J2|P51589;UQCRC1|P31930;CYP1B1|Q16678;SAR…
CIDm00003385|FT-0695667	RPL23|P62829;MYC|P01106;PTGR1|Q14914;UMPS|P11172;PARP1|P09874;GRM4|Q14833;ATM|Q13315;TK2|O00142;MTAP|Q13126;ATP7B|P35670;CTPS1|P17812;IFNGR2|P38484;HPRT1|P00492;SLC16A6|O15403;NR3C1|P04150;HRAS|P01112;FOS|P01100;IFNG|P01579;MTHFR|P42898;PTK2|Q05397;TERT|O14746;CASP3|P42574;NFKB1|P19838;MASP2|O00187;RPS6KA4|O75676;MTHFD2|P13995;EDN1|P05305;PMS2|P54278;TUBB|P07437;CFB|P00751;CTSH|P09668;PDXK|O00764…
CIDm00000236|asparagine (d79n-beta2ar-rluc)	IDH1|O75874;IGF2R|P11717;TYR|P14679;HSD17B4|P51659;MYC|P01106;MAT2A|P31153;MCFD2|Q8NI22;PGD|P52209;PVR|P15151;OXCT2|Q9BYC2;CYP11B2|P19099;GRIN1|Q05586;CLPP|Q16740;NR3C1|P04150;HRAS|P01112;CA9|Q16790;GPT|P24298;BCHE|P06276;RFK|Q969G6;PRKAG3|Q9UGI9;CHRNB4|P30926;CASP3|P42574;NARS|O43776;MGAM|O43451;PSMB3|P49720;SHMT1|P34896;FECH|P22830;FFAR1|O14842;EGLN3|Q9H6Z9;MT-CO2|P00403;TUBB|P07437;CTSH|P09668…
CIDm00004920|CID9948776	IDH1|O75874;IL1A|P01583;TYR|P14679;NPR3|P17342;HSD17B4|P51659;SLC14A1|Q13336;MYC|P01106;MAT2A|P31153;GDF5|P43026;SLC19A2|O60779;PPARA|Q07869;UMPS|P11172;NR1H2|P55055;SLC1A4|P43007;S100G|P29377;CYP11B2|P19099;RBP7|Q96R05;SLC3A1|Q07837;ABCG1|P45844;SLC16A6|O15403;NR3C1|P04150;HRAS|P01112;PDE9A|O76083;FOS|P01100;MYL6B|P14649;HPSE|Q9Y251;GARS|P41250;AKR1C2|P52895;HBB|P68871;MTHFR|P42898;PTK2|Q05397;W…
CIDm05748835|V0980	RXRG|P48443;CYP2B6|P20813;CYP2J2|P51589;CYP1B1|Q16678;CYP1A2|P05177;RXRA|P19793;PPIA|P62937;PPIC|P45877;CYP2A13|Q16696;PPIG|Q13427;CAMK1G|Q96NX5;CYP1A1|P04798;ALAD|P13716;CYP2C9|P11712;CYP2C8|P10632;ESD|P10768;CDA|P32320;CYP2E1|P05181;HSPA5|P11021;ABCB8|Q9NUT2;CPE|P16870;CYP2C19|P33261;PPIF|P30405;CYP2R1|Q6VVX0;ZFY|P08048;CARS|P49589;TAP1|Q03518;CARS2|Q9HA77;PPIH|O43447;CYP21A2|P08686;CYP2A6|P115…
CIDm00002551|	NPR2|P20594;CHRNA9|Q9UGM1;NR1H2|P55055;CTPS1|P17812;CLPP|Q16740;ARF4|P18085;NR3C1|P04150;FOS|P01100;BCHE|P06276;ITPR3|Q14573;TERT|O14746;CHRNB4|P30926;NOS3|P29474;MASP2|O00187;GLA|P06280;RDH14|Q9HBH5;EDN1|P05305;CFB|P00751;F10|P00742;KLK7|P49862;TH|P07101;PLCD1|P51178;NR1H3|Q13133;HTR7|P34969;ARL5A|Q9Y689;LPL|P06858;LPA|P08519;ELANE|P08246;CHRNA10|Q9GZZ6;RDH8|Q9NYR8;HPGD|P15428;ROCK2|O75116;HSD11…
CIDm00000753|glycerol-d	SGPL1|O95470;IDH1|O75874;NPR2|P20594;MMAA|Q8IVH4;IL1A|P01583;ETFDH|Q16134;IGF2R|P11717;CEPT1|Q9Y6K0;TYR|P14679;NPR3|P17342;HSD17B4|P51659;PTPN1|P18031;SCARB1|Q8WTV0;UQCRB|P14927;FRK|P42685;CACNA1A|O00555;MDH2|P40926;MYC|P01106;DPEP1|P16444;MAT2A|P31153;FMO1|Q01740;PPARA|Q07869;PRKACA|P17612;MCFD2|Q8NI22;UGDH|O60701;UMPS|P11172;PARP1|P09874;PGD|P52209;TUBG1|P23258;IL13|P35225;POLE|Q07864;GADL1|Q6Z…
CIDm00003672|SCHEMBL12496413	IL1A|P01583;TRPM7|Q96QT4;NR1H2|P55055;NR3C1|P04150;BCHE|P06276;AKR1C2|P52895;NOS3|P29474;MASP2|O00187;TPO|P07202;CFB|P00751;IL2|P60568;HSPA8|P11142;F10|P00742;SLC7A2|P52569;KLK7|P49862;PSENEN|Q9NZ42;VEGFA|P15692;NR1H3|Q13133;APH1A|Q96BI3;SLC22A11|Q9NSA0;LPA|P08519;OPRD1|P41143;ELANE|P08246;HPGD|P15428;FKBP1A|P62942;GP1BA|P07359;CYP19A1|P11511;CMA1|P23946;HTR2A|P28223;CYP3A7|P24462;F7|P08709;NOS1|…
CIDm00014888|white arsenic	IL1A|P01583;RPL23|P62829;PTPN1|P18031;FRK|P42685;CACNB2|Q08289;SLC6A8|P48029;MYC|P01106;GABBR1|Q9UBS5;PPARA|Q07869;SLC44A1|Q8WWI5;PTGR1|Q14914;UGDH|O60701;PARP1|P09874;PGD|P52209;TUBG1|P23258;MPL|P40238;IL13|P35225;ALDH1A2|O94788;PRMT1|Q99873;ATM|Q13315;MTAP|Q13126;ALDH2|P05091;ALDH9A1|P49189;CA9|Q16790;FOS|P01100;BCHE|P06276;IFNG|P01579;GARS|P41250;AKR1C2|P52895;ITPR3|Q14573;TERT|O14746;WEE1|P30…
CIDm00000597|cytosine-1-beta-d	IDH1|O75874;MMAA|Q8IVH4;IGF2R|P11717;TYR|P14679;MYC|P01106;DPEP1|P16444;MAT2A|P31153;PPARA|Q07869;TUBG1|P23258;ATM|Q13315;TK2|O00142;MTAP|Q13126;ADK|P55263;ATP7B|P35670;CTPS1|P17812;HPRT1|P00492;MT-CYB|P00156;NR3C1|P04150;HRAS|P01112;GPT|P24298;HPSE|Q9Y251;MTHFR|P42898;TERT|O14746;NFKB1|P19838;NEIL1|Q96FI4;MT-ND4L|P03901;TPO|P07202;PMS2|P54278;TUBB|P07437;TUBB4B|P68371;IL2|P60568;TUBB2A|Q13885;UQ…
CIDm05289405|SSO	UMPS|P11172;ACYP2|P14621;ME3|Q16798;MGAM|O43451;SLC7A2|P52569;BCL2L1|Q07817;ADCY5|O95622;PCMT1|P22061;PPAT|Q06203;GCSH|P23434;GP1BA|P07359;PIPOX|Q9P0Z9;ADCY2|Q08462;UCKL1|Q9NWZ5;CELA1|Q9UNI1;LIAS|O43766;TXNRD1|Q16881;DLD|P09622;CTSD|P07339;DNMT1|P26358;TNFRSF1B|P20333;GCH1|P30793;MGAT1|P26572;YARS|P54577;PCBD1|P61457;TXNRD2|Q9NNW7;EPHX2|P34913;AIFM1|O95831;FAH|P16930;FARS2|O95363;UCK2|Q9BZX2;ME1|…
CIDm16217327|silver;copper(1+)	CA2|P00918;ZFY|P08048
CIDm00012550|CID7067445	FRK|P42685;MDH2|P40926;UMPS|P11172;CTPS1|P17812;CLPP|Q16740;MT-CYB|P00156;JAK3|P52333;FOS|P01100;AKR1C2|P52895;PRKAG3|Q9UGI9;AKR1C4|P17516;CASP3|P42574;NOS3|P29474;NDUFS8|O00217;PTK6|Q13882;RPS6KA4|O75676;MT-CO2|P00403;CTSF|Q9UBX1;SLC7A2|P52569;ATF2|P15336;COX5A|P20674;BCL2L1|Q07817;AKR1A1|P14550;AKT2|P31751;SGK1|O00141;CYCS|P99999;PRKCE|Q02156;POLK|Q9UBT6;SYK|P43405;CREB1|P16220;MET|P08581;TP53|…
CIDm05381226|CHEMBL1553026	SCARB1|Q8WTV0;UGDH|O60701;POLE|Q07864;ABCG1|P45844;CLPP|Q16740;NR3C1|P04150;HPSE|Q9Y251;IFNG|P01579;MASP2|O00187;CFB|P00751;F10|P00742;CYP2B6|P20813;BCL2L1|Q07817;KLK7|P49862;SLCO1B1|Q9Y6L6;WARS|P23381;TOP2B|Q02880;ALPL|P05186;LPA|P08519;CYP3A43|Q9HB55;ELANE|P08246;SMOX|Q9NWM0;SULT2A1|Q06520;LTA4H|P09960;CYP1A2|P05177;GSPT1|P15170;DHCR7|Q9UBM7;CMA1|P23946;TUFM|P49411;CYP3A7|P24462;F7|P08709;PRKAR…
CIDm00000768|prussic acid	TYR|P14679;MYC|P01106;FMO1|Q01740;CMAS|Q8NFW8;CYP11B2|P19099;MT-CYB|P00156;FOS|P01100;BCHE|P06276;HBB|P68871;IDO1|P14902;NOS3|P29474;MASP2|O00187;MGAM|O43451;GSTM2|P28161;COX6A2|Q02221;MT-CO2|P00403;CFB|P00751;MT-CO3|P00414;GSTO1|P78417;F10|P00742;CYP2B6|P20813;COX5A|P20674;BCL2L1|Q07817;KLK7|P49862;CYP2J2|P51589;CYP1B1|Q16678;CYCS|P99999;VEGFA|P15692;TFRC|P02786;ALDH3A1|P30838;LPA|P08519;CYP3A43…
CIDm00439494|fructose-13c6	PTPN1|P18031;SCARB1|Q8WTV0;MDH2|P40926;MYC|P01106;PPARA|Q07869;UMPS|P11172;PGD|P52209;MTAP|Q13126;RFK|Q969G6;MTHFR|P42898;PRKAG3|Q9UGI9;RAP2A|P10114;CASP3|P42574;NOS3|P29474;MASP2|O00187;BAD|Q92934;GALE|Q14376;TUBB|P07437;TUBB4B|P68371;GCGR|P47871;IL2|P60568;TUBB2A|Q13885;GRM5|P41594;LDHC|P07864;NDUFV1|P49821;HK1|P19367;CYCS|P99999;VEGFA|P15692;ALPL|P05186;DUT|P33316;CHDH|Q8NE62;TFRC|P02786;GCSH|…
CIDm00000892|inositol-d(6)	NPR2|P20594;IGF2R|P11717;HSD17B4|P51659;FRK|P42685;CACNA1A|O00555;UMPS|P11172;PGD|P52209;POLE|Q07864;SLC7A9|P82251;ADK|P55263;SLC3A1|Q07837;SLC16A6|O15403;JAK3|P52333;BCHE|P06276;ITPR3|Q14573;SCN1A|P35498;MASP2|O00187;PTK6|Q13882;GLA|P06280;CTSV|O60911;MTHFD2|P13995;SLC12A6|Q9UHW9;CFB|P00751;SLC6A12|P48065;CTSH|P09668;SLC12A4|Q9UP95;F10|P00742;SLC7A2|P52569;FABP3|P05413;KLK7|P49862;CDIPT|O14735;W…
CIDm00001150|[2,2-dideuterio-2-(1H-indol-3-yl)ethyl]amine	MYC|P01106;FMO1|Q01740;ALDH1A2|O94788;GRIN1|Q05586;ALDH2|P05091;ALDH9A1|P49189;ADRA1D|P25100;MASP2|O00187;GNRHR|P30968;NNMT|P40261;OPRL1|P41146;CFB|P00751;GRIN2C|Q14957;CXCR4|P61073;F10|P00742;HRH4|Q9H3N8;KLK7|P49862;ALDH1L1|O75891;WARS|P23381;HTR6|P50406;ADORA2B|P29275;HTR7|P34969;ALDH3A1|P30838;LPA|P08519;OPRD1|P41143;FFAR4|Q5NUL3;ELANE|P08246;MAOA|P21397;SLC6A4|P31645;CCR5|P51681;CYP1A2|P05177…
CIDm00003461|ZINC11616075	IL1A|P01583;MYC|P01106;DPEP1|P16444;PARP1|P09874;IL13|P35225;ATM|Q13315;TK2|O00142;ADK|P55263;HRAS|P01112;JAK3|P52333;IFNG|P01579;PTK2|Q05397;TERT|O14746;CASP3|P42574;EDN1|P05305;NNMT|P40261;NEU1|Q99519;CXCR4|P61073;IL2|P60568;ADAM17|P78536;BCL2L1|Q07817;A2M|P01023;AKT2|P31751;TOP2B|Q02880;CYCS|P99999;VEGFA|P15692;ALPL|P05186;VLDLR|P98155;ALDH3A1|P30838;SLC2A3|P11169;DCTD|P32321;AK4|P27144;MET|P0…
CIDm00518605|tricyclo[3.3.1.1(3,7)]tetraarsoxane	MYC|P01106;ALDH1A2|O94788;CMAS|Q8NFW8;ALDH2|P05091;ALDH9A1|P49189;CASP3|P42574;NCF1|P14598;MT-CO2|P00403;TUBB4B|P68371;MT-CO3|P00414;ALDH1L1|O75891;VEGFA|P15692;NAGA|P17050;ALDH3A1|P30838;TP53|P04637;CD44|P16070;FURIN|P09958;GPX6|P59796;MAPT|P10636;ACP1|P24666;MAPK8|P45983;PIK3C3|Q8NEB9;XIAP|P98170;CAT|P04040;SDHA|P31040;AKT1|P31749;GPX4|P36969;MAPKAPK2|P49137;ALDH4A1|P30038;ALDH3B2|P48448;ALDH3A…
CIDm00001115|CID9907067	IDH1|O75874;IL1A|P01583;TYR|P14679;SCARB1|Q8WTV0;UQCRB|P14927;MYC|P01106;PPARA|Q07869;UGDH|O60701;UMPS|P11172;PARP1|P09874;PRMT1|Q99873;ATM|Q13315;TK2|O00142;ATP7B|P35670;CMAS|Q8NFW8;SLC1A3|P43003;SLC3A1|Q07837;HPRT1|P00492;CLPP|Q16740;ARF4|P18085;MT-CYB|P00156;NR3C1|P04150;HRAS|P01112;FOS|P01100;BCHE|P06276;HPSE|Q9Y251;MTHFR|P42898;TERT|O14746;CASP3|P42574;NOS3|P29474;MGAM|O43451;GLA|P06280;ASIC…
CIDm23653048|AGN-PC-0OKDKM	ZFY|P08048;TPI1|P60174;VARS|P26640
CIDm11524144|AGN-PC-0682DN	IGF2R|P11717;FRK|P42685;GDF5|P43026;PPARA|Q07869;SLC7A9|P82251;ATM|Q13315;PRKAB1|Q9Y478;SRPK2|P78362;SLC16A6|O15403;MTHFR|P42898;CASP3|P42574;NOS3|P29474;PTK6|Q13882;TGFBR2|P37173;SLC12A6|Q9UHW9;SLC12A4|Q9UP95;SLC7A2|P52569;CDIPT|O14735;CLK1|P49759;SRR|Q9GZT4;SGK1|O00141;SLC22A11|Q9NSA0;SLC12A7|Q9Y666;SLC2A3|P11169;FKBP1A|P62942;TP53|P04637;RPS6KA1|Q15418;NTRK2|Q16620;SLC12A5|Q9H2X9;TGFB1|P01137;…
CIDm00003488|SCHEMBL13346803	PPARA|Q07869;NPPB|P16860;NR3C1|P04150;HBB|P68871;CASP3|P42574;ADRA1D|P25100;NOS3|P29474;MASP2|O00187;GABRB3|P28472;GNRHR|P30968;EDN1|P05305;OPRL1|P41146;CFB|P00751;CXCR4|P61073;GSTO1|P78417;F10|P00742;GABRR1|P24046;HRH4|Q9H3N8;KLK7|P49862;SLCO1B1|Q9Y6L6;CLK1|P49759;HTR6|P50406;ADORA2B|P29275;HTR7|P34969;LPA|P08519;OPRD1|P41143;FFAR4|Q5NUL3;ELANE|P08246;CCR5|P51681;TOP1MT|Q969P6;PTGIR|P43119;CMA1|…
CIDm03086686|SCHEMBL6034442	FRK|P42685;CACNA1A|O00555;MYC|P01106;SRPK2|P78362;CSNK1G2|P78368;HRAS|P01112;CA9|Q16790;GPT|P24298;JAK3|P52333;PTK2|Q05397;CASP3|P42574;NOS3|P29474;PTK6|Q13882;ROCK1|Q13464;RPS6KA4|O75676;PDXK|O00764;IL2|P60568;ADAM17|P78536;CLK1|P49759;SGK1|O00141;VEGFA|P15692;RORA|P35398;ROCK2|O75116;VEGFB|P49765;SYK|P43405;MET|P08581;TP53|P04637;FURIN|P09958;IGF1|P05019;RPS6KA1|Q15418;MERTK|Q12866;NOS1|P29475;…
CIDm00004332|d,n-acetyl-leucyl leucyl-norleucinal	ETFDH|Q16134;NR1H2|P55055;AK1|P00568;CYP11B2|P19099;ABCG1|P45844;CASP3|P42574;CTSF|Q9UBX1;SKP1|P63208;CYP2B6|P20813;BCL2L1|Q07817;GMPS|P49915;CYP2J2|P51589;CYP1B1|Q16678;SRR|Q9GZT4;NR1H3|Q13133;ATF5|Q9Y2D1;SLC9A1|P19634;CYP3A43|Q9HB55;GP1BA|P07359;CREB1|P16220;CYP19A1|P11511;CYP1A2|P05177;AK4|P27144;CYP26A1|O43174;TP53|P04637;CYP3A7|P24462;CAPN1|P07384;PSMA1|P25786;AK2|P54819;HMGCR|P04035;CMPK1|P…
CIDm09804991|givinostat	MYC|P01106;MAT2A|P31153;UMPS|P11172;PARP1|P09874;ATM|Q13315;NR3C1|P04150;HRAS|P01112;FOS|P01100;GARS|P41250;CASP3|P42574;HDAC8|Q9BY41;NNMT|P40261;SIRT3|Q9NTG7;IL2|P60568;GDNF|P39905;BCL2L1|Q07817;HDAC5|Q9UQL6;CALR|P27797;TOP2B|Q02880;CYCS|P99999;VEGFA|P15692;ADAMTS4|O75173;CREB1|P16220;TOP1MT|Q969P6;TP53|P04637;PGR|P06401;RARB|P10826;PRKAR2A|P13861;ALOX5|P09917;UGT1A8|Q9HAW9;HDAC4|P56524;UGT2B4|P…
CIDm00002561|SCHEMBL2799257	IL1A|P01583;PPARA|Q07869;IL13|P35225;IL2RA|P01589;NR3C1|P04150;BCHE|P06276;IFNG|P01579;MASP2|O00187;RDH14|Q9HBH5;HSD17B6|O14756;CFB|P00751;IL2|P60568;F10|P00742;RDH5|Q92781;SRM|P19623;BCAT2|O15382;KLK7|P49862;UQCRC1|P31930;SLCO1B1|Q9Y6L6;VEGFA|P15692;LPA|P08519;SLC15A2|Q16348;ELANE|P08246;RDH8|Q9NYR8;HPGD|P15428;HSD11B1|P28845;CCR5|P51681;LTA4H|P09960;CMA1|P23946;GPX6|P59796;F7|P08709;F11|P03951;…
CIDm00253547|Nk 154183b	PPP3R1|P63098;ZFY|P08048
CIDm00078165|{2-[n-morpholino]ethanesulfonic acid}hydrate	NPR2|P20594;NPR3|P17342;FRK|P42685;MDH2|P40926;FMO1|Q01740;UMPS|P11172;PGD|P52209;TUBG1|P23258;IL13|P35225;REG1A|P05451;POLE|Q07864;GRM4|Q14833;ALDH1A2|O94788;CMAS|Q8NFW8;CYP11B2|P19099;ALDH2|P05091;SLC3A1|Q07837;HPRT1|P00492;ALDH9A1|P49189;JAK3|P52333;RABGGTB|P53611;BCHE|P06276;ME3|Q16798;NOS3|P29474;MGAM|O43451;PTK6|Q13882;PSMB3|P49720;PSMB8|P28062;NEU1|Q99519;TUBB|P07437;SIRT3|Q9NTG7;TUBB4B|P6…
CIDm46174157|KSS	MAT2A|P31153;MT-ND4L|P03901;NDUFV1|P49821;SERPINA5|P05154;PYCR1|P32322;MT-ND4|P03905;NDUFAB1|O14561;SLC19A3|Q9BZV2;CA12|O43570;ENO2|P09104;RPL37|P61927;SERPINA1|P01009;SERPINB3|P29508;MT-ND5|P03915;RRM2B|Q7LG56;FBP1|P09467;RPSA|P08865;TXNRD2|Q9NNW7;EPHX2|P34913;SERPINB2|P05120;NDUFS4|O43181;SERPINA6|P08185;ENO3|P13929;SERPINB6|P35237;MAT1A|Q00266;ADI1|Q9BV57;HDAC3|O15379;SOD1|P00441;DGUOK|Q16854;…
CIDm00000238|CID9827664	IDH1|O75874;NPR2|P20594;MMAA|Q8IVH4;IL1A|P01583;PDE7B|Q9NP56;NPR3|P17342;RPL23|P62829;QPRT|Q15274;PTPN1|P18031;TRPA1|O75762;SCARB1|Q8WTV0;FRK|P42685;CACNA1A|O00555;SLC6A8|P48029;MYC|P01106;DPEP1|P16444;MAT2A|P31153;GDF5|P43026;SIK1|P57059;SLC19A2|O60779;PPARA|Q07869;PRKACA|P17612;SLC44A1|Q8WWI5;UMPS|P11172;PARP1|P09874;PGD|P52209;TUBG1|P23258;TRPM7|Q96QT4;IL13|P35225;POLE|Q07864;ALDH1A2|O94788;PL…
CIDm00011907|{[3-(4-cyano-phenyl)-4-hydroxy	ADK|P55263;TOP1MT|Q969P6;AOX1|Q06278;GAA|P10253;CYB5R1|Q9UHQ9;XDH|P47989;ADRB1|P08588;PFAS|O15067;PPP2R1A|P30153;CYB5R3|P00387;HMGB1|P09429;TOP1|P11387;ZFY|P08048;NADSYN1|Q6IA69;ATIC|P31939
CIDm00003903|SCHEMBL11399380	TYR|P14679;OXCT2|Q9BYC2;NR3C1|P04150;FOS|P01100;CD3E|P07766;BCHE|P06276;NARS|O43776;ADRA1D|P25100;LAP3|P28838;GNRHR|P30968;OPRL1|P41146;TUBB|P07437;TUBB4B|P68371;CXCR4|P61073;TUBB2A|Q13885;HRH4|Q9H3N8;GMPS|P49915;TH|P07101;GRIA3|P42263;PSENEN|Q9NZ42;HTR6|P50406;ADORA2B|P29275;HTR7|P34969;TFRC|P02786;PPAT|Q06203;OPRD1|P41143;FFAR4|Q5NUL3;TUBB2B|Q9BVA1;CCR5|P51681;CREB1|P16220;CRAT|P43155;PTGIR|P43…
CIDm00003821|690G0D6V8H	IL1A|P01583;PPARA|Q07869;IL13|P35225;CYP11B2|P19099;GRIN1|Q05586;HPRT1|P00492;NR3C1|P04150;FOS|P01100;BCHE|P06276;IFNG|P01579;CASP3|P42574;NOS3|P29474;MASP2|O00187;GABRB3|P28472;ASIC3|Q9UHC3;ROCK1|Q13464;TUBB|P07437;SCNN1D|P51172;CFB|P00751;GRIN2C|Q14957;TUBB4B|P68371;CXCR4|P61073;IL2|P60568;TUBB2A|Q13885;HSPA8|P11142;F10|P00742;GRM5|P41594;GDNF|P39905;CYP2B6|P20813;KLK7|P49862;CYP2J2|P51589;CYP1…
CIDm05359264|ZBNARPCCDMHDDV-UHFFFAOYSA-N	IDH1|O75874;NPR2|P20594;IL1A|P01583;NPR3|P17342;PTPN1|P18031;SCARB1|Q8WTV0;MYC|P01106;PARP1|P09874;IL13|P35225;PRMT1|Q99873;SLC1A4|P43007;ATM|Q13315;ATP7B|P35670;SLC1A3|P43003;IL2RA|P01589;HPRT1|P00492;HRAS|P01112;FOS|P01100;IFNG|P01579;TERT|O14746;CASP3|P42574;NOS3|P29474;CXCR4|P61073;IL2|P60568;SKP1|P63208;LDHC|P07864;BCL2L1|Q07817;ADCY5|O95622;SNRPA|P09012;SLC1A7|O00341;WARS|P23381;HK1|P19367;…
CIDm00005538|SCHEMBL12494512	IDH1|O75874;IL1A|P01583;ETFDH|Q16134;IGF2R|P11717;TYR|P14679;RPL23|P62829;RBP3|P10745;SCARB1|Q8WTV0;NDUFA13|Q9P0J0;CACNA1A|O00555;SLC6A8|P48029;MYC|P01106;MAT2A|P31153;GABBR1|Q9UBS5;PPARA|Q07869;CD2|P06729;MCFD2|Q8NI22;SLC44A1|Q8WWI5;PTGR1|Q14914;PARP1|P09874;PGD|P52209;NPPB|P16860;IL13|P35225;NR1H2|P55055;ALDH1A2|O94788;MMP15|P51511;PLA2G2A|P14555;OXCT2|Q9BYC2;PRMT1|Q99873;CACNB1|Q02641;ATM|Q133…
CIDm00003733|3B3-055525	CEPT1|Q9Y6K0;FRK|P42685;MYC|P01106;CD2|P06729;IL13|P35225;IL2RA|P01589;HPRT1|P00492;JAK3|P52333;FOS|P01100;CD3E|P07766;IFNG|P01579;ITPR3|Q14573;TERT|O14746;NOS3|P29474;NFKB1|P19838;PTK6|Q13882;LAP3|P28838;CD1D|P15813;CXCR4|P61073;IL2|P60568;LDHC|P07864;TH|P07101;CALR|P27797;DUT|P33316;LPL|P06858;CD38|P28907;SYK|P43405;CCR5|P51681;TOP1MT|Q969P6;SCYL1|Q96KG9;MET|P08581;CD44|P16070;PADI4|Q9UM07;IFNA…
CIDm00000869|SCHEMBL13461519	SCARB1|Q8WTV0;PPARA|Q07869;MT-CYB|P00156;NDUFS8|O00217;MT-CO2|P00403;LGALS2|P05162;ADCY5|O95622;TOP2B|Q02880;CHDH|Q8NE62;PPAT|Q06203;LPL|P06858;MT-ND4|P03905;GP1BA|P07359;GLUD1|P00367;CRAT|P43155;NDUFAB1|O14561;SLC25A20|O43772;PCCB|P05166;FADS1|O60427;FASN|P49327;IRS1|P35568;PSPH|P78330;LEPR|P48357;EBP|Q15125;CAD|P27708;AKT1|P31749;ACADM|P11310;GM2A|P17900;TSTA3|Q13630;NDUFS3|O75489;PC|P11498;PCC…
CIDm00000174|methanol/methanol-d1	SGPL1|O95470;IDH1|O75874;ETFDH|Q16134;TYR|P14679;HSD17B4|P51659;QPRT|Q15274;PTPN1|P18031;MDH2|P40926;MYC|P01106;DPEP1|P16444;MAT2A|P31153;PPARA|Q07869;PRKACA|P17612;PTGR1|Q14914;UGDH|O60701;UMPS|P11172;PARP1|P09874;PGD|P52209;POLE|Q07864;GADL1|Q6ZQY3;ALDH1A2|O94788;GNPDA1|P46926;OXCT2|Q9BYC2;MTAP|Q13126;ADK|P55263;PDE10A|Q9Y233;CMAS|Q8NFW8;CYP11B2|P19099;ALDH2|P05091;SLC3A1|Q07837;STS|P08842;ABCG…
CIDm00060146|SCHEMBL13291483	PGD|P52209;ATM|Q13315;ABCG1|P45844;CA9|Q16790;GPT|P24298;ADRA1D|P25100;FST|P19883;GNRHR|P30968;CTSF|Q9UBX1;OPRL1|P41146;CFB|P00751;ABCA3|Q99758;CXCR4|P61073;HRH4|Q9H3N8;GMPS|P49915;UQCRC1|P31930;HTR6|P50406;ALPL|P05186;ADORA2B|P29275;HTR7|P34969;GCDH|Q92947;OPRD1|P41143;FFAR4|Q5NUL3;CCR5|P51681;GSPT1|P15170;PTGIR|P43119;TP53|P04637;HTR5A|P47898;CA12|O43570;HTR2A|P28223;GSTZ1|O43708;ADRA1B|P35368;…
CIDm91667408|2KB	CACNA1A|O00555;MYC|P01106;MAT2A|P31153;UMPS|P11172;POLE|Q07864;MTHFR|P42898;TERT|O14746;NARS|O43776;GALE|Q14376;DSTN|P60981;MYH7|P12883;BCL2L1|Q07817;TH|P07101;SNRPA|P09012;TOP2B|Q02880;CHDH|Q8NE62;FSHR|P23945;CEACAM5|P06731;CREB1|P16220;TOP1MT|Q969P6;SLC25A20|O43772;AGT|P01019;PSMA1|P25786;AK2|P54819;UCKL1|Q9NWZ5;TSPO|P30536;GGPS1|O95749;CD9|P21926;CTH|P32929;MYH11|P35749;CAD|P27708;SLC29A2|Q145…
CIDm00102399|alpha-D-Galp-(1->6)-alpha-D-Galp-(1->6)-D-Glu	IGF2R|P11717;MDH2|P40926;MYC|P01106;GDF5|P43026;SLC4A7|Q9Y6M7;IL13|P35225;NR3C1|P04150;HRAS|P01112;FOS|P01100;BCHE|P06276;HPSE|Q9Y251;IFNG|P01579;CASP3|P42574;NOS3|P29474;MASP2|O00187;CFB|P00751;CXCR4|P61073;IL2|P60568;F10|P00742;LDHC|P07864;KLK7|P49862;TH|P07101;TOP2B|Q02880;CYCS|P99999;VEGFA|P15692;ALPL|P05186;ADORA2B|P29275;ATF5|Q9Y2D1;DUT|P33316;TFRC|P02786;GCSH|P23434;LPA|P08519;ELANE|P08246…
CIDm00000389|ornithine-d	RPL23|P62829;MYC|P01106;IL13|P35225;SLC7A9|P82251;MTAP|Q13126;SLC3A1|Q07837;GPT|P24298;IDO1|P14902;ADRA1D|P25100;NOS3|P29474;SAR1B|Q9Y6B6;GNRHR|P30968;HDAC8|Q9BY41;FFAR1|O14842;MCCC1|Q96RQ3;EDN1|P05305;MT-CO3|P00414;GCGR|P47871;GRM5|P41594;SLC7A2|P52569;SRM|P19623;LDHC|P07864;GDNF|P39905;BCAT2|O15382;TH|P07101;PYCR1|P32322;SLC6A9|P48067;TACR3|P29371;GATM|P50440;SMOX|Q9NWM0;CYSLTR2|Q9NS75;SLC6A1|P…
CIDm00000795|imidazolyl-d	TYR|P14679;UQCRB|P14927;MYC|P01106;TUBG1|P23258;TK2|O00142;AK1|P00568;CYP11B2|P19099;STS|P08842;MT-CYB|P00156;NR3C1|P04150;CA9|Q16790;MTHFR|P42898;CASP3|P42574;MASP2|O00187;MGAM|O43451;LAP3|P28838;GLA|P06280;FECH|P22830;CTSV|O60911;AADAT|Q8N5Z0;MTHFD2|P13995;TPO|P07202;CTSF|Q9UBX1;TUBB|P07437;CFB|P00751;IDI1|Q13907;TUBB4B|P68371;PDXK|O00764;GSTO1|P78417;TUBB2A|Q13885;F10|P00742;ADAM17|P78536;MYH7…
CIDm00006468|sernylan	NPR3|P17342;SCARB1|Q8WTV0;TUBG1|P23258;IL13|P35225;ATP7B|P35670;GRIN1|Q05586;IFNGR2|P38484;ALDH2|P05091;HRAS|P01112;FOS|P01100;BCHE|P06276;IFNG|P01579;NFKB1|P19838;MASP2|O00187;PSMB3|P49720;CFB|P00751;GRIN2C|Q14957;CXCR4|P61073;GSTO1|P78417;F10|P00742;GRM5|P41594;HTR3E|A5X5Y0;ADAM17|P78536;CYP2B6|P20813;BCL2L1|Q07817;KLK7|P49862;CYP1B1|Q16678;TH|P07101;HDAC5|Q9UQL6;SRR|Q9GZT4;VEGFA|P15692;LPA|P08…
CIDm46907787|W-5859	IDH1|O75874;MYC|P01106;IL2|P60568;BCL2L1|Q07817;TFRC|P02786;GLS|O94925;PSAP|P07602;CHIT1|Q13231;GLS2|Q9UI32;CCNA2|P20248;MGMT|P16455;CDK9|P50750;IL17A|Q16552;IDH2|P48735;AR|P10275;ZFY|P08048;BCL2|P10415;HLCS|P50747
CIDm00442783|SCHEMBL6727006	IL1A|P01583;TYR|P14679;PTPN1|P18031;TRPA1|O75762;MYC|P01106;SIK1|P57059;PPARA|Q07869;PTGR1|Q14914;PARP1|P09874;POLE|Q07864;ATM|Q13315;STS|P08842;ABCG1|P45844;HPRT1|P00492;HRAS|P01112;JAK3|P52333;FOS|P01100;KCNK2|O95069;BCHE|P06276;MTHFR|P42898;PRKAG3|Q9UGI9;TERT|O14746;IDO1|P14902;IGFBP7|Q16270;CASP3|P42574;SCN1A|P35498;NOS3|P29474;NFKB1|P19838;MASP2|O00187;BAD|Q92934;KCNA10|Q16322;CTSV|O60911;RD…
CIDm11020241|SCHEMBL11555670	IDH1|O75874;MMAA|Q8IVH4;TYR|P14679;MT-CYB|P00156;CA9|Q16790;GARS|P41250;CASP3|P42574;NARS|O43776;NOS3|P29474;MGAM|O43451;NDUFS8|O00217;PCSK1|P29120;EGLN3|Q9H6Z9;MTHFD2|P13995;TPO|P07202;MT-CO3|P00414;GCGR|P47871;GSTO1|P78417;LDHC|P07864;NDUFV1|P49821;BCAT2|O15382;TH|P07101;WARS|P23381;CYCS|P99999;VEGFA|P15692;ALPL|P05186;AARS|P49588;LPL|P06858;LPA|P08519;ALKBH3|Q96Q83;SULT1A1|P50225;COL1A1|P02452…
CIDm00010461|CID10702120	IL1A|P01583;TRPA1|O75762;PARP1|P09874;GNPDA1|P46926;SLC1A4|P43007;ATM|Q13315;SLC1A3|P43003;BCHE|P06276;CASP3|P42574;FST|P19883;BAD|Q92934;EDN1|P05305;HSPA8|P11142;ADAM17|P78536;SLC1A7|O00341;KYNU|Q16719;WARS|P23381;CYCS|P99999;S100P|P25815;PPAT|Q06203;ALDH3A1|P30838;HSD11B1|P28845;TP53|P04637;RPS6KA1|Q15418;PRKAR2A|P13861;TGFB1|P01137;SLC1A1|P43005;FOLR1|P15328;POLE2|P56282;TNF|P01375;PAICS|P2223…
CIDm00000314|FT-0665428	ETFDH|Q16134;CEPT1|Q9Y6K0;TYR|P14679;RPL23|P62829;TRPA1|O75762;UMPS|P11172;PGD|P52209;AK1|P00568;CMAS|Q8NFW8;HBB|P68871;NFKB1|P19838;MT-CO3|P00414;CDIPT|O14735;IDH3B|O43837;KYNU|Q16719;SRR|Q9GZT4;HAO2|Q9NYQ3;DCTD|P32321;AK4|P27144;NT5C2|P49902;FURIN|P09958;RNASE4|P34096;RPL37|P61927;OAS1|P00973;AK2|P54819;HMGCR|P04035;UCKL1|Q9NWZ5;CMPK1|P30085;SMPD1|P17405;CAD|P27708;RRM2B|Q7LG56;OPRM1|P35372;RSL…
CIDm00000573|neo U-	TYR|P14679;SCARB1|Q8WTV0;PPARA|Q07869;ALDH1A2|O94788;RBP7|Q96R05;MT-CYB|P00156;HRAS|P01112;BCHE|P06276;MTHFR|P42898;RAP2A|P10114;MASP2|O00187;MGAM|O43451;FECH|P22830;GSTM2|P28161;CFB|P00751;CTSH|P09668;CXCR4|P61073;F10|P00742;RDH5|Q92781;CYP2B6|P20813;KLK7|P49862;CRABP1|P29762;CYP1B1|Q16678;SLCO1B1|Q9Y6L6;TOP2B|Q02880;LPL|P06858;LPA|P08519;CYP3A43|Q9HB55;ELANE|P08246;COL1A1|P02452;GAPDHS|O14556;C…
CIDm00004946|s-propranolol	CACNA1A|O00555;MDH2|P40926;TK2|O00142;CYP11B2|P19099;SLC3A1|Q07837;ABCG1|P45844;NR3C1|P04150;FOS|P01100;BCHE|P06276;CASP3|P42574;ADRA1D|P25100;MASP2|O00187;MGAM|O43451;GNRHR|P30968;OPRL1|P41146;CFB|P00751;ABCA3|Q99758;CXCR4|P61073;F10|P00742;CYP2B6|P20813;BCL2L1|Q07817;HRH4|Q9H3N8;KLK7|P49862;CYP2J2|P51589;CYP1B1|Q16678;TH|P07101;HTR6|P50406;VEGFA|P15692;ADORA2B|P29275;SLC22A4|Q9H015;HTR7|P34969;…
CIDm00003961|SCHEMBL14169596	NPR2|P20594;NPR3|P17342;MYC|P01106;CYP11B2|P19099;FOS|P01100;NARS|O43776;ADRA1D|P25100;NOS3|P29474;NFKB1|P19838;GNRHR|P30968;TGFBR2|P37173;RPS6KA4|O75676;NCF1|P14598;EDN1|P05305;AMBP|P02760;OPRL1|P41146;CXCR4|P61073;MYH7|P12883;HRH4|Q9H3N8;SLCO1B1|Q9Y6L6;AKT2|P31751;HTR6|P50406;SGK1|O00141;VEGFA|P15692;ADORA2B|P29275;HTR7|P34969;OPRD1|P41143;FFAR4|Q5NUL3;PRKCE|Q02156;ELANE|P08246;ACE2|Q9BYF1;CCR5…
CIDm00001153|tyrosine t23g7	ETFDH|Q16134;TYR|P14679;PTPN1|P18031;MYC|P01106;UGDH|O60701;TUBG1|P23258;POLE|Q07864;PVR|P15151;OXCT2|Q9BYC2;ATM|Q13315;TK2|O00142;CLPP|Q16740;SRPK2|P78362;YARS2|Q9Y2Z4;NR3C1|P04150;HRAS|P01112;GPT|P24298;JAK3|P52333;FOS|P01100;VCP|P55072;GARS|P41250;PTK2|Q05397;WEE1|P30291;CASP3|P42574;NARS|O43776;PCSK1|P29120;PSMB3|P49720;ROCK1|Q13464;AADAT|Q8N5Z0;TPO|P07202;TUBB|P07437;HGS|O14964;IDI1|Q13907;T…
CIDm00002771|UNII-I1E9D14F36	SLC6A8|P48029;PARP1|P09874;TK2|O00142;NR3C1|P04150;GPT|P24298;BCHE|P06276;CASP3|P42574;ADRA1D|P25100;MASP2|O00187;SLC6A13|Q9NSD5;GNRHR|P30968;OPRL1|P41146;CFB|P00751;SLC6A12|P48065;CXCR4|P61073;F10|P00742;HRH4|Q9H3N8;KLK7|P49862;CYP2J2|P51589;CYP1B1|Q16678;GRIA3|P42263;HTR6|P50406;ADORA2B|P29275;GRIK4|Q16099;SLC6A9|P48067;HTR7|P34969;APH1A|Q96BI3;LPA|P08519;OPRD1|P41143;FFAR4|Q5NUL3;ELANE|P08246;…
CIDm00002244|deuterio 2-acetyloxybenzoate	IL1A|P01583;FGA|P02671;IGF2R|P11717;SCARB1|Q8WTV0;MYC|P01106;PPARA|Q07869;PARP1|P09874;NPPB|P16860;IL13|P35225;NR1H2|P55055;PLA2G2A|P14555;ATM|Q13315;SLC3A1|Q07837;NR3C1|P04150;HRAS|P01112;FOS|P01100;BCHE|P06276;IFNG|P01579;AKR1C2|P52895;MTHFR|P42898;TERT|O14746;CASP3|P42574;NARS|O43776;NOS3|P29474;NFKB1|P19838;MASP2|O00187;PCSK1|P29120;BAD|Q92934;LTC4S|Q16873;TPO|P07202;MT-CO2|P00403;AMBP|P02760…
CIDm00024293|cesium-143	RPL23|P62829;TRPA1|O75762;CACNA1A|O00555;MYC|P01106;UMPS|P11172;TRPM7|Q96QT4;TK2|O00142;MTAP|Q13126;ADK|P55263;GRIN1|Q05586;MT-CYB|P00156;NR3C1|P04150;KCNK2|O95069;HBB|P68871;MTHFR|P42898;PRKAG3|Q9UGI9;SCN1A|P35498;NARS|O43776;MGAM|O43451;PCSK1|P29120;ASIC3|Q9UHC3;KCNA10|Q16322;DSTN|P60981;PMS2|P54278;KCND3|Q9UK17;CDIPT|O14735;AKR1A1|P14550;GRIA3|P42263;CALR|P27797;TOP2B|Q02880;ALPL|P05186;ADORA2…
CIDm00000679|trideuterio(methylsulfinyl)methane	IL1A|P01583;TYR|P14679;PTPN1|P18031;TRPA1|O75762;SCARB1|Q8WTV0;MDH2|P40926;MYC|P01106;PPARA|Q07869;PRKACA|P17612;UMPS|P11172;PARP1|P09874;IL13|P35225;NR1H2|P55055;C4A|P0C0L4;PLA2G2A|P14555;OXCT2|Q9BYC2;ATM|Q13315;TK2|O00142;MTAP|Q13126;ADK|P55263;PDE10A|Q9Y233;GRIN1|Q05586;HPRT1|P00492;CLPP|Q16740;YARS2|Q9Y2Z4;CSNK1G2|P78368;NR3C1|P04150;HRAS|P01112;JAK3|P52333;FOS|P01100;RABGGTB|P53611;BCHE|P062…
CIDm00002726|CHLORPROMAZINE-D3	FGA|P02671;FMO1|Q01740;GADL1|Q6ZQY3;ALDH1A2|O94788;AK1|P00568;ALDH2|P05091;SLC3A1|Q07837;ABCG1|P45844;HPRT1|P00492;ALDH9A1|P49189;BCHE|P06276;ADRA1D|P25100;MASP2|O00187;MGAM|O43451;GNRHR|P30968;AADAT|Q8N5Z0;OPRL1|P41146;CFB|P00751;ABCA3|Q99758;CXCR4|P61073;SKP1|P63208;F10|P00742;SRM|P19623;HTR3E|A5X5Y0;CYP2B6|P20813;HRH4|Q9H3N8;GMPS|P49915;KLK7|P49862;CYP1B1|Q16678;TH|P07101;ALDH1L1|O75891;CSAD|Q…
CIDm00004609|CID9947360	IL1A|P01583;TYR|P14679;TRPA1|O75762;FRK|P42685;MYC|P01106;SIK1|P57059;SLC19A2|O60779;PARP1|P09874;SLC7A9|P82251;ATM|Q13315;ATP7B|P35670;HPRT1|P00492;HRAS|P01112;CA9|Q16790;JAK3|P52333;KCNK2|O95069;TERT|O14746;CASP3|P42574;MASP2|O00187;MGAM|O43451;GLA|P06280;GSTM2|P28161;PMS2|P54278;CFB|P00751;SLC31A1|O15431;CXCR4|P61073;IL2|P60568;F10|P00742;LDHC|P07864;ADAM17|P78536;MYH7|P12883;BCAT2|O15382;BCL2…
CIDm00000888|mg++	IDH1|O75874;NPR2|P20594;PDE7B|Q9NP56;FGA|P02671;CEPT1|Q9Y6K0;NPR3|P17342;HSD17B4|P51659;RPL23|P62829;QPRT|Q15274;PTPN1|P18031;TRPA1|O75762;UQCRB|P14927;FRK|P42685;MDH2|P40926;DPEP1|P16444;MAT2A|P31153;SIK1|P57059;SLC19A2|O60779;PRKACA|P17612;UMPS|P11172;TUBG1|P23258;TRPM7|Q96QT4;POLE|Q07864;GRM4|Q14833;ALDH1A2|O94788;OXCT2|Q9BYC2;PRMT1|Q99873;S100G|P29377;TK2|O00142;MTAP|Q13126;ADK|P55263;ATP7B|P…
CIDm00010147|UNII-S56Z5L310W	TERT|O14746;TUBB4B|P68371;MAPT|P10636;BRAF|P15056;TUBA1A|Q71U36;CPQ|Q9Y646;ZFY|P08048
CIDm00023931|bis(chloranyl)mercury-201	TYR|P14679;SCARB1|Q8WTV0;UQCRB|P14927;CACNB2|Q08289;MYC|P01106;UMPS|P11172;PGD|P52209;GNPDA1|P46926;OXCT2|Q9BYC2;CACNB1|Q02641;SLC1A4|P43007;MTAP|Q13126;ATP7B|P35670;CMAS|Q8NFW8;CYP11B2|P19099;LARS2|Q15031;SLC1A3|P43003;SLC3A1|Q07837;ABCG1|P45844;ARF4|P18085;MT-CYB|P00156;BCHE|P06276;IFNG|P01579;MTHFR|P42898;PRKAG3|Q9UGI9;CASP3|P42574;ADRA1D|P25100;MASP2|O00187;MGAM|O43451;BLVRA|P53004;GLA|P06280…
CIDm00005921|Nitrosodiethylamin-d4	IGF2R|P11717;MYC|P01106;PLA2G2A|P14555;HPRT1|P00492;SRPK2|P78362;HRAS|P01112;MTHFR|P42898;MASP2|O00187;TUBB|P07437;CFB|P00751;CXCR4|P61073;HSPA8|P11142;F10|P00742;NDUFV1|P49821;CYP2B6|P20813;KLK7|P49862;VEGFA|P15692;LPA|P08519;ELANE|P08246;CEACAM5|P06731;CYP1A2|P05177;MET|P08581;CMA1|P23946;TP53|P04637;CD44|P16070;GPX6|P59796;F7|P08709;F11|P03951;GLS|O94925;GPX7|Q96SL4;PRSS3|P35030;AOC3|Q16853;KL…
CIDm00005590|4-tert-Octylphenol-3,5-d2 monoethoxylate solution	IL1A|P01583;ETFDH|Q16134;IGF2R|P11717;TYR|P14679;PTPN1|P18031;SCARB1|Q8WTV0;CACNA1A|O00555;MYC|P01106;GDF5|P43026;PPARA|Q07869;CD2|P06729;PTGR1|Q14914;UGDH|O60701;UMPS|P11172;PARP1|P09874;IL13|P35225;PVR|P15151;PLA2G2A|P14555;ATM|Q13315;TK2|O00142;ATP7B|P35670;SLC1A3|P43003;HPRT1|P00492;CLPP|Q16740;ARF4|P18085;NR3C1|P04150;HRAS|P01112;FOS|P01100;MYL6B|P14649;FCGR2A|P12318;BCHE|P06276;VCP|P55072;H…
CIDm44475985|DLN	CCT3|P49368;IL2|P60568;PIK3CD|O00329;DCTD|P32321;TOP1MT|Q969P6;TSPO|P30536;GGPS1|O95749;ERN1|O75460;PIK3C3|Q8NEB9;PIK3CG|P48736;PRKDC|P78527;DNMT1|P26358;MTOR|P42345;FDPS|P14324;IL17A|Q16552;ESD|P10768;SLC23A1|Q9UHI7;SOD1|P00441;CD86|P42081;PIK3CA|P42336;CD4|P01730;TOP1|P11387;PIK3CB|P42338;SLC22A7|Q9Y694;ZFY|P08048
CIDm00002215|apomorphine, nasal, Britannia;	FMO1|Q01740;FOS|P01100;BCHE|P06276;CASP3|P42574;ADRA1D|P25100;MASP2|O00187;GNRHR|P30968;OPRL1|P41146;CFB|P00751;CXCR4|P61073;F10|P00742;GDNF|P39905;HRH4|Q9H3N8;KLK7|P49862;TH|P07101;HTR6|P50406;ADORA2B|P29275;HTR7|P34969;ALDH3A1|P30838;LPA|P08519;OPRD1|P41143;FFAR4|Q5NUL3;ELANE|P08246;MAOA|P21397;SLC6A4|P31645;CCR5|P51681;PTGIR|P43119;CMA1|P23946;HTR5A|P47898;HTR2A|P28223;F7|P08709;ADRA1B|P35368;…
CIDm00000887|wood spirit	IL1A|P01583;TYR|P14679;PTPN1|P18031;SCARB1|Q8WTV0;CACNA1A|O00555;MYC|P01106;MAT2A|P31153;PPARA|Q07869;PRKACA|P17612;PARP1|P09874;NPPB|P16860;IL13|P35225;C4A|P0C0L4;PLA2G2A|P14555;ATM|Q13315;TK2|O00142;ATP7B|P35670;HPRT1|P00492;SRPK2|P78362;MT-CYB|P00156;YARS2|Q9Y2Z4;NR3C1|P04150;HRAS|P01112;FOS|P01100;BCHE|P06276;HPSE|Q9Y251;IFNG|P01579;HBB|P68871;MTHFR|P42898;PTK2|Q05397;TERT|O14746;CASP3|P42574…
CIDm00004956|CID9884872	PPARA|Q07869;PTGR1|Q14914;PARP1|P09874;IL13|P35225;GRM4|Q14833;PLA2G2A|P14555;CMAS|Q8NFW8;FOS|P01100;CASP3|P42574;NOS3|P29474;KCNMB1|Q16558;EDN1|P05305;OPRL1|P41146;GCGR|P47871;CXCR4|P61073;GSTO1|P78417;HRH4|Q9H3N8;ADCY5|O95622;SLCO1B1|Q9Y6L6;TH|P07101;P2RY12|Q9H244;HTR6|P50406;ADORA2B|P29275;HTR7|P34969;PPAT|Q06203;ALDH3A1|P30838;OPRD1|P41143;FFAR4|Q5NUL3;HPGD|P15428;FSHR|P23945;CCR5|P51681;PTGI…
CIDm00000241|perdeuterobenzene	PDE7B|Q9NP56;TYR|P14679;TRPA1|O75762;MAT2A|P31153;PPARA|Q07869;UMPS|P11172;PARP1|P09874;MPL|P40238;C4A|P0C0L4;CYP11B2|P19099;GRIN1|Q05586;CTPS1|P17812;IFNGR2|P38484;ALDH2|P05091;HPRT1|P00492;HRAS|P01112;FOS|P01100;CD3E|P07766;BCHE|P06276;IFNG|P01579;HBB|P68871;CASP3|P42574;ADRA1D|P25100;NOS3|P29474;NFKB1|P19838;MGAM|O43451;PSMB8|P28062;HDAC8|Q9BY41;ACSBG1|Q96GR2;GRIN2C|Q14957;LGALS2|P05162;PDXK|O…
CIDm00000305|SCHEMBL1332010	ETFDH|Q16134;CEPT1|Q9Y6K0;SCARB1|Q8WTV0;MAT2A|P31153;GABBR1|Q9UBS5;PPARA|Q07869;PTDSS2|Q9BVG9;SLC44A1|Q8WWI5;UMPS|P11172;NR1H2|P55055;GADL1|Q6ZQY3;PLA2G2A|P14555;SLC7A9|P82251;SLC1A4|P43007;SLC1A3|P43003;ABCG1|P45844;CLPP|Q16740;NR3C1|P04150;HRAS|P01112;FOS|P01100;BCHE|P06276;MTHFR|P42898;CHRNB4|P30926;CASP3|P42574;MGAM|O43451;SHMT1|P34896;FECH|P22830;SLC6A12|P48065;ABCA3|Q99758;HSPA8|P11142;FABP…
CIDm00011979|6-deuterio-5-methyl-1H-benzimidazole	PTPN1|P18031;MYC|P01106;ALDH1A2|O94788;LARS2|Q15031;STS|P08842;HRAS|P01112;PMP2|P02689;AADAT|Q8N5Z0;GCGR|P47871;GSTO1|P78417;SARS|P49591;PLCD1|P51178;TOP2B|Q02880;VLDLR|P98155;ATF5|Q9Y2D1;COX7C|P15954;FHIT|P49789;FKBP1A|P62942;TOP1MT|Q969P6;TP53|P04637;PYGM|P11217;TUFM|P49411;CRYZ|Q08257;CAPN1|P07384;LARS|Q9P2J5;GLIPR2|Q9H4G4;ACO2|Q99798;MAPT|P10636;ACP1|P24666;PIK3C3|Q8NEB9;CDK5|Q00535;CACNA1S|Q…
CIDm00002891|CID9963853	MMAA|Q8IVH4;TYR|P14679;FRK|P42685;MAT2A|P31153;FMO1|Q01740;UMPS|P11172;C4A|P0C0L4;ATM|Q13315;ATP7B|P35670;AK1|P00568;CMAS|Q8NFW8;HPRT1|P00492;ARF4|P18085;JAK3|P52333;FOS|P01100;BCHE|P06276;VCP|P55072;IFNG|P01579;AKR1C2|P52895;MTHFR|P42898;WEE1|P30291;AKR1C4|P17516;CASP3|P42574;MGAM|O43451;PTK6|Q13882;ROCK1|Q13464;FECH|P22830;HDAC8|Q9BY41;RDH14|Q9HBH5;MT-CO2|P00403;MT-CO3|P00414;GMPS|P49915;UQCRC1…
CIDm00000866|lysine (12c/13c)	IDH1|O75874;IL1A|P01583;IGF2R|P11717;TYR|P14679;SCARB1|Q8WTV0;MYC|P01106;DPEP1|P16444;PPARA|Q07869;CD2|P06729;PTDSS2|Q9BVG9;PARP1|P09874;IL13|P35225;PVR|P15151;PLA2G2A|P14555;PRMT1|Q99873;SLC7A9|P82251;ATM|Q13315;TK2|O00142;ATP7B|P35670;CMAS|Q8NFW8;SLC3A1|Q07837;IL2RA|P01589;STS|P08842;HPRT1|P00492;ARF4|P18085;MT-CYB|P00156;NR3C1|P04150;HRAS|P01112;JAK3|P52333;FOS|P01100;BCHE|P06276;VCP|P55072;HP…
CIDm00003405|FT-0668797	FGA|P02671;IGF2R|P11717;TYR|P14679;RPL23|P62829;MYC|P01106;MAT2A|P31153;SLC19A2|O60779;PPARA|Q07869;PARP1|P09874;NR1H2|P55055;PLA2G2A|P14555;NR3C1|P04150;HRAS|P01112;CA9|Q16790;GPT|P24298;BCHE|P06276;MTHFR|P42898;PRKAG3|Q9UGI9;CASP3|P42574;NOS3|P29474;MGAM|O43451;SHMT1|P34896;AADAT|Q8N5Z0;MTHFD2|P13995;CTSF|Q9UBX1;IL2|P60568;ALDH1L1|O75891;TOP2B|Q02880;VEGFA|P15692;ALPL|P05186;NR1H3|Q13133;SLC22A…
CIDm00001983|SCHEMBL887976	SGPL1|O95470;IDH1|O75874;MMAA|Q8IVH4;IGF2R|P11717;TYR|P14679;PTPN1|P18031;CHRNA9|Q9UGM1;SCARB1|Q8WTV0;CHRNG|P07510;SLC6A8|P48029;MYC|P01106;SIK1|P57059;SLC19A2|O60779;PPARA|Q07869;MCFD2|Q8NI22;PTGR1|Q14914;UGDH|O60701;UMPS|P11172;PARP1|P09874;PGD|P52209;POLE|Q07864;ATM|Q13315;TK2|O00142;MTAP|Q13126;AK1|P00568;CYP11B2|P19099;RBP7|Q96R05;IFNGR2|P38484;ALDH2|P05091;LARS2|Q15031;SLC3A1|Q07837;STS|P08…
CIDm00123336|rac-l-methylsulfinyl-2-propyl	ALKBH3|Q96Q83;SULT1A1|P50225;SULT2A1|Q06520;PPIA|P62937;SULT1E1|P49888;HMGCL|P35914;PPIF|P30405;PRDX6|P30041;KDM5D|Q9BY66;ZFY|P08048;SULT2B1|O00204
CIDm00004091|metformin-d(6)	PTPN1|P18031;MYC|P01106;SIK1|P57059;PPARA|Q07869;ATM|Q13315;PRKAB1|Q9Y478;NR3C1|P04150;GPT|P24298;BCHE|P06276;HBB|P68871;MTHFR|P42898;CASP3|P42574;NOS3|P29474;MASP2|O00187;BAD|Q92934;MT-ND4L|P03901;NCF1|P14598;SIRT3|Q9NTG7;CFB|P00751;GCGR|P47871;F10|P00742;BCL2L1|Q07817;KLK7|P49862;CYP1B1|Q16678;AKT2|P31751;VEGFA|P15692;ALPL|P05186;VLDLR|P98155;LPL|P06858;LPA|P08519;FFAR4|Q5NUL3;ELANE|P08246;MT-N…
CIDm00000896|melatonin-d3	PDE7B|Q9NP56;TYR|P14679;PPARA|Q07869;GRM4|Q14833;ALDH1A2|O94788;S100G|P29377;PDE10A|Q9Y233;ALDH2|P05091;ALDH9A1|P49189;NR3C1|P04150;PDE9A|O76083;FOS|P01100;BCHE|P06276;IDO1|P14902;CASP3|P42574;NOS3|P29474;MASP2|O00187;BAD|Q92934;HDAC8|Q9BY41;EDN1|P05305;OPRL1|P41146;CFB|P00751;CXCR4|P61073;IL2|P60568;F10|P00742;GDNF|P39905;CYP2B6|P20813;HRH4|Q9H3N8;KLK7|P49862;CYP2J2|P51589;ADCY5|O95622;CYP1B1|Q1…
CIDm05311325|tetrakis(fluoranyl)alumanuide	PLA2G2A|P14555;ADK|P55263;ATP7B|P35670;AK1|P00568;ARF4|P18085;HRAS|P01112;MYL6B|P14649;RAP2A|P10114;ATP1A4|Q13733;MYH7|P12883;ATP1A3|P13637;ARL5A|Q9Y689;HAO2|Q9NYQ3;AK4|P27144;ADCY2|Q08462;AK2|P54819;SUCLG2|Q96I99;ATP1B3|P54709;TNNC2|P02585;CMPK1|P30085;MAP2K2|P36507;RAB11A|P62491;PSPH|P78330;MYH11|P35749;GNG2|P59768;PDE6H|Q13956;PLA2G1B|P04054;ATP7A|Q04656;ATP1A1|P05023;MYH14|Q7Z406;AXIN1|O15169…
CIDm00098487|m-methoxybenzoylamino	FGA|P02671;QPRT|Q15274;MDH2|P40926;MYC|P01106;PARP1|P09874;MPL|P40238;ALDH1A2|O94788;ATP7B|P35670;HRAS|P01112;ME3|Q16798;ITPR3|Q14573;NFKB1|P19838;PSMB8|P28062;FECH|P22830;AADAT|Q8N5Z0;PMS2|P54278;IDI1|Q13907;F10|P00742;LDHC|P07864;PDK3|Q15120;GCSH|P23434;LDHAL6B|Q9BYZ2;GLUD1|P00367;PDK1|Q15118;NDUFAB1|O14561;PYGM|P11217;PDK4|Q16654;PAPOLA|P51003;ENO2|P09104;AK2|P54819;PIK3C3|Q8NEB9;CTH|P32929;HS…
CIDm03025942|Mt 20	HDAC8|Q9BY41;GAPDHS|O14556;DNMT1|P26358;NT5E|P21589;HDAC3|O15379;HDAC2|Q92769;TRDMT1|O14717;SETD7|Q8WTS6;CHEK1|O14757;NAE1|Q13564;GAPDH|P04406;ZFY|P08048;HDAC1|Q13547
CIDm00013766|SCHEMBL13151127	IDH1|O75874;PPARA|Q07869;PRKACA|P17612;NR1H2|P55055;ATM|Q13315;ATP7B|P35670;ALDH9A1|P49189;NR3C1|P04150;VCP|P55072;TERT|O14746;BLVRA|P53004;RXRG|P48443;MT-ND4L|P03901;MT-CO2|P00403;NNMT|P40261;TUBB|P07437;IDI1|Q13907;SLC31A1|O15431;PDXK|O00764;CXCR4|P61073;AKR1A1|P14550;WARS|P23381;NR1H3|Q13133;MT-ND4|P03905;MMP16|P51512;CYP19A1|P11511;GAPDHS|O14556;LTA4H|P09960;GSPT1|P15170;PGR|P06401;ACSL3|O955…
CIDm00003017|AGN-PC-0CX9FP	NPR2|P20594;SCARB1|Q8WTV0;PPARA|Q07869;PTDSS2|Q9BVG9;POLE|Q07864;MMP15|P51511;OXCT2|Q9BYC2;PRMT1|Q99873;ATM|Q13315;AK1|P00568;IL2RA|P01589;ABCG1|P45844;MT-CYB|P00156;BCHE|P06276;RFK|Q969G6;ME3|Q16798;WEE1|P30291;RAP2A|P10114;GLA|P06280;FECH|P22830;GSTM2|P28161;EGLN3|Q9H6Z9;SIRT3|Q9NTG7;LGALS2|P05162;SLC31A1|O15431;SLC12A4|Q9UP95;CYP2B6|P20813;CALR|P27797;CYCS|P99999;MAPKAPK3|Q16644;ADORA2B|P29275…
CIDm00003727|Iodoacetamide-13C2, 2-d2	TRPA1|O75762;MDH2|P40926;MYC|P01106;SIK1|P57059;UMPS|P11172;SLC1A4|P43007;SLC1A3|P43003;VCP|P55072;NARS|O43776;NFKB1|P19838;PCSK1|P29120;LAP3|P28838;MT-ND4L|P03901;SIRT3|Q9NTG7;HSPA8|P11142;GMPS|P49915;A2M|P01023;CDIPT|O14735;SLC1A7|O00341;CALR|P27797;CLK1|P49759;SRR|Q9GZT4;SERPINA5|P05154;CYCS|P99999;ALPL|P05186;TUBA8|Q9NY65;ELANE|P08246;MT-ND4|P03905;TP53|P04637;FURIN|P09958;CRYZ|Q08257;F11|P03…
CIDm00001135|SCHEMBL3715677	RPL23|P62829;MYC|P01106;POLE|Q07864;ATM|Q13315;TK2|O00142;LARS2|Q15031;MT-CYB|P00156;YARS2|Q9Y2Z4;HRAS|P01112;GPT|P24298;FOS|P01100;MTHFR|P42898;NOS3|P29474;NEIL1|Q96FI4;CTSV|O60911;MT-ND4L|P03901;MT-CO2|P00403;NNMT|P40261;CTSF|Q9UBX1;PMS2|P54278;CTSH|P09668;SLC7A2|P52569;ATF2|P15336;SNRPA|P09012;WARS|P23381;SRR|Q9GZT4;DUT|P33316;MT-ND4|P03905;GLUD1|P00367;DCTD|P32321;TP53|P04637;UPP1|Q16831;ADCY…
CIDm00000762|XKMLYUALXHKNFT-DTUHVUQASA-N	NPR2|P20594;PDE7B|Q9NP56;NPR3|P17342;RPL23|P62829;PTPN1|P18031;MDH2|P40926;MYC|P01106;MAT2A|P31153;SIK1|P57059;PRKACA|P17612;UMPS|P11172;PARP1|P09874;TUBG1|P23258;POLE|Q07864;GRM4|Q14833;TK2|O00142;ADK|P55263;ATP7B|P35670;PDE10A|Q9Y233;PRKAB1|Q9Y478;GRIN1|Q05586;CTPS1|P17812;ARF4|P18085;YARS2|Q9Y2Z4;NR3C1|P04150;SLC25A18|Q9H1K4;HRAS|P01112;FOS|P01100;MYL6B|P14649;FCGR2A|P12318;BCHE|P06276;IFNG|P0…
CIDm00005753|corticosterone-d8	IL1A|P01583;TYR|P14679;SIK1|P57059;PPARA|Q07869;NR1H2|P55055;CYP11B2|P19099;GRIN1|Q05586;STS|P08842;NR3C1|P04150;FOS|P01100;BCHE|P06276;HPSE|Q9Y251;IFNG|P01579;MTHFR|P42898;MASP2|O00187;PCSK1|P29120;RPS6KA4|O75676;RDH14|Q9HBH5;HSD17B6|O14756;OPRL1|P41146;CFB|P00751;TUBB4B|P68371;IL2|P60568;F10|P00742;GRM5|P41594;SRM|P19623;MYH7|P12883;CYP2B6|P20813;KLK7|P49862;TH|P07101;AKT2|P31751;SRR|Q9GZT4;SGK…
CIDm00006261|Guanidine, 1-methyl-d3-3-nitro-1-nitroso-	MYC|P01106;UMPS|P11172;PARP1|P09874;POLE|Q07864;GNPDA1|P46926;SLC7A9|P82251;ATM|Q13315;CTPS1|P17812;HPRT1|P00492;HRAS|P01112;HPSE|Q9Y251;CASP3|P42574;GSTM2|P28161;DSTN|P60981;PMS2|P54278;AMBP|P02760;CXCR4|P61073;WARS|P23381;ALPL|P05186;DUT|P33316;LPA|P08519;POLK|Q9UBT6;FHIT|P49789;DCTD|P32321;CREB1|P16220;GAPDHS|O14556;MET|P08581;SEC14L2|O76054;TP53|P04637;MSRB1|Q9NZV6;ATP1B3|P54709;FASN|P49327;M…
CIDm00019920|ZINC02038187	SGPL1|O95470;IL1A|P01583;RPL23|P62829;CD2|P06729;IL13|P35225;OXCT2|Q9BYC2;ATM|Q13315;IFNGR2|P38484;IL2RA|P01589;NR3C1|P04150;HRAS|P01112;JAK3|P52333;FCGR2A|P12318;IFNG|P01579;AKR1C2|P52895;AKR1C4|P17516;CASP3|P42574;ADRA1D|P25100;MASP2|O00187;FECH|P22830;RPS6KA4|O75676;LTC4S|Q16873;MT-CO2|P00403;TUBB|P07437;CFB|P00751;IDI1|Q13907;TUBB4B|P68371;CD1D|P15813;CXCR4|P61073;IL2|P60568;TUBB2A|Q13885;F10…
CIDm00000224|Spectrum_000075	IDH1|O75874;PDE7B|Q9NP56;ETFDH|Q16134;UQCRB|P14927;FRK|P42685;MDH2|P40926;SIK1|P57059;SLC19A2|O60779;PPARA|Q07869;PRKACA|P17612;UMPS|P11172;ALDH1A2|O94788;SLC7A9|P82251;ADK|P55263;ATP7B|P35670;PDE10A|Q9Y233;AK1|P00568;PRKAB1|Q9Y478;ALDH2|P05091;LARS2|Q15031;HPRT1|P00492;ALDH9A1|P49189;MT-CYB|P00156;YARS2|Q9Y2Z4;JAK3|P52333;KCNK2|O95069;GARS|P41250;RFK|Q969G6;PRKAG3|Q9UGI9;SCN1A|P35498;NARS|O43776…
CIDm00000934|pi-Cyclopentadienyl compd. with nickel	IDH1|O75874;NPR2|P20594;MMAA|Q8IVH4;IL1A|P01583;TYR|P14679;HSD17B4|P51659;RPL23|P62829;QPRT|Q15274;SCARB1|Q8WTV0;SLC14A1|Q13336;MYC|P01106;MAT2A|P31153;FMO1|Q01740;SIK1|P57059;UMPS|P11172;PARP1|P09874;MPL|P40238;TRPM7|Q96QT4;IL13|P35225;POLE|Q07864;PVR|P15151;GNPDA1|P46926;OXCT2|Q9BYC2;TK2|O00142;ADK|P55263;ATP7B|P35670;PDE10A|Q9Y233;CTPS1|P17812;IL2RA|P01589;ABCG1|P45844;SRPK2|P78362;SLC25A18|Q9…
CIDm00001805|wr 183027	IDH1|O75874;MYC|P01106;PRMT1|Q99873;HRAS|P01112;HPSE|Q9Y251;HBB|P68871;TERT|O14746;COX6A2|Q02221;CCT3|P49368;MTHFD2|P13995;TPO|P07202;PMS2|P54278;ACSBG1|Q96GR2;CXCR4|P61073;SRM|P19623;CYP1B1|Q16678;HK1|P19367;TOP2B|Q02880;ITGB2|P05107;S100P|P25815;HPGD|P15428;PDK1|Q15118;CYP1A2|P05177;TP53|P04637;ENO2|P09104;SLC25A5|P05141;HDAC4|P56524;UCKL1|Q9NWZ5;MDM2|Q00987;TSPO|P30536;MAPT|P10636;DAPK1|P53355…
CIDm00004666|CID9897470	PTPN1|P18031;MYC|P01106;UMPS|P11172;PARP1|P09874;TUBG1|P23258;MMP15|P51511;ATM|Q13315;TK2|O00142;ALDH9A1|P49189;HRAS|P01112;JAK3|P52333;IFNG|P01579;AKR1C2|P52895;TERT|O14746;WEE1|P30291;CASP3|P42574;NOS3|P29474;PTK6|Q13882;ROCK1|Q13464;BAD|Q92934;MT-CO2|P00403;CTSF|Q9UBX1;TUBB|P07437;TUBB4B|P68371;SLC31A1|O15431;CXCR4|P61073;IL2|P60568;TUBB2A|Q13885;SRM|P19623;NDUFV1|P49821;BCL2L1|Q07817;AKT2|P31…
CIDm00003559|[19F]-HALOPERIDOL	FGA|P02671;FRK|P42685;FMO1|Q01740;TRPM7|Q96QT4;GRIN1|Q05586;JAK3|P52333;FOS|P01100;BCHE|P06276;ADRA1D|P25100;PTK6|Q13882;GNRHR|P30968;CCT3|P49368;OPRL1|P41146;TUBB|P07437;GRIN2C|Q14957;IDI1|Q13907;TUBB4B|P68371;CXCR4|P61073;KCND3|Q9UK17;TUBB2A|Q13885;GRM5|P41594;HTR3E|A5X5Y0;HRH4|Q9H3N8;TH|P07101;PDE1A|P54750;HTR6|P50406;ADORA2B|P29275;HTR7|P34969;OPRD1|P41143;FFAR4|Q5NUL3;SYK|P43405;MAOA|P21397;…
CIDm00433580|peptidoglycan	NPR2|P20594;IL1A|P01583;ETFDH|Q16134;TYR|P14679;NPR3|P17342;RPL23|P62829;SCARB1|Q8WTV0;IL13|P35225;NR1H2|P55055;ADK|P55263;CMAS|Q8NFW8;CLPP|Q16740;GPT|P24298;IFNG|P01579;HBB|P68871;CASP3|P42574;NARS|O43776;PGLYRP3|Q96LB9;TGFBR2|P37173;CTSF|Q9UBX1;IL2|P60568;A2M|P01023;ADCY5|O95622;HK1|P19367;NR1H3|Q13133;GP1BA|P07359;CREB1|P16220;SELE|P16581;IGF1|P05019;TUFM|P49411;NOS1|P29475;CRYZ|Q08257;F11|P03…
CIDm00000274|2oz6	IDH1|O75874;IL1A|P01583;PDE7B|Q9NP56;TYR|P14679;NPR3|P17342;RPL23|P62829;QPRT|Q15274;MYC|P01106;SIK1|P57059;PPARA|Q07869;PRKACA|P17612;SLC4A7|Q9Y6M7;UMPS|P11172;POLE|Q07864;GRM4|Q14833;PLA2G2A|P14555;TK2|O00142;PDE10A|Q9Y233;NR3C1|P04150;HRAS|P01112;JAK3|P52333;PDE9A|O76083;FOS|P01100;KCNK2|O95069;MYL6B|P14649;BCHE|P06276;IFNG|P01579;WEE1|P30291;RAP2A|P10114;CASP3|P42574;SCN1A|P35498;ADRA1D|P2510…
CIDm00096539|gardenin B	ALKBH3|Q96Q83;ALKBH2|Q6NS38;PRDX6|P30041;KDM5D|Q9BY66;ZFY|P08048;CYP2D6|P10635
CIDm00001989|U 14812-d6	KCNK2|O95069;HDC|P19113;DCXR|Q7Z4W1;DDC|P20711;EPX|P11678;KCNJ1|P48048;CBR3|O75828;ABCC8|Q09428;MB|P02144;CBR1|P16152;KCNK6|Q9Y257;MPO|P05164;KCNK1|O00180;DHRS3|O75911;ZFY|P08048;ENPP1|P22413;KCNJ10|P78508
CIDm00006410|zinc t-butyl peroxide	PTPN1|P18031;FMO1|Q01740;SIK1|P57059;SLC19A2|O60779;PTGR1|Q14914;UMPS|P11172;PARP1|P09874;NPPB|P16860;PVR|P15151;SLC1A4|P43007;ATM|Q13315;ALDH2|P05091;SRPK2|P78362;NR3C1|P04150;FOS|P01100;AKR1C2|P52895;HBB|P68871;PTK2|Q05397;WEE1|P30291;RAP2A|P10114;CASP3|P42574;NFKB1|P19838;SAR1B|Q9Y6B6;SHMT1|P34896;ACSS2|Q9NR19;BAD|Q92934;GSTM2|P28161;RDH14|Q9HBH5;EDN1|P05305;PMS2|P54278;CFB|P00751;GRIN2C|Q1495…
CIDm00102615|UNII-T9379Q535O	CEPT1|Q9Y6K0;TRPA1|O75762;SCARB1|Q8WTV0;MYC|P01106;PPARA|Q07869;UGDH|O60701;PLA2G2A|P14555;NR3C1|P04150;HRAS|P01112;FOS|P01100;MYL6B|P14649;BCHE|P06276;ITPR3|Q14573;PTK2|Q05397;ADRA1D|P25100;NOS3|P29474;NFKB1|P19838;MGAM|O43451;GALE|Q14376;RPS6KA4|O75676;NCF1|P14598;MT-CO2|P00403;EDN1|P05305;SIRT3|Q9NTG7;GRIN2C|Q14957;IL2|P60568;HSPA8|P11142;ADCY5|O95622;PLCD1|P51178;CDIPT|O14735;P2RY12|Q9H244;AK…
CIDm00000177|2-deuterio-1-tritioethanone	IDH1|O75874;NPR2|P20594;NPR3|P17342;RPL23|P62829;PTPN1|P18031;TRPA1|O75762;SLC14A1|Q13336;MDH2|P40926;MYC|P01106;MAT2A|P31153;PPARA|Q07869;UMPS|P11172;ALDH1A2|O94788;AK1|P00568;RBP7|Q96R05;ALDH2|P05091;ALDH9A1|P49189;NR3C1|P04150;CA9|Q16790;FOS|P01100;RABGGTB|P53611;MYL6B|P14649;BCHE|P06276;AKR1C2|P52895;HBB|P68871;MTHFR|P42898;AKR1C4|P17516;CASP3|P42574;ADRA1D|P25100;NOS3|P29474;MASP2|O00187;ATP…
CIDm00023925|iron-58(2+)	TYR|P14679;SCARB1|Q8WTV0;MYC|P01106;SIK1|P57059;PRKACA|P17612;SLC4A7|Q9Y6M7;UMPS|P11172;GNPDA1|P46926;SLC7A9|P82251;ATM|Q13315;AK1|P00568;CYP11B2|P19099;ABCG1|P45844;CLPP|Q16740;ALDH9A1|P49189;MT-CYB|P00156;GPT|P24298;FOS|P01100;BCHE|P06276;AKR1C2|P52895;HBB|P68871;PRKAG3|Q9UGI9;CASP3|P42574;NOS3|P29474;MASP2|O00187;MGAM|O43451;FST|P19883;LAP3|P28838;SHMT1|P34896;FECH|P22830;HDAC8|Q9BY41;EGLN3|Q9…
CIDm03032313|ZINC05226613	SRR|Q9GZT4;ALDH3A1|P30838;ALKBH3|Q96Q83;GLS|O94925;SDS|P20132;ALDH3A2|P51648;SDSL|Q96GA7;HMGCL|P35914;PRDX6|P30041;KDM5D|Q9BY66;ZFY|P08048;NPY1R|P25929;CYP2D6|P10635
CIDm00005726|Zidovudine-d3	IDH1|O75874;IL1A|P01583;MDH2|P40926;SLC6A8|P48029;SLC19A2|O60779;SLC7A9|P82251;SLC1A4|P43007;TK2|O00142;ADK|P55263;IL2RA|P01589;MT-CYB|P00156;SLC16A6|O15403;FOS|P01100;HBB|P68871;MTHFR|P42898;TERT|O14746;CASP3|P42574;NOS3|P29474;MASP2|O00187;AADAT|Q8N5Z0;MTHFD2|P13995;MT-CO2|P00403;EDN1|P05305;CFB|P00751;SLC6A12|P48065;ABCA3|Q99758;MT-CO3|P00414;CXCR4|P61073;IL2|P60568;SLC12A4|Q9UP95;F10|P00742;S…
CIDm00006049|ETHYLENEDIAMINETETRAACETICACID-D16	IDH1|O75874;IL1A|P01583;IGF2R|P11717;TYR|P14679;PTPN1|P18031;SCARB1|Q8WTV0;MYC|P01106;PPARA|Q07869;CD2|P06729;UMPS|P11172;PARP1|P09874;IL13|P35225;NR1H2|P55055;POLE|Q07864;C4A|P0C0L4;PLA2G2A|P14555;ATM|Q13315;TK2|O00142;ATP7B|P35670;GRIN1|Q05586;CTPS1|P17812;IL2RA|P01589;STS|P08842;HPRT1|P00492;CLPP|Q16740;ARF4|P18085;MT-CYB|P00156;NR3C1|P04150;HRAS|P01112;CA9|Q16790;GPT|P24298;JAK3|P52333;FOS|P0…
CIDm00001032|CID9989212	MMAA|Q8IVH4;QPRT|Q15274;SLC14A1|Q13336;CACNB2|Q08289;SLC4A7|Q9Y6M7;UMPS|P11172;ALDH1A2|O94788;CACNB1|Q02641;RBP7|Q96R05;MT-CYB|P00156;GPT|P24298;FOS|P01100;CASP3|P42574;ADRA1D|P25100;MGAM|O43451;PMP2|P02689;GNRHR|P30968;ACSS2|Q9NR19;FECH|P22830;FFAR1|O14842;EDN1|P05305;SIRT3|Q9NTG7;GCGR|P47871;GRM5|P41594;FABP3|P05413;BCAT2|O15382;ECI2|O75521;CRABP1|P29762;TH|P07101;HIBCH|Q6NVY1;AKT2|P31751;GRIA3…
CIDm00006329|methylamine-d3	QPRT|Q15274;PRMT1|Q99873;SLC7A9|P82251;TK2|O00142;MTAP|Q13126;NR3C1|P04150;MASP2|O00187;MGAM|O43451;SAR1B|Q9Y6B6;PCSK1|P29120;SLC12A6|Q9UHW9;TUBB|P07437;CFB|P00751;TUBB4B|P68371;SLC12A4|Q9UP95;TUBB2A|Q13885;HSPA8|P11142;F10|P00742;SLC7A2|P52569;KLK7|P49862;A2M|P01023;PSENEN|Q9NZ42;RHCG|Q9UBD6;CYCS|P99999;PPAT|Q06203;LPA|P08519;ELANE|P08246;SLC12A7|Q9Y666;AGXT|P21549;MAOA|P21397;TUBB2B|Q9BVA1;CMA1…
CIDm00004454|CID9960585	RPL23|P62829;MYC|P01106;OXCT2|Q9BYC2;ATM|Q13315;TK2|O00142;ABCG1|P45844;HPRT1|P00492;CSNK1G2|P78368;NR3C1|P04150;HRAS|P01112;FOS|P01100;HBB|P68871;CASP3|P42574;PMS2|P54278;TUBB|P07437;TUBB4B|P68371;MT-CO3|P00414;CXCR4|P61073;IL2|P60568;TUBB2A|Q13885;GMPS|P49915;SNRPA|P09012;VEGFA|P15692;ALPL|P05186;DUT|P33316;TUBB2B|Q9BVA1;MKL1|Q969V6;CYB5A|P00167;TP53|P04637;CD44|P16070;ACSL3|O95573;PIPOX|Q9P0Z9…
CIDm00000214|SCHEMBL13399727	NPPB|P16860;FOS|P01100;MTHFR|P42898;ADRA1D|P25100;NOS3|P29474;GNRHR|P30968;MT-CO2|P00403;OPRL1|P41146;CXCR4|P61073;HSPA8|P11142;HRH4|Q9H3N8;SLCO1B1|Q9Y6L6;P2RY12|Q9H244;HTR6|P50406;VEGFA|P15692;ALPL|P05186;ADORA2B|P29275;HTR7|P34969;OPRD1|P41143;FFAR4|Q5NUL3;GP1BA|P07359;CCR5|P51681;AK4|P27144;PTGIR|P43119;AGT|P01019;HTR5A|P47898;GPX6|P59796;HTR2A|P28223;NOS1|P29475;ADRA1B|P35368;ALOX5|P09917;ADC…
CIDm00003485|xxviii) glutaraldehyde	TYR|P14679;SCARB1|Q8WTV0;MYC|P01106;TK2|O00142;ATP7B|P35670;HPRT1|P00492;HRAS|P01112;BCHE|P06276;HPSE|Q9Y251;WEE1|P30291;CASP3|P42574;MGAM|O43451;CTSV|O60911;CTSF|Q9UBX1;ACSBG1|Q96GR2;CTSH|P09668;TUBB4B|P68371;CXCR4|P61073;IL2|P60568;LDHC|P07864;NDUFV1|P49821;BCL2L1|Q07817;TH|P07101;SNRPA|P09012;CYCS|P99999;VEGFA|P15692;ALPL|P05186;DUT|P33316;CHDH|Q8NE62;TFRC|P02786;GCDH|Q92947;ELANE|P08246;ROCK2…
CIDm00006113|methylsulfonic acid, ethyl ester	IDH1|O75874;MMAA|Q8IVH4;RPL23|P62829;MYC|P01106;MAT2A|P31153;PRKACA|P17612;SLC4A7|Q9Y6M7;TRPM7|Q96QT4;GNPDA1|P46926;PRMT1|Q99873;SLC1A4|P43007;MTAP|Q13126;ADK|P55263;PRKAB1|Q9Y478;ACYP2|P14621;STS|P08842;SLC16A6|O15403;HRAS|P01112;BCHE|P06276;IFNG|P01579;RFK|Q969G6;AKR1C2|P52895;HBB|P68871;PTK2|Q05397;TERT|O14746;SLC6A13|Q9NSD5;BAD|Q92934;CTSV|O60911;DSTN|P60981;GRIN2C|Q14957;IDI1|Q13907;SLC31A1|…
CIDm00000213|CID9819901	MMAA|Q8IVH4;SLC44A1|Q8WWI5;TRPM7|Q96QT4;PLA2G2A|P14555;NR3C1|P04150;GPT|P24298;ADRA1D|P25100;NOS3|P29474;GNRHR|P30968;FFAR1|O14842;EDN1|P05305;OPRL1|P41146;GCGR|P47871;CXCR4|P61073;GRM5|P41594;BCL2L1|Q07817;HRH4|Q9H3N8;PLCD1|P51178;P2RY12|Q9H244;AKT2|P31751;HTR6|P50406;VEGFA|P15692;ADORA2B|P29275;HTR7|P34969;TACR3|P29371;OPRD1|P41143;FFAR4|Q5NUL3;ROCK2|O75116;SYK|P43405;GP1BA|P07359;CYSLTR2|Q9NS7…
CIDm00003143|CID9897275	MYC|P01106;UMPS|P11172;PARP1|P09874;TUBG1|P23258;NPPB|P16860;HRAS|P01112;PTK2|Q05397;CASP3|P42574;SHMT1|P34896;BAD|Q92934;NCF1|P14598;TUBB|P07437;TUBB4B|P68371;IL2|P60568;TUBB2A|Q13885;CYP2B6|P20813;BCAT2|O15382;BCL2L1|Q07817;CYP1B1|Q16678;IDH3B|O43837;TOP2B|Q02880;CYCS|P99999;VEGFA|P15692;ALPL|P05186;PPAT|Q06203;TUBA8|Q9NY65;VEGFB|P49765;MAOA|P21397;TUBB2B|Q9BVA1;GLUD1|P00367;CYP19A1|P11511;MET|…
CIDm00005311|zolinza	IL1A|P01583;MYC|P01106;PARP1|P09874;ATM|Q13315;ADK|P55263;YARS2|Q9Y2Z4;HRAS|P01112;GPT|P24298;VCP|P55072;HPSE|Q9Y251;CASP3|P42574;NDUFS8|O00217;BAD|Q92934;HDAC8|Q9BY41;TGFBR2|P37173;CXCR4|P61073;HSPA8|P11142;BCL2L1|Q07817;CYP1B1|Q16678;HDAC5|Q9UQL6;CALR|P27797;TRAPPC4|Q9Y296;TOP2B|Q02880;VEGFA|P15692;ATF5|Q9Y2D1;CKS1B|P61024;LTA4H|P09960;TP53|P04637;ACSL3|O95573;ENO2|P09104;UGT1A8|Q9HAW9;HDAC4|P5…
CIDm00003468|Violet XXIII-d6	FGA|P02671;MYC|P01106;SLC4A7|Q9Y6M7;PTGR1|Q14914;PARP1|P09874;TUBG1|P23258;ATM|Q13315;HPRT1|P00492;HRAS|P01112;HBB|P68871;PTK2|Q05397;CASP3|P42574;ADRA1D|P25100;CCT3|P49368;TUBB|P07437;TUBB4B|P68371;CXCR4|P61073;TUBB2A|Q13885;BCL2L1|Q07817;SARS|P49591;SNRPA|P09012;SLC4A4|Q9Y6R1;CYCS|P99999;VEGFA|P15692;ALPL|P05186;DUT|P33316;ALDH3A1|P30838;TUBA8|Q9NY65;SLC4A5|Q9BY07;SMOX|Q9NWM0;TUBB2B|Q9BVA1;MET|…
CIDm00000977|triplet molecular oxygen	SGPL1|O95470;IDH1|O75874;IL1A|P01583;CEPT1|Q9Y6K0;TYR|P14679;HSD17B4|P51659;PTPN1|P18031;SCARB1|Q8WTV0;UQCRB|P14927;SLC14A1|Q13336;MDH2|P40926;SLC6A8|P48029;MYC|P01106;FMO1|Q01740;SIK1|P57059;PPARA|Q07869;PARP1|P09874;PGD|P52209;NPPB|P16860;IL13|P35225;NR1H2|P55055;C4A|P0C0L4;ATM|Q13315;TK2|O00142;ATP7B|P35670;CYP11B2|P19099;ALDH2|P05091;SLC1A3|P43003;IL2RA|P01589;HPRT1|P00492;CLPP|Q16740;ALDH9A1…
CIDm00115085|AGN-PC-0JLJVK	SLC4A7|Q9Y6M7;SLC4A5|Q9BY07;SLC4A10|Q6U841;ATP1B2|P14415;SLC36A1|Q7Z2H8;ZFY|P08048
CIDm00000424|aspartic acid-d	TYR|P14679;CACNA1A|O00555;MDH2|P40926;MYC|P01106;UMPS|P11172;PARP1|P09874;TRPM7|Q96QT4;POLE|Q07864;GRM4|Q14833;PVR|P15151;SLC1A4|P43007;ATM|Q13315;TK2|O00142;CMAS|Q8NFW8;GRIN1|Q05586;SLC1A3|P43003;MT-CYB|P00156;HRAS|P01112;GPT|P24298;BCHE|P06276;HPSE|Q9Y251;IFNG|P01579;CASP3|P42574;NARS|O43776;NOS3|P29474;MASP2|O00187;MGAM|O43451;PSMB3|P49720;GALE|Q14376;FFAR1|O14842;MCCC1|Q96RQ3;NEU1|Q99519;CFB|…
CIDm00000781|zirconium thiocyanate	MDH2|P40926;PPARA|Q07869;NR1H2|P55055;ATP7B|P35670;CLPP|Q16740;ARF4|P18085;NR3C1|P04150;HRAS|P01112;BCHE|P06276;RAP2A|P10114;RXRG|P48443;TPO|P07202;MT-CO2|P00403;MT-CO3|P00414;HSPA8|P11142;LDHC|P07864;MYH7|P12883;CYP2B6|P20813;COX5A|P20674;GMPS|P49915;SRR|Q9GZT4;SERPINA5|P05154;CYCS|P99999;ALPL|P05186;NR1H3|Q13133;PIK3R3|Q92569;ARL5A|Q9Y689;SLC9A1|P19634;LPA|P08519;MT-ND4|P03905;LDHAL6B|Q9BYZ2;GA…
CIDm00014012|CID522275	SGPL1|O95470;IL1A|P01583;TYR|P14679;NPR3|P17342;MYC|P01106;SIK1|P57059;PPARA|Q07869;CD2|P06729;UMPS|P11172;PARP1|P09874;NPPB|P16860;OXCT2|Q9BYC2;ATP7B|P35670;IL2RA|P01589;HPRT1|P00492;MT-CYB|P00156;NR3C1|P04150;HRAS|P01112;FOS|P01100;FCGR2A|P12318;BCHE|P06276;IFNG|P01579;PTK2|Q05397;CASP3|P42574;MGAM|O43451;RPS6KA4|O75676;NCF1|P14598;CFB|P00751;MT-CO3|P00414;CXCR4|P61073;IL2|P60568;F10|P00742;FAB…
CIDm00000015|CID9965809	HSD17B4|P51659;MYC|P01106;PPARA|Q07869;NR1H2|P55055;ATM|Q13315;NR3C1|P04150;FOS|P01100;AKR1C2|P52895;MTHFR|P42898;AKR1C4|P17516;FST|P19883;RXRG|P48443;HSD17B6|O14756;TPO|P07202;GSTO1|P78417;RDH5|Q92781;MYH7|P12883;SRD5A3|Q9H8P0;KLK7|P49862;TH|P07101;NR1H3|Q13133;PDK3|Q15120;RORA|P35398;HPGD|P15428;FSHR|P23945;GSTT2|P0CG29;PDK1|Q15118;CYP19A1|P11511;SULT2A1|Q06520;LTA4H|P09960;TP53|P04637;PDK4|Q16…
CIDm00003934|aspirin-triggered lipoxin A4	IL1A|P01583;PTGR1|Q14914;IL13|P35225;GRM4|Q14833;IFNGR2|P38484;SLC16A6|O15403;IFNG|P01579;ADRA1D|P25100;NOS3|P29474;ASIC3|Q9UHC3;GNRHR|P30968;FFAR1|O14842;LTC4S|Q16873;EDN1|P05305;OPRL1|P41146;SCNN1D|P51172;GCGR|P47871;CXCR4|P61073;GSTO1|P78417;GRM5|P41594;HRH4|Q9H3N8;ADCY5|O95622;P2RY12|Q9H244;TACR3|P29371;SLC22A11|Q9NSA0;OPRD1|P41143;HPGD|P15428;COL1A1|P02452;SLC2A3|P11169;CYSLTR2|Q9NS75;CCR5|P…
CIDm00005746|SCHEMBL13078824	MYC|P01106;UMPS|P11172;PARP1|P09874;ATM|Q13315;IFNGR2|P38484;HPRT1|P00492;HRAS|P01112;ME3|Q16798;TERT|O14746;WEE1|P30291;CASP3|P42574;NOS3|P29474;BAD|Q92934;CCT3|P49368;IL2|P60568;HSPA8|P11142;ADAM17|P78536;BCL2L1|Q07817;CDIPT|O14735;CALR|P27797;SGK1|O00141;TOP2B|Q02880;CYCS|P99999;VEGFA|P15692;ALPL|P05186;AGXT|P21549;TOP1MT|Q969P6;TP53|P04637;PYGM|P11217;CD44|P16070;IGF1|P05019;NOS1|P29475;CRYZ|…
CIDm00011009|copper-67(2+);dichloride	IL1A|P01583;TYR|P14679;HSD17B4|P51659;PTPN1|P18031;UQCRB|P14927;MDH2|P40926;MYC|P01106;MAT2A|P31153;SIK1|P57059;S100A12|P80511;UMPS|P11172;NPPB|P16860;POLE|Q07864;OXCT2|Q9BYC2;ATM|Q13315;ATP7B|P35670;GRIN1|Q05586;ABCG1|P45844;MT-CYB|P00156;YARS2|Q9Y2Z4;NR3C1|P04150;FOS|P01100;KCNK2|O95069;BCHE|P06276;HBB|P68871;PRKAG3|Q9UGI9;CASP3|P42574;NOS3|P29474;MASP2|O00187;MGAM|O43451;NDUFS8|O00217;PSMB3|P4…
CIDm00063062|CTK8F2185	NPR2|P20594;IL1A|P01583;SCARB1|Q8WTV0;FRK|P42685;MYC|P01106;PARP1|P09874;GRM4|Q14833;MMP15|P51511;STS|P08842;CSNK1G2|P78368;NR3C1|P04150;JAK3|P52333;FOS|P01100;BCHE|P06276;CASP3|P42574;NARS|O43776;RPS6KA4|O75676;EDN1|P05305;CTSH|P09668;CXCR4|P61073;HSPA8|P11142;BCL2L1|Q07817;CYP2J2|P51589;CYP1B1|Q16678;AKT2|P31751;SGK1|O00141;TOP2B|Q02880;VEGFA|P15692;PRKCE|Q02156;SULT1A1|P50225;COL1A1|P02452;CYP…
CIDm00003816|beta-Kainic acid	TYR|P14679;CACNA1A|O00555;PARP1|P09874;GRM4|Q14833;ADK|P55263;GRIN1|Q05586;SLC1A3|P43003;NR3C1|P04150;FOS|P01100;BCHE|P06276;ME3|Q16798;PRKAG3|Q9UGI9;CASP3|P42574;SCN1A|P35498;MASP2|O00187;MGAM|O43451;RPS6KA4|O75676;CFB|P00751;GRIN2C|Q14957;SKP1|P63208;F10|P00742;GRM5|P41594;ADAM17|P78536;GDNF|P39905;KLK7|P49862;TH|P07101;SLC1A7|O00341;GRIA3|P42263;CYCS|P99999;GRIK4|Q16099;DUT|P33316;HTR7|P34969;…
CIDm53903450|AGN-PC-0A0B1U	NPR2|P20594;NPR3|P17342;MYC|P01106;TRPM7|Q96QT4;SRPK2|P78362;FOS|P01100;MTHFD2|P13995;MT-CO2|P00403;SKP1|P63208;GDNF|P39905;ADCY5|O95622;AKT2|P31751;CALR|P27797;SRR|Q9GZT4;TOP2B|Q02880;CYCS|P99999;PDK3|Q15120;PDK1|Q15118;AK4|P27144;TP53|P04637;PDK4|Q16654;RPS6KA1|Q15418;ADCY2|Q08462;TGFB1|P01137;LGALS3|P17931;TYMS|P04818;UCKL1|Q9NWZ5;IRS1|P35568;TSPO|P30536;OGDH|Q02218;MAPK8|P45983;PDGFRB|P09619;…
CIDm00016850|fluorescein--2'-d	IL1A|P01583;MYC|P01106;UMPS|P11172;PARP1|P09874;POLE|Q07864;GADL1|Q6ZQY3;ATM|Q13315;TK2|O00142;ABCG1|P45844;HPRT1|P00492;MT-CYB|P00156;YARS2|Q9Y2Z4;NR3C1|P04150;HRAS|P01112;GPT|P24298;FOS|P01100;IFNG|P01579;CASP3|P42574;NOS3|P29474;MGAM|O43451;LAP3|P28838;FECH|P22830;CXCR4|P61073;IL2|P60568;GDNF|P39905;MYH7|P12883;BCL2L1|Q07817;SNRPA|P09012;CSAD|Q9Y600;TOP2B|Q02880;CYCS|P99999;VEGFA|P15692;ALPL|P…
CIDm00001174|uracil-13c4,15n2	SGPL1|O95470;UQCRB|P14927;MYC|P01106;PRKACA|P17612;UMPS|P11172;SLC1A4|P43007;ATM|Q13315;TK2|O00142;AK1|P00568;SLC1A3|P43003;HPRT1|P00492;HPSE|Q9Y251;MTHFR|P42898;PRKAG3|Q9UGI9;MGAM|O43451;NEIL1|Q96FI4;SHMT1|P34896;GALE|Q14376;MCCC1|Q96RQ3;PMS2|P54278;SRM|P19623;COX5A|P20674;GMPS|P49915;SARS|P49591;P2RY12|Q9H244;SNRPA|P09012;SLC1A7|O00341;CYCS|P99999;ALPL|P05186;SLC22A4|Q9H015;DUT|P33316;TUBA8|Q9N…
CIDm00001175|[11C]-Uric Acid	IL1A|P01583;CACNB2|Q08289;SIK1|P57059;NPPB|P16860;MTAP|Q13126;CMAS|Q8NFW8;HPRT1|P00492;CLPP|Q16740;MT-CYB|P00156;HPSE|Q9Y251;CASP3|P42574;NOS3|P29474;MGAM|O43451;AMBP|P02760;LDHC|P07864;KYNU|Q16719;VEGFA|P15692;ALPL|P05186;SLC22A4|Q9H015;SLC22A11|Q9NSA0;LPL|P06858;ALDH3A1|P30838;LPA|P08519;SYK|P43405;SELE|P16581;GPX6|P59796;HTR2A|P28223;NOS1|P29475;PIPOX|Q9P0Z9;GPX7|Q96SL4;TYMS|P04818;SLC22A6|Q4U…
CIDm00001110|2,3-dideuterosuccinate-1-13c	SGPL1|O95470;IDH1|O75874;UQCRB|P14927;SLC14A1|Q13336;MDH2|P40926;UMPS|P11172;GRM4|Q14833;ALDH1A2|O94788;OXCT2|Q9BYC2;SLC1A4|P43007;ALDH2|P05091;SLC1A3|P43003;ALDH9A1|P49189;MT-CYB|P00156;ME3|Q16798;CASP3|P42574;MASP2|O00187;MGAM|O43451;SHMT1|P34896;ACSS2|Q9NR19;EGLN3|Q9H6Z9;HSD17B6|O14756;MT-CO2|P00403;OPRL1|P41146;SIRT3|Q9NTG7;CFB|P00751;CXCR4|P61073;F10|P00742;SLC7A2|P52569;LDHC|P07864;NDUFV1|P…
CIDm00159612|cobaltous;stannic;oxygen(2-)	UGDH|O60701;PLA2G2A|P14555;OXCT2|Q9BYC2;ABCG1|P45844;RABGGTB|P53611;NOS3|P29474;SIRT3|Q9NTG7;ABCA3|Q99758;IDH3B|O43837;LIPT1|Q9Y234;WARS|P23381;AARS|P49588;CHDH|Q8NE62;FSHR|P23945;IMPA2|O14732;NOS1|P29475;ENO2|P09104;OAS1|P00973;HDC|P19113;ACO2|Q99798;MAP2K2|P36507;WARS2|Q9UGM6;NOS2|P35228;DDC|P20711;MTRR|Q9UBK8;PLA2G1B|P04054;PRKDC|P78527;NCOA5|Q9HCD5;PLA2G2D|Q9UNK4;KCNJ12|Q14500;MTOR|P42345;GUC…
CIDm00002460|sodium n,2'-o-dibutyryladenosine-3',5'-phosphate	TYR|P14679;MYC|P01106;UMPS|P11172;IL13|P35225;C4A|P0C0L4;PLA2G2A|P14555;PDE10A|Q9Y233;AK1|P00568;SLC1A3|P43003;IL2RA|P01589;FOS|P01100;IFNG|P01579;NOS3|P29474;MASP2|O00187;MGAM|O43451;LTC4S|Q16873;EDN1|P05305;CFB|P00751;TUBB4B|P68371;IL2|P60568;F10|P00742;GDNF|P39905;KLK7|P49862;TH|P07101;CYCS|P99999;VEGFA|P15692;NR1H3|Q13133;TFRC|P02786;SLC9A1|P19634;LPA|P08519;SLC15A2|Q16348;ELANE|P08246;FSHR|P…
CIDm00003907|AGN-PC-04Y4OZ	TYR|P14679;DPEP1|P16444;IL13|P35225;GRM4|Q14833;PLA2G2A|P14555;FOS|P01100;PRKAG3|Q9UGI9;ADRA1D|P25100;NOS3|P29474;NFKB1|P19838;SLC6A13|Q9NSD5;GNRHR|P30968;FFAR1|O14842;LTC4S|Q16873;EDN1|P05305;OPRL1|P41146;SLC6A12|P48065;GCGR|P47871;CXCR4|P61073;IL2|P60568;HSPA8|P11142;GRM5|P41594;HRH4|Q9H3N8;GMPS|P49915;KLK7|P49862;ADCY5|O95622;P2RY12|Q9H244;TOP2B|Q02880;TACR3|P29371;OPRD1|P41143;SYK|P43405;CYSL…
CIDm00000402|sulphur-33	IDH1|O75874;TYR|P14679;PTPN1|P18031;TRPA1|O75762;MDH2|P40926;DPEP1|P16444;FMO1|Q01740;SIK1|P57059;PPARA|Q07869;UMPS|P11172;NR1H2|P55055;C4A|P0C0L4;SLC7A9|P82251;ALDH2|P05091;STS|P08842;CLPP|Q16740;MT-CYB|P00156;NR3C1|P04150;BCHE|P06276;MTHFR|P42898;PRKAG3|Q9UGI9;CASP3|P42574;NOS3|P29474;NFKB1|P19838;MGAM|O43451;NDUFS8|O00217;FECH|P22830;RXRG|P48443;GALE|Q14376;EGLN3|Q9H6Z9;TPO|P07202;EDN1|P05305;…
CIDm00005562|Trichostatin A, Streptomyces sp.	NPR2|P20594;MMAA|Q8IVH4;IL1A|P01583;CEPT1|Q9Y6K0;NPR3|P17342;RPL23|P62829;CHRNA9|Q9UGM1;TRPA1|O75762;CACNA1A|O00555;SLC6A8|P48029;MYC|P01106;FMO1|Q01740;SIK1|P57059;PPARA|Q07869;SLC4A7|Q9Y6M7;UMPS|P11172;PARP1|P09874;NPPB|P16860;ALDH1A2|O94788;PLA2G2A|P14555;ATM|Q13315;MTAP|Q13126;ADK|P55263;PDE10A|Q9Y233;CTPS1|P17812;RBP7|Q96R05;ALDH2|P05091;SLC1A3|P43003;STS|P08842;SLC16A6|O15403;NR3C1|P04150;H…
CIDm00000983|tripolyphosphoric acid	NPR2|P20594;ETFDH|Q16134;NPR3|P17342;PTPN1|P18031;MAT2A|P31153;UMPS|P11172;POLE|Q07864;OXCT2|Q9BYC2;STS|P08842;ARF4|P18085;ITPR3|Q14573;MGAM|O43451;AADAT|Q8N5Z0;SRM|P19623;ADCY5|O95622;TH|P07101;FNTA|P49354;PDK3|Q15120;ARL5A|Q9Y689;SYK|P43405;FHIT|P49789;PDK1|Q15118;IMPA2|O14732;PDK4|Q16654;PAPOLA|P51003;SLC25A5|P05141;ADCY2|Q08462;PSMA1|P25786;SUCLG2|Q96I99;AOC3|Q16853;TYMS|P04818;UCKL1|Q9NWZ5;O…
CIDm00001764|SCHEMBL6692026	NPR2|P20594;NPR3|P17342;TUBG1|P23258;ARF4|P18085;HRAS|P01112;FOS|P01100;MYL6B|P14649;RAP2A|P10114;MGAM|O43451;SAR1B|Q9Y6B6;COX6A2|Q02221;DSTN|P60981;NCF1|P14598;OPRL1|P41146;TUBB|P07437;TUBB4B|P68371;TUBB2A|Q13885;ADCY5|O95622;GRIA3|P42263;PSENEN|Q9NZ42;HK1|P19367;CYCS|P99999;ARF6|P62330;HTR7|P34969;PDK3|Q15120;ARL5A|Q9Y689;OPRD1|P41143;TUBA8|Q9NY65;TUBB2B|Q9BVA1;PDK1|Q15118;KCNC2|Q96PR1;PDK4|Q16…
CIDm02776321|[2-(thiophen-2-yl)-1,3-thiazol-4-yl]methanamine	PGD|P52209;CLPP|Q16740;MASP2|O00187;CFB|P00751;F10|P00742;KLK7|P49862;CHDH|Q8NE62;LPA|P08519;ELANE|P08246;ACE2|Q9BYF1;GP1BA|P07359;CMA1|P23946;F7|P08709;F11|P03951;PRSS3|P35030;KLK1|P06870;PRSS8|Q16651;PROZ|P22891;CELA1|Q9UNI1;LRAT|O95237;CTH|P32929;KLK6|Q92876;CFD|P00746;PRSS1|P07477;KLKB1|P03952;CELA2A|P08217;ST14|Q9Y5Y6;TBXA2R|P21731;PLG|P00747;F2|P00734;SERPINC1|P01008;F9|P00740;PLAU|P00749;S…
CIDm00003285|SCHEMBL387587	MYC|P01106;PPARA|Q07869;NR1H2|P55055;CYP11B2|P19099;SLC3A1|Q07837;STS|P08842;NR3C1|P04150;FOS|P01100;AKR1C2|P52895;AKR1C4|P17516;NOS3|P29474;MASP2|O00187;RXRG|P48443;ACSBG1|Q96GR2;CFB|P00751;F10|P00742;CYP2B6|P20813;KLK7|P49862;CYP2J2|P51589;CYP1B1|Q16678;AKR1A1|P14550;TOP2B|Q02880;ALPL|P05186;NR1H3|Q13133;LPL|P06858;LPA|P08519;CYP3A43|Q9HB55;ELANE|P08246;SULT1A1|P50225;SLC6A4|P31645;CYP19A1|P115…
CIDm00030583|SCHEMBL33613	MYC|P01106;CMAS|Q8NFW8;CA9|Q16790;FOS|P01100;HPSE|Q9Y251;AKR1C2|P52895;AKR1C4|P17516;NARS|O43776;MGAM|O43451;LAP3|P28838;AADAT|Q8N5Z0;PMS2|P54278;LGALS2|P05162;SKP1|P63208;ATF2|P15336;NDUFV1|P49821;SNRPA|P09012;AKR1A1|P14550;HK1|P19367;TFRC|P02786;SLC15A2|Q16348;MAOA|P21397;TOP1MT|Q969P6;CA12|O43570;LARS|Q9P2J5;APCS|P02743;AKR1D1|P51857;TSPO|P30536;CA5A|P35218;DAPK1|P53355;GGPS1|O95749;MAOB|P2733…
CIDm00003007|CHEMBL3250775	SLC6A8|P48029;FMO1|Q01740;GRIN1|Q05586;NR3C1|P04150;FOS|P01100;BCHE|P06276;VCP|P55072;ADRA1D|P25100;NOS3|P29474;MASP2|O00187;FST|P19883;SLC6A13|Q9NSD5;GNRHR|P30968;AMBP|P02760;OPRL1|P41146;CFB|P00751;SLC6A12|P48065;CXCR4|P61073;F10|P00742;GRM5|P41594;GDNF|P39905;GABRR1|P24046;BCL2L1|Q07817;HRH4|Q9H3N8;KLK7|P49862;SARS|P49591;TH|P07101;CDIPT|O14735;HDAC5|Q9UQL6;GRIA3|P42263;HTR6|P50406;SGK1|O00141…
CIDm00248893|{1-[(1-phenylethyl)sulfanyl]ethyl}benzene	IL1A|P01583;FGA|P02671;IGF2R|P11717;TYR|P14679;PTPN1|P18031;SCARB1|Q8WTV0;MYC|P01106;MAT2A|P31153;CD2|P06729;UMPS|P11172;ALDH1A2|O94788;PLA2G2A|P14555;ALDH2|P05091;SLC3A1|Q07837;CLPP|Q16740;NR3C1|P04150;HRAS|P01112;CD3E|P07766;FCGR2A|P12318;BCHE|P06276;VCP|P55072;IFNG|P01579;SCN3B|Q9NY72;PTK2|Q05397;PRKAG3|Q9UGI9;CASP3|P42574;MASP2|O00187;MGAM|O43451;PGLYRP3|Q96LB9;FST|P19883;SAR1B|Q9Y6B6;PCSK1|P…
CIDm00003715|Indomod-d4	IL1A|P01583;TYR|P14679;MYC|P01106;SLC19A2|O60779;PPARA|Q07869;PTGR1|Q14914;PARP1|P09874;MMP15|P51511;PLA2G2A|P14555;IL2RA|P01589;MT-CYB|P00156;NR3C1|P04150;GPT|P24298;FOS|P01100;IFNG|P01579;AKR1C2|P52895;PTK2|Q05397;WEE1|P30291;AKR1C4|P17516;CASP3|P42574;ADRA1D|P25100;NOS3|P29474;MASP2|O00187;GNRHR|P30968;BAD|Q92934;TPO|P07202;EDN1|P05305;PMS2|P54278;OPRL1|P41146;CFB|P00751;ABCA3|Q99758;CXCR4|P61…
CIDm00002520|verapamil-s	CACNA1A|O00555;CACNB2|Q08289;CACNB1|Q02641;ABCG1|P45844;FOS|P01100;HPSE|Q9Y251;AKR1C2|P52895;AKR1C4|P17516;ADRA1D|P25100;NOS3|P29474;MGAM|O43451;ASIC3|Q9UHC3;GNRHR|P30968;EDN1|P05305;OPRL1|P41146;SCNN1D|P51172;ABCA3|Q99758;CXCR4|P61073;GSTO1|P78417;KCND3|Q9UK17;MYH7|P12883;CYP2B6|P20813;HRH4|Q9H3N8;CYP1B1|Q16678;SLCO1B1|Q9Y6L6;HTR6|P50406;TOP2B|Q02880;ADORA2B|P29275;SLC22A4|Q9H015;HTR7|P34969;CAC…
CIDm00114943|protoberberine iodide	CACNA1A|O00555;ASIC3|Q9UHC3;SCNN1D|P51172;CACNA1F|O60840;ALKBH3|Q96Q83;LTA4H|P09960;MAP2K2|P36507;CACNA1S|Q13698;SCN3A|Q9NY46;SCNN1B|P51168;SCN11A|Q9UI33;CACNA1B|Q00975;NPEPPS|P55786;SCN10A|Q9Y5Y9;SCN9A|Q15858;MAP2K1|Q02750;CACNA1D|Q01668;ENPEP|Q07075;SCN8A|Q9UQD0;SCNN1A|P37088;SCN5A|Q14524;P4HA1|P13674;ANPEP|P15144;KDM5D|Q9BY66;SCNN1G|P51170;RET|P07949;HPD|P32754;BACE1|P56817;TOP1|P11387;CACNA1C…
|	SGPL1|O95470;IDH1|O75874;TRAPPC1|Q9Y5R8;NPR2|P20594;MMAA|Q8IVH4;IL1A|P01583;PDE7B|Q9NP56;FGA|P02671;ETFDH|Q16134;IGF2R|P11717;CEPT1|Q9Y6K0;TYR|P14679;NPR3|P17342;HSD17B4|P51659;RPL23|P62829;QPRT|Q15274;RBP3|P10745;PTPN1|P18031;CHRNA9|Q9UGM1;TRPA1|O75762;SCARB1|Q8WTV0;NDUFA13|Q9P0J0;UQCRB|P14927;FRK|P42685;CACNA1A|O00555;SLC14A1|Q13336;CACNB2|Q08289;MDH2|P40926;CHRNG|P07510;SLC6A8|P48029;MYC|P0110…
CIDm21966326|isopentanyladenine	HDAC8|Q9BY41;HDAC5|Q9UQL6;HDAC4|P56524;HDAC10|Q969S8;HDAC3|O15379;HDAC2|Q92769;HDAC6|Q9UBN7;HDAC9|Q9UKV0;ZFY|P08048;HDAC7|Q8WUI4;HIF1AN|Q9NWT6;HDAC1|Q13547
CIDm00000250|CID5799469	IL1A|P01583;UQCRB|P14927;PPARA|Q07869;PARP1|P09874;NPPB|P16860;GPT|P24298;BCHE|P06276;HPSE|Q9Y251;IFNG|P01579;HBB|P68871;ME3|Q16798;CASP3|P42574;NOS3|P29474;BLVRA|P53004;SAR1B|Q9Y6B6;PCSK1|P29120;FECH|P22830;AADAT|Q8N5Z0;EDN1|P05305;TUBB|P07437;CTSH|P09668;TUBB4B|P68371;IL2|P60568;TUBB2A|Q13885;FABP3|P05413;LDHC|P07864;ADAM17|P78536;GDNF|P39905;CYP2B6|P20813;UQCRC1|P31930;SLCO1B1|Q9Y6L6;CALR|P277…
CIDm00101301|CID9864127	ADRA1D|P25100;CRYZ|Q08257;ADRA1B|P35368;CHRM3|P20309;ABCC8|Q09428;ADRA1A|P35348;ABCC9|O60706;ZFY|P08048;CHRM2|P08172;KCNJ8|Q15842
CIDm00001181|uridintriphosphat	UGDH|O60701;UMPS|P11172;POLE|Q07864;GRM4|Q14833;ADK|P55263;CTPS1|P17812;PDE9A|O76083;OPRL1|P41146;CXCR4|P61073;HRH4|Q9H3N8;ADCY5|O95622;P2RY12|Q9H244;DUT|P33316;OPRD1|P41143;CCR5|P51681;AGT|P01019;HTR5A|P47898;UPP1|Q16831;ADCY2|Q08462;UCKL1|Q9NWZ5;HTR1D|P28221;CMPK1|P30085;POLE2|P56282;S1PR5|Q9H228;ACP1|P24666;GNG2|P59768;CAD|P27708;MTNR1B|P49286;OPRM1|P35372;PSMA2|P25787;CCL5|P13501;PDE3A|Q14432…
CIDm00002513|sodium;dimethylarsinic acid;trihydrate	MMAA|Q8IVH4;TRPA1|O75762;MYC|P01106;UMPS|P11172;PGD|P52209;CTPS1|P17812;IL2RA|P01589;ABCG1|P45844;YARS2|Q9Y2Z4;MYL6B|P14649;CASP3|P42574;NOS3|P29474;NFKB1|P19838;MGAM|O43451;PCSK1|P29120;LGALS2|P05162;ABCA3|Q99758;GSTO1|P78417;GDNF|P39905;ECI2|O75521;BCL2L1|Q07817;SLCO1B1|Q9Y6L6;CDIPT|O14735;HIBCH|Q6NVY1;SNRPA|P09012;GRIA3|P42263;CYCS|P99999;VEGFA|P15692;ALPL|P05186;SLC22A4|Q9H015;DUT|P33316;TFRC…
CIDm00000193|S-Adenosylhomocysteine-13C5	MYC|P01106;MAT2A|P31153;PRMT1|Q99873;ADK|P55263;YARS2|Q9Y2Z4;GPT|P24298;MTHFR|P42898;CASP3|P42574;NARS|O43776;SHMT1|P34896;NNMT|P40261;SRM|P19623;BCAT2|O15382;ALDH1L1|O75891;AKR1A1|P14550;TOP2B|Q02880;PCMT1|P22061;GATM|P50440;COL1A1|P02452;FHIT|P49789;GLUD1|P00367;CYP1A2|P05177;TP53|P04637;SLC25A32|Q9H2D1;ADA|P00813;PRMT3|O60678;TSPO|P30536;LIAS|O43766;CTH|P32929;MTRR|Q9UBK8;CTSD|P07339;DNMT1|P26…
CIDm00003931|2,2,3,3-tetradeuteriooctadeca-9,12-dienoic acid	TYR|P14679;TRPA1|O75762;SCARB1|Q8WTV0;PPARA|Q07869;PRKACA|P17612;UMPS|P11172;NR1H2|P55055;PLA2G2A|P14555;ABCG1|P45844;NR3C1|P04150;FOS|P01100;BCHE|P06276;MASP2|O00187;MGAM|O43451;RXRG|P48443;GALE|Q14376;FFAR1|O14842;ACSBG1|Q96GR2;CFB|P00751;F10|P00742;FABP3|P05413;GMPS|P49915;KLK7|P49862;CYP2J2|P51589;CYP1B1|Q16678;NR1H3|Q13133;PPAT|Q06203;LPL|P06858;LPA|P08519;RORA|P35398;FFAR4|Q5NUL3;ELANE|P082…
CIDm00093860|SCHEMBL685473	UQCRB|P14927;MYC|P01106;CD2|P06729;PARP1|P09874;ATM|Q13315;IFNGR2|P38484;STS|P08842;HRAS|P01112;CA9|Q16790;GPT|P24298;VCP|P55072;MTHFR|P42898;ITPR3|Q14573;WEE1|P30291;CASP3|P42574;NOS3|P29474;NFKB1|P19838;PSMB3|P49720;GLA|P06280;PSMB8|P28062;HSD17B6|O14756;MT-CO2|P00403;EDN1|P05305;LGALS2|P05162;TUBB4B|P68371;PDXK|O00764;CXCR4|P61073;IL2|P60568;SKP1|P63208;TUBB2A|Q13885;HSPA8|P11142;RDH5|Q92781;A…
CIDm00525551|FUIDRYCKEXJNOK-WCBMZHEXSA-N	AMBP|P02760;NISCH|Q9Y2I1;NNT|Q13423;SETD7|Q8WTS6;ZFY|P08048
CIDm00000231|SCHEMBL5720005	IL1A|P01583;ETFDH|Q16134;TRPA1|O75762;SCARB1|Q8WTV0;MDH2|P40926;PPARA|Q07869;PARP1|P09874;IL13|P35225;GNPDA1|P46926;PLA2G2A|P14555;RBP7|Q96R05;SLC1A3|P43003;ABCG1|P45844;NR3C1|P04150;FOS|P01100;KCNK2|O95069;BCHE|P06276;IFNG|P01579;RFK|Q969G6;PRKAG3|Q9UGI9;WEE1|P30291;IGFBP7|Q16270;CASP3|P42574;NOS3|P29474;MASP2|O00187;PMP2|P02689;FECH|P22830;LTC4S|Q16873;CCT3|P49368;NCF1|P14598;TPO|P07202;MT-CO2|…
CIDm00009711|isopropylthio-alpha-galactoside	ETFDH|Q16134;UQCRB|P14927;SLC14A1|Q13336;MYC|P01106;UMPS|P11172;ATM|Q13315;TK2|O00142;SLC3A1|Q07837;STS|P08842;CLPP|Q16740;YARS2|Q9Y2Z4;KCNK2|O95069;HBB|P68871;MTHFR|P42898;NARS|O43776;MASP2|O00187;MGAM|O43451;PCSK1|P29120;SHMT1|P34896;CCT3|P49368;TPO|P07202;CFB|P00751;F10|P00742;KLK7|P49862;SNRPA|P09012;LIPT1|Q9Y234;CYCS|P99999;ALPL|P05186;LPA|P08519;ELANE|P08246;SMOX|Q9NWM0;GSTT2|P0CG29;CREB1|P…
CIDm00008200|tris(tetraethyleneglycol)phosphite	MDH2|P40926;FMO1|Q01740;UGDH|O60701;ALDH1A2|O94788;GNPDA1|P46926;SLC1A4|P43007;MTAP|Q13126;CMAS|Q8NFW8;ALDH2|P05091;SLC1A3|P43003;SLC3A1|Q07837;ALDH9A1|P49189;JAK3|P52333;MYL6B|P14649;BCHE|P06276;VCP|P55072;NOS3|P29474;MGAM|O43451;LAP3|P28838;GLA|P06280;TPO|P07202;NEU1|Q99519;SIRT3|Q9NTG7;CD1D|P15813;LDHC|P07864;BCAT2|O15382;ECI2|O75521;HIBCH|Q6NVY1;SLC1A7|O00341;ALDH1L1|O75891;WARS|P23381;GRIA3|…
CIDm00004763|zadonal	SLC14A1|Q13336;MYC|P01106;PPARA|Q07869;SLC4A7|Q9Y6M7;UMPS|P11172;PGD|P52209;NPPB|P16860;NR1H2|P55055;ALDH1A2|O94788;SLC1A4|P43007;CYP11B2|P19099;GRIN1|Q05586;ALDH2|P05091;SLC1A3|P43003;SLC3A1|Q07837;ALDH9A1|P49189;NR3C1|P04150;HRAS|P01112;GARS|P41250;PRKAG3|Q9UGI9;NOS3|P29474;MASP2|O00187;FECH|P22830;RXRG|P48443;LTC4S|Q16873;MT-CO2|P00403;EDN1|P05305;CFB|P00751;F10|P00742;FABP3|P05413;ADAM17|P785…
CIDm00107918|SCHEMBL12376531	TRPA1|O75762;BCHE|P06276;IFNG|P01579;NFKB1|P19838;MASP2|O00187;ABCA3|Q99758;SARS|P49591;GLUD1|P00367;PAPOLA|P51003;IFNAR2|P48551;OAS1|P00973;TNF|P01375;ERN1|O75460;ABCC5|O15440;PPIA|P62937;CCL5|P13501;PFKFB4|Q16877;STAT5B|P51692;ABCC11|Q96J66;PCBD1|P61457;EPHX2|P34913;IL6|P05231;C5|P01031;ABCC10|Q5T3U5;CXCL10|P02778;IFNAR1|P17181;LIG3|P49916;GLUD2|P49448;ABCG2|Q9UNQ0;TLR7|Q9NYK1;ISG20|Q96AZ6;TAT|…
CIDm00036070|Ultramid A3 times. G7	ALDH1A2|O94788;ALDH2|P05091;ALDH9A1|P49189;DSTN|P60981;LIPT1|Q9Y234;ALDH1L1|O75891;ALDH3A1|P30838;NDUFAB1|O14561;ALOX5|P09917;ALDH4A1|P30038;AOX1|Q06278;ALDH3B2|P48448;XDH|P47989;ALDH3A2|P51648;LCT|P09848;ACACB|O00763;VDAC1|P21796;ALDH1A1|P00352;GPD1|P21695;ALDH5A1|P51649;ALDH7A1|P49419;OAT|P04181;SLC47A2|Q86VL8;VDAC3|Q9Y277;ACCS|Q96QU6;ALDH1A3|P47895;LCTL|Q6UWM7;SLC47A1|Q96FL8;VDAC2|P45880;CFL1|…
CIDm00002019|CID9855147	IL1A|P01583;RPL23|P62829;MYC|P01106;UMPS|P11172;PARP1|P09874;TUBG1|P23258;ATM|Q13315;S100G|P29377;TK2|O00142;PRKAB1|Q9Y478;NR3C1|P04150;HRAS|P01112;FOS|P01100;IFNG|P01579;CASP3|P42574;NOS3|P29474;NFKB1|P19838;PCSK1|P29120;ASIC3|Q9UHC3;EDN1|P05305;SCNN1D|P51172;IL2|P60568;BCL2L1|Q07817;SNRPA|P09012;SGK1|O00141;TOP2B|Q02880;CYCS|P99999;VEGFA|P15692;ALPL|P05186;TFRC|P02786;SLC9A1|P19634;SLC15A2|Q163…
CIDm00123638|AGN-PC-04Y3WW	PLA2G2A|P14555;GALE|Q14376;FFAR1|O14842;ECI2|O75521;HIBCH|Q6NVY1;CHDH|Q8NE62;FADS1|O60427;BAAT|Q14032;NGF|P01138;SOAT2|O75908;GPR18|Q14330;PHYH|O14832;ACSL4|O60488;PCTP|Q9UKL6;EHHADH|Q08426;ACAA1|P09110;GLYATL2|Q8WU03;PLA2G4A|P47712;ECI1|P42126;HADHA|P40939;ACAT2|Q9BWD1;ACAT1|P24752;PLAT|P00750;DLG4|P78352;PLA2G6|O60733;ZFY|P08048;ECHS1|P30084;DBI|P07108;ACSL1|P33121
CIDm00005279|Stauosporin	TYR|P14679;QPRT|Q15274;FRK|P42685;MYC|P01106;SIK1|P57059;PRKACA|P17612;PARP1|P09874;MPL|P40238;ATM|Q13315;PRKAB1|Q9Y478;SRPK2|P78362;ARF4|P18085;CSNK1G2|P78368;NR3C1|P04150;HRAS|P01112;JAK3|P52333;FOS|P01100;IFNG|P01579;PTK2|Q05397;PRKAG3|Q9UGI9;TERT|O14746;RAP2A|P10114;CASP3|P42574;MASP2|O00187;PTK6|Q13882;ROCK1|Q13464;RPS6KA4|O75676;DSTN|P60981;EDN1|P05305;SIRT3|Q9NTG7;CFB|P00751;IL2|P60568;KCN…
CIDm00000051|SCHEMBL6887701	IDH1|O75874;IGF2R|P11717;HSD17B4|P51659;MDH2|P40926;MYC|P01106;UMPS|P11172;GRM4|Q14833;OXCT2|Q9BYC2;SLC7A9|P82251;SLC1A3|P43003;ALDH9A1|P49189;GPT|P24298;PTK2|Q05397;SHMT1|P34896;ACSS2|Q9NR19;GALE|Q14376;EGLN3|Q9H6Z9;AADAT|Q8N5Z0;MCCC1|Q96RQ3;OPRL1|P41146;SIRT3|Q9NTG7;CXCR4|P61073;LDHC|P07864;BCAT2|O15382;HRH4|Q9H3N8;ADCY5|O95622;TH|P07101;IDH3B|O43837;P2RY12|Q9H244;CYCS|P99999;ALPL|P05186;PYCR1|…
CIDm00001158|XCCTYIAWTASOJW-OPMSUHOOSA-N	UGDH|O60701;ADK|P55263;AK1|P00568;CTPS1|P17812;HPRT1|P00492;ME3|Q16798;ADRA1D|P25100;GNRHR|P30968;GALE|Q14376;CTSV|O60911;FFAR1|O14842;EDN1|P05305;CTSF|Q9UBX1;OPRL1|P41146;CTSH|P09668;GCGR|P47871;CXCR4|P61073;GRM5|P41594;CYP2B6|P20813;BCAT2|O15382;HRH4|Q9H3N8;SLCO1B1|Q9Y6L6;P2RY12|Q9H244;HTR6|P50406;CYCS|P99999;ADORA2B|P29275;HTR7|P34969;TACR3|P29371;OPRD1|P41143;FFAR4|Q5NUL3;CYSLTR2|Q9NS75;CCR5|…
CIDm00169533|CID7031899	CLPP|Q16740;LAP3|P28838;UQCRC1|P31930;OXT|P01178;MMP8|P22894;UQCRC2|P22695;MME|P08473;MMP2|P08253;MMP1|P03956;POMC|P01189;MMP7|P09237;ZFY|P08048
CIDm00001959|CID9914738	MMAA|Q8IVH4;FRK|P42685;MYC|P01106;IL13|P35225;PLA2G2A|P14555;IL2RA|P01589;HPRT1|P00492;FOS|P01100;HPSE|Q9Y251;IFNG|P01579;NOS3|P29474;MASP2|O00187;MGAM|O43451;EDN1|P05305;CFB|P00751;IL2|P60568;F10|P00742;BCL2L1|Q07817;KLK7|P49862;CALR|P27797;SERPINA5|P05154;CYCS|P99999;VEGFA|P15692;HTR7|P34969;ITGB2|P05107;LPA|P08519;ELANE|P08246;MAOA|P21397;GLUD1|P00367;SULT2A1|Q06520;CMA1|P23946;AGT|P01019;GPX6…
CIDm00000222|deuterio(tritio)amine	FGA|P02671;TYR|P14679;RPL23|P62829;PTPN1|P18031;FRK|P42685;MYC|P01106;PRKACA|P17612;SLC4A7|Q9Y6M7;UMPS|P11172;PGD|P52209;GNPDA1|P46926;SLC1A4|P43007;CTPS1|P17812;SLC1A3|P43003;SLC3A1|Q07837;HPRT1|P00492;NR3C1|P04150;JAK3|P52333;MYL6B|P14649;BCHE|P06276;HPSE|Q9Y251;NOS3|P29474;MASP2|O00187;MGAM|O43451;PGLYRP3|Q96LB9;PTK6|Q13882;SAR1B|Q9Y6B6;SHMT1|P34896;FECH|P22830;GABRA4|P48169;AADAT|Q8N5Z0;CFB|P…
CIDm00077998|rosiglizole	SGPL1|O95470;IL1A|P01583;QPRT|Q15274;PTPN1|P18031;SCARB1|Q8WTV0;MYC|P01106;PPARA|Q07869;NR1H2|P55055;GADL1|Q6ZQY3;ALDH1A2|O94788;MMP15|P51511;MTAP|Q13126;RBP7|Q96R05;ALDH2|P05091;ABCG1|P45844;ALDH9A1|P49189;ARF4|P18085;YARS2|Q9Y2Z4;NR3C1|P04150;HRAS|P01112;GPT|P24298;PTK2|Q05397;CASP3|P42574;ADRA1D|P25100;NOS3|P29474;FST|P19883;PCSK1|P29120;PMP2|P02689;GNRHR|P30968;BAD|Q92934;RXRG|P48443;FFAR1|O1…
CIDm00005711|SCHEMBL2834049	FRK|P42685;MYC|P01106;PRKACA|P17612;TUBG1|P23258;JAK3|P52333;MYL6B|P14649;PTK2|Q05397;NOS3|P29474;MASP2|O00187;PTK6|Q13882;ROCK1|Q13464;DSTN|P60981;EDN1|P05305;TUBB|P07437;CFB|P00751;TUBB4B|P68371;TUBB2A|Q13885;F10|P00742;KLK7|P49862;TFRC|P02786;LPA|P08519;TUBA8|Q9NY65;PRKCE|Q02156;ELANE|P08246;ROCK2|O75116;SYK|P43405;TUBB2B|Q9BVA1;CYP19A1|P11511;MET|P08581;CMA1|P23946;AGT|P01019;F7|P08709;MERTK|…
CIDm00019001|1,4-DITHIOTHREITOL-D10	NPR2|P20594;NPR3|P17342;UMPS|P11172;TRPM7|Q96QT4;SLC1A3|P43003;SLC3A1|Q07837;ARF4|P18085;HRAS|P01112;JAK3|P52333;RAP2A|P10114;SHMT1|P34896;RDH14|Q9HBH5;GSTO1|P78417;HSPA8|P11142;MYH7|P12883;ADCY5|O95622;IDH3B|O43837;ALPL|P05186;ARL5A|Q9Y689;RDH8|Q9NYR8;HPGD|P15428;HSD11B1|P28845;TP53|P04637;PYGM|P11217;GSTZ1|O43708;PRKAR2A|P13861;ADCY2|Q08462;PSMA1|P25786;TYMS|P04818;HMGCR|P04035;FASN|P49327;PRKA…
CIDm00081462|bistris	SGPL1|O95470;FRK|P42685;MYC|P01106;UMPS|P11172;GNPDA1|P46926;OXCT2|Q9BYC2;ATM|Q13315;MTAP|Q13126;ALDH2|P05091;STS|P08842;CLPP|Q16740;JAK3|P52333;CASP3|P42574;PTK6|Q13882;PCSK1|P29120;FECH|P22830;MTHFD2|P13995;MT-CO2|P00403;SNRPA|P09012;TOP2B|Q02880;CYCS|P99999;VEGFA|P15692;ALPL|P05186;CHDH|Q8NE62;AGXT|P21549;SYK|P43405;GSPT1|P15170;MET|P08581;TP53|P04637;FURIN|P09958;MERTK|Q12866;CRYZ|Q08257;PRSS…
CIDm00002548|SCHEMBL6905200	TRPA1|O75762;MYC|P01106;PPARA|Q07869;PARP1|P09874;TRPM7|Q96QT4;ATM|Q13315;SLC1A3|P43003;HRAS|P01112;GPT|P24298;FOS|P01100;BCHE|P06276;CASP3|P42574;NARS|O43776;NOS3|P29474;MASP2|O00187;ASIC3|Q9UHC3;BAD|Q92934;EDN1|P05305;OPRL1|P41146;CFB|P00751;IL2|P60568;F10|P00742;GDNF|P39905;COX5A|P20674;BCL2L1|Q07817;KLK7|P49862;WARS|P23381;VEGFA|P15692;HTR7|P34969;TACR3|P29371;LPA|P08519;PRKCE|Q02156;ELANE|P0…
CIDm00016596|CID9933753	ALKBH3|Q96Q83;DDC|P20711;KDM5D|Q9BY66;ZFY|P08048;EEF1A1|P68104
CIDm00003973|ZINC37858693	FRK|P42685;MYC|P01106;PARP1|P09874;IL13|P35225;REG1A|P05451;ATM|Q13315;ATP7B|P35670;HRAS|P01112;JAK3|P52333;FOS|P01100;PTK2|Q05397;CASP3|P42574;NOS3|P29474;PTK6|Q13882;BAD|Q92934;RPS6KA4|O75676;CXCR4|P61073;IL2|P60568;ATF2|P15336;BCL2L1|Q07817;AKT2|P31751;SGK1|O00141;CYCS|P99999;VEGFA|P15692;PIK3R3|Q92569;DUT|P33316;LPL|P06858;CD38|P28907;SYK|P43405;FKBP1A|P62942;PIK3CD|O00329;CREB1|P16220;CYP1A2…
CIDm00000190|Adenine-2,8-3H	IDH1|O75874;MMAA|Q8IVH4;CACNA1A|O00555;MYC|P01106;PARP1|P09874;ATM|Q13315;TK2|O00142;MTAP|Q13126;ADK|P55263;AK1|P00568;PRKAB1|Q9Y478;HPRT1|P00492;SRPK2|P78362;MT-CYB|P00156;HRAS|P01112;FOS|P01100;BCHE|P06276;MGAM|O43451;NEIL1|Q96FI4;SAR1B|Q9Y6B6;SHMT1|P34896;ACSS2|Q9NR19;GALE|Q14376;TGFBR2|P37173;MT-ND4L|P03901;TPO|P07202;PMS2|P54278;LGALS2|P05162;SLC7A2|P52569;GMPS|P49915;UQCRC1|P31930;SNRPA|P09…
CIDm00002336|CID6911868	IDH1|O75874;IL1A|P01583;FGA|P02671;IGF2R|P11717;SLC14A1|Q13336;CHRNG|P07510;MYC|P01106;DPEP1|P16444;MAT2A|P31153;FMO1|Q01740;SIK1|P57059;SLC19A2|O60779;SLC4A7|Q9Y6M7;PTGR1|Q14914;PARP1|P09874;NPPB|P16860;OXCT2|Q9BYC2;PRMT1|Q99873;ATM|Q13315;MTAP|Q13126;ADK|P55263;AK1|P00568;CYP11B2|P19099;PRKAB1|Q9Y478;CTPS1|P17812;LARS2|Q15031;SLC1A3|P43003;HPRT1|P00492;SRPK2|P78362;SLC16A6|O15403;NR3C1|P04150;H…
CIDm00000346|SCHEMBL15483307	TYR|P14679;GRM4|Q14833;ATP7B|P35670;LARS2|Q15031;FOS|P01100;APOM|O95445;OPRL1|P41146;CXCR4|P61073;ATF2|P15336;HRH4|Q9H3N8;ADCY5|O95622;P2RY12|Q9H244;WARS|P23381;SERPINA5|P05154;VEGFA|P15692;LPA|P08519;OPRD1|P41143;ELANE|P08246;SLC5A7|Q9GZV3;CCR5|P51681;NDUFAB1|O14561;TP53|P04637;AGT|P01019;HTR5A|P47898;LARS|Q9P2J5;ADCY2|Q08462;PRSS3|P35030;CD3G|P09693;HTR1D|P28221;POLE2|P56282;MDM2|Q00987;S1PR5|Q…
CIDm00000899|478529-44-1	NPR2|P20594;FGA|P02671;IGF2R|P11717;TYR|P14679;NPR3|P17342;PTPN1|P18031;CHRNA9|Q9UGM1;FRK|P42685;CHRNG|P07510;DPEP1|P16444;GDF5|P43026;GABBR1|Q9UBS5;CD2|P06729;IL13|P35225;PVR|P15151;GNPDA1|P46926;MMP15|P51511;C4A|P0C0L4;GRIN1|Q05586;SLC3A1|Q07837;IL2RA|P01589;STS|P08842;HPRT1|P00492;ARF4|P18085;CA9|Q16790;JAK3|P52333;KCNK2|O95069;FCGR2A|P12318;BCHE|P06276;HPSE|Q9Y251;IFNG|P01579;HBB|P68871;MTHFR…
CIDm00004053|UNII-A960M0G5TP	FGA|P02671;SLC14A1|Q13336;SIK1|P57059;SLC19A2|O60779;NPPB|P16860;CASP3|P42574;RDH14|Q9HBH5;EDN1|P05305;GRIN2C|Q14957;IL2|P60568;BCL2L1|Q07817;SGK1|O00141;TOP2B|Q02880;VEGFA|P15692;PIK3R3|Q92569;ITGB2|P05107;GCSH|P23434;ALDH3A1|P30838;RDH8|Q9NYR8;HPGD|P15428;CD38|P28907;HSD11B1|P28845;CKS1B|P61024;TP53|P04637;IGF1|P05019;RARB|P10826;APCS|P02743;GSTM1|P09488;MDM2|Q00987;PHGDH|O43175;TNF|P01375;ICAM…
CIDm00002978|SCHEMBL13308730	IL1A|P01583;ETFDH|Q16134;TRPA1|O75762;MYC|P01106;PPARA|Q07869;SLC4A7|Q9Y6M7;PARP1|P09874;CTPS1|P17812;ARF4|P18085;NR3C1|P04150;PDE9A|O76083;FOS|P01100;MYL6B|P14649;VCP|P55072;IFNG|P01579;MTHFR|P42898;WEE1|P30291;IGFBP7|Q16270;CASP3|P42574;ADRA1D|P25100;NFKB1|P19838;GNRHR|P30968;BAD|Q92934;CTSF|Q9UBX1;OPRL1|P41146;PDXK|O00764;CXCR4|P61073;IL2|P60568;HSPA8|P11142;SRM|P19623;BCAT2|O15382;HRH4|Q9H3N8…
CIDm00001148|CID9990558	TYR|P14679;QPRT|Q15274;SLC6A8|P48029;UMPS|P11172;SLC3A1|Q07837;GPT|P24298;IDO1|P14902;MASP2|O00187;MGAM|O43451;LAP3|P28838;SLC6A13|Q9NSD5;PSMB3|P49720;AADAT|Q8N5Z0;MTHFD2|P13995;MCCC1|Q96RQ3;TUBB|P07437;CFB|P00751;SLC6A12|P48065;IL2|P60568;TUBB2A|Q13885;HSPA8|P11142;F10|P00742;SRM|P19623;MYH7|P12883;KLK7|P49862;SARS|P49591;TH|P07101;CDIPT|O14735;KYNU|Q16719;WARS|P23381;CALR|P27797;VEGFA|P15692;SL…
CIDm00001167|CID9851795	CEPT1|Q9Y6K0;UGDH|O60701;GNPDA1|P46926;CMAS|Q8NFW8;STS|P08842;CLPP|Q16740;BCHE|P06276;ADRA1D|P25100;PCSK1|P29120;GALE|Q14376;GSTO1|P78417;UQCRC1|P31930;CALR|P27797;HK1|P19367;TOP2B|Q02880;NAGA|P17050;NDUFAB1|O14561;IMPA2|O14732;FURIN|P09958;ARSA|P15289;LGALS3|P17931;TYMS|P04818;TSPO|P30536;GGPS1|O95749;MAPK8|P45983;LEPR|P48357;AKT1|P31749;MAPK10|P53779;B4GALT1|P15291;CHIT1|Q13231;NNT|Q13423;MGAT1…
CIDm00009330|beta-Diethylaminoethyl benzilate hydrochloride	SLC3A1|Q07837;BCHE|P06276;MGAM|O43451;IMPA2|O14732;OAS1|P00973;ACHE|P22303;OXT|P01178;SI|P14410;GAA|P10253;EPRS|P07814;CHRM3|P20309;OXTR|P30559;APAF1|O14727;ALDH5A1|P51649;GANAB|Q14697;TAT|P17735;CHRM4|P08173;UBB|P0CG47;CHRM5|P08912;ZFY|P08048;CHRM2|P08172;GANC|Q8TET4;CHRM1|P11229;IMPA1|P29218;SPTBN1|Q01082;UBC|P0CG48
CIDm00004795|CID9543492	FRK|P42685;MAT2A|P31153;PRKACA|P17612;TUBG1|P23258;TRPM7|Q96QT4;ADK|P55263;AK1|P00568;CTPS1|P17812;SRPK2|P78362;JAK3|P52333;VCP|P55072;GARS|P41250;PTK2|Q05397;PRKAG3|Q9UGI9;MGAM|O43451;TPK1|Q9H3S4;PTK6|Q13882;ROCK1|Q13464;RPS6KA4|O75676;CCT3|P49368;PMS2|P54278;TUBB|P07437;TUBB4B|P68371;PDXK|O00764;TUBB2A|Q13885;HSPA8|P11142;MYH7|P12883;SNRPA|P09012;AKT2|P31751;HK1|P19367;SGK1|O00141;TOP2B|Q02880;…
CIDm00108143|tamibarotene	MYC|P01106;MAT2A|P31153;PRKACA|P17612;PGD|P52209;RBP7|Q96R05;RABGGTB|P53611;ITPR3|Q14573;PMP2|P02689;NCF1|P14598;HSD17B6|O14756;EDN1|P05305;CTSF|Q9UBX1;DDAH2|O95865;ITGB7|P26010;GSTO1|P78417;RDH5|Q92781;FABP3|P05413;CYP2B6|P20813;CYP2J2|P51589;CRABP1|P29762;CYP1B1|Q16678;WARS|P23381;FABP7|O15540;VEGFA|P15692;ITGB2|P05107;PPAT|Q06203;CD38|P28907;SMOX|Q9NWM0;TUBB2B|Q9BVA1;FABP6|P51161;PIK3CD|O00329…
CIDm00060878|ZINC12503190	MYC|P01106;ADRA1D|P25100;GNRHR|P30968;TGFBR2|P37173;OPRL1|P41146;CXCR4|P61073;HRH4|Q9H3N8;HTR6|P50406;ADORA2B|P29275;HTR7|P34969;OPRD1|P41143;FFAR4|Q5NUL3;GP1BA|P07359;CCR5|P51681;PTGIR|P43119;AGT|P01019;HTR5A|P47898;HTR2A|P28223;ADRA1B|P35368;HTR1D|P28221;AVPR2|P30518;ADRB2|P07550;OPRM1|P35372;TAAR1|Q96RJ0;AMHR2|Q16671;CACNA1G|O43497;AVPR1B|P47901;ADORA2A|P29274;TBXA2R|P21731;CSNK2A2|P19784;HCRT…
CIDm00004364|SCHEMBL4969844	IL1A|P01583;GRM4|Q14833;C4A|P0C0L4;MT-CYB|P00156;HPSE|Q9Y251;IFNG|P01579;CASP3|P42574;MASP2|O00187;NCF1|P14598;OPRL1|P41146;TUBB|P07437;CFB|P00751;TUBB4B|P68371;CXCR4|P61073;SKP1|P63208;TUBB2A|Q13885;F10|P00742;HRH4|Q9H3N8;KLK7|P49862;ADCY5|O95622;P2RY12|Q9H244;CYCS|P99999;VEGFA|P15692;ITGB2|P05107;LPA|P08519;SLC15A2|Q16348;OPRD1|P41143;TUBA8|Q9NY65;ELANE|P08246;SULT1A1|P50225;CD38|P28907;TUBB2B|…
CIDm00023994|zinc-64	IDH1|O75874;NPR2|P20594;IL1A|P01583;PDE7B|Q9NP56;TYR|P14679;NPR3|P17342;RPL23|P62829;QPRT|Q15274;PTPN1|P18031;UQCRB|P14927;FRK|P42685;MDH2|P40926;MYC|P01106;DPEP1|P16444;GDF5|P43026;PPARA|Q07869;PTGR1|Q14914;S100A12|P80511;UMPS|P11172;PARP1|P09874;PGD|P52209;TUBG1|P23258;TRPM7|Q96QT4;NPPB|P16860;NR1H2|P55055;POLE|Q07864;ALDH1A2|O94788;GNPDA1|P46926;OXCT2|Q9BYC2;SLC1A4|P43007;ATM|Q13315;TK2|O00142…
CIDm00004624|Topamine-d3 Hydrochloride	FRK|P42685;SLC6A8|P48029;PARP1|P09874;MMP15|P51511;ATP7B|P35670;JAK3|P52333;FOS|P01100;BCHE|P06276;CASP3|P42574;NOS3|P29474;MASP2|O00187;PTK6|Q13882;SLC6A13|Q9NSD5;CFB|P00751;SLC6A12|P48065;CTSH|P09668;HSPA8|P11142;F10|P00742;GRM5|P41594;GDNF|P39905;KLK7|P49862;TH|P07101;WARS|P23381;CYCS|P99999;SLC6A9|P48067;HTR7|P34969;MMP20|O60882;LPA|P08519;ELANE|P08246;MMP16|P51512;SYK|P43405;MAOA|P21397;FHIT…
CIDm00041322|64396-10-7	IL1A|P01583;PDE7B|Q9NP56;NPR3|P17342;PTPN1|P18031;TRPA1|O75762;NDUFA13|Q9P0J0;SLC6A8|P48029;MYC|P01106;MAT2A|P31153;SIK1|P57059;PTGR1|Q14914;UMPS|P11172;PVR|P15151;SLC1A4|P43007;ATM|Q13315;PDE10A|Q9Y233;CTPS1|P17812;LARS2|Q15031;SRPK2|P78362;SLC16A6|O15403;NR3C1|P04150;HRAS|P01112;FOS|P01100;GARS|P41250;RFK|Q969G6;AKR1C2|P52895;PTK2|Q05397;WEE1|P30291;RAP2A|P10114;FST|P19883;CLEC3B|P05452;ROCK1|Q…
CIDm00011740|CID9907506	UMPS|P11172;CTPS1|P17812;NR3C1|P04150;NARS|O43776;RDH14|Q9HBH5;PMS2|P54278;HSPA8|P11142;GMPS|P49915;UQCRC1|P31930;TOP2B|Q02880;RDH8|Q9NYR8;HPGD|P15428;HSD11B1|P28845;FKBP1A|P62942;GLUD1|P00367;CEACAM5|P06731;GAPDHS|O14556;SEC14L2|O76054;TUFM|P49411;SLC25A5|P05141;PSPH|P78330;GMPR|P36959;HSD17B8|Q92506;CRYM|Q14894;SEC14L4|Q9UDX3;RDH12|Q96NR8;TTPA|P49638;SLC25A6|P12236;HSP90AA1|P07900;RRM1|P23921;P…
CIDm00000723|dimethyl-[(3R)-3-phenyl-3-(2-pyridyl)propyl]amine	IDH1|O75874;FRK|P42685;MDH2|P40926;GABBR1|Q9UBS5;UMPS|P11172;SLC7A9|P82251;SLC1A4|P43007;SLC1A3|P43003;MT-CYB|P00156;GPT|P24298;JAK3|P52333;IFNG|P01579;ME3|Q16798;PRKAG3|Q9UGI9;MGAM|O43451;PTK6|Q13882;EGLN3|Q9H6Z9;LDHC|P07864;GMPS|P49915;SLC1A7|O00341;HK1|P19367;VEGFA|P15692;ALPL|P05186;GCDH|Q92947;PPAT|Q06203;GCSH|P23434;AGXT|P21549;LDHAL6B|Q9BYZ2;SYK|P43405;MET|P08581;HTR2A|P28223;GSTZ1|O43708;…
CIDm00003016|Valium-13C,d3	ACYP2|P14621;NR3C1|P04150;FOS|P01100;BCHE|P06276;AKR1C2|P52895;AKR1C4|P17516;MASP2|O00187;GABRB3|P28472;GABRA4|P48169;TGFBR2|P37173;CFB|P00751;ABCA3|Q99758;F10|P00742;GABRR1|P24046;ECI2|O75521;KLK7|P49862;HTR7|P34969;GABRG1|Q8N1C3;LPA|P08519;SLC15A2|Q16348;ELANE|P08246;COL1A1|P02452;MAOA|P21397;CYP1A2|P05177;CMA1|P23946;PYGM|P11217;HTR2A|P28223;CYP3A7|P24462;F7|P08709;GLRA2|P23416;NOS1|P29475;CRY…
CIDm00008172|tris-tri-ethyleneglycolphosphate	MMAA|Q8IVH4;PTPN1|P18031;TRPA1|O75762;MDH2|P40926;FMO1|Q01740;UMPS|P11172;ALDH1A2|O94788;ADK|P55263;AK1|P00568;CMAS|Q8NFW8;ALDH2|P05091;SLC3A1|Q07837;ABCG1|P45844;CLPP|Q16740;ALDH9A1|P49189;BCHE|P06276;NOS3|P29474;NFKB1|P19838;MGAM|O43451;LAP3|P28838;GLA|P06280;ACSS2|Q9NR19;GALE|Q14376;CTSV|O60911;TPO|P07202;CTSF|Q9UBX1;SIRT3|Q9NTG7;CTSH|P09668;ABCA3|Q99758;LDHC|P07864;BCAT2|O15382;ECI2|O75521;TH…
CIDm00086367|n-[4-methyl-6-cyclopropylpyrimidin-2-yl]aniline	MAT2A|P31153;POLE|Q07864;YARS2|Q9Y2Z4;RFK|Q969G6;CASP3|P42574;ATP1A4|Q13733;LAP3|P28838;MT-CO2|P00403;HABP4|Q5JVS0;CYP2B6|P20813;SARS|P49591;SNRPA|P09012;KYNU|Q16719;TOP2B|Q02880;SLC22A4|Q9H015;ATP1A3|P13637;GCDH|Q92947;CYP19A1|P11511;CYP26A1|O43174;CYB5A|P00167;CRYZ|Q08257;RPL37|P61927;OAS1|P00973;FADS1|O60427;FASN|P49327;HTR1D|P28221;CA5A|P35218;POU2F2|P09086;PTPRS|Q13332;SUOX|P51687;ATP1A1|P05…
CIDm16738692|AGN-PC-0808RB	PARP1|P09874;CSNK1G2|P78368;HRAS|P01112;ITPR3|Q14573;IGFBP7|Q16270;NFKB1|P19838;RPS6KA4|O75676;NCF1|P14598;PLCD1|P51178;CDIPT|O14735;AKT2|P31751;CALR|P27797;SGK1|O00141;ARF6|P62330;PDK3|Q15120;SEPSECS|Q9HD40;PDK1|Q15118;PIK3CD|O00329;NDUFAB1|O14561;IMPA2|O14732;PDK4|Q16654;IGF1|P05019;RPS6KA1|Q15418;PIK3R2|O00459;IRS1|P35568;INS|P01308;TSPO|P30536;DHODH|Q02127;CD9|P21926;PIK3C3|Q8NEB9;CDK5|Q00535…
CIDm00445615|Xim	STS|P08842;MAOA|P21397;GFPT2|O94808;ACSL4|O60488;SQLE|Q14534;ZFY|P08048;CYP4B1|P13584;TPI1|P60174
CIDm00001822|DB02082	MMAA|Q8IVH4;ETFDH|Q16134;LARS2|Q15031;ARF4|P18085;NR3C1|P04150;HRAS|P01112;RAP2A|P10114;MGAM|O43451;SAR1B|Q9Y6B6;GCGR|P47871;ARF6|P62330;ARL5A|Q9Y689;HAO2|Q9NYQ3;FSHR|P23945;GAPDHS|O14556;GSPT1|P15170;TUFM|P49411;LARS|Q9P2J5;ADCY2|Q08462;SUCLG2|Q96I99;RAB11A|P62491;ADRB2|P07550;OPRM1|P35372;RAF1|P04049;PDE4A|P27815;NISCH|Q9Y2I1;ARF1|P84077;CSNK2A2|P19784;RALBP1|Q15311;RHOB|P62745;GNAI1|P63096;RAL…
CIDm00000806|ZINC13557565	NPR3|P17342;GABBR1|Q9UBS5;CD2|P06729;TRPM7|Q96QT4;TK2|O00142;AK1|P00568;GRIN1|Q05586;IL2RA|P01589;FOS|P01100;MYL6B|P14649;FCGR2A|P12318;ITPR3|Q14573;CASP3|P42574;ADRA1D|P25100;NOS3|P29474;MGAM|O43451;EDN1|P05305;IL2|P60568;GRM5|P41594;TH|P07101;PLCD1|P51178;P2RY12|Q9H244;CALR|P27797;CYCS|P99999;HTR7|P34969;SEPSECS|Q9HD40;PRKCE|Q02156;SYK|P43405;FKBP1A|P62942;PIK3CD|O00329;CREB1|P16220;IMPA2|O1473…
CIDm00000205|s-allo-threonine	MYC|P01106;UMPS|P11172;NR1H2|P55055;PVR|P15151;SLC1A4|P43007;ATM|Q13315;SLC1A3|P43003;ARF4|P18085;GPT|P24298;SAR1B|Q9Y6B6;PSMB3|P49720;SHMT1|P34896;SLC12A6|Q9UHW9;SLC12A4|Q9UP95;BCAT2|O15382;SLC1A7|O00341;AKT2|P31751;CALR|P27797;CLK1|P49759;TOP2B|Q02880;VEGFA|P15692;ALPL|P05186;NR1H3|Q13133;ARL5A|Q9Y689;SLC12A7|Q9Y666;GLUD1|P00367;TP53|P04637;UPP1|Q16831;PSMA1|P25786;LGALS3|P17931;PSMA6|P60900;FA…
CIDm03027721|dithiothreitol-d6	IL1A|P01583;TYR|P14679;TRPA1|O75762;UQCRB|P14927;MDH2|P40926;MYC|P01106;MAT2A|P31153;PTGR1|Q14914;UMPS|P11172;PARP1|P09874;IL13|P35225;ATM|Q13315;TK2|O00142;MTAP|Q13126;NR3C1|P04150;HRAS|P01112;FOS|P01100;HPSE|Q9Y251;MTHFR|P42898;CASP3|P42574;MGAM|O43451;PCSK1|P29120;IL2|P60568;HSPA8|P11142;MYH7|P12883;BCL2L1|Q07817;A2M|P01023;SNRPA|P09012;CALR|P27797;CYCS|P99999;VEGFA|P15692;ALPL|P05186;DUT|P333…
CIDm00006575|Trichloroethylene-13C2	SGPL1|O95470;ETFDH|Q16134;TYR|P14679;PPARA|Q07869;GNPDA1|P46926;IFNGR2|P38484;HPRT1|P00492;IFNG|P01579;CASP3|P42574;NOS3|P29474;MASP2|O00187;SHMT1|P34896;BAD|Q92934;GSTM2|P28161;NEU1|Q99519;CFB|P00751;CXCR4|P61073;GSTO1|P78417;SKP1|P63208;F10|P00742;MYH7|P12883;CYP2B6|P20813;BCAT2|O15382;KLK7|P49862;CYP2J2|P51589;UQCRC1|P31930;CYP1B1|Q16678;FUBP1|Q96AE4;LPA|P08519;ELANE|P08246;AGXT|P21549;GAPDHS|…
CIDm00002538|(S)-(+)-Camptothecin-d5	MYC|P01106;UMPS|P11172;PARP1|P09874;ATM|Q13315;ABCG1|P45844;TERT|O14746;CASP3|P42574;NOS3|P29474;GSTO1|P78417;SKP1|P63208;BCL2L1|Q07817;GMPS|P49915;SARS|P49591;TOP2B|Q02880;CYCS|P99999;MAPKAPK3|Q16644;VEGFA|P15692;PIK3R3|Q92569;DUT|P33316;HTR7|P34969;FHIT|P49789;GLUD1|P00367;CREB1|P16220;TOP1MT|Q969P6;TP53|P04637;NOS1|P29475;NTRK2|Q16620;OAS1|P00973;SMPD3|Q9NY59;TYMS|P04818;MDM2|Q00987;TSPO|P3053…
CIDm00002578|MOLI001811	CHRNG|P07510;GDF5|P43026;PARP1|P09874;TUBG1|P23258;CTPS1|P17812;STS|P08842;MYL6B|P14649;TERT|O14746;CASP3|P42574;GSTM2|P28161;COX6A2|Q02221;AMBP|P02760;TUBB|P07437;CXCR4|P61073;IL2|P60568;LDHC|P07864;GDNF|P39905;BCL2L1|Q07817;CRABP1|P29762;AKT2|P31751;TOP2B|Q02880;VEGFA|P15692;FNTA|P49354;ATP1A3|P13637;PIK3R3|Q92569;ADAMTS4|O75173;PDK3|Q15120;LDHAL6B|Q9BYZ2;FKBP1A|P62942;PDK1|Q15118;DCTD|P32321;C…
CIDm00091176|CID91176	GRM4|Q14833;GPT|P24298;VCP|P55072;OPRL1|P41146;CXCR4|P61073;GRM5|P41594;HRH4|Q9H3N8;GMPS|P49915;ADCY5|O95622;P2RY12|Q9H244;ARF6|P62330;OPRD1|P41143;HAO2|Q9NYQ3;GP1BA|P07359;CCR5|P51681;AGT|P01019;HTR5A|P47898;ADCY2|Q08462;GLIPR2|Q9H4G4;HTR1D|P28221;RAB11A|P62491;S1PR5|Q9H228;AVPR2|P30518;GNG2|P59768;MTNR1B|P49286;OPRM1|P35372;CCL5|P13501;AVPR1B|P47901;HSP90AA1|P07900;DRD2|P14416;GRM8|O00222;KIF1A…
CIDm00161491|monomethylarsonous acid	IL1A|P01583;PTPN1|P18031;MYC|P01106;PARP1|P09874;IL13|P35225;SLC1A4|P43007;RABGGTB|P53611;HPSE|Q9Y251;AKR1C2|P52895;CASP3|P42574;NOS3|P29474;NFKB1|P19838;PSMB8|P28062;TGFBR2|P37173;IDI1|Q13907;CXCR4|P61073;GSTO1|P78417;IL2|P60568;SKP1|P63208;ATF2|P15336;CYP2J2|P51589;HDAC5|Q9UQL6;VLDLR|P98155;COL1A1|P02452;PIK3CD|O00329;CREB1|P16220;DHCR7|Q9UBM7;TP53|P04637;PYGM|P11217;MSMO1|Q15800;GSTZ1|O43708;C…
CIDm00000338|2-deuteriooxybenzoic acid	TYR|P14679;SCARB1|Q8WTV0;MYC|P01106;FMO1|Q01740;UGDH|O60701;PARP1|P09874;AK1|P00568;MT-CYB|P00156;CA9|Q16790;HPSE|Q9Y251;AKR1C2|P52895;CASP3|P42574;NARS|O43776;NFKB1|P19838;MASP2|O00187;MGAM|O43451;FECH|P22830;NCF1|P14598;TPO|P07202;EDN1|P05305;CFB|P00751;GRIN2C|Q14957;SKP1|P63208;HSPA8|P11142;F10|P00742;SRM|P19623;KLK7|P49862;CYCS|P99999;VEGFA|P15692;SLC22A4|Q9H015;HTR7|P34969;TFRC|P02786;SLC22A…
CIDm44717482|VB10554	UMPS|P11172;PAICS|P22234;AASS|Q9UDR5;CPE|P16870;CP|P00450;ZFY|P08048
CIDm00005035|d, raloxifene	MYC|P01106;PPARA|Q07869;PTGR1|Q14914;NR1H2|P55055;NR3C1|P04150;FOS|P01100;MTHFR|P42898;TERT|O14746;WEE1|P30291;CASP3|P42574;NARS|O43776;ADRA1D|P25100;NOS3|P29474;BAD|Q92934;RXRG|P48443;PMS2|P54278;CTSH|P09668;SKP1|P63208;HSPA8|P11142;CLK1|P49759;PSENEN|Q9NZ42;HTR6|P50406;TOP2B|Q02880;VEGFA|P15692;ALPL|P05186;NR1H3|Q13133;APH1A|Q96BI3;TFRC|P02786;GCSH|P23434;SLC6A4|P31645;CYP19A1|P11511;SULT2A1|Q0…
CIDm00003460|MolPort-028-951-604	PARP1|P09874;POLE|Q07864;OXCT2|Q9BYC2;NR3C1|P04150;JAK3|P52333;PTK2|Q05397;CASP3|P42574;NOS3|P29474;CTSF|Q9UBX1;PMS2|P54278;SIRT3|Q9NTG7;GCGR|P47871;HSPA8|P11142;BCL2L1|Q07817;KLK7|P49862;PLCD1|P51178;TOP2B|Q02880;ALPL|P05186;VEGFB|P49765;GP1BA|P07359;MET|P08581;TP53|P04637;PGR|P06401;NOS1|P29475;FASN|P49327;IRS1|P35568;MAP2K2|P36507;CYBB|P04839;TSPO|P30536;MAPT|P10636;MAPK8|P45983;PAICS|P22234;N…
CIDm00005238|CID9833957	SGPL1|O95470;NPR2|P20594;NPR3|P17342;SLC6A8|P48029;MYC|P01106;PRKACA|P17612;UMPS|P11172;PARP1|P09874;GADL1|Q6ZQY3;MTAP|Q13126;ADK|P55263;CTPS1|P17812;SLC3A1|Q07837;ARF4|P18085;SLC16A6|O15403;NR3C1|P04150;HRAS|P01112;KCNK2|O95069;MYL6B|P14649;BCHE|P06276;PRKAG3|Q9UGI9;RAP2A|P10114;CASP3|P42574;SCN1A|P35498;NOS3|P29474;MGAM|O43451;PCSK1|P29120;SLC6A13|Q9NSD5;PSMB3|P49720;PSMB8|P28062;FECH|P22830;KC…
CIDm00017516|promecarb	GPT|P24298;FFAR4|Q5NUL3;PPIG|Q13427;SOAT2|O75908;AVPR1A|P37288;TAT|P17735;ALDH7A1|P49419;KIF11|P52732;GPT2|Q8TD30;ACCS|Q96QU6;ZFY|P08048;CENPE|Q02224;SOAT1|P35610
CIDm00009276|d-Bulbocapnine	DRD2|P14416;QDPR|P09417;DRD1|P21728;DRD5|P21918;ADRA1A|P35348;ZFY|P08048;DRD3|P35462
CIDm00024775|4-tert-Octylphenol-3,5-d2 diethoxylate solution	IDH1|O75874;NPR2|P20594;NPR3|P17342;MYC|P01106;PPARA|Q07869;UMPS|P11172;PARP1|P09874;SLC1A4|P43007;ATM|Q13315;TK2|O00142;MTAP|Q13126;SLC1A3|P43003;HPRT1|P00492;HRAS|P01112;FOS|P01100;CASP3|P42574;GALE|Q14376;TUBB4B|P68371;IL2|P60568;HSPA8|P11142;LDHC|P07864;BCL2L1|Q07817;ADCY5|O95622;SNRPA|P09012;SLC1A7|O00341;CALR|P27797;SERPINA5|P05154;HK1|P19367;CYCS|P99999;VEGFA|P15692;ALPL|P05186;DUT|P33316;…
CIDm05281707|cumestrol	PTPN1|P18031;UGDH|O60701;UMPS|P11172;TUBG1|P23258;POLE|Q07864;SLC1A4|P43007;ADK|P55263;CTPS1|P17812;HPRT1|P00492;NR3C1|P04150;HRAS|P01112;HPSE|Q9Y251;NFKB1|P19838;NDUFS8|O00217;GLA|P06280;SHMT1|P34896;CTSV|O60911;HSD17B6|O14756;EDN1|P05305;DDAH2|O95865;NEU1|Q99519;TUBB|P07437;IDI1|Q13907;CTSH|P09668;TUBB4B|P68371;SLC31A1|O15431;IL2|P60568;SRM|P19623;ATF2|P15336;NDUFV1|P49821;CYP1B1|Q16678;SNRPA|P…
CIDm00073212|Diplumbene	PDE7B|Q9NP56;ETFDH|Q16134;HSD17B4|P51659;QPRT|Q15274;MTAP|Q13126;ATP7B|P35670;ALDH9A1|P49189;MYL6B|P14649;MGAM|O43451;PGLYRP3|Q96LB9;FECH|P22830;RPS6KA4|O75676;ACSBG1|Q96GR2;SCNN1D|P51172;CTSH|P09668;F10|P00742;UQCRC1|P31930;IDH3B|O43837;AKT2|P31751;CSAD|Q9Y600;HTR6|P50406;SGK1|O00141;TOP2B|Q02880;APH1A|Q96BI3;SLC22A11|Q9NSA0;PRKCE|Q02156;HPGD|P15428;CYSLTR2|Q9NS75;PDK1|Q15118;PIK3CD|O00329;CEACA…
CIDm00005645|CID9963685	SCARB1|Q8WTV0;MYC|P01106;PPARA|Q07869;PARP1|P09874;NR1H2|P55055;NR3C1|P04150;AKR1C2|P52895;IDO1|P14902;CASP3|P42574;NOS3|P29474;BLVRA|P53004;RXRG|P48443;GABRA4|P48169;HSD17B6|O14756;EDN1|P05305;GCGR|P47871;IL2|P60568;ADCY5|O95622;SLCO1B1|Q9Y6L6;LIPT1|Q9Y234;HTR6|P50406;ALPL|P05186;ADORA2B|P29275;NR1H3|Q13133;HTR7|P34969;GABRG1|Q8N1C3;FSHR|P23945;SIGLEC7|Q9Y286;HSD11B1|P28845;FABP6|P51161;SULT2A1|…
CIDm25271560|AGN-PC-0510NE	CP|P00450;ZFY|P08048
CIDm00000946|nitrous acid, ion(1-)	TYR|P14679;PPARA|Q07869;UMPS|P11172;NPPB|P16860;IL13|P35225;ALDH2|P05091;ARF4|P18085;MT-CYB|P00156;NR3C1|P04150;HRAS|P01112;BCHE|P06276;HPSE|Q9Y251;IFNG|P01579;HBB|P68871;RAP2A|P10114;CASP3|P42574;NOS3|P29474;MGAM|O43451;SAR1B|Q9Y6B6;GLA|P06280;NCF1|P14598;MT-CO2|P00403;EDN1|P05305;GRIN2C|Q14957;MT-CO3|P00414;IL2|P60568;LDHC|P07864;CYP2J2|P51589;CYCS|P99999;VEGFA|P15692;ALPL|P05186;DUT|P33316;AAR…
CIDm23690938|CID10830762	PLA2G2A|P14555;HRAS|P01112;VCP|P55072;MASP2|O00187;FST|P19883;GLA|P06280;CFB|P00751;IDI1|Q13907;SKP1|P63208;F10|P00742;RDH5|Q92781;KLK7|P49862;SARS|P49591;SNRPA|P09012;WARS|P23381;TRAPPC4|Q9Y296;VEGFA|P15692;DUT|P33316;POLE3|Q9NRF9;AARS|P49588;TACR3|P29371;SLC22A11|Q9NSA0;GCSH|P23434;LPA|P08519;ELANE|P08246;SULT1A1|P50225;GP1BA|P07359;CYP19A1|P11511;CMA1|P23946;CD44|P16070;GPX6|P59796;HTR2A|P2822…
CIDm04604180|CID4604180	SGPL1|O95470;IDH1|O75874;IL1A|P01583;ETFDH|Q16134;IGF2R|P11717;TYR|P14679;RBP3|P10745;SCARB1|Q8WTV0;UQCRB|P14927;SLC14A1|Q13336;MYC|P01106;DPEP1|P16444;GDF5|P43026;PPARA|Q07869;CD2|P06729;S100A12|P80511;PARP1|P09874;IL13|P35225;NR1H2|P55055;PVR|P15151;PLA2G2A|P14555;ATM|Q13315;TK2|O00142;ATP7B|P35670;IL2RA|P01589;STS|P08842;HPRT1|P00492;CLPP|Q16740;ARF4|P18085;MT-CYB|P00156;NR3C1|P04150;HRAS|P011…
CIDm00443314|SCHEMBL15760665	IL1A|P01583;ETFDH|Q16134;TYR|P14679;SCARB1|Q8WTV0;CACNA1A|O00555;MYC|P01106;PPARA|Q07869;PARP1|P09874;IL13|P35225;ATM|Q13315;TK2|O00142;ATP7B|P35670;HPRT1|P00492;CLPP|Q16740;NR3C1|P04150;HRAS|P01112;GPT|P24298;FOS|P01100;HPSE|Q9Y251;IFNG|P01579;ME3|Q16798;PTK2|Q05397;TERT|O14746;CASP3|P42574;NOS3|P29474;MGAM|O43451;NCF1|P14598;ACSBG1|Q96GR2;CFB|P00751;TUBB4B|P68371;CXCR4|P61073;IL2|P60568;HSPA8|P…
CIDm00023985|gold-198	IL1A|P01583;IGF2R|P11717;TYR|P14679;SCARB1|Q8WTV0;FRK|P42685;SLC14A1|Q13336;MYC|P01106;SIK1|P57059;PPARA|Q07869;CD2|P06729;PARP1|P09874;NPPB|P16860;IL13|P35225;PVR|P15151;ATM|Q13315;TK2|O00142;ATP7B|P35670;HPRT1|P00492;ARF4|P18085;MT-CYB|P00156;NR3C1|P04150;HRAS|P01112;JAK3|P52333;FOS|P01100;CD3E|P07766;RABGGTB|P53611;BCHE|P06276;HPSE|Q9Y251;IFNG|P01579;RFK|Q969G6;HBB|P68871;ITPR3|Q14573;TERT|O14…
CIDm00000985|SCHEMBL1332805	TRAPPC1|Q9Y5R8;ETFDH|Q16134;CEPT1|Q9Y6K0;PTPN1|P18031;SCARB1|Q8WTV0;FRK|P42685;MDH2|P40926;PPARA|Q07869;SLC44A1|Q8WWI5;UMPS|P11172;REG1A|P05451;NR1H2|P55055;PLA2G2A|P14555;SLC1A4|P43007;LARS2|Q15031;SLC1A3|P43003;ABCG1|P45844;ARF4|P18085;NR3C1|P04150;HRAS|P01112;JAK3|P52333;CASP3|P42574;ADRA1D|P25100;NOS3|P29474;PTK6|Q13882;PCSK1|P29120;PMP2|P02689;GNRHR|P30968;ROCK1|Q13464;FFAR1|O14842;LTC4S|Q16…
CIDm00002987|CID9953605	SCARB1|Q8WTV0;MYC|P01106;PPARA|Q07869;PARP1|P09874;ALDH1A2|O94788;ATM|Q13315;TK2|O00142;CYP11B2|P19099;PRKAB1|Q9Y478;ALDH2|P05091;HPRT1|P00492;ALDH9A1|P49189;HRAS|P01112;FOS|P01100;PTK2|Q05397;CASP3|P42574;NFKB1|P19838;SAR1B|Q9Y6B6;HSD17B6|O14756;MT-CO2|P00403;SIRT3|Q9NTG7;GCGR|P47871;GSTO1|P78417;NDUFV1|P49821;CYP2B6|P20813;BCL2L1|Q07817;CYP2J2|P51589;ADCY5|O95622;CYP1B1|Q16678;SLCO1B1|Q9Y6L6;SN…
CIDm00002826|SCHEMBL26609	IDH1|O75874;CHRNA9|Q9UGM1;SCARB1|Q8WTV0;FRK|P42685;CHRNG|P07510;SLC6A8|P48029;SIK1|P57059;PGD|P52209;TUBG1|P23258;GRM4|Q14833;AK1|P00568;CMAS|Q8NFW8;GRIN1|Q05586;CTPS1|P17812;SLC1A3|P43003;ARF4|P18085;NR3C1|P04150;HRAS|P01112;JAK3|P52333;FOS|P01100;BCHE|P06276;IFNG|P01579;PTK2|Q05397;CHRNB4|P30926;IDO1|P14902;RAP2A|P10114;CASP3|P42574;ADRA1D|P25100;NOS3|P29474;MASP2|O00187;PTK6|Q13882;SLC6A13|Q9N…
CIDm00216239|SCHEMBL14481062	FRK|P42685;MYC|P01106;GABBR1|Q9UBS5;PARP1|P09874;TUBG1|P23258;HRAS|P01112;CA9|Q16790;GPT|P24298;JAK3|P52333;CASP3|P42574;PTK6|Q13882;BAD|Q92934;TUBB|P07437;TUBB4B|P68371;CXCR4|P61073;IL2|P60568;TUBB2A|Q13885;ADAM17|P78536;ATF2|P15336;CYP2B6|P20813;BCL2L1|Q07817;FABP7|O15540;VEGFA|P15692;ATF5|Q9Y2D1;SLC9A1|P19634;DDR2|Q16832;TUBA8|Q9NY65;VEGFB|P49765;SYK|P43405;TUBB2B|Q9BVA1;FKBP1A|P62942;MET|P085…
CIDm00000772|enoxaparin	NPR2|P20594;MMAA|Q8IVH4;FGA|P02671;TYR|P14679;SCARB1|Q8WTV0;MYC|P01106;PPARA|Q07869;CD2|P06729;UMPS|P11172;NPPB|P16860;IL13|P35225;MMP15|P51511;PLA2G2A|P14555;STS|P08842;CLPP|Q16740;MT-CYB|P00156;NR3C1|P04150;HRAS|P01112;GPT|P24298;FOS|P01100;FCGR2A|P12318;BCHE|P06276;HPSE|Q9Y251;IFNG|P01579;MTHFR|P42898;CASP3|P42574;NOS3|P29474;MGAM|O43451;DSTN|P60981;EDN1|P05305;AMBP|P02760;CXCR4|P61073;IL2|P60…
CIDm01356208|ZINC12372218	PRKCI|P41743;SLC25A10|Q9UBX3;PSMB4|P28070;SMO|Q99835;PSMA4|P25789;PRKCZ|Q05513;ZFY|P08048
CIDm00000594|s/cysteine	SGPL1|O95470;TYR|P14679;RPL23|P62829;MDH2|P40926;MAT2A|P31153;UGDH|O60701;SLC1A4|P43007;GPT|P24298;FCGR2A|P12318;BCHE|P06276;NOS3|P29474;LAP3|P28838;PSMB3|P49720;TPO|P07202;GSTO1|P78417;IL2|P60568;MYH7|P12883;BCAT2|O15382;BCL2L1|Q07817;GMPS|P49915;KLK7|P49862;CRABP1|P29762;SARS|P49591;CALR|P27797;CSAD|Q9Y600;TOP2B|Q02880;VEGFA|P15692;DUT|P33316;ARF6|P62330;GCDH|Q92947;AGXT|P21549;AK4|P27144;DHCR7…
CIDm00000791|CID9989320	ETFDH|Q16134;TYR|P14679;UGDH|O60701;UMPS|P11172;PVR|P15151;CMAS|Q8NFW8;LARS2|Q15031;MT-CYB|P00156;NR3C1|P04150;HBB|P68871;MASP2|O00187;PSMB3|P49720;MT-ND4L|P03901;CFB|P00751;F10|P00742;BCAT2|O15382;KLK7|P49862;CYP1B1|Q16678;CDIPT|O14735;SNRPA|P09012;LIPT1|Q9Y234;CALR|P27797;SRR|Q9GZT4;VEGFA|P15692;AARS|P49588;GCSH|P23434;LPA|P08519;ELANE|P08246;MT-ND4|P03905;CCR5|P51681;CKS1B|P61024;CMA1|P23946;T…
CIDm00004584|CID9918816	IL1A|P01583;PTPN1|P18031;MYC|P01106;ATM|Q13315;NR3C1|P04150;FOS|P01100;MYL6B|P14649;CASP3|P42574;MGAM|O43451;ATP1A4|Q13733;TH|P07101;FNTA|P49354;ATP1A3|P13637;LPL|P06858;POLK|Q9UBT6;GSTT2|P0CG29;CREB1|P16220;TP53|P04637;PYGM|P11217;IGF1|P05019;GSTZ1|O43708;ALOX5|P09917;HMGCR|P04035;IRS1|P35568;TNNC2|P02585;TSPO|P30536;MAPT|P10636;TNF|P01375;ACP1|P24666;MAPK8|P45983;PSPH|P78330;CDK5|Q00535;NR1I2|O…
CIDm06439874|SCHEMBL10970216	IL13|P35225;OXCT2|Q9BYC2;ATP7B|P35670;NR3C1|P04150;BCHE|P06276;IFNG|P01579;AKR1C2|P52895;AKR1C4|P17516;NARS|O43776;NOS3|P29474;MGAM|O43451;PMP2|P02689;GSTM2|P28161;CTSF|Q9UBX1;AMBP|P02760;IDI1|Q13907;IL2|P60568;KLK7|P49862;TH|P07101;AKR1A1|P14550;TOP2B|Q02880;TFRC|P02786;SYK|P43405;CYSLTR2|Q9NS75;NDUFAB1|O14561;CMA1|P23946;FURIN|P09958;GSTZ1|O43708;NOS1|P29475;ALOX5|P09917;TGFB1|P01137;LGALS3|P17…
CIDm00000303|CID9866174	HSD17B4|P51659;SCARB1|Q8WTV0;MYC|P01106;SIK1|P57059;PPARA|Q07869;NR1H2|P55055;GNPDA1|P46926;PLA2G2A|P14555;RBP7|Q96R05;SLC3A1|Q07837;ABCG1|P45844;ARF4|P18085;NR3C1|P04150;GPT|P24298;HPSE|Q9Y251;AKR1C2|P52895;MTHFR|P42898;AKR1C4|P17516;CASP3|P42574;NOS3|P29474;NFKB1|P19838;MASP2|O00187;PCSK1|P29120;PMP2|P02689;FECH|P22830;RXRG|P48443;APOM|O95445;COX6A2|Q02221;HSD17B6|O14756;MT-CO2|P00403;CFB|P0075…
CIDm00003325|CTK8F9721	UGDH|O60701;UMPS|P11172;POLE|Q07864;CD3E|P07766;PRKAG3|Q9UGI9;ADRA1D|P25100;NOS3|P29474;NDUFS8|O00217;GLA|P06280;GNRHR|P30968;OPRL1|P41146;CXCR4|P61073;GSTO1|P78417;HSPA8|P11142;NEU2|Q9Y3R4;HRH4|Q9H3N8;IDH3B|O43837;HTR6|P50406;ALPL|P05186;ADORA2B|P29275;NAGA|P17050;HTR7|P34969;OPRD1|P41143;FFAR4|Q5NUL3;CCR5|P51681;PTGIR|P43119;HTR5A|P47898;HTR2A|P28223;TUFM|P49411;GLRA2|P23416;NOS1|P29475;ADRA1B|…
CIDm00000232|CID9815369	IDH1|O75874;IL1A|P01583;TYR|P14679;SCARB1|Q8WTV0;MYC|P01106;PPARA|Q07869;CD2|P06729;PRKACA|P17612;PARP1|P09874;IL13|P35225;POLE|Q07864;GRM4|Q14833;PVR|P15151;PRMT1|Q99873;SLC7A9|P82251;ATM|Q13315;TK2|O00142;ATP7B|P35670;SLC3A1|Q07837;HPRT1|P00492;CLPP|Q16740;SRPK2|P78362;MT-CYB|P00156;NR3C1|P04150;HRAS|P01112;GPT|P24298;JAK3|P52333;FOS|P01100;FCGR2A|P12318;BCHE|P06276;IFNG|P01579;HBB|P68871;MTHFR…
CIDm00447348|SCHEMBL13151760	SGPL1|O95470;FRK|P42685;UGDH|O60701;ADK|P55263;JAK3|P52333;AKR1C2|P52895;AKR1C4|P17516;PTK6|Q13882;FECH|P22830;IDI1|Q13907;MT-CO3|P00414;AKR1A1|P14550;SYK|P43405;GP1BA|P07359;DCTD|P32321;MET|P08581;PGR|P06401;MERTK|Q12866;ENO2|P09104;PLOD2|O00469;OAS1|P00973;HDC|P19113;AKR1D1|P51857;LIAS|O43766;ERN1|O75460;HSD17B3|P37058;LYN|P07948;PDGFRB|P09619;DDC|P20711;EPHB4|P54760;RAF1|P04049;KIT|P10721;BRAF…
CIDm00000951|xv) norepinephrine	IDH1|O75874;IL1A|P01583;TYR|P14679;QPRT|Q15274;CACNA1A|O00555;SLC6A8|P48029;MYC|P01106;SIK1|P57059;PPARA|Q07869;TUBG1|P23258;NPPB|P16860;GRM4|Q14833;ATM|Q13315;AK1|P00568;GRIN1|Q05586;NR3C1|P04150;GPT|P24298;FOS|P01100;BCHE|P06276;VCP|P55072;MTHFR|P42898;CASP3|P42574;ADRA1D|P25100;NOS3|P29474;MGAM|O43451;GABRB3|P28472;SLC6A13|Q9NSD5;SHMT1|P34896;GNRHR|P30968;FFAR1|O14842;AADAT|Q8N5Z0;EDN1|P05305;…
CIDm00004140|NCGC00016363-01	IL1A|P01583;MYC|P01106;S100A12|P80511;S100G|P29377;HPRT1|P00492;NR3C1|P04150;HRAS|P01112;GPT|P24298;FOS|P01100;IFNG|P01579;CASP3|P42574;ADRA1D|P25100;NOS3|P29474;FST|P19883;GNRHR|P30968;HSD17B6|O14756;EDN1|P05305;OPRL1|P41146;CXCR4|P61073;IL2|P60568;SKP1|P63208;ATF2|P15336;HRH4|Q9H3N8;PLCD1|P51178;HTR6|P50406;VEGFA|P15692;ALPL|P05186;ADORA2B|P29275;HTR7|P34969;TFRC|P02786;OPRD1|P41143;TUBA8|Q9NY6…
CIDm00060789|genesa	TRPA1|O75762;SLC1A3|P43003;FCGR2A|P12318;ME3|Q16798;NFKB1|P19838;SAR1B|Q9Y6B6;PMS2|P54278;LDHC|P07864;BCL2L1|Q07817;PLCD1|P51178;TOP2B|Q02880;AGXT|P21549;CCR5|P51681;PIK3CD|O00329;TGFB1|P01137;PSMA1|P25786;APCS|P02743;FASN|P49327;MT-ND5|P03915;PIK3C3|Q8NEB9;ADRB2|P07550;PAICS|P22234;CDK5|Q00535;PIK3CG|P48736;ACHE|P22303;PRKDC|P78527;RSL24D1|Q9UHA3;AMHR2|Q16671;SYT2|Q8N9I0;CDK16|Q00536;CDK15|Q96Q4…
CIDm86583374|polyinosinic:polycytidylic acid	IL13|P35225;CMAS|Q8NFW8;IL2RA|P01589;YARS2|Q9Y2Z4;CD3E|P07766;MYL6B|P14649;IFNG|P01579;MASP2|O00187;LTC4S|Q16873;CTSF|Q9UBX1;CFB|P00751;IL2|P60568;F10|P00742;KLK7|P49862;ALPL|P05186;LPA|P08519;ELANE|P08246;SULT1A1|P50225;SULT2A1|Q06520;CMA1|P23946;PYGM|P11217;CD44|P16070;F7|P08709;IFNAR2|P48551;F11|P03951;ALOX5|P09917;OAS1|P00973;PRSS3|P35030;KLK1|P06870;TNNC2|P02585;PRSS8|Q16651;TSPO|P30536;PROZ…
CIDm00002116|SCHEMBL14297170	IL1A|P01583;IGF2R|P11717;TYR|P14679;HSD17B4|P51659;RPL23|P62829;SCARB1|Q8WTV0;CACNA1A|O00555;MDH2|P40926;SLC6A8|P48029;MYC|P01106;PPARA|Q07869;SLC4A7|Q9Y6M7;PARP1|P09874;PLA2G2A|P14555;PRMT1|Q99873;AK1|P00568;SRPK2|P78362;CSNK1G2|P78368;NR3C1|P04150;HRAS|P01112;BCHE|P06276;AKR1C2|P52895;CASP3|P42574;NOS3|P29474;NFKB1|P19838;MASP2|O00187;MGAM|O43451;BLVRA|P53004;FST|P19883;SAR1B|Q9Y6B6;PSMB3|P4972…
CIDm00002173|STOCK1N-67158	IDH1|O75874;SLC6A8|P48029;MYC|P01106;PTGR1|Q14914;ATM|Q13315;TK2|O00142;CTPS1|P17812;CLPP|Q16740;CA9|Q16790;KCNK2|O95069;HPSE|Q9Y251;AKR1C2|P52895;MGAM|O43451;CLEC3B|P05452;GALE|Q14376;CTSV|O60911;EDN1|P05305;SNRPA|P09012;CALR|P27797;TOP2B|Q02880;ALPL|P05186;VLDLR|P98155;CHDH|Q8NE62;SLC15A2|Q16348;TUBA8|Q9NY65;SLC2A3|P11169;SMOX|Q9NWM0;TP53|P04637;TUFM|P49411;PRKAR2A|P13861;UPP1|Q16831;GLS|O94925…
CIDm00002681|water hexadecyl-trimethylammonium chloride	CTPS1|P17812;SLC3A1|Q07837;VCP|P55072;ADRA1D|P25100;PCSK1|P29120;GNRHR|P30968;OPRL1|P41146;IDI1|Q13907;CXCR4|P61073;NDUFV1|P49821;HRH4|Q9H3N8;HTR6|P50406;TOP2B|Q02880;ADORA2B|P29275;HTR7|P34969;AARS|P49588;OPRD1|P41143;FFAR4|Q5NUL3;MT-ND4|P03905;CD38|P28907;SMOX|Q9NWM0;FKBP1A|P62942;CCR5|P51681;PTGIR|P43119;FURIN|P09958;HTR5A|P47898;HTR2A|P28223;TUFM|P49411;NOS1|P29475;ADRA1B|P35368;PRKAR2A|P1386…
CIDm24836924|Wheat starch, unmodified	TYR|P14679;MDH2|P40926;PPARA|Q07869;PGD|P52209;ATP7B|P35670;MT-CYB|P00156;SLC25A18|Q9H1K4;GPT|P24298;FOS|P01100;BCHE|P06276;HPSE|Q9Y251;MTHFR|P42898;ME3|Q16798;MGAM|O43451;CD163|Q86VB7;PMS2|P54278;HSPA8|P11142;NDUFV1|P49821;ECI2|O75521;IDH3B|O43837;HIBCH|Q6NVY1;WARS|P23381;TOP2B|Q02880;ALPL|P05186;CHDH|Q8NE62;SEPSECS|Q9HD40;LPL|P06858;GSTT2|P0CG29;DCTD|P32321;TOP1MT|Q969P6;PYGM|P11217;GPX6|P59796…
CIDm00000750|glycine-t2	MMAA|Q8IVH4;IL1A|P01583;TYR|P14679;PTPN1|P18031;CACNA1A|O00555;SLC6A8|P48029;MYC|P01106;DPEP1|P16444;PPARA|Q07869;PARP1|P09874;GRM4|Q14833;PVR|P15151;ALDH1A2|O94788;ATM|Q13315;TK2|O00142;ATP7B|P35670;CMAS|Q8NFW8;GRIN1|Q05586;ALDH2|P05091;SLC1A3|P43003;SLC3A1|Q07837;HPRT1|P00492;CLPP|Q16740;ALDH9A1|P49189;MT-CYB|P00156;NR3C1|P04150;HRAS|P01112;GPT|P24298;FOS|P01100;BCHE|P06276;HPSE|Q9Y251;GARS|P41…
CIDm24755486|AGN-PC-07C38H	PTPN1|P18031;TRPA1|O75762;MYC|P01106;PTDSS2|Q9BVG9;PGD|P52209;TRPM7|Q96QT4;PLA2G2A|P14555;CSNK1G2|P78368;CD3E|P07766;FCGR2A|P12318;ITPR3|Q14573;PTK2|Q05397;CASP3|P42574;NFKB1|P19838;BAD|Q92934;DSTN|P60981;HGS|O14964;GCGR|P47871;PLCD1|P51178;AKT2|P31751;SGK1|O00141;ALPL|P05186;ARF6|P62330;TFRC|P02786;PRKCE|Q02156;SYK|P43405;PIK3CD|O00329;IMPA2|O14732;PYGM|P11217;PRKCI|P41743;ACTR3|P61158;PSMA6|P60…
CIDm00004253|SMR001338872	TRPA1|O75762;MAT2A|P31153;UGDH|O60701;UMPS|P11172;CMAS|Q8NFW8;GRIN1|Q05586;SLC1A3|P43003;NR3C1|P04150;FOS|P01100;BCHE|P06276;IFNG|P01579;CASP3|P42574;ADRA1D|P25100;NOS3|P29474;MASP2|O00187;GNRHR|P30968;OPRL1|P41146;CFB|P00751;GRIN2C|Q14957;ABCA3|Q99758;CXCR4|P61073;IL2|P60568;HSPA8|P11142;GRM5|P41594;HTR3E|A5X5Y0;GDNF|P39905;ATF2|P15336;HRH4|Q9H3N8;KLK7|P49862;CYP2J2|P51589;ADCY5|O95622;CYP1B1|Q1…
CIDm00000586|{[imino(amino)methyl](methyl)amino}acetate	SLC6A8|P48029;TUBG1|P23258;ATM|Q13315;KCNK2|O95069;BCHE|P06276;VCP|P55072;TERT|O14746;CASP3|P42574;SCN1A|P35498;MGAM|O43451;PSMB8|P28062;KCNA10|Q16322;RPS6KA4|O75676;DSTN|P60981;TPO|P07202;KCND3|Q9UK17;FABP3|P05413;SRM|P19623;LDHC|P07864;MYH7|P12883;GMPS|P49915;AKT2|P31751;SGK1|O00141;VEGFA|P15692;ALPL|P05186;KCNQ4|P56696;GATM|P50440;PRKCE|Q02156;HAO2|Q9NYQ3;COL1A1|P02452;SLC5A7|Q9GZV3;KCNC2|Q96P…
CIDm00000937|zinc dinicotinate	QPRT|Q15274;SCARB1|Q8WTV0;PPARA|Q07869;UMPS|P11172;GRM4|Q14833;ABCG1|P45844;HBB|P68871;NOS3|P29474;MGAM|O43451;ACSS2|Q9NR19;MT-CO2|P00403;NNMT|P40261;OPRL1|P41146;SIRT3|Q9NTG7;TUBB4B|P68371;CXCR4|P61073;TUBB2A|Q13885;HRH4|Q9H3N8;ADCY5|O95622;P2RY12|Q9H244;KYNU|Q16719;HK1|P19367;TOP2B|Q02880;ALPL|P05186;NR1H3|Q13133;SLC22A4|Q9H015;SLC22A11|Q9NSA0;LPL|P06858;LPA|P08519;OPRD1|P41143;CD38|P28907;TUBB…
CIDm00017046|SCHEMBL13974192	CD44|P16070;SPR|P35270;TTR|P02766;ZFY|P08048;HMMR|O75330
CIDm00003121|valproic acid-d	TRAPPC1|Q9Y5R8;NPR2|P20594;MMAA|Q8IVH4;PDE7B|Q9NP56;FGA|P02671;ETFDH|Q16134;IGF2R|P11717;CEPT1|Q9Y6K0;NPR3|P17342;RPL23|P62829;PTPN1|P18031;CHRNA9|Q9UGM1;TRPA1|O75762;UQCRB|P14927;FRK|P42685;CACNA1A|O00555;MDH2|P40926;SLC6A8|P48029;MYC|P01106;MAT2A|P31153;FMO1|Q01740;SIK1|P57059;PPARA|Q07869;PRKACA|P17612;MCFD2|Q8NI22;SLC4A7|Q9Y6M7;SLC44A1|Q8WWI5;PTGR1|Q14914;UGDH|O60701;UMPS|P11172;TUBG1|P23258;…
CIDm00024586|sulphuric acid nickel sulphate	IL1A|P01583;CEPT1|Q9Y6K0;RPL23|P62829;MYC|P01106;PTGR1|Q14914;PARP1|P09874;PGD|P52209;ATP7B|P35670;CTPS1|P17812;NR3C1|P04150;CA9|Q16790;FOS|P01100;IFNG|P01579;IDO1|P14902;CASP3|P42574;NOS3|P29474;NFKB1|P19838;FECH|P22830;MT-CO2|P00403;SIRT3|Q9NTG7;CXCR4|P61073;FABP3|P05413;BCL2L1|Q07817;SGK1|O00141;TOP2B|Q02880;MAPKAPK3|Q16644;VEGFA|P15692;ADORA2B|P29275;S100P|P25815;TUBA8|Q9NY65;GATM|P50440;HPGD…
CIDm05280343|quercetin-3-beta-d	IDH1|O75874;PDE7B|Q9NP56;FGA|P02671;TYR|P14679;NPR3|P17342;HSD17B4|P51659;FRK|P42685;SLC6A8|P48029;MYC|P01106;PPARA|Q07869;SLC4A7|Q9Y6M7;PTGR1|Q14914;PARP1|P09874;PGD|P52209;TRPM7|Q96QT4;POLE|Q07864;PLA2G2A|P14555;SLC7A9|P82251;ATP7B|P35670;PRKAB1|Q9Y478;CTPS1|P17812;IFNGR2|P38484;ALDH2|P05091;ACYP2|P14621;ABCG1|P45844;YARS2|Q9Y2Z4;NR3C1|P04150;HRAS|P01112;JAK3|P52333;FOS|P01100;BCHE|P06276;HPSE|…
CIDm00023991|xenon-134	SGPL1|O95470;GADL1|Q6ZQY3;GNPDA1|P46926;SLC7A9|P82251;GRIN1|Q05586;LARS2|Q15031;CA9|Q16790;KCNK2|O95069;HBB|P68871;PRKAG3|Q9UGI9;MASP2|O00187;ATP1A4|Q13733;PCSK1|P29120;CTSV|O60911;MT-CO2|P00403;SLC12A6|Q9UHW9;CFB|P00751;GRIN2C|Q14957;SLC12A4|Q9UP95;F10|P00742;SLC7A2|P52569;LDHC|P07864;MYH7|P12883;BCL2L1|Q07817;KLK7|P49862;CDIPT|O14735;GRIA3|P42263;CSAD|Q9Y600;VEGFA|P15692;ATP1A3|P13637;PDK3|Q151…
CIDm00005262|2b, sphingosine-1-phosphate	SGPL1|O95470;NPR2|P20594;SCARB1|Q8WTV0;MYC|P01106;PPARA|Q07869;GRM4|Q14833;ME3|Q16798;CASP3|P42574;NOS3|P29474;MGAM|O43451;ROCK1|Q13464;TGFBR2|P37173;APOM|O95445;OPRL1|P41146;CXCR4|P61073;SKP1|P63208;HRH4|Q9H3N8;GMPS|P49915;ADCY5|O95622;TH|P07101;P2RY12|Q9H244;VEGFA|P15692;OPRD1|P41143;ROCK2|O75116;CD38|P28907;SYK|P43405;CCR5|P51681;CREB1|P16220;TP53|P04637;AGT|P01019;HTR5A|P47898;IGF1|P05019;ADC…
CIDm00000930|	IDH1|O75874;HSD17B4|P51659;MDH2|P40926;FMO1|Q01740;PTGR1|Q14914;UMPS|P11172;PGD|P52209;ALDH1A2|O94788;AK1|P00568;CYP11B2|P19099;ALDH2|P05091;HPRT1|P00492;ALDH9A1|P49189;MT-CYB|P00156;GPT|P24298;KCNK2|O95069;AKR1C2|P52895;MTHFR|P42898;ME3|Q16798;AKR1C4|P17516;SCN1A|P35498;NOS3|P29474;BLVRA|P53004;SHMT1|P34896;KCNA10|Q16322;FFAR1|O14842;RDH14|Q9HBH5;NCF1|P14598;HSD17B6|O14756;TPO|P07202;KCND3|Q9UK1…
CIDm00000304|CID9909206	NPR2|P20594;IL1A|P01583;IGF2R|P11717;TYR|P14679;NPR3|P17342;HSD17B4|P51659;PTPN1|P18031;SCARB1|Q8WTV0;CACNA1A|O00555;SLC6A8|P48029;MYC|P01106;PPARA|Q07869;CD2|P06729;NPPB|P16860;IL13|P35225;NR1H2|P55055;PLA2G2A|P14555;TK2|O00142;CYP11B2|P19099;STS|P08842;ABCG1|P45844;ARF4|P18085;NR3C1|P04150;HRAS|P01112;FOS|P01100;BCHE|P06276;HPSE|Q9Y251;IFNG|P01579;MTHFR|P42898;TERT|O14746;CASP3|P42574;NOS3|P294…
CIDm00439783|deacetoxyvindolinium cation	ALKBH3|Q96Q83;DDC|P20711;ALKBH2|Q6NS38;PRDX6|P30041;KDM5D|Q9BY66;ZFY|P08048;CYP2D6|P10635
CIDm00005202|SEROTONINBINOXALATE,5-[2-14C]	PDE7B|Q9NP56;CHRNA9|Q9UGM1;CHRNG|P07510;SLC6A8|P48029;FMO1|Q01740;GRM4|Q14833;PDE10A|Q9Y233;NR3C1|P04150;PDE9A|O76083;CHRNB4|P30926;IDO1|P14902;ADRA1D|P25100;NOS3|P29474;SLC6A13|Q9NSD5;GNRHR|P30968;FFAR1|O14842;RDH14|Q9HBH5;EDN1|P05305;OPRL1|P41146;CFB|P00751;SLC6A12|P48065;GCGR|P47871;CXCR4|P61073;GRM5|P41594;HTR3E|A5X5Y0;HRH4|Q9H3N8;ADCY5|O95622;TH|P07101;P2RY12|Q9H244;GRIA3|P42263;HTR6|P50406;…
CIDm00003003|SCHEMBL1697158	FGA|P02671;SCARB1|Q8WTV0;FRK|P42685;SLC14A1|Q13336;MYC|P01106;PPARA|Q07869;PARP1|P09874;NR1H2|P55055;ADK|P55263;IL2RA|P01589;NR3C1|P04150;JAK3|P52333;IFNG|P01579;MTHFR|P42898;CASP3|P42574;ADRA1D|P25100;NOS3|P29474;NFKB1|P19838;PTK6|Q13882;RXRG|P48443;TGFBR2|P37173;LTC4S|Q16873;EDN1|P05305;CXCR4|P61073;IL2|P60568;CYP2B6|P20813;BCL2L1|Q07817;SGK1|O00141;VEGFA|P15692;NR1H3|Q13133;PPAT|Q06203;TUBA8|Q…
CIDm00006623|bisphenol a-(13)c(12)	ETFDH|Q16134;MYC|P01106;PPARA|Q07869;NR1H2|P55055;POLE|Q07864;PRMT1|Q99873;SLC7A9|P82251;S100G|P29377;CTPS1|P17812;NR3C1|P04150;FOS|P01100;HPSE|Q9Y251;IFNG|P01579;GARS|P41250;MTHFR|P42898;TERT|O14746;WEE1|P30291;CASP3|P42574;NOS3|P29474;CLEC3B|P05452;BAD|Q92934;HDAC8|Q9BY41;NCF1|P14598;HSD17B6|O14756;SLC12A6|Q9UHW9;SLC31A1|O15431;CXCR4|P61073;IL2|P60568;SLC12A4|Q9UP95;HSPA8|P11142;SLC7A2|P52569;A…
CIDm00065999|Telmisartan-d7	PPARA|Q07869;NPPB|P16860;PRMT1|Q99873;ABCG1|P45844;ADRA1D|P25100;NOS3|P29474;MASP2|O00187;GNRHR|P30968;OPRL1|P41146;CFB|P00751;CXCR4|P61073;F10|P00742;HRH4|Q9H3N8;KLK7|P49862;SLCO1B1|Q9Y6L6;HTR6|P50406;ADORA2B|P29275;HTR7|P34969;LPL|P06858;LPA|P08519;OPRD1|P41143;FFAR4|Q5NUL3;ELANE|P08246;ROCK2|O75116;ACE2|Q9BYF1;CCR5|P51681;PTGIR|P43119;CMA1|P23946;AGT|P01019;HTR5A|P47898;HTR2A|P28223;F7|P08709;…
CIDm00448110|SCHEMBL1506775	IDH1|O75874;TERT|O14746;PTK6|Q13882;TOP2B|Q02880;TOP1MT|Q969P6;ENO2|P09104;SLC2A6|Q9UGQ3;SDHA|P31040;GNAI1|P63096;GNAT1|P11488;MCAT|Q8IVS2;ENO3|P13929;APAF1|O14727;MSRA|Q9UJ68;IDH2|P48735;HDAC3|O15379;HDAC2|Q92769;NME2|P22392;SLC2A8|Q9NY64;DLAT|P10515;PFAS|O15067;SLC2A10|O95528;PNP|P00491;NME1|P15531;SHBG|P04278;SLC2A12|Q8TD20;TOP1|P11387;TK1|P04183;ZFY|P08048;TOP2A|P11388;PGK1|P00558;HDAC1|Q13547
CIDm00002900|ZINC03872172	IL1A|P01583;TYR|P14679;NPR3|P17342;MYC|P01106;MAT2A|P31153;UMPS|P11172;PARP1|P09874;NR1H2|P55055;ATM|Q13315;S100G|P29377;TK2|O00142;SLC3A1|Q07837;STS|P08842;ABCG1|P45844;NR3C1|P04150;HRAS|P01112;FOS|P01100;VCP|P55072;IFNG|P01579;ME3|Q16798;CASP3|P42574;NOS3|P29474;NFKB1|P19838;PCSK1|P29120;EDN1|P05305;SIRT3|Q9NTG7;IL2|P60568;SKP1|P63208;HSPA8|P11142;F10|P00742;BCL2L1|Q07817;CYP1B1|Q16678;SNRPA|P0…
CIDm00000295|ZOOGRGPOEVQQDX-BDXYJKHTSA-N	NPR2|P20594;NPR3|P17342;FMO1|Q01740;GDF5|P43026;PPARA|Q07869;NPPB|P16860;PDE10A|Q9Y233;GRIN1|Q05586;NR3C1|P04150;SLC25A18|Q9H1K4;PDE9A|O76083;FOS|P01100;KCNK2|O95069;MTHFR|P42898;PTK2|Q05397;CASP3|P42574;SCN1A|P35498;NOS3|P29474;KCNMB1|Q16558;PCSK1|P29120;KCNA10|Q16322;EDN1|P05305;KCND3|Q9UK17;HSPA8|P11142;ADAM17|P78536;ADCY5|O95622;TH|P07101;SLC1A7|O00341;PDE1A|P54750;VEGFA|P15692;ADORA2B|P29275…
CIDm00054454|CID941617	CEPT1|Q9Y6K0;SCARB1|Q8WTV0;PPARA|Q07869;PARP1|P09874;NR1H2|P55055;PLA2G2A|P14555;ATM|Q13315;ADK|P55263;IL2RA|P01589;ABCG1|P45844;NR3C1|P04150;HRAS|P01112;GPT|P24298;FOS|P01100;IFNG|P01579;AKR1C2|P52895;MTHFR|P42898;PTK2|Q05397;IDO1|P14902;AKR1C4|P17516;CASP3|P42574;NARS|O43776;NOS3|P29474;NFKB1|P19838;MASP2|O00187;BAD|Q92934;APOM|O95445;EDN1|P05305;CFB|P00751;GRIN2C|Q14957;F10|P00742;CYP2B6|P2081…
CIDm00001207|SCHEMBL9267991	MDH2|P40926;TRPM7|Q96QT4;PDE10A|Q9Y233;GRIN1|Q05586;SLC1A3|P43003;ARF4|P18085;NR3C1|P04150;HRAS|P01112;GPT|P24298;FOS|P01100;FCGR2A|P12318;BCHE|P06276;ME3|Q16798;RAP2A|P10114;CASP3|P42574;NOS3|P29474;MASP2|O00187;MGAM|O43451;CFB|P00751;GRIN2C|Q14957;GCGR|P47871;F10|P00742;GRM5|P41594;LDHC|P07864;KLK7|P49862;TH|P07101;GRIA3|P42263;SRR|Q9GZT4;PSENEN|Q9NZ42;HTR6|P50406;CYCS|P99999;HTR7|P34969;APH1A|…
CIDm00004122|oncodazole	IDH1|O75874;CHRNA9|Q9UGM1;CHRNG|P07510;MYC|P01106;CD2|P06729;UMPS|P11172;PARP1|P09874;TUBG1|P23258;SLC1A4|P43007;ATM|Q13315;TK2|O00142;SLC1A3|P43003;ABCG1|P45844;HRAS|P01112;PTK2|Q05397;CHRNB4|P30926;WEE1|P30291;CASP3|P42574;ADRA1D|P25100;GNRHR|P30968;OPRL1|P41146;TUBB|P07437;TUBB4B|P68371;ABCA3|Q99758;CXCR4|P61073;SKP1|P63208;TUBB2A|Q13885;LDHC|P07864;HTR3E|A5X5Y0;HRH4|Q9H3N8;SNRPA|P09012;SLC1A7…
CIDm00005971|volatile oil of mustard	TRPA1|O75762;GRM4|Q14833;FOS|P01100;CASP3|P42574;NOS3|P29474;NFKB1|P19838;MASP2|O00187;GSTM2|P28161;OPRL1|P41146;CFB|P00751;CXCR4|P61073;HSPA8|P11142;F10|P00742;HRH4|Q9H3N8;KLK7|P49862;ADCY5|O95622;P2RY12|Q9H244;FABP7|O15540;LPA|P08519;OPRD1|P41143;ELANE|P08246;CCR5|P51681;CMA1|P23946;AGT|P01019;HTR5A|P47898;F7|P08709;NOS1|P29475;F11|P03951;ADCY2|Q08462;ACTR3|P61158;PRSS3|P35030;KLK1|P06870;HTR1D…
CIDm00000294|SCHEMBL4176008	TRAPPC1|Q9Y5R8;TYR|P14679;MDH2|P40926;MYC|P01106;UGDH|O60701;UMPS|P11172;PGD|P52209;SLC3A1|Q07837;ARF4|P18085;NR3C1|P04150;HRAS|P01112;FOS|P01100;CD3E|P07766;KCNK2|O95069;BCHE|P06276;HPSE|Q9Y251;HBB|P68871;SCN1A|P35498;MGAM|O43451;ATP1A4|Q13733;KCNA10|Q16322;GALE|Q14376;CTSF|Q9UBX1;ACSBG1|Q96GR2;NEU1|Q99519;LGALS2|P05162;CXCR4|P61073;IL2|P60568;KCND3|Q9UK17;HSPA8|P11142;LDHC|P07864;ECI2|O75521;HI…
CIDm00004055|Vitamin K3-d8	TRPA1|O75762;MYC|P01106;PTGR1|Q14914;CMAS|Q8NFW8;MT-CYB|P00156;FOS|P01100;AKR1C2|P52895;IDO1|P14902;CASP3|P42574;SCN1A|P35498;MASP2|O00187;EDN1|P05305;CFB|P00751;GRIN2C|Q14957;VKORC1L1|Q8N0U8;F10|P00742;NDUFV1|P49821;CYP2B6|P20813;KLK7|P49862;CYP1B1|Q16678;WARS|P23381;TOP2B|Q02880;CYCS|P99999;VEGFA|P15692;HTR7|P34969;S100P|P25815;LPA|P08519;ELANE|P08246;COL1A1|P02452;GSTT2|P0CG29;FHIT|P49789;CMA1…
CIDm00316448|X2FCK16QAH	IDI1|Q13907;GGPS1|O95749;AKT1|P31749;FDPS|P14324;RB1|P06400;LIG3|P49916;LIG1|P18858;ADRA1A|P35348;MVK|Q03426;ACAT1|P24752;ZFY|P08048;SLC2A4|P14672
CIDm00003239|CID9869793	FRK|P42685;CYP11B2|P19099;JAK3|P52333;CASP3|P42574;PTK6|Q13882;SRM|P19623;CYP2B6|P20813;BCL2L1|Q07817;CYP2J2|P51589;CYP1B1|Q16678;TOP2B|Q02880;CYP3A43|Q9HB55;AGXT|P21549;SYK|P43405;GP1BA|P07359;CYP19A1|P11511;NDUFAB1|O14561;CYP1A2|P05177;TOP1MT|Q969P6;CYP26A1|O43174;MET|P08581;TP53|P04637;CYP3A7|P24462;MERTK|Q12866;PCCB|P05166;MDM2|Q00987;ERN1|O75460;LYN|P07948;PDGFRB|P09619;EPHB4|P54760;KIT|P107…
CIDm00000738|glutamine (14n glutamine)	IDH1|O75874;IL1A|P01583;TYR|P14679;PTPN1|P18031;SCARB1|Q8WTV0;CACNA1A|O00555;MYC|P01106;SIK1|P57059;PPARA|Q07869;CD2|P06729;UMPS|P11172;PARP1|P09874;IL13|P35225;PVR|P15151;OXCT2|Q9BYC2;ATM|Q13315;TK2|O00142;ATP7B|P35670;AK1|P00568;CMAS|Q8NFW8;CTPS1|P17812;SLC1A3|P43003;IL2RA|P01589;HPRT1|P00492;NR3C1|P04150;HRAS|P01112;CA9|Q16790;GPT|P24298;JAK3|P52333;FOS|P01100;FCGR2A|P12318;VCP|P55072;IFNG|P01…
CIDm00445997|deuterio-[(2S)-pyrrolidin-2-yl]methanone	IDH1|O75874;ETFDH|Q16134;MYC|P01106;PGD|P52209;AK1|P00568;LARS2|Q15031;CLPP|Q16740;CA9|Q16790;FOS|P01100;VCP|P55072;NARS|O43776;LAP3|P28838;EGLN3|Q9H6Z9;PMS2|P54278;CXCR4|P61073;SKP1|P63208;GMPS|P49915;GRIA3|P42263;VEGFA|P15692;OPRD1|P41143;COL1A1|P02452;SLC2A3|P11169;FKBP1A|P62942;CYP19A1|P11511;AK4|P27144;TP53|P04637;PLOD2|O00469;LARS|Q9P2J5;F11|P03951;GALNS|P34059;AK2|P54819;SERPINA1|P01009;EG…
CIDm00000264|CID9812753	ETFDH|Q16134;QPRT|Q15274;RBP3|P10745;MYC|P01106;PPARA|Q07869;PARP1|P09874;PLA2G2A|P14555;OXCT2|Q9BYC2;S100G|P29377;NR3C1|P04150;HRAS|P01112;FOS|P01100;BCHE|P06276;HPSE|Q9Y251;IFNG|P01579;HBB|P68871;CASP3|P42574;ADRA1D|P25100;NOS3|P29474;NFKB1|P19838;MASP2|O00187;PGLYRP3|Q96LB9;GNRHR|P30968;FECH|P22830;GSTM2|P28161;HDAC8|Q9BY41;FFAR1|O14842;RPS6KA4|O75676;MCCC1|Q96RQ3;EDN1|P05305;CFB|P00751;GCGR|P…
CIDm53477714|AGN-PC-09TKB8	SCARB1|Q8WTV0;MYC|P01106;UGDH|O60701;UMPS|P11172;PVR|P15151;MMP15|P51511;STS|P08842;BCHE|P06276;HPSE|Q9Y251;IFNG|P01579;MTHFR|P42898;PTK2|Q05397;FST|P19883;AMBP|P02760;CXCR4|P61073;IL2|P60568;F10|P00742;LDHC|P07864;GDNF|P39905;CDIPT|O14735;CALR|P27797;TRAPPC4|Q9Y296;VEGFA|P15692;ALPL|P05186;LPL|P06858;LDHAL6B|Q9BYZ2;CCR5|P51681;PIK3CD|O00329;SELE|P16581;TP53|P04637;CD44|P16070;FURIN|P09958;TGFB1|…
CIDm57120921|VC-13	RPL23|P62829;NOS3|P29474;HSPA8|P11142;PYGM|P11217;PKM|P14618;GFPT2|O94808;CHRM3|P20309;SOD1|P00441;SCPEP1|Q9HB40;NME2|P22392;CHRM4|P08173;HSPA5|P11021;PYGB|P11216;NME1|P15531;CHRM5|P08912;ZFY|P08048;TLR2|O60603;CHRM2|P08172;PYGL|P06737;CHRM1|P11229
CIDm00023830|hepes-t	IDH1|O75874;MMAA|Q8IVH4;IL1A|P01583;TRPA1|O75762;SCARB1|Q8WTV0;CACNA1A|O00555;MYC|P01106;FMO1|Q01740;PPARA|Q07869;UGDH|O60701;UMPS|P11172;PARP1|P09874;TRPM7|Q96QT4;IL13|P35225;GRM4|Q14833;SLC1A4|P43007;ATM|Q13315;TK2|O00142;ATP7B|P35670;GRIN1|Q05586;RBP7|Q96R05;SLC1A3|P43003;SLC3A1|Q07837;STS|P08842;HPRT1|P00492;NR3C1|P04150;HRAS|P01112;GPT|P24298;FOS|P01100;KCNK2|O95069;BCHE|P06276;IFNG|P01579;M…
CIDm00000263|Butyl-13C4 alcohol	TYR|P14679;PTPN1|P18031;TRPA1|O75762;GNPDA1|P46926;OXCT2|Q9BYC2;SLC3A1|Q07837;HPRT1|P00492;BCHE|P06276;RFK|Q969G6;AKR1C2|P52895;AKR1C4|P17516;CASP3|P42574;NFKB1|P19838;MASP2|O00187;CCT3|P49368;CFB|P00751;IL2|P60568;F10|P00742;KLK7|P49862;AKR1A1|P14550;TOP2B|Q02880;ALPL|P05186;TFRC|P02786;GABRG1|Q8N1C3;LPA|P08519;ELANE|P08246;AGXT|P21549;SYK|P43405;CREB1|P16220;SCYL1|Q96KG9;CMA1|P23946;TP53|P04637…
CIDm00008083|morpholin-4-yl-d	FRK|P42685;MYC|P01106;ALDH1A2|O94788;OXCT2|Q9BYC2;S100G|P29377;CMAS|Q8NFW8;ALDH2|P05091;CSNK1G2|P78368;NR3C1|P04150;JAK3|P52333;RABGGTB|P53611;IGFBP7|Q16270;CASP3|P42574;PTK6|Q13882;GNRHR|P30968;GALE|Q14376;RDH14|Q9HBH5;TUBB|P07437;TUBB4B|P68371;ITGB7|P26010;TUBB2A|Q13885;NDUFV1|P49821;ECI2|O75521;HIBCH|Q6NVY1;SNRPA|P09012;VEGFA|P15692;ALPL|P05186;SLC6A9|P48067;ITGB2|P05107;ALDH3A1|P30838;RDH8|Q9…
CIDm00001107|gonol	IGF2R|P11717;TYR|P14679;SCARB1|Q8WTV0;MYC|P01106;PPARA|Q07869;NR1H2|P55055;S100G|P29377;STS|P08842;ABCG1|P45844;NR3C1|P04150;SLC25A18|Q9H1K4;BCHE|P06276;VCP|P55072;PRKAG3|Q9UGI9;ACSS2|Q9NR19;HSD17B6|O14756;NEU1|Q99519;IDI1|Q13907;VLDLR|P98155;NR1H3|Q13133;SLC22A4|Q9H015;CHDH|Q8NE62;GCSH|P23434;LPL|P06858;LPA|P08519;SULT1A1|P50225;AGXT|P21549;FABP6|P51161;CREB1|P16220;CYP19A1|P11511;SULT2A1|Q06520…
CIDm00114944|Z37OX1ASNK	NPR2|P20594;CEPT1|Q9Y6K0;MDH2|P40926;PTDSS2|Q9BVG9;GADL1|Q6ZQY3;PLA2G2A|P14555;ATP7B|P35670;CASP3|P42574;MGAM|O43451;HSD17B6|O14756;MT-CO2|P00403;RDH5|Q92781;LDHC|P07864;COX5A|P20674;ECI2|O75521;CDIPT|O14735;CSAD|Q9Y600;TOP2B|Q02880;CYCS|P99999;LPL|P06858;LDHAL6B|Q9BYZ2;NDUFAB1|O14561;TP53|P04637;F7|P08709;CAPN1|P07384;FADS1|O60427;IRS1|P35568;TSPO|P30536;TNF|P01375;GGPS1|O95749;LIAS|O43766;PISD|…
CIDm00003367|ZINC03875977	SGPL1|O95470;PARP1|P09874;GADL1|Q6ZQY3;MMP15|P51511;ATM|Q13315;MTAP|Q13126;ADK|P55263;MT-CYB|P00156;TERT|O14746;CASP3|P42574;ADRA1D|P25100;GNRHR|P30968;HDAC8|Q9BY41;NCF1|P14598;OPRL1|P41146;CXCR4|P61073;IL2|P60568;BCAT2|O15382;BCL2L1|Q07817;HRH4|Q9H3N8;HDAC5|Q9UQL6;WARS|P23381;CSAD|Q9Y600;HTR6|P50406;TOP2B|Q02880;VEGFA|P15692;ADORA2B|P29275;HTR7|P34969;SEPSECS|Q9HD40;GCDH|Q92947;MMP20|O60882;OPRD…
CIDm00000259|SCHEMBL13620354	SGPL1|O95470;NPR2|P20594;IGF2R|P11717;NPR3|P17342;RBP3|P10745;TRPA1|O75762;FRK|P42685;CACNB2|Q08289;SLC6A8|P48029;MYC|P01106;SLC4A7|Q9Y6M7;UMPS|P11172;GADL1|Q6ZQY3;CACNB1|Q02641;ADK|P55263;GRIN1|Q05586;MT-CYB|P00156;GPT|P24298;JAK3|P52333;KCNK2|O95069;BCHE|P06276;HPSE|Q9Y251;IFNG|P01579;PRKAG3|Q9UGI9;CASP3|P42574;SCN1A|P35498;NOS3|P29474;NFKB1|P19838;MASP2|O00187;MGAM|O43451;PTK6|Q13882;SLC6A13|Q…
CIDm00002185|n-arachidonoyl-[14c]-ethanolamine	CHRNA9|Q9UGM1;TRPA1|O75762;SCARB1|Q8WTV0;CACNA1A|O00555;CHRNG|P07510;PPARA|Q07869;STS|P08842;ARF4|P18085;NR3C1|P04150;FOS|P01100;CHRNB4|P30926;SCN1A|P35498;ADRA1D|P25100;GNRHR|P30968;OPRL1|P41146;CXCR4|P61073;FABP3|P05413;HTR3E|A5X5Y0;CYP2B6|P20813;HRH4|Q9H3N8;CYP2J2|P51589;FABP7|O15540;HTR6|P50406;ADORA2B|P29275;HTR7|P34969;TFRC|P02786;CACNA1F|O60840;ARL5A|Q9Y689;GABRG1|Q8N1C3;LPL|P06858;OPRD1|P…
CIDm00003386|01K63SUP8D	SLC6A8|P48029;MYC|P01106;PLA2G2A|P14555;AK1|P00568;GRIN1|Q05586;SLC3A1|Q07837;NR3C1|P04150;FOS|P01100;BCHE|P06276;CASP3|P42574;ADRA1D|P25100;MASP2|O00187;SLC6A13|Q9NSD5;GNRHR|P30968;EDN1|P05305;OPRL1|P41146;CFB|P00751;GRIN2C|Q14957;SLC6A12|P48065;CXCR4|P61073;KCND3|Q9UK17;SKP1|P63208;F10|P00742;BCL2L1|Q07817;HRH4|Q9H3N8;KLK7|P49862;TH|P07101;HTR6|P50406;ADORA2B|P29275;VLDLR|P98155;SLC6A9|P48067;H…
CIDm00005040|Rapamycin C-7, analog 1	MYC|P01106;PPARA|Q07869;PRKACA|P17612;UMPS|P11172;PARP1|P09874;ALDH1A2|O94788;ATM|Q13315;TK2|O00142;PRKAB1|Q9Y478;ALDH2|P05091;IL2RA|P01589;ABCG1|P45844;ALDH9A1|P49189;NR3C1|P04150;HRAS|P01112;GPT|P24298;FOS|P01100;IFNG|P01579;ITPR3|Q14573;TERT|O14746;CASP3|P42574;NOS3|P29474;MASP2|O00187;PTK6|Q13882;SHMT1|P34896;ROCK1|Q13464;RPS6KA4|O75676;CFB|P00751;ABCA3|Q99758;IL2|P60568;F10|P00742;SLC7A2|P52…
CIDm00016886|ZB000289	SLC6A8|P48029;MYC|P01106;DPEP1|P16444;PARP1|P09874;PLA2G2A|P14555;RBP7|Q96R05;ALDH2|P05091;NR3C1|P04150;HRAS|P01112;FOS|P01100;IFNG|P01579;TERT|O14746;IGFBP7|Q16270;CASP3|P42574;ADRA1D|P25100;NOS3|P29474;NFKB1|P19838;NDUFS8|O00217;FST|P19883;GSTM2|P28161;PMS2|P54278;CTSH|P09668;SLC31A1|O15431;GSTO1|P78417;HSPA8|P11142;ATF2|P15336;BCL2L1|Q07817;CYP1B1|Q16678;TH|P07101;SNRPA|P09012;VEGFA|P15692;POL…
CIDm00005428|CID9830965	NDUFA13|Q9P0J0;UQCRB|P14927;CACNA1A|O00555;MYC|P01106;PGD|P52209;TUBG1|P23258;TRPM7|Q96QT4;SLC1A4|P43007;CTPS1|P17812;LARS2|Q15031;HPRT1|P00492;CLPP|Q16740;ARF4|P18085;MT-CYB|P00156;YARS2|Q9Y2Z4;FOS|P01100;HPSE|Q9Y251;GARS|P41250;ITPR3|Q14573;CHRNB4|P30926;WEE1|P30291;CASP3|P42574;NARS|O43776;NOS3|P29474;ATP1A4|Q13733;GLA|P06280;BAD|Q92934;MT-ND4L|P03901;MTHFD2|P13995;EDN1|P05305;TUBB|P07437;SIRT…
CIDm00068740|zoledronic acid [100 microm]	PARP1|P09874;MPL|P40238;ATP7B|P35670;HRAS|P01112;JAK3|P52333;HBB|P68871;PTK2|Q05397;TERT|O14746;RAP2A|P10114;CASP3|P42574;NOS3|P29474;BAD|Q92934;CXCR4|P61073;IL2|P60568;HSPA8|P11142;ADAM17|P78536;BCL2L1|Q07817;HDAC5|Q9UQL6;TOP2B|Q02880;CYCS|P99999;VEGFA|P15692;ALPL|P05186;APH1A|Q96BI3;TFRC|P02786;ARL5A|Q9Y689;COL1A1|P02452;CYP19A1|P11511;TP53|P04637;PGR|P06401;CA12|O43570;TUFM|P49411;ACTR3|P61158…
CIDm00000875|tartaric-d acid	NPR2|P20594;NPR3|P17342;HSD17B4|P51659;QPRT|Q15274;FRK|P42685;GNPDA1|P46926;CYP11B2|P19099;SLC3A1|Q07837;JAK3|P52333;VCP|P55072;AKR1C2|P52895;PRKAG3|Q9UGI9;PTK6|Q13882;HDAC8|Q9BY41;DSTN|P60981;MCCC1|Q96RQ3;MYH7|P12883;CYP2B6|P20813;CYP2J2|P51589;ADCY5|O95622;CYP1B1|Q16678;CDIPT|O14735;HDAC5|Q9UQL6;GRIA3|P42263;CALR|P27797;CYCS|P99999;ALPL|P05186;TFRC|P02786;CYP3A43|Q9HB55;SYK|P43405;GSTT2|P0CG29;…
CIDm00094766|tetraphenylglycol	GGPS1|O95749;FDPS|P14324;ZFY|P08048
CIDm00002256|zeapos	ETFDH|Q16134;IGF2R|P11717;HSD17B4|P51659;NDUFA13|Q9P0J0;UQCRB|P14927;MDH2|P40926;MYC|P01106;DPEP1|P16444;SLC19A2|O60779;PPARA|Q07869;SLC44A1|Q8WWI5;POLE|Q07864;GRM4|Q14833;PVR|P15151;OXCT2|Q9BYC2;SLC7A9|P82251;AK1|P00568;CTPS1|P17812;ALDH2|P05091;LARS2|Q15031;ACYP2|P14621;HPRT1|P00492;MT-CYB|P00156;YARS2|Q9Y2Z4;HRAS|P01112;FOS|P01100;KCNK2|O95069;BCHE|P06276;VCP|P55072;IFNG|P01579;MTHFR|P42898;IT…
CIDm00001016|VZ33528	FRK|P42685;SIK1|P57059;PRKACA|P17612;TRPM7|Q96QT4;MTAP|Q13126;PRKAB1|Q9Y478;JAK3|P52333;PRKAG3|Q9UGI9;PTK6|Q13882;COX6A2|Q02221;MT-CO2|P00403;MT-CO3|P00414;SKP1|P63208;COX5A|P20674;BCAT2|O15382;GMPS|P49915;AKT2|P31751;CLK1|P49759;HK1|P19367;ALPL|P05186;SEPSECS|Q9HD40;GCDH|Q92947;COX7C|P15954;SYK|P43405;FHIT|P49789;GP1BA|P07359;GSPT1|P15170;MET|P08581;PRKCI|P41743;MERTK|Q12866;ENO2|P09104;PRKAR2A|…
CIDm00000961|	IDH1|O75874;IL1A|P01583;PDE7B|Q9NP56;CEPT1|Q9Y6K0;TYR|P14679;HSD17B4|P51659;QPRT|Q15274;PTPN1|P18031;SCARB1|Q8WTV0;UQCRB|P14927;MYC|P01106;DPEP1|P16444;MAT2A|P31153;FMO1|Q01740;SLC19A2|O60779;PPARA|Q07869;CD2|P06729;PRKACA|P17612;SLC44A1|Q8WWI5;PTGR1|Q14914;UGDH|O60701;UMPS|P11172;PARP1|P09874;PGD|P52209;IL13|P35225;PVR|P15151;ALDH1A2|O94788;GNPDA1|P46926;C4A|P0C0L4;PLA2G2A|P14555;ATM|Q13315;TK2|…
CIDm00000181|ZSLZBFCDCINBPY-LKJKNSTQSA-N	IDH1|O75874;HSD17B4|P51659;SCARB1|Q8WTV0;MDH2|P40926;MYC|P01106;PPARA|Q07869;SLC44A1|Q8WWI5;PGD|P52209;NR1H2|P55055;SLC1A4|P43007;CTPS1|P17812;ALDH2|P05091;SLC1A3|P43003;MT-CYB|P00156;MTHFR|P42898;ME3|Q16798;NDUFS8|O00217;ACSS2|Q9NR19;AMBP|P02760;SIRT3|Q9NTG7;IDI1|Q13907;LGALS2|P05162;HSPA8|P11142;SRM|P19623;LDHC|P07864;ATF2|P15336;ECI2|O75521;ADCY5|O95622;IDH3B|O43837;HIBCH|Q6NVY1;SLC1A7|O00341;…
CIDm00015938|Paraquat-d8 Dichloride	IL1A|P01583;UMPS|P11172;PARP1|P09874;SLC1A4|P43007;ATM|Q13315;TK2|O00142;AK1|P00568;CYP11B2|P19099;GPT|P24298;BCHE|P06276;AKR1C2|P52895;HBB|P68871;AKR1C4|P17516;CASP3|P42574;NOS3|P29474;NFKB1|P19838;MASP2|O00187;BAD|Q92934;CFB|P00751;SLC31A1|O15431;HSPA8|P11142;F10|P00742;CYP2B6|P20813;BCL2L1|Q07817;GMPS|P49915;KLK7|P49862;CYP2J2|P51589;CYP1B1|Q16678;TH|P07101;AKR1A1|P14550;CLK1|P49759;CYCS|P9999…
CIDm00000773|CID9815258	IDH1|O75874;TYR|P14679;MDH2|P40926;MYC|P01106;DPEP1|P16444;UMPS|P11172;PARP1|P09874;PVR|P15151;ATM|Q13315;TK2|O00142;CMAS|Q8NFW8;STS|P08842;MT-CYB|P00156;NR3C1|P04150;HRAS|P01112;CA9|Q16790;FCGR2A|P12318;BCHE|P06276;HPSE|Q9Y251;IFNG|P01579;CASP3|P42574;MGAM|O43451;LAP3|P28838;PSMB3|P49720;SHMT1|P34896;SIRT3|Q9NTG7;CFB|P00751;LGALS2|P05162;SLC31A1|O15431;IL2|P60568;SKP1|P63208;HSPA8|P11142;SRM|P19…
CIDm00024584|magnesium;trichloride	IL1A|P01583;TRPA1|O75762;SCARB1|Q8WTV0;CACNA1A|O00555;MYC|P01106;PPARA|Q07869;UMPS|P11172;PARP1|P09874;TRPM7|Q96QT4;ATM|Q13315;TK2|O00142;ATP7B|P35670;GRIN1|Q05586;STS|P08842;HPRT1|P00492;CLPP|Q16740;MT-CYB|P00156;YARS2|Q9Y2Z4;NR3C1|P04150;HRAS|P01112;FOS|P01100;BCHE|P06276;VCP|P55072;HPSE|Q9Y251;HBB|P68871;ME3|Q16798;ITPR3|Q14573;PTK2|Q05397;TERT|O14746;WEE1|P30291;CASP3|P42574;NOS3|P29474;MGAM|…
CIDm00004943|Vetofol-d17	PPARA|Q07869;TRPM7|Q96QT4;NR1H2|P55055;GRIN1|Q05586;IL2RA|P01589;NR3C1|P04150;FOS|P01100;BCHE|P06276;GARS|P41250;CASP3|P42574;ADRA1D|P25100;NOS3|P29474;MASP2|O00187;GABRB3|P28472;PTK6|Q13882;SLC6A13|Q9NSD5;RXRG|P48443;CFB|P00751;GRIN2C|Q14957;SLC6A12|P48065;HSPA8|P11142;F10|P00742;CYP2B6|P20813;KLK7|P49862;SERPINA5|P05154;CYCS|P99999;VEGFA|P15692;NR1H3|Q13133;SLC22A4|Q9H015;HTR7|P34969;LPA|P08519…
CIDm00001794|hexamethyleneamiloride	QPRT|Q15274;SLC7A9|P82251;SLC16A6|O15403;NARS|O43776;ADRA1D|P25100;GNRHR|P30968;OPRL1|P41146;SLC12A6|Q9UHW9;SLC31A1|O15431;CXCR4|P61073;SLC12A4|Q9UP95;SLC7A2|P52569;MYH7|P12883;HRH4|Q9H3N8;UQCRC1|P31930;HTR6|P50406;ADORA2B|P29275;HTR7|P34969;SLC9A1|P19634;SLC22A11|Q9NSA0;SLC15A2|Q16348;OPRD1|P41143;FFAR4|Q5NUL3;SLC12A7|Q9Y666;SLC2A3|P11169;CCR5|P51681;CYP19A1|P11511;LTA4H|P09960;CYP26A1|O43174;PT…
CIDm00000929|beta-NADP	IDH1|O75874;ETFDH|Q16134;HSD17B4|P51659;QPRT|Q15274;MDH2|P40926;MAT2A|P31153;FMO1|Q01740;PTGR1|Q14914;PGD|P52209;ALDH1A2|O94788;CYP11B2|P19099;PRKAB1|Q9Y478;GRIN1|Q05586;ALDH2|P05091;HPRT1|P00492;ALDH9A1|P49189;SRPK2|P78362;KCNK2|O95069;AKR1C2|P52895;HBB|P68871;MTHFR|P42898;ME3|Q16798;AKR1C4|P17516;CASP3|P42574;SCN1A|P35498;NOS3|P29474;BLVRA|P53004;SHMT1|P34896;KCNA10|Q16322;RDH14|Q9HBH5;NCF1|P14…
CIDm00000317|RGJOEKWQDUBAIZ-FTAFPTFXSA-N	IDH1|O75874;ETFDH|Q16134;HSD17B4|P51659;PPARA|Q07869;SLC44A1|Q8WWI5;PLA2G2A|P14555;OXCT2|Q9BYC2;ATP7B|P35670;ALDH2|P05091;CLPP|Q16740;WEE1|P30291;MGAM|O43451;ACSS2|Q9NR19;MCCC1|Q96RQ3;TPO|P07202;ACSBG1|Q96GR2;SIRT3|Q9NTG7;HSPA8|P11142;SRM|P19623;ATF2|P15336;BCAT2|O15382;ECI2|O75521;SARS|P49591;IDH3B|O43837;HIBCH|Q6NVY1;LIPT1|Q9Y234;GCDH|Q92947;LPL|P06858;ALDH3A1|P30838;SLC15A2|Q16348;SLC5A7|Q9GZV…
CIDm00025476|HY-13948	TRPA1|O75762;PPARA|Q07869;UMPS|P11172;NPPB|P16860;CACNB1|Q02641;CYP11B2|P19099;SLC3A1|Q07837;NR3C1|P04150;HRAS|P01112;FOS|P01100;RFK|Q969G6;MTHFR|P42898;ADRA1D|P25100;NOS3|P29474;NFKB1|P19838;MASP2|O00187;GNRHR|P30968;DSTN|P60981;NCF1|P14598;MT-CO2|P00403;EDN1|P05305;DDAH2|O95865;OPRL1|P41146;CFB|P00751;SLC31A1|O15431;CXCR4|P61073;ADAM17|P78536;MYH7|P12883;HRH4|Q9H3N8;KLK7|P49862;TH|P07101;HTR6|P…
CIDm00002028|SCHEMBL15082690	FRK|P42685;TRPM7|Q96QT4;ATM|Q13315;CLPP|Q16740;VCP|P55072;GARS|P41250;CASP3|P42574;MGAM|O43451;LAP3|P28838;BAD|Q92934;CCT3|P49368;MCCC1|Q96RQ3;PMS2|P54278;GSTO1|P78417;MYH7|P12883;P2RY12|Q9H244;HK1|P19367;TFRC|P02786;PDK3|Q15120;PDK1|Q15118;LTA4H|P09960;PYGM|P11217;PDK4|Q16654;AGT|P01019;NTRK2|Q16620;GLS|O94925;TYMS|P04818;SERPINA1|P01009;GLYAT|Q6IB77;TSPO|P30536;ADAM9|Q13443;ERN1|O75460;ABAT|P80…
CIDm00000931|zirconium-naphthalene	TYR|P14679;ADK|P55263;FOS|P01100;BCHE|P06276;HPSE|Q9Y251;ADRA1D|P25100;NOS3|P29474;GLA|P06280;GNRHR|P30968;OPRL1|P41146;CXCR4|P61073;SLC7A2|P52569;HRH4|Q9H3N8;CYP2J2|P51589;CYP1B1|Q16678;HTR6|P50406;TOP2B|Q02880;ADORA2B|P29275;NAGA|P17050;HTR7|P34969;OPRD1|P41143;FFAR4|Q5NUL3;ELANE|P08246;CCR5|P51681;IMPA2|O14732;CYP1A2|P05177;PTGIR|P43119;HTR5A|P47898;HTR2A|P28223;TUFM|P49411;CYP3A7|P24462;CRYZ|…
CIDm00149368|Dechromose-a Chrommycin A3	CYP11B2|P19099;HDAC8|Q9BY41;PMS2|P54278;HDAC5|Q9UQL6;SERPINA5|P05154;GAPDHS|O14556;AGT|P01019;ACSL3|O95573;HDAC4|P56524;SERPINA1|P01009;SERPINB3|P29508;TSPO|P30536;PIK3C3|Q8NEB9;HDAC10|Q969S8;CYP27A1|Q02318;SERPINB5|P36952;TBXA2R|P21731;HSP90AA1|P07900;CYP27B1|O15528;CYP24A1|Q07973;SERPINC1|P01008;SERPINB2|P05120;ACSL4|O60488;SERPINA6|P08185;SERPINF2|P08697;SERPINB6|P35237;HDAC3|O15379;HDAC2|Q927…
CIDm00025670|terbufos	NPR3|P17342;MYC|P01106;RBP7|Q96R05;SLC16A6|O15403;PDE9A|O76083;FOS|P01100;HPSE|Q9Y251;ME3|Q16798;TERT|O14746;MGAM|O43451;ATP1A4|Q13733;CFB|P00751;GRIN2C|Q14957;CRABP1|P29762;HDAC5|Q9UQL6;CALR|P27797;FABP7|O15540;VLDLR|P98155;SLC22A11|Q9NSA0;LPA|P08519;ALKBH3|Q96Q83;COL1A1|P02452;SLC2A3|P11169;CD38|P28907;GP1BA|P07359;PIK3CD|O00329;SLC6A2|P23975;CYP26A1|O43174;SLC25A5|P05141;PLOD2|O00469;SLC44A3|Q…
CIDm00015103|SCHEMBL16062159	SGPL1|O95470;IDH1|O75874;NPR2|P20594;MMAA|Q8IVH4;ETFDH|Q16134;IGF2R|P11717;NPR3|P17342;HSD17B4|P51659;QPRT|Q15274;FRK|P42685;CACNB2|Q08289;MDH2|P40926;SLC6A8|P48029;DPEP1|P16444;MAT2A|P31153;FMO1|Q01740;SIK1|P57059;PTGR1|Q14914;S100A12|P80511;UGDH|O60701;UMPS|P11172;PARP1|P09874;NR1H2|P55055;POLE|Q07864;GADL1|Q6ZQY3;ALDH1A2|O94788;GNPDA1|P46926;OXCT2|Q9BYC2;CACNB1|Q02641;ATM|Q13315;MTAP|Q13126;AD…
CIDm00005408|UNII-P57HP4MCQZ	HSD17B4|P51659;MYC|P01106;PPARA|Q07869;SLC44A1|Q8WWI5;TRPM7|Q96QT4;NR1H2|P55055;GRM4|Q14833;ALDH1A2|O94788;CYP11B2|P19099;STS|P08842;HPRT1|P00492;SLC16A6|O15403;NR3C1|P04150;GPT|P24298;FOS|P01100;BCHE|P06276;AKR1C2|P52895;MTHFR|P42898;PTK2|Q05397;TERT|O14746;AKR1C4|P17516;CASP3|P42574;NARS|O43776;ADRA1D|P25100;NOS3|P29474;MASP2|O00187;FST|P19883;CLEC3B|P05452;GLA|P06280;GNRHR|P30968;RXRG|P48443;G…
CIDm00001690|CID9893548	PTPN1|P18031;FRK|P42685;MDH2|P40926;MYC|P01106;PPARA|Q07869;CD2|P06729;PRKACA|P17612;PARP1|P09874;NPPB|P16860;ALDH1A2|O94788;ATM|Q13315;ALDH2|P05091;HPRT1|P00492;NR3C1|P04150;HRAS|P01112;CA9|Q16790;JAK3|P52333;FOS|P01100;IFNG|P01579;TERT|O14746;WEE1|P30291;CASP3|P42574;NOS3|P29474;NFKB1|P19838;PSMB3|P49720;BAD|Q92934;GSTM2|P28161;EDN1|P05305;TUBB|P07437;CXCR4|P61073;IL2|P60568;HSPA8|P11142;LDHC|P…
CIDm00000965|zirconyl oleate	IDH1|O75874;NPR2|P20594;IL1A|P01583;NPR3|P17342;HSD17B4|P51659;SCARB1|Q8WTV0;CACNA1A|O00555;PPARA|Q07869;PARP1|P09874;NR1H2|P55055;ALDH1A2|O94788;RBP7|Q96R05;ALDH2|P05091;ABCG1|P45844;CLPP|Q16740;ALDH9A1|P49189;NR3C1|P04150;HBB|P68871;PRKAG3|Q9UGI9;CASP3|P42574;ADRA1D|P25100;NOS3|P29474;MGAM|O43451;PCSK1|P29120;PMP2|P02689;GNRHR|P30968;RXRG|P48443;GALE|Q14376;FFAR1|O14842;EDN1|P05305;ACSBG1|Q96GR…
CIDm00024425|disodium;dioxido(dioxo)chromium-51	IL1A|P01583;PDE7B|Q9NP56;CEPT1|Q9Y6K0;SLC6A8|P48029;MYC|P01106;MAT2A|P31153;SIK1|P57059;SLC4A7|Q9Y6M7;PARP1|P09874;CACNB1|Q02641;TK2|O00142;ATP7B|P35670;CMAS|Q8NFW8;CTPS1|P17812;SLC3A1|Q07837;HPRT1|P00492;SRPK2|P78362;NR3C1|P04150;FOS|P01100;RABGGTB|P53611;VCP|P55072;PTK2|Q05397;CASP3|P42574;NARS|O43776;NFKB1|P19838;BLVRA|P53004;SLC6A13|Q9NSD5;SHMT1|P34896;HDAC8|Q9BY41;NNMT|P40261;CFB|P00751;MT-C…
CIDm00004713|amino-3'-methoxyphenyl (-oxanaphtalen-4-on)	IL1A|P01583;TYR|P14679;FRK|P42685;MYC|P01106;PPARA|Q07869;PARP1|P09874;CYP11B2|P19099;ABCG1|P45844;HRAS|P01112;JAK3|P52333;FOS|P01100;PTK2|Q05397;CASP3|P42574;NOS3|P29474;ATP1A4|Q13733;FST|P19883;PTK6|Q13882;PCSK1|P29120;EDN1|P05305;TUBB4B|P68371;ABCA3|Q99758;IL2|P60568;GDNF|P39905;BCL2L1|Q07817;GMPS|P49915;TH|P07101;AKT2|P31751;CYCS|P99999;VEGFA|P15692;ATP1A3|P13637;LPA|P08519;HPGD|P15428;COL1A1…
CIDm00000712|Formaldehyde-13C,d2solution	IDH1|O75874;MMAA|Q8IVH4;IL1A|P01583;FGA|P02671;IGF2R|P11717;TYR|P14679;RPL23|P62829;QPRT|Q15274;TRPA1|O75762;SCARB1|Q8WTV0;CACNA1A|O00555;SLC6A8|P48029;MYC|P01106;MAT2A|P31153;PPARA|Q07869;CD2|P06729;PRKACA|P17612;SLC4A7|Q9Y6M7;PTGR1|Q14914;UMPS|P11172;PARP1|P09874;IL13|P35225;NR1H2|P55055;GRM4|Q14833;MMP15|P51511;PLA2G2A|P14555;ATM|Q13315;TK2|O00142;MTAP|Q13126;ADK|P55263;ATP7B|P35670;PRKAB1|Q9Y…
CIDm24978514|Phosphate-Buffered Saline	IL1A|P01583;TYR|P14679;SCARB1|Q8WTV0;CACNA1A|O00555;MYC|P01106;PPARA|Q07869;UMPS|P11172;PARP1|P09874;IL13|P35225;ATM|Q13315;TK2|O00142;ATP7B|P35670;CMAS|Q8NFW8;PRKAB1|Q9Y478;HPRT1|P00492;NR3C1|P04150;HRAS|P01112;GPT|P24298;FOS|P01100;IFNG|P01579;PTK2|Q05397;TERT|O14746;CASP3|P42574;NOS3|P29474;CTSV|O60911;CFB|P00751;TUBB4B|P68371;CXCR4|P61073;IL2|P60568;LDHC|P07864;GDNF|P39905;BCL2L1|Q07817;GMPS|…
CIDm00005372|SCHEMBL10241645	IL1A|P01583;SCARB1|Q8WTV0;CD2|P06729;PARP1|P09874;IL13|P35225;IL2RA|P01589;HPRT1|P00492;NR3C1|P04150;JAK3|P52333;FOS|P01100;MYL6B|P14649;IFNG|P01579;CASP3|P42574;NOS3|P29474;ATP1A4|Q13733;PCSK1|P29120;MT-CO2|P00403;EDN1|P05305;SLC6A12|P48065;IL2|P60568;GDNF|P39905;BCL2L1|Q07817;SLCO1B1|Q9Y6L6;PDE1A|P54750;WARS|P23381;TOP2B|Q02880;CYCS|P99999;VEGFA|P15692;ALPL|P05186;ATP1A3|P13637;TUBA8|Q9NY65;COL…
CIDm00001123|342611-14-7	POLE|Q07864;GADL1|Q6ZQY3;SLC1A4|P43007;SLC1A3|P43003;SLC3A1|Q07837;CLPP|Q16740;GPT|P24298;VCP|P55072;GARS|P41250;PRKAG3|Q9UGI9;CASP3|P42574;ADRA1D|P25100;MASP2|O00187;SAR1B|Q9Y6B6;GNRHR|P30968;GABRA4|P48169;NEU1|Q99519;OPRL1|P41146;TUBB|P07437;CFB|P00751;SLC6A12|P48065;TUBB4B|P68371;ABCA3|Q99758;CXCR4|P61073;TUBB2A|Q13885;F10|P00742;FABP3|P05413;LDHC|P07864;HRH4|Q9H3N8;KLK7|P49862;HIBCH|Q6NVY1;SL…
CIDm00000280|CID9920366	IDH1|O75874;IL1A|P01583;IGF2R|P11717;TYR|P14679;QPRT|Q15274;PTPN1|P18031;TRPA1|O75762;SCARB1|Q8WTV0;UQCRB|P14927;FRK|P42685;MDH2|P40926;MYC|P01106;PPARA|Q07869;CD2|P06729;SLC4A7|Q9Y6M7;UMPS|P11172;PARP1|P09874;PGD|P52209;IL13|P35225;PVR|P15151;PLA2G2A|P14555;ATM|Q13315;TK2|O00142;ATP7B|P35670;CMAS|Q8NFW8;GRIN1|Q05586;IL2RA|P01589;ABCG1|P45844;HPRT1|P00492;ALDH9A1|P49189;MT-CYB|P00156;NR3C1|P04150…
CIDm00032800|[125I]CCK-8	MYC|P01106;PTDSS2|Q9BVG9;PGD|P52209;PLA2G2A|P14555;FOS|P01100;CASP3|P42574;ADRA1D|P25100;MASP2|O00187;GNRHR|P30968;OPRL1|P41146;CFB|P00751;CXCR4|P61073;F10|P00742;BCL2L1|Q07817;HRH4|Q9H3N8;KLK7|P49862;SNRPA|P09012;HTR6|P50406;VEGFA|P15692;ALPL|P05186;ADORA2B|P29275;HTR7|P34969;LPA|P08519;OPRD1|P41143;FFAR4|Q5NUL3;ELANE|P08246;ROCK2|O75116;CCR5|P51681;PTGIR|P43119;CMA1|P23946;TP53|P04637;CD44|P160…
CIDm00193988|SCHEMBL1815461	RDH14|Q9HBH5;RDH8|Q9NYR8;HPGD|P15428;HSD11B1|P28845;HSD17B8|Q92506;RDH12|Q96NR8;RDH13|Q8NBN7;MGMT|P16455;HSD17B11|Q8NBQ5;CBR3|O75828;PECR|Q9BY49;DECR1|Q16698;DHRS4L2|Q6PKH6;CBR1|P16152;DHRS4|Q9BTZ2;HSD17B1|P14061;DHRS3|O75911;ZFY|P08048;RDH11|Q8TC12;DHRS11|Q6UWP2
CIDm44263835|AGN-PC-0743G4	IL1A|P01583;ETFDH|Q16134;TYR|P14679;SCARB1|Q8WTV0;CACNA1A|O00555;MYC|P01106;GDF5|P43026;PPARA|Q07869;UMPS|P11172;PARP1|P09874;IL13|P35225;ATM|Q13315;TK2|O00142;ATP7B|P35670;STS|P08842;HPRT1|P00492;ARF4|P18085;NR3C1|P04150;HRAS|P01112;FOS|P01100;HPSE|Q9Y251;IFNG|P01579;ME3|Q16798;PTK2|Q05397;TERT|O14746;CASP3|P42574;NOS3|P29474;MGAM|O43451;NCF1|P14598;MCCC1|Q96RQ3;ACSBG1|Q96GR2;CFB|P00751;HGS|O149…
CIDm00012547|5beta-pregnane-3alpha,11beta,17alpha	NPR2|P20594;FGA|P02671;NPR3|P17342;MYC|P01106;PPARA|Q07869;NR1H2|P55055;STS|P08842;NR3C1|P04150;IGFBP7|Q16270;NOS3|P29474;MASP2|O00187;LAP3|P28838;RXRG|P48443;HSD17B6|O14756;CFB|P00751;F10|P00742;LDHC|P07864;KLK7|P49862;ADCY5|O95622;RHCG|Q9UBD6;CYCS|P99999;VEGFA|P15692;ALPL|P05186;NR1H3|Q13133;TACR3|P29371;LPA|P08519;ELANE|P08246;MMP16|P51512;FSHR|P23945;VEGFB|P49765;GLUD1|P00367;CREB1|P16220;CYP…
CIDm00007847|zinc acryl	TYR|P14679;PTPN1|P18031;TRPA1|O75762;MYC|P01106;PARP1|P09874;ALDH2|P05091;HRAS|P01112;IFNG|P01579;CASP3|P42574;NFKB1|P19838;MASP2|O00187;BAD|Q92934;AADAT|Q8N5Z0;EDN1|P05305;PMS2|P54278;CFB|P00751;IL2|P60568;F10|P00742;CYP2B6|P20813;KLK7|P49862;AKR1A1|P14550;VEGFA|P15692;ALDH3A1|P30838;LPA|P08519;ELANE|P08246;CREB1|P16220;CYP19A1|P11511;CMA1|P23946;CYB5A|P00167;TP53|P04637;GPX6|P59796;IGF1|P05019;…
CIDm00004752|MolPort-023-277-205	MYC|P01106;UMPS|P11172;PVR|P15151;TK2|O00142;HRAS|P01112;MYL6B|P14649;HBB|P68871;PTK2|Q05397;CASP3|P42574;ROCK1|Q13464;LGALS2|P05162;TUBB4B|P68371;CXCR4|P61073;GRM5|P41594;MYH7|P12883;SLCO1B1|Q9Y6L6;SNRPA|P09012;VEGFA|P15692;ALPL|P05186;DUT|P33316;ARF6|P62330;TFRC|P02786;KRT12|Q99456;ROCK2|O75116;SYK|P43405;GLUD1|P00367;CREB1|P16220;TP53|P04637;PYGM|P11217;CD44|P16070;ACSL3|O95573;ENO2|P09104;ACT…
CIDm00007504|benzylamine -t	ETFDH|Q16134;TRPA1|O75762;NR3C1|P04150;MASP2|O00187;PSMB3|P49720;PSMB8|P28062;RXRG|P48443;RDH14|Q9HBH5;CFB|P00751;F10|P00742;KLK7|P49862;TOP2B|Q02880;HTR7|P34969;LPA|P08519;ELANE|P08246;RDH8|Q9NYR8;HPGD|P15428;MAOA|P21397;HSD11B1|P28845;SLC6A4|P31645;GP1BA|P07359;SLC6A2|P23975;CMA1|P23946;GPX6|P59796;HTR2A|P28223;F7|P08709;PIPOX|Q9P0Z9;F11|P03951;UGT1A8|Q9HAW9;ACTR3|P61158;PSMA1|P25786;UGT2B4|P06…
CIDm00010340|Sodium hydrogencarbonate-12C	IL1A|P01583;MYC|P01106;SLC4A7|Q9Y6M7;UMPS|P11172;REG1A|P05451;CMAS|Q8NFW8;GRIN1|Q05586;NR3C1|P04150;HRAS|P01112;FOS|P01100;KCNK2|O95069;HPSE|Q9Y251;CASP3|P42574;NOS3|P29474;MGAM|O43451;EDN1|P05305;SLC12A6|Q9UHW9;SLC6A12|P48065;MT-CO3|P00414;KCND3|Q9UK17;SLC12A4|Q9UP95;LDHC|P07864;MYH7|P12883;GMPS|P49915;TH|P07101;SNRPA|P09012;SLC4A4|Q9Y6R1;CYCS|P99999;VEGFA|P15692;ALPL|P05186;DUT|P33316;GABRG1|Q8…
CIDm00004829|X4OV71U42S	TRPA1|O75762;SCARB1|Q8WTV0;MYC|P01106;PPARA|Q07869;NPPB|P16860;REG1A|P05451;NR1H2|P55055;ATM|Q13315;CYP11B2|P19099;PRKAB1|Q9Y478;ABCG1|P45844;ARF4|P18085;NR3C1|P04150;GPT|P24298;HBB|P68871;PRKAG3|Q9UGI9;NOS3|P29474;PCSK1|P29120;ASIC3|Q9UHC3;RXRG|P48443;FFAR1|O14842;SCNN1D|P51172;MYH7|P12883;CYP2B6|P20813;A2M|P01023;WARS|P23381;PSENEN|Q9NZ42;SGK1|O00141;TOP2B|Q02880;CYCS|P99999;VEGFA|P15692;NR1H3|…
CIDm00002833|spindle poison	TYR|P14679;TUBG1|P23258;GRM4|Q14833;ATP7B|P35670;PRKAB1|Q9Y478;ABCG1|P45844;NR3C1|P04150;FOS|P01100;BCHE|P06276;IFNG|P01579;CASP3|P42574;ASIC3|Q9UHC3;PSMB8|P28062;CTSF|Q9UBX1;OPRL1|P41146;TUBB|P07437;SCNN1D|P51172;TUBB4B|P68371;CXCR4|P61073;IL2|P60568;TUBB2A|Q13885;CYP2B6|P20813;HRH4|Q9H3N8;ADCY5|O95622;TH|P07101;P2RY12|Q9H244;SGK1|O00141;TOP2B|Q02880;ALPL|P05186;PYCR1|P32322;OPRD1|P41143;TUBA8|Q…
CIDm00005691|SCHEMBL14233191	FRK|P42685;MDH2|P40926;SLC6A8|P48029;MYC|P01106;SLC4A7|Q9Y6M7;PARP1|P09874;NPPB|P16860;ATM|Q13315;HPRT1|P00492;CSNK1G2|P78368;HRAS|P01112;CA9|Q16790;JAK3|P52333;FOS|P01100;KCNK2|O95069;BCHE|P06276;PTK2|Q05397;TERT|O14746;CASP3|P42574;NOS3|P29474;PTK6|Q13882;RPS6KA4|O75676;EDN1|P05305;CXCR4|P61073;IL2|P60568;BCL2L1|Q07817;AKT2|P31751;SGK1|O00141;SLC4A4|Q9Y6R1;CYCS|P99999;VEGFA|P15692;TFRC|P02786;S…
CIDm00000119|AMINOBUTYRICACID,GAMMA,[4-14C]	IDH1|O75874;ETFDH|Q16134;CACNA1A|O00555;GABBR1|Q9UBS5;REG1A|P05451;NR1H2|P55055;GRM4|Q14833;GADL1|Q6ZQY3;SLC7A9|P82251;GRIN1|Q05586;SLC1A3|P43003;SLC3A1|Q07837;ALDH9A1|P49189;NR3C1|P04150;HRAS|P01112;FOS|P01100;FCGR2A|P12318;BCHE|P06276;GARS|P41250;CHRNB4|P30926;RAP2A|P10114;CASP3|P42574;SCN1A|P35498;GABRB3|P28472;SLC6A13|Q9NSD5;GABRA4|P48169;AADAT|Q8N5Z0;OPRL1|P41146;SLC12A6|Q9UHW9;GRIN2C|Q14957…
CIDm00004112|SCHEMBL9246378	IL1A|P01583;HSD17B4|P51659;MYC|P01106;PPARA|Q07869;CD2|P06729;PARP1|P09874;IL13|P35225;PLA2G2A|P14555;TK2|O00142;LARS2|Q15031;ABCG1|P45844;HPRT1|P00492;NR3C1|P04150;HRAS|P01112;GPT|P24298;JAK3|P52333;FCGR2A|P12318;IFNG|P01579;HBB|P68871;MTHFR|P42898;CHRNB4|P30926;CASP3|P42574;NARS|O43776;SHMT1|P34896;ACSS2|Q9NR19;RDH14|Q9HBH5;COX6A2|Q02221;CD1D|P15813;CXCR4|P61073;IL2|P60568;SRM|P19623;LDHC|P0786…
CIDm00001065|ZINC04289113	TRPA1|O75762;MDH2|P40926;MYC|P01106;PTGR1|Q14914;GRM4|Q14833;CYP11B2|P19099;ABCG1|P45844;FOS|P01100;BCHE|P06276;AKR1C2|P52895;AKR1C4|P17516;ADRA1D|P25100;MGAM|O43451;GNRHR|P30968;OPRL1|P41146;CXCR4|P61073;KCND3|Q9UK17;LDHC|P07864;CYP2B6|P20813;HRH4|Q9H3N8;CYP2J2|P51589;ADCY5|O95622;CYP1B1|Q16678;TH|P07101;P2RY12|Q9H244;WARS|P23381;HTR6|P50406;TOP2B|Q02880;ADORA2B|P29275;SLC22A4|Q9H015;HTR7|P34969…
CIDm00004737|ZINC13545634	IL1A|P01583;PPARA|Q07869;IL13|P35225;POLE|Q07864;ALDH1A2|O94788;GRIN1|Q05586;ALDH2|P05091;ABCG1|P45844;HPRT1|P00492;ALDH9A1|P49189;NR3C1|P04150;FOS|P01100;BCHE|P06276;MTHFR|P42898;ITPR3|Q14573;CASP3|P42574;NOS3|P29474;MGAM|O43451;GALE|Q14376;GABRA4|P48169;DSTN|P60981;EDN1|P05305;TUBB|P07437;TUBB4B|P68371;ABCA3|Q99758;IL2|P60568;TUBB2A|Q13885;GDNF|P39905;MYH7|P12883;BCAT2|O15382;SARS|P49591;TH|P07…
CIDm00016741|phenylethylisothiocyanate	TRPA1|O75762;GRM4|Q14833;CASP3|P42574;MASP2|O00187;OPRL1|P41146;CFB|P00751;CXCR4|P61073;GSTO1|P78417;F10|P00742;ATF2|P15336;BCL2L1|Q07817;HRH4|Q9H3N8;KLK7|P49862;ADCY5|O95622;SARS|P49591;P2RY12|Q9H244;CYCS|P99999;LPA|P08519;OPRD1|P41143;ELANE|P08246;CCR5|P51681;CYP1A2|P05177;CMA1|P23946;TP53|P04637;AGT|P01019;HTR5A|P47898;F7|P08709;F11|P03951;ADCY2|Q08462;PRSS3|P35030;KLK1|P06870;HTR1D|P28221;TNN…
CIDm06325610|Phaeomelanins	TYR|P14679;UMPS|P11172;MTAP|Q13126;ATP7B|P35670;HPRT1|P00492;ALDH9A1|P49189;HRAS|P01112;BCHE|P06276;MASP2|O00187;FECH|P22830;CFB|P00751;F10|P00742;KLK7|P49862;TH|P07101;LPA|P08519;ELANE|P08246;SMOX|Q9NWM0;CREB1|P16220;CYP19A1|P11511;CMA1|P23946;TP53|P04637;F7|P08709;MERTK|Q12866;CRYZ|Q08257;ENO2|P09104;F11|P03951;ADCY2|Q08462;PRSS3|P35030;KLK1|P06870;FASN|P49327;IRS1|P35568;PRSS8|Q16651;MDM2|Q009…
CIDm00123631|SCHEMBL13319091	TRPA1|O75762;FRK|P42685;MYC|P01106;PARP1|P09874;ATM|Q13315;SLC16A6|O15403;HRAS|P01112;JAK3|P52333;FOS|P01100;GARS|P41250;TERT|O14746;CASP3|P42574;NFKB1|P19838;LDHC|P07864;ATF2|P15336;BCL2L1|Q07817;IDH3B|O43837;AKT2|P31751;TOP2B|Q02880;VEGFA|P15692;SLC22A11|Q9NSA0;COX7C|P15954;SLC2A3|P11169;LDHAL6B|Q9BYZ2;CYP19A1|P11511;MET|P08581;TP53|P04637;PGR|P06401;IGF1|P05019;RPS6KA1|Q15418;TYMS|P04818;SLC22…
CIDm00015433|n.n-dimethyldodecylamine-n-oxide	RBP7|Q96R05;KCNK2|O95069;SCN1A|P35498;ADRA1D|P25100;PCSK1|P29120;PMP2|P02689;GNRHR|P30968;KCNA10|Q16322;DSTN|P60981;MT-CO2|P00403;OPRL1|P41146;CXCR4|P61073;KCND3|Q9UK17;FABP3|P05413;HRH4|Q9H3N8;CRABP1|P29762;FABP7|O15540;HTR6|P50406;CYCS|P99999;ADORA2B|P29275;HTR7|P34969;KCNQ4|P56696;OPRD1|P41143;FFAR4|Q5NUL3;FABP6|P51161;CCR5|P51681;PTGIR|P43119;KCNC2|Q96PR1;FURIN|P09958;HTR5A|P47898;HTR2A|P2822…
CIDm00002524|SCHEMBL10034115	IL1A|P01583;PTPN1|P18031;FRK|P42685;MYC|P01106;DPEP1|P16444;GDF5|P43026;PPARA|Q07869;SLC4A7|Q9Y6M7;SLC44A1|Q8WWI5;UMPS|P11172;IL13|P35225;NR1H2|P55055;PLA2G2A|P14555;ATM|Q13315;S100G|P29377;CYP11B2|P19099;IL2RA|P01589;HPRT1|P00492;SLC16A6|O15403;NR3C1|P04150;JAK3|P52333;FOS|P01100;BCHE|P06276;IFNG|P01579;MTHFR|P42898;TERT|O14746;CASP3|P42574;NOS3|P29474;MASP2|O00187;MGAM|O43451;BLVRA|P53004;FST|P…
CIDm00135074|n-Heptyl	PPARA|Q07869;MTAP|Q13126;CYP11B2|P19099;STS|P08842;ABCG1|P45844;MT-CYB|P00156;HBB|P68871;ADRA1D|P25100;GNRHR|P30968;CCT3|P49368;TPO|P07202;OPRL1|P41146;CXCR4|P61073;F10|P00742;CYP2B6|P20813;ECI2|O75521;HRH4|Q9H3N8;CYP2J2|P51589;CYP1B1|Q16678;SLCO1B1|Q9Y6L6;HIBCH|Q6NVY1;KYNU|Q16719;HTR6|P50406;TOP2B|Q02880;ADORA2B|P29275;HTR7|P34969;GCDH|Q92947;LPL|P06858;LPA|P08519;OPRD1|P41143;FFAR4|Q5NUL3;CYP3A…
CIDm00000187|ACETYLCHOLINE-D16BROMIDE	IL1A|P01583;PTPN1|P18031;CHRNA9|Q9UGM1;CHRNG|P07510;SLC44A1|Q8WWI5;IL13|P35225;REG1A|P05451;GRM4|Q14833;OXCT2|Q9BYC2;GRIN1|Q05586;SLC1A3|P43003;NR3C1|P04150;FOS|P01100;BCHE|P06276;ITPR3|Q14573;PRKAG3|Q9UGI9;CHRNB4|P30926;CASP3|P42574;SCN1A|P35498;ADRA1D|P25100;NOS3|P29474;MASP2|O00187;MGAM|O43451;PCSK1|P29120;GNRHR|P30968;FFAR1|O14842;NCF1|P14598;EDN1|P05305;CTSF|Q9UBX1;DDAH2|O95865;OPRL1|P41146;…
CIDm00024502|sodium dichromate(VI)	SGPL1|O95470;IDH1|O75874;IL1A|P01583;MYC|P01106;MAT2A|P31153;SIK1|P57059;PARP1|P09874;OXCT2|Q9BYC2;ADK|P55263;SLC16A6|O15403;HRAS|P01112;RABGGTB|P53611;MYL6B|P14649;HPSE|Q9Y251;CASP3|P42574;KCNMB1|Q16558;BLVRA|P53004;LAP3|P28838;ACSS2|Q9NR19;MTHFD2|P13995;NNMT|P40261;CD163|Q86VB7;CFB|P00751;IDI1|Q13907;CTSH|P09668;PDXK|O00764;GSTO1|P78417;FABP3|P05413;CYP1B1|Q16678;SNRPA|P09012;AKR1A1|P14550;CALR…
CIDm00000813|potassium;hydron	TYR|P14679;NPR3|P17342;RPL23|P62829;CACNA1A|O00555;MDH2|P40926;MYC|P01106;MAT2A|P31153;PRKACA|P17612;NPPB|P16860;REG1A|P05451;ALDH1A2|O94788;GNPDA1|P46926;OXCT2|Q9BYC2;ADK|P55263;ATP7B|P35670;CYP11B2|P19099;ALDH2|P05091;SLC1A3|P43003;ALDH9A1|P49189;YARS2|Q9Y2Z4;NR3C1|P04150;HRAS|P01112;CA9|Q16790;GPT|P24298;FOS|P01100;RABGGTB|P53611;KCNK2|O95069;MYL6B|P14649;BCHE|P06276;AKR1C2|P52895;HBB|P68871;M…
CIDm00013676|ZINC02040143	NPR3|P17342;RBP7|Q96R05;PDE9A|O76083;BCHE|P06276;ME3|Q16798;TERT|O14746;ATP1A4|Q13733;LAP3|P28838;CFB|P00751;GRIN2C|Q14957;CRABP1|P29762;HDAC5|Q9UQL6;FABP7|O15540;VLDLR|P98155;DUT|P33316;LPA|P08519;ALKBH3|Q96Q83;COL1A1|P02452;CD38|P28907;GSTT2|P0CG29;PIK3CD|O00329;CYP1A2|P05177;SLC6A2|P23975;CYP26A1|O43174;SLC25A5|P05141;PLOD2|O00469;SLC44A3|Q8N4M1;ADCY2|Q08462;PRSS3|P35030;SLC1A1|P43005;ARPC2|O1…
CIDm00015625|CID158816	IL1A|P01583;PDE7B|Q9NP56;FGA|P02671;TYR|P14679;PTPN1|P18031;CHRNA9|Q9UGM1;UQCRB|P14927;SLC14A1|Q13336;CACNB2|Q08289;MYC|P01106;SLC19A2|O60779;PPARA|Q07869;SLC4A7|Q9Y6M7;SLC44A1|Q8WWI5;PTGR1|Q14914;S100A12|P80511;UGDH|O60701;PARP1|P09874;NPPB|P16860;NR1H2|P55055;PLA2G2A|P14555;ATP7B|P35670;PRKAB1|Q9Y478;CTPS1|P17812;ALDH2|P05091;LARS2|Q15031;SLC3A1|Q07837;IL2RA|P01589;SLC16A6|O15403;NR3C1|P04150;S…
CIDm00014798|Sodium hydroxide-16O solution	NPR2|P20594;IL1A|P01583;TYR|P14679;SCARB1|Q8WTV0;MYC|P01106;PPARA|Q07869;PARP1|P09874;SLC1A4|P43007;ATM|Q13315;TK2|O00142;ATP7B|P35670;SLC1A3|P43003;HPRT1|P00492;HRAS|P01112;FOS|P01100;FCGR2A|P12318;BCHE|P06276;HPSE|Q9Y251;RFK|Q969G6;CASP3|P42574;NOS3|P29474;MGAM|O43451;TUBB|P07437;TUBB4B|P68371;MT-CO3|P00414;IL2|P60568;TUBB2A|Q13885;HSPA8|P11142;LDHC|P07864;BCAT2|O15382;SNRPA|P09012;SLC1A7|O0034…
CIDm00250653|sodium;4-(methylsulfonylamino)benzoate	CD2|P06729;MCFD2|Q8NI22;UGDH|O60701;ALDH1A2|O94788;ALDH2|P05091;LARS2|Q15031;SLC3A1|Q07837;STS|P08842;ABCG1|P45844;ALDH9A1|P49189;HRAS|P01112;GPT|P24298;ITPR3|Q14573;GABRB3|P28472;GALE|Q14376;GABRA4|P48169;ABCA3|Q99758;UQCRC1|P31930;ALDH1L1|O75891;CYCS|P99999;SLC22A4|Q9H015;CHDH|Q8NE62;PCMT1|P22061;DDR2|Q16832;MT-ND4|P03905;FKBP1A|P62942;GLUD1|P00367;IMPA2|O14732;SLC25A20|O43772;CYB5A|P00167;PYGM…
CIDm00003314|zinc eugenolate	TYR|P14679;TRPA1|O75762;CACNA1A|O00555;PTGR1|Q14914;UGDH|O60701;PGD|P52209;ABCG1|P45844;VCP|P55072;PRKAG3|Q9UGI9;CASP3|P42574;MASP2|O00187;FECH|P22830;AADAT|Q8N5Z0;RDH14|Q9HBH5;CFB|P00751;IDI1|Q13907;CXCR4|P61073;F10|P00742;SLC7A2|P52569;KLK7|P49862;CYP1B1|Q16678;ALPL|P05186;CACNA1F|O60840;LPA|P08519;ELANE|P08246;SLC2A3|P11169;MAOA|P21397;GLUD1|P00367;CCR5|P51681;CMA1|P23946;TP53|P04637;F7|P08709…
CIDm00000450|CID9993501	IL1A|P01583;FGA|P02671;TYR|P14679;NPR3|P17342;HSD17B4|P51659;RPL23|P62829;SCARB1|Q8WTV0;NDUFA13|Q9P0J0;FRK|P42685;SLC14A1|Q13336;CACNB2|Q08289;MYC|P01106;MAT2A|P31153;PPARA|Q07869;UGDH|O60701;UMPS|P11172;NR1H2|P55055;PVR|P15151;MMP15|P51511;PLA2G2A|P14555;SLC1A4|P43007;S100G|P29377;CTPS1|P17812;RBP7|Q96R05;SLC3A1|Q07837;STS|P08842;ABCG1|P45844;SLC16A6|O15403;CSNK1G2|P78368;NR3C1|P04150;HRAS|P0111…
CIDm00004782|Zinc00113359	TYR|P14679;NPPB|P16860;NR3C1|P04150;FOS|P01100;PTK2|Q05397;ADRA1D|P25100;NOS3|P29474;MASP2|O00187;MCCC1|Q96RQ3;EDN1|P05305;CFB|P00751;KCND3|Q9UK17;F10|P00742;MYH7|P12883;KLK7|P49862;HDAC5|Q9UQL6;SERPINA5|P05154;VEGFA|P15692;PYCR1|P32322;HTR7|P34969;KCNQ4|P56696;LPA|P08519;ELANE|P08246;ACE2|Q9BYF1;MAOA|P21397;SLC6A2|P23975;CMA1|P23946;PYGM|P11217;AGT|P01019;HTR2A|P28223;F7|P08709;NOS1|P29475;ADRA1…
CIDm00000283|oxidanylformaldehyde	SGPL1|O95470;IDH1|O75874;NPR2|P20594;IL1A|P01583;IGF2R|P11717;CEPT1|Q9Y6K0;TYR|P14679;HSD17B4|P51659;QPRT|Q15274;PTPN1|P18031;SCARB1|Q8WTV0;SLC14A1|Q13336;MYC|P01106;PPARA|Q07869;PTDSS2|Q9BVG9;PARP1|P09874;TUBG1|P23258;IL13|P35225;GADL1|Q6ZQY3;GNPDA1|P46926;C4A|P0C0L4;PLA2G2A|P14555;PRMT1|Q99873;ATM|Q13315;TK2|O00142;MTAP|Q13126;AK1|P00568;CMAS|Q8NFW8;CYP11B2|P19099;ALDH2|P05091;ABCG1|P45844;HPRT…
CIDm90658986|3-hydroxypropyl-glucosinolate	ALKBH3|Q96Q83;ALKBH2|Q6NS38;PRDX6|P30041;KDM5D|Q9BY66;PRG2|P13727;ZFY|P08048;CYP2D6|P10635
CIDm00002866|AC1LKDCY	CACNA1A|O00555;GABBR1|Q9UBS5;GRM4|Q14833;NR3C1|P04150;FOS|P01100;ADRA1D|P25100;MASP2|O00187;GNRHR|P30968;OPRL1|P41146;CFB|P00751;CXCR4|P61073;F10|P00742;HRH4|Q9H3N8;KLK7|P49862;ADCY5|O95622;TH|P07101;P2RY12|Q9H244;PSENEN|Q9NZ42;HTR6|P50406;ADORA2B|P29275;HTR7|P34969;CACNA1F|O60840;LPA|P08519;OPRD1|P41143;FFAR4|Q5NUL3;ELANE|P08246;ACE2|Q9BYF1;MAOA|P21397;SLC6A4|P31645;CCR5|P51681;SLC6A2|P23975;PTG…
CIDm00014917|CID9898791	ETFDH|Q16134;ALDH1A2|O94788;CYP11B2|P19099;ALDH2|P05091;SLC3A1|Q07837;ALDH9A1|P49189;SRPK2|P78362;ARF4|P18085;NR3C1|P04150;MYL6B|P14649;BCHE|P06276;CASP3|P42574;NOS3|P29474;MGAM|O43451;ATP1A4|Q13733;PCSK1|P29120;PSMB8|P28062;MT-CO3|P00414;IL2|P60568;GRM5|P41594;CYP2B6|P20813;CYP2J2|P51589;CYP1B1|Q16678;SARS|P49591;ALDH1L1|O75891;VEGFA|P15692;ALPL|P05186;ATF5|Q9Y2D1;ATP1A3|P13637;AARS|P49588;MMP20…
CIDm00000991|vitrex	NPR3|P17342;RBP7|Q96R05;NR3C1|P04150;HRAS|P01112;PDE9A|O76083;BCHE|P06276;ME3|Q16798;TERT|O14746;ATP1A4|Q13733;LAP3|P28838;ACSBG1|Q96GR2;CFB|P00751;GRIN2C|Q14957;GSTO1|P78417;CYP2B6|P20813;CYP2J2|P51589;CRABP1|P29762;CYP1B1|Q16678;HDAC5|Q9UQL6;FABP7|O15540;VLDLR|P98155;LPA|P08519;ALKBH3|Q96Q83;COL1A1|P02452;FSHR|P23945;CD38|P28907;MAOA|P21397;GSTT2|P0CG29;PIK3CD|O00329;IMPA2|O14732;CYP1A2|P05177;…
CIDm00000206|CID9899007	SGPL1|O95470;IDH1|O75874;TRAPPC1|Q9Y5R8;IL1A|P01583;FGA|P02671;IGF2R|P11717;TYR|P14679;NPR3|P17342;RBP3|P10745;PTPN1|P18031;CHRNA9|Q9UGM1;SCARB1|Q8WTV0;UQCRB|P14927;FRK|P42685;SLC14A1|Q13336;CHRNG|P07510;MYC|P01106;MAT2A|P31153;GABBR1|Q9UBS5;SIK1|P57059;PPARA|Q07869;CD2|P06729;MCFD2|Q8NI22;PARP1|P09874;TRPM7|Q96QT4;IL13|P35225;PVR|P15151;GNPDA1|P46926;C4A|P0C0L4;TK2|O00142;ADK|P55263;ATP7B|P35670…
CIDm00000703|SCHEMBL15945863	ETFDH|Q16134;HSD17B4|P51659;NDUFA13|Q9P0J0;UQCRB|P14927;SLC14A1|Q13336;FMO1|Q01740;PPARA|Q07869;ALDH1A2|O94788;MTAP|Q13126;ALDH2|P05091;HPRT1|P00492;ALDH9A1|P49189;MT-CYB|P00156;RFK|Q969G6;HBB|P68871;MTHFR|P42898;NOS3|P29474;NFKB1|P19838;NDUFS8|O00217;SHMT1|P34896;FECH|P22830;MT-ND4L|P03901;MCCC1|Q96RQ3;NNMT|P40261;NDUFA8|P51970;TUBB|P07437;TUBB4B|P68371;PDXK|O00764;NDUFA3|O95167;TUBB2A|Q13885;HS…
