# Supplementary material for: A Multi-Label Learning Framework for Drug Repurposing
Source: Pharmaceutics. 2019 Sep 9;11(9):466. doi: 10.3390/pharmaceutics11090466 (PMC6781509; doi:10.3390/pharmaceutics11090466)
Supplement: Supplementary file 1 [file pharmaceutics-11-00466-s001.zip › supplementary files/S7.csv]

[1]CIDm05280961|genistein-d(4)
[At least one gene]: OMIM:604723|Combined oxidative phosphorylation deficiency 3	610505 (3) OMIM:608792|Deafness	autosomal recessive 15	601869 (3) OMIM:617612|Joubert syndrome 30	617622 (3) OMIM:136836|Fucosyltransferase 6 deficiency	613852 (3) OMIM:613619|Van den Ende-Gupta syndrome	600920 (3) OMIM:608455|McArdle disease	232600 (3) OMIM:602638|Immunodeficiency 54	609981 (3)
[All genes]: OMIM:136836|Fucosyltransferase 6 deficiency	613852 (3) OMIM:608455|McArdle disease	232600 (3)
[2]CIDm00000925|
[At least one gene]: OMIM:238331|Dihydrolipoamide dehydrogenase deficiency	246900 (3) OMIM:610936|Neu-Laxova syndrome 2	616038 (3) OMIM:613655|{Migraine	with or without aura	susceptibility to	13}	613656 (3) OMIM:191170|{Glioma susceptibility 1}	137800 (3) OMIM:182390|Seizures	benign familial infantile	3	607745 (3) OMIM:603700|{Stroke	susceptibility to}	601367 (3) OMIM:603921|Mitochondrial DNA depletion syndrome 5 (encephalomyopathic with or without methylmalonic aciduria)	612073 (3) OMIM:163730|{Malaria	resistance to}	611162 (3) OMIM:600075|{Parkinson disease	susceptibility to}	168600 (3) OMIM:300078|Mitochondrial complex I deficiency	252010 (3) OMIM:300275|CK syndrome	300831 (3) OMIM:607939|Multiple sulfatase deficiency	272200 (3) OMIM:603892|Mandibulofacial dysostosis	Guion-Almeida type	610536 (3) OMIM:600301|2-methylbutyrylglycinuria	610006 (3) OMIM:601771|Glaucoma 3A	primary open angle	congenital	juvenile	or adult onset	231300 (3) OMIM:600184|Neurodegeneration with brain iron accumulation 8	617917 (3) OMIM:600044|Thrombocythemia 1	187950 (3) OMIM:157655|Mitochondrial complex I deficiency	252010 (3) OMIM:612349|[Hyperphenylalaninemia	non-PKU mild]	261600 (3) OMIM:176258|Epilepsy	progressive myoclonic 7	616187 (3) OMIM:607568|Methylmalonic aciduria	vitamin B12-responsive	due to defect in synthesis of adenosylcobalamin	cblB complementation type	251110 (3) OMIM:300169|Deafness	X-linked 5	300614 (3) OMIM:116790|{Schizophrenia	susceptibility to}	181500 (3) OMIM:180960|Hypermethioninemia with deficiency of S-adenosylhomocysteine hydrolase	613752 (3) OMIM:131320|Hypoparathyroidism	sensorineural deafness	and renal dysplasia	146255 (3) OMIM:607545|Microcephaly	congenital cataract	and psoriasiform dermatitis
[All genes]: OMIM:147700|{Glioma	susceptibility to	somatic}	137800 (3) OMIM:138130|Hyperinsulinism-hyperammonemia syndrome	606762 (3) OMIM:606953|Galactose epimerase deficiency	230350 (3) OMIM:605113|Saccharopinuria	268700 (1) OMIM:604386|Trichorhinophalangeal syndrome	type III	190351 (3) OMIM:609831|Methylmalonic aciduria and homocystinuria	cblC type	277400 (3) OMIM:109750|Hyperbiliverdinemia	614156 (3) OMIM:606989|{Lung cancer	protection against	in smokers} (3) OMIM:600040|T-cell acute lymphoblastic leukemia	somatic	613065 (3) OMIM:147267|{Diabetes	type 1	susceptibility to}	222100 (2) OMIM:180090|Retinitis punctata albescens	136880 (3) OMIM:610690|3-hydroxyisobutryl-CoA hydrolase deficiency	250620 (3) OMIM:100650|{Sublingual nitroglycerin	susceptibility to poor response to} (3) OMIM:607036|Isovaleric acidemia	243500 (3) OMIM:602141|Leigh syndrome due to mitochondrial complex I deficiency	256000 (3) OMIM:191339|Cleft palate	isolated	119540 (2) OMIM:246530|Leukotriene C4 synthase deficiency	614037 (1) OMIM:607568|Methylmalonic aciduria	vitamin B12-responsive	due to defect in synthesis of adenosylcobalamin	cblB complementation type	251110 (3) OMIM:157655|Mitochondrial complex I deficiency	252010 (3) OMIM:300144|{Parkinson disease	age of onset	modifier}	168600 (3) OMIM:152390|{Atherosclerosis	susceptibility to} (3) OMIM:606999|Galactosemia	230400 (3) OMIM:602985|Mitochondrial complex I deficiency	252010 (3) OMIM:300275|CK syndrome	300831 (3) OMIM:613890|Adrenal hyperplasia	congenital	due to 3-beta-hydroxysteroid dehydrogenase 2 deficiency	201810 (3) OMIM:614530|Leigh syndrome due to mitochondrial complex 1 deficiency	256000 (3) OMIM:147370|Insulin-like growth factor I	resistance to	270450 (3) OMIM:607809|Alpha-methylacetoacetic aciduria	203750 (3) OMIM:613898|HMG-CoA lyase deficiency	246450 (3) OMIM:603834|Leigh syndrome due to mitochondrial complex I deficiency	256000 (3) OMIM:600008|Homocysteine plasma level (2) OMIM:126060|Megaloblastic anemia due to dihydrofolate reductase deficiency	613839 (3) OMIM:600532|Mitochondrial complex I deficiency	252010 (3) OMIM:151430|Leukemia/lymphoma
[3]CIDm00008117|zinc bis-glycol
[At least one gene]: OMIM:604373|{Prostate cancer	familial	susceptibility to}	176807 (3) OMIM:605739|Myopathy	myofibrillar	7	617114 (3) OMIM:608792|Deafness	autosomal recessive 15	601869 (3)
[All genes]:
[4]CIDm00005056|CTK8G2938
[At least one gene]: OMIM:610219|Deafness	autosomal recessive 59	610220 (3) OMIM:617387|Ververi-Brady syndrome	617982 (3) OMIM:606523|{Thyroid cancer	nonmedullary	2}	188470 (3) OMIM:615000|Spastic paraplegia 49	autosomal recessive	615031 (3)
[All genes]:
[5]CIDm00000298|threo-Chloramphenicol	l-
[At least one gene]: OMIM:603276|[Blood pressure regulation QTL]	145500 (2) OMIM:613976|Fanconi anemia	complementation group E	600901 (3)
[All genes]: OMIM:603276|[Blood pressure regulation QTL]	145500 (2)
[6]CIDm00003624|Homidium-d5 Bromide
[At least one gene]: OMIM:173515|Bernard-Soulier syndrome	type C	231200 (3)
[All genes]: OMIM:173515|Bernard-Soulier syndrome	type C	231200 (3)
[7]CIDm00024934|sodiumhydrogen selenite	sodium biselenite
[At least one gene]: OMIM:615016|[C3HEX	ability to smell]	615082 (3) OMIM:603835|Leigh syndrome	256000 (3) OMIM:609937|Immunodeficiency-centromeric instability-facial anomalies syndrome 3	616910 (3) OMIM:607526|Diamond-Blackfan anemia 16	617408 (3) OMIM:607751|[Phenylthiocarbamide tasting]	171200 (3) OMIM:605810|Combined oxidative phosphorylation deficiency 5	611719 (3) OMIM:616174|Filippi syndrome	272440 (3) OMIM:150571|{Myocardial infarction	susceptibility to}	608446 (3) OMIM:608755|Pontocerebellar hypoplasia type 4	225753 (3) OMIM:300078|Mitochondrial complex I deficiency	252010 (3) OMIM:601861|Bare lymphocyte syndrome	type II	complementation group D	209920 (3) OMIM:615000|Spastic paraplegia 49	autosomal recessive	615031 (3) OMIM:607537|Mucoepidermoid salivary gland carcinoma (3)
[All genes]: OMIM:150571|{Myocardial infarction	susceptibility to}	608446 (3) OMIM:603835|Leigh syndrome	256000 (3) OMIM:601861|Bare lymphocyte syndrome	type II	complementation group D	209920 (3)
[8]CIDm00000764|s:guanine
[At least one gene]: OMIM:607817|Cohen syndrome	216550 (3) OMIM:608047|Kaufman oculocerebrofacial syndrome	244450 (3) OMIM:114090|Peeling skin with leukonychia	acral punctate keratoses	cheilitis	and knuckle pads	616295 (3) OMIM:300522|Mental retardation	X-linked 1/78	309530 (3) OMIM:617558|Spermatogenic failure 19	617592 (3)
[All genes]:
[9]CIDm00000710|sodium riboflavin5'-phosphate
[At least one gene]: OMIM:607883|Riboflavin deficiency	615026 (3)
[All genes]:
[10]CIDm00023931|bis(chloranyl)mercury-201
[At least one gene]: OMIM:608792|Deafness	autosomal recessive 15	601869 (3) OMIM:607186|Cole-Carpenter syndrome 2	616294 (3) OMIM:613976|Fanconi anemia	complementation group E	600901 (3)
[All genes]:
[11]CIDm00000295|ZOOGRGPOEVQQDX-BDXYJKHTSA-N
[At least one gene]: OMIM:617558|Spermatogenic failure 19	617592 (3)
[All genes]:
[12]CIDm00102399|alpha-D-Galp-(1->6)-alpha-D-Galp-(1->6)-D-Glu
[At least one gene]: OMIM:608792|Deafness	autosomal recessive 15	601869 (3) OMIM:600844|Deafness	autosomal dominant 41	608224 (3)
[All genes]:
[13]CIDm00001110|2	3-dideuterosuccinate-1-13c
[At least one gene]: OMIM:602137|Leigh syndrome due to mitochondrial complex I deficiency	256000 (3)
[All genes]: OMIM:602137|Leigh syndrome due to mitochondrial complex I deficiency	256000 (3)
[14]CIDm00002767|azane;platinum-195(2+);dichloride
[At least one gene]: OMIM:300515|Fanconi anemia	complementation group B	300514 (3) OMIM:114090|Peeling skin with leukonychia	acral punctate keratoses	cheilitis	and knuckle pads	616295 (3) OMIM:173515|Bernard-Soulier syndrome	type C	231200 (3) OMIM:615000|Spastic paraplegia 49	autosomal recessive	615031 (3) OMIM:604723|Combined oxidative phosphorylation deficiency 3	610505 (3) OMIM:607817|Cohen syndrome	216550 (3)
[All genes]: OMIM:173515|Bernard-Soulier syndrome	type C	231200 (3)
[15]CIDm00011979|6-deuterio-5-methyl-1H-benzimidazole
[At least one gene]: OMIM:605938|Epileptic encephalopathy	early infantile	55	617599 (3) OMIM:610949|Spinocerebellar ataxia	autosomal recessive 11	614229 (3)
[All genes]:
[16]CIDm00000750|glycine-t2
[At least one gene]: OMIM:150571|{Myocardial infarction	susceptibility to}	608446 (3) OMIM:600929|Cataract 17	multiple types	611544 (3) OMIM:617558|Spermatogenic failure 19	617592 (3)
[All genes]: OMIM:150571|{Myocardial infarction	susceptibility to}	608446 (3)
[17]CIDm00004156|trideuteriomethyl methanesulfonate
[At least one gene]: OMIM:612802|Combined oxidative phosphorylation deficiency 20	615917 (3) OMIM:131340|Spinocerebellar ataxia 23	610245 (3) OMIM:610192|Diabetes mellitus	neonatal	with congenital hypothyroidism	610199 (3) OMIM:611448|Aplasia cutis congenita	nonsyndromic	107600 (3) OMIM:611006|Multiple mitochondrial dysfunctions syndrome 5	617613 (3) OMIM:604714|Sudden infant death with dysgenesis of the testes syndrome	608800 (3) OMIM:192150|Neurodevelopmental disorder with microcephaly	seizures	and cortical atrophy	617802 (3) OMIM:116955|Myotonic dystrophy 2	602668 (3) OMIM:603276|[Blood pressure regulation QTL]	145500 (2) OMIM:606687|Ovarioleukodystrophy	603896 (3) OMIM:612373|Histiocytosis-lymphadenopathy plus syndrome	602782 (3) OMIM:613785|Ehlers-Danlos syndrome	periodontal type	1	130080 (3) OMIM:613183|Multiple mitochondrial dysfunctions syndrome 2 with hyperglycinemia	614299 (3) OMIM:604624|Neuronopathy	distal hereditary motor	type IIC	613376 (3) OMIM:612192|Diabetes mellitus	transient neonatal	1	601410 (3) OMIM:613976|Fanconi anemia	complementation group E	600901 (3) OMIM:612074|Alopecia	neurologic defects	and endocrinopathy syndrome	612079 (3) OMIM:600521|3MC syndrome 1	257920 (3) OMIM:604050|Lung cancer	211980 (1)
[All genes]: OMIM:603276|[Blood pressure regulation QTL]	145500 (2) OMIM:606687|Ovarioleukodystrophy	603896 (3)
[18]CIDm00001016|VZ33528
[At least one gene]: OMIM:602354|Immunodeficiency 52	617514 (3)
[All genes]:
[19]CIDm00003907|AGN-PC-04Y4OZ
[At least one gene]: OMIM:610178|Short-rib thoracic dysplasia 14 with polydactyly	616546 (3)
[All genes]:
[20]CIDm00439783|deacetoxyvindolinium cation
[At least one gene]: OMIM:160740|Proximal myopathy and ophthalmoplegia	605637 (3) OMIM:615115|Bainbridge-Ropers syndrome	615485 (3)
[All genes]:
[21]CIDm00000813|potassium;hydron
[At least one gene]: OMIM:606145|Arterial tortuosity syndrome	208050 (3) OMIM:607526|Diamond-Blackfan anemia 16	617408 (3) OMIM:605742|Cortical dysplasia	complex	with other brain malformations 8	613180 (3) OMIM:615549|ACTH-independent macronodular adrenal hyperplasia 2	615954 (3)
[All genes]:
[22]CIDm25880664|SCHEMBL12356690
[At least one gene]: OMIM:610362|Cone-rod dystrophy 11	610381 (3)
[All genes]:
[23]CIDm00004984|X 185 (Salt/Mix)
[At least one gene]: OMIM:150571|{Myocardial infarction	susceptibility to}	608446 (3) OMIM:603633|Diamond-Blackfan anemia 13	615909 (3)
[All genes]: OMIM:150571|{Myocardial infarction	susceptibility to}	608446 (3)
[24]CIDm03062316|SCHEMBL4236003
[At least one gene]: OMIM:602638|Immunodeficiency 54	609981 (3)
[All genes]:
[25]CIDm00439177|O641
[At least one gene]: OMIM:311870|Muscle glycogenosis	300559 (3) OMIM:606145|Arterial tortuosity syndrome	208050 (3) OMIM:604373|{Prostate cancer	familial	susceptibility to}	176807 (3) OMIM:613619|Van den Ende-Gupta syndrome	600920 (3)
[All genes]: OMIM:311870|Muscle glycogenosis	300559 (3)
[26]CIDm11647372|ZSTK474/ZSTK-474
[At least one gene]: OMIM:160740|Proximal myopathy and ophthalmoplegia	605637 (3)
[All genes]:
[27]CIDm00004873|potassium-43(1+);chloride
[At least one gene]: OMIM:150571|{Myocardial infarction	susceptibility to}	608446 (3) OMIM:604723|Combined oxidative phosphorylation deficiency 3	610505 (3)
[All genes]: OMIM:150571|{Myocardial infarction	susceptibility to}	608446 (3)
[28]CIDm00005971|volatile oil of mustard
[At least one gene]: OMIM:603276|[Blood pressure regulation QTL]	145500 (2)
[All genes]: OMIM:603276|[Blood pressure regulation QTL]	145500 (2)
[29]CIDm00003016|Valium-13C	d3
[At least one gene]: OMIM:604373|{Prostate cancer	familial	susceptibility to}	176807 (3)
[All genes]:
[30]CIDm00149368|Dechromose-a Chrommycin A3
[At least one gene]: OMIM:615115|Bainbridge-Ropers syndrome	615485 (3)
[All genes]:
[31]CIDm00135074|n-Heptyl
[At least one gene]: OMIM:106165|{Hypertension	essential}	145500 (3) OMIM:609414|Corneal fleck dystrophy	121850 (3) OMIM:118470|[High density lipoprotein cholesterol level QTL 10]	143470 (3) OMIM:613522|Colorblindness	tritan	190900 (3) OMIM:132811|{Hypercholesterolemia	familial	due to LDLR defect	modifier of}	143890 (3) OMIM:616423|Neurodevelopmental disorder with severe motor impairment and absent language	617804 (3) OMIM:136350|Trigonocephaly 1	190440 (3) OMIM:610690|3-hydroxyisobutryl-CoA hydrolase deficiency	250620 (3) OMIM:124080|{Low renin hypertension	susceptibility to} (3) OMIM:126065|Hypercalcemia	infantile	1	143880 (3) OMIM:601130|Warfarin sensitivity	122700 (3) OMIM:608083|Hyperlipoproteinemia	type Ib	207750 (3) OMIM:107741|{Coronary artery disease	severe	susceptibility to}	617347 (3) OMIM:606967|Norum disease	245900 (3) OMIM:180380|Retinitis punctata albescens	136880 (3) OMIM:605207|Craniosynostosis with radiohumeral fusions and other skeletal and craniofacial anomalies	614416 (3) OMIM:604843|Hyperbilirubinemia	Rotor type	digenic	237450 (3) OMIM:601460|Hypertrophic osteoarthropathy	primary	autosomal recessive 2	614441 (3) OMIM:611495|Ichthyosis	congenital	autosomal recessive 5	604777 (3) OMIM:164920|Piebaldism	172800 (3) OMIM:609506|Vitamin D-dependent rickets	type I	264700 (3) OMIM:607397|Glucocorticoid deficiency	due to ACTH unresponsiveness	202200 (3) OMIM:607123|Hypogonadotropic hypogonadism 3 with or without anosmia	244200 (3) OMIM:609044|{Obesity	susceptibility to}	607514 (3) OMIM:170998|{Hyperapobetalipoproteinemia	susceptibility to} (3) OMIM:613815|Hyperandrogenism	nonclassic type	due to 21-hydroxylase deficiency	201910 (3) OMIM:151670|{Diabetes mellitus	noninsulin-dependent}	125853 (3) OMIM:191523|{Hyperlipidemia
[All genes]: OMIM:611103|Mitochondrial complex I deficiency due to ACAD9 deficiency	611126 (3) OMIM:182455|Somatostatin analog	resistance to (3) OMIM:613872|Factor X deficiency	227600 (3) OMIM:124080|{Low renin hypertension	susceptibility to} (3) OMIM:610690|3-hydroxyisobutryl-CoA hydrolase deficiency	250620 (3) OMIM:606989|{Lung cancer	protection against	in smokers} (3) OMIM:107680|Hypoalphalipoproteinemia	604091 (3) OMIM:134935|{Cancer progression/metastasis} (3) OMIM:132811|{Hypercholesterolemia	familial	due to LDLR defect	modifier of}	143890 (3) OMIM:607397|Glucocorticoid deficiency	due to ACTH unresponsiveness	202200 (3) OMIM:606368|{Hypertriglyceridemia	susceptibility to}	145750 (3) OMIM:109690|{Obesity	susceptibility to}	601665 (3) OMIM:155541|Obesity	autosomal dominant	601665 (3) OMIM:605459|Sitosterolemia	210250 (3) OMIM:217070|C7 deficiency	610102 (3) OMIM:176804|{Asthma	aspirin-induced	susceptibility to}	208550 (3) OMIM:608713|Rickets due to defect in vitamin D 25-hydroxylation	600081 (3) OMIM:188545|Thyrotropin-releasing hormone resistance	generalized (3) OMIM:152200|{Coronary artery disease	susceptibility to} (1) OMIM:173350|Plasminogen deficiency	type I	217090 (3) OMIM:182135|{Seasonal affective disorder	susceptibility to}	608516 (3) OMIM:604773|Isobutyryl-CoA dehydrogenase deficiency	611283 (3) OMIM:608801|Glutaricaciduria	type I	231670 (3) OMIM:142000|Thalassemia	delta- (3) OMIM:606967|Norum disease	245900 (3) OMIM:126452|{Attention deficit-hyperactivity disorder}	143465 (3) OMIM:601130|Warfarin sensitivity	122700 (3) OMIM:608083|Hyperlipoproteinemia	type Ib	207750 (3) OMIM:109691|{Obesity	susceptibility to}	601665 (3) OMIM:600529|3-methylglutaconic aciduria	type I	250950 (3)
[32]CIDm00014386|zolamine hydrochloride
[At least one gene]: OMIM:615115|Bainbridge-Ropers syndrome	615485 (3)
[All genes]:
[33]CIDm00000679|trideuterio(methylsulfinyl)methane
[At least one gene]: OMIM:610362|Cone-rod dystrophy 11	610381 (3) OMIM:608792|Deafness	autosomal recessive 15	601869 (3) OMIM:150571|{Myocardial infarction	susceptibility to}	608446 (3) OMIM:142959|Hand-foot-uterus syndrome	140000 (3)
[All genes]: OMIM:150571|{Myocardial infarction	susceptibility to}	608446 (3)
[34]CIDm00025476|HY-13948
[At least one gene]: OMIM:602638|Immunodeficiency 54	609981 (3) OMIM:617558|Spermatogenic failure 19	617592 (3)
[All genes]:
[35]CIDm00001690|CID9893548
[At least one gene]: OMIM:300429|Epileptic encephalopathy	early infantile	8	300607 (3)
[All genes]:
[36]CIDm00001158|XCCTYIAWTASOJW-OPMSUHOOSA-N
[At least one gene]: OMIM:604373|{Prostate cancer	familial	susceptibility to}	176807 (3)
[All genes]:
[37]CIDm00001134|[3'-13C]THYMIDINE
[At least one gene]: OMIM:614515|Night blindness	congenital stationary (complete)	1E	autosomal recessive	614565 (3)
[All genes]:
[38]CIDm00000930|
[At least one gene]: OMIM:147670|Rabson-Mendenhall syndrome	262190 (3) OMIM:609825|{Multiple system atrophy	susceptibility to}	146500 (3) OMIM:602744|Rhizomelic chondrodysplasia punctata	type 2	222765 (3) OMIM:611935|Methylmalonic aciduria	cblD type	variant 2	277410 (3) OMIM:608205|Dystonia	childhood-onset	with optic atrophy and basal ganglia abnormalities	617282 (3) OMIM:176262|Epileptic encephalopathy	early infantile	32	616366 (3) OMIM:606887|Sulfite oxidase deficiency	272300 (3) OMIM:605207|Craniosynostosis with radiohumeral fusions and other skeletal and craniofacial anomalies	614416 (3) OMIM:605573|Pseudohermaphroditism	male	with gynecomastia	264300 (3) OMIM:609058|Methylmalonic aciduria	mut(0) type	251000 (3) OMIM:607542|{Long QT syndrome 1	acquired	susceptibility to}	192500 (3) OMIM:607093|{Vascular disease	susceptibility to} (3) OMIM:603537|Deafness	autosomal dominant 2A	600101 (3) OMIM:123740|Deafness	autosomal dominant 40	616357 (3) OMIM:609842|Mental retardation	autosomal recessive 50	616460 (3) OMIM:136440|Erythrokeratodermia variabilis et progressiva 4	617526 (3) OMIM:601130|Warfarin sensitivity	122700 (3) OMIM:154100|Epileptic encephalopathy	early infantile	51	617339 (3) OMIM:607904|{Epilepsy	idiopathic generalized	susceptibility to	6}	611942 (3) OMIM:608347|[Pentosuria]	260800 (3) OMIM:138322|Spondylometaphyseal dysplasia	Sedaghatian type	250220 (3) OMIM:132811|{Hypercholesterolemia	familial	due to LDLR defect	modifier of}	143890 (3) OMIM:613891|Orotic aciduria	258900 (3) OMIM:150000|Glycogen storage disease XI	612933 (3) OMIM:126065|Hypercalcemia
[All genes]: OMIM:601130|Warfarin sensitivity	122700 (3) OMIM:602063|Transaldolase deficiency	606003 (3) OMIM:614245|Combined malonic and methylmalonic aciduria	614265 (3) OMIM:103000|Hemolytic anemia due to adenylate kinase deficiency	612631 (3) OMIM:163729|{Placental abruption} (3) OMIM:601982|Renal cell carcinoma	clear cell	somatic	144700 (3) OMIM:126060|Megaloblastic anemia due to dihydrofolate reductase deficiency	613839 (3) OMIM:165640|{Colonic adenoma recurrence	reduced risk of}	114500 (3) OMIM:602568|{Neural tube defects	folate-sensitive	susceptibility to}	601634 (3) OMIM:613018|Tyrosinemia	type II	276600 (3) OMIM:608786|Pyruvate carboxylase deficiency	266150 (3) OMIM:600617|Lipoid adrenal hyperplasia	201710 (3) OMIM:607093|{Vascular disease	susceptibility to} (3) OMIM:608713|Rickets due to defect in vitamin D 25-hydroxylation	600081 (3) OMIM:138300|Hemolytic anemia due to glutathione reductase deficiency (1) OMIM:606887|Sulfite oxidase deficiency	272300 (3) OMIM:613521|Porphyria	hepatoerythropoietic	176100 (3) OMIM:300144|{Parkinson disease	age of onset	modifier}	168600 (3) OMIM:612719|Hyperphenylalaninemia	BH4-deficient	A	261640 (3) OMIM:608515|Chronic granulomatous disease due to deficiency of NCF-2	233710 (3) OMIM:180240|Leukemia	acute promyelocytic	612376 (1) OMIM:608512|Chronic granulomatous disease due to deficiency of NCF-1	233700 (3) OMIM:613890|Adrenal hyperplasia	congenital	due to 3-beta-hydroxysteroid dehydrogenase 2 deficiency	201810 (3) OMIM:300275|CK syndrome	300831 (3) OMIM:147370|Insulin-like growth factor I	resistance to	270450 (3) OMIM:103020|Reticular dysgenesis	267500 (3) OMIM:608508|Chronic granulomatous disease	autosomal	due to deficiency of CYBA	233690 (3) OMIM:138130|Hyperinsulinism-hyperammonemia syndrome	606762 (3) OMIM:147700|{Glioma	susceptibility to	somatic}	137800 (3) OMIM:185490|[Superoxide dismutase	elevated extracellular] (3) OMIM:115500|Acatalasemia	614097 (3) OMIM:132811|{Hypercholesterolemia	familial
[39]CIDm00000177|2-deuterio-1-tritioethanone
[At least one gene]: OMIM:613924|Ichthyosis	congenital	autosomal recessive 8	613943 (3) OMIM:615115|Bainbridge-Ropers syndrome	615485 (3) OMIM:609252|{Hypertriglyceridemia	susceptibility to}	145750 (3) OMIM:614515|Night blindness	congenital stationary (complete)	1E	autosomal recessive	614565 (3) OMIM:607526|Diamond-Blackfan anemia 16	617408 (3)
[All genes]:
[40]CIDm00001983|SCHEMBL887976
[At least one gene]: OMIM:615000|Spastic paraplegia 49	autosomal recessive	615031 (3) OMIM:615549|ACTH-independent macronodular adrenal hyperplasia 2	615954 (3) OMIM:613619|Van den Ende-Gupta syndrome	600920 (3) OMIM:614426|Mental retardation	autosomal recessive 39	615541 (3) OMIM:613897|Fanconi anemia	complementation group F	603467 (3) OMIM:615720|Retinitis pigmentosa 68	615725 (3) OMIM:163970|Orthostatic intolerance	604715 (3) OMIM:607254|{Schizophrenia}	181500 (1) OMIM:300553|Mental retardation	X-linked 93	300659 (3) OMIM:613403|{Pheochromocytoma	susceptibility to}	171300 (3) OMIM:613976|Fanconi anemia	complementation group E	600901 (3) OMIM:604357|Microphthalmia/coloboma and skeletal dysplasia syndrome	615877 (3) OMIM:609239|Woolly hair	autosomal recessive 1	with or without hypotrichosis	278150 (3) OMIM:607186|Cole-Carpenter syndrome 2	616294 (3) OMIM:600774|Mental retardation	autosomal recessive 60	617432 (3) OMIM:609252|{Hypertriglyceridemia	susceptibility to}	145750 (3) OMIM:615585|Foveal hypoplasia 2	with or without optic nerve misrouting and/or anterior segment dysgenesis	609218 (3) OMIM:603056|Meier-Gorlin syndrome 2	613800 (3) OMIM:608533|Neuronopathy	distal hereditary motor	type IID	615575 (3) OMIM:614530|Leigh syndrome due to mitochondrial complex 1 deficiency	256000 (3) OMIM:610662|Hyperphosphatasia with mental retardation syndrome 6	616809 (3) OMIM:311870|Muscle glycogenosis	300559 (3) OMIM:613386|Proteasome-associated autoinflammatory syndrome 2	618048 (3) OMIM:400005|Spermatogenic failure	Y-linked	2	415000 (3)
[All genes]: OMIM:311870|Muscle glycogenosis	300559 (3) OMIM:613403|{Pheochromocytoma	susceptibility to}	171300 (3) OMIM:613897|Fanconi anemia	complementation group F	603467 (3) OMIM:614530|Leigh syndrome due to mitochondrial complex 1 deficiency	256000 (3) OMIM:607254|{Schizophrenia}	181500 (1)
[41]CIDm00001177|ZINC08613151
[At least one gene]: OMIM:616386|Dystonia 26	myoclonic	616398 (3) OMIM:612192|Diabetes mellitus	transient neonatal	1	601410 (3)
[All genes]: OMIM:616386|Dystonia 26	myoclonic	616398 (3)
[42]CIDm00003987|SCHEMBL3672549
[At least one gene]: OMIM:609252|{Hypertriglyceridemia	susceptibility to}	145750 (3)
[All genes]:
[43]CIDm00003224|RDYMFSUJUZBWLH-JAGSBRHWSA-N
[At least one gene]: OMIM:604373|{Prostate cancer	familial	susceptibility to}	176807 (3)
[All genes]:
[44]CIDm00123336|rac-l-methylsulfinyl-2-propyl
[At least one gene]: OMIM:160740|Proximal myopathy and ophthalmoplegia	605637 (3)
[All genes]:
[45]CIDm00003017|AGN-PC-0CX9FP
[At least one gene]: OMIM:150571|{Myocardial infarction	susceptibility to}	608446 (3) OMIM:613619|Van den Ende-Gupta syndrome	600920 (3) OMIM:615416|Syndactyly	mesoaxial synostotic	with phalangeal reduction	609432 (3) OMIM:615533|Mitochondrial complex I deficiency	252010 (3) OMIM:605993|Pyruvate dehydrogenase phosphatase deficiency	608782 (3) OMIM:600154|Glycosylphosphatidylinositol biosynthesis defect 17	618010 (3) OMIM:612802|Combined oxidative phosphorylation deficiency 20	615917 (3) OMIM:603835|Leigh syndrome	256000 (3) OMIM:192150|Neurodevelopmental disorder with microcephaly	seizures	and cortical atrophy	617802 (3)
[All genes]: OMIM:600154|Glycosylphosphatidylinositol biosynthesis defect 17	618010 (3) OMIM:150571|{Myocardial infarction	susceptibility to}	608446 (3) OMIM:603835|Leigh syndrome	256000 (3) OMIM:615533|Mitochondrial complex I deficiency	252010 (3)
[46]CIDm00000773|CID9815258
[At least one gene]: OMIM:617558|Spermatogenic failure 19	617592 (3) OMIM:150571|{Myocardial infarction	susceptibility to}	608446 (3) OMIM:142959|Hand-foot-uterus syndrome	140000 (3)
[All genes]: OMIM:150571|{Myocardial infarction	susceptibility to}	608446 (3)
[47]CIDm00001065|ZINC04289113
[At least one gene]: OMIM:617558|Spermatogenic failure 19	617592 (3) OMIM:615951|Neurodevelopmental disorder with movement abnormalities	abnormal gait	and autistic features	617865 (3)
[All genes]:
[48]CIDm00098487|m-methoxybenzoylamino
[At least one gene]: OMIM:617558|Spermatogenic failure 19	617592 (3) OMIM:607604|Retinal cone dystrophy 3B	610356 (3) OMIM:605938|Epileptic encephalopathy	early infantile	55	617599 (3) OMIM:194648|Polydactyly	postaxial	type A6	615226 (3) OMIM:617923|{Malaria	resistance to}	611162 (3) OMIM:607817|Cohen syndrome	216550 (3)
[All genes]:
[49]CIDm00000106|triammonium bis(o-phospho-l-serinate) trihydrate
[At least one gene]: OMIM:608792|Deafness	autosomal recessive 15	601869 (3)
[All genes]:
[50]CIDm00000928|
[At least one gene]: OMIM:100650|{Sublingual nitroglycerin	susceptibility to poor response to} (3) OMIM:614772|Cardioencephalomyopathy	fatal infantile	due to cytochrome c oxidase deficiency 4	616501 (3) OMIM:608770|Pyruvate dehydrogenase E2 deficiency	245348 (3) OMIM:600923|Porphyria variegata	176200 (3) OMIM:605113|Saccharopinuria	268700 (1) OMIM:610150|Neuropathy	hereditary sensory	with spastic paraplegia	256840 (3) OMIM:613213|Methemoglobinemia	type II	250800 (3) OMIM:606879|Phosphoglycerate dehydrogenase deficiency	601815 (3) OMIM:605325|{Hypertension	salt-sensitive essential	susceptibility to}	145500 (3) OMIM:141250|{Pulmonary disease	chronic obstructive	susceptibility to}	606963 (3) OMIM:608512|Chronic granulomatous disease due to deficiency of NCF-1	233700 (3) OMIM:607976|Exocrine pancreatic insufficiency	dyserythropoietic anemia	and calvarial hyperostosis	612714 (3) OMIM:600890|Trifunctional protein deficiency	609015 (3) OMIM:610285|Myasthenic syndrome	congenital	10	254300 (3) OMIM:602292|Mitochondrial short-chain enoyl-CoA hydratase 1 deficiency	616277 (3) OMIM:607574|Metachromatic leukodystrophy	250100 (3) OMIM:300747|Ichthyosis	X-linked	308100 (3) OMIM:607037|Fanconi renotubular syndrome 3	615605 (3) OMIM:602694|Mitochondrial complex I deficiency	252010 (3) OMIM:103850|Glycogen storage disease XII	611881 (3) OMIM:612283|Thrombophilia due to protein C deficiency	autosomal recessive	612304 (3) OMIM:147650|D-2-hydroxyglutaric aciduria 2	613657 (3) OMIM:603131|Multiple mitochondrial dysfunctions syndrome 6	617954 (3) OMIM:600463|Microphthalmia	isolated 8	615113 (3) OMIM:616406|Leukodystrophy	hypomyelinating	10	616420 (3) OMIM:602618|Hypotonia	ataxia	developmental delay	and tooth enamel defect syndrome	617915 (3) OMIM:172460|{Neural tube defects	folate-sensitive	susceptibility to}
[All genes]: OMIM:613022|Alpha-ketoglutarate dehydrogenase deficiency	203740 (1) OMIM:143450|Trifunctional protein deficiency	609015 (3) OMIM:163729|{Placental abruption} (3) OMIM:609019|Biotinidase deficiency	253260 (3) OMIM:602137|Leigh syndrome due to mitochondrial complex I deficiency	256000 (3) OMIM:603846|Mitochondrial complex I deficiency	252010 (3) OMIM:603835|Leigh syndrome	256000 (3) OMIM:601617|Fundus albipunctatus	136880 (3) OMIM:603848|Mitochondrial complex I deficiency	252010 (3) OMIM:612638|Mitochondrial complex I deficiency	252010 (3) OMIM:603839|Mitochondrial complex I deficiency	252010 (3) OMIM:606887|Sulfite oxidase deficiency	272300 (3) OMIM:138300|Hemolytic anemia due to glutathione reductase deficiency (1) OMIM:124089|Mitochondrial complex IV deficiency	220110 (3) OMIM:607574|Metachromatic leukodystrophy	250100 (3) OMIM:607093|{Vascular disease	susceptibility to} (3) OMIM:608786|Pyruvate carboxylase deficiency	266150 (3) OMIM:604773|Isobutyryl-CoA dehydrogenase deficiency	611283 (3) OMIM:608801|Glutaricaciduria	type I	231670 (3) OMIM:126060|Megaloblastic anemia due to dihydrofolate reductase deficiency	613839 (3) OMIM:600532|Mitochondrial complex I deficiency	252010 (3) OMIM:603834|Leigh syndrome due to mitochondrial complex I deficiency	256000 (3) OMIM:613898|HMG-CoA lyase deficiency	246450 (3) OMIM:607809|Alpha-methylacetoacetic aciduria	203750 (3) OMIM:608313|Argininemia	207800 (3) OMIM:612724|Fructose intolerance	hereditary	229600 (3) OMIM:300275|CK syndrome	300831 (3) OMIM:613890|Adrenal hyperplasia	congenital	due to 3-beta-hydroxysteroid dehydrogenase 2 deficiency	201810 (3) OMIM:614530|Leigh syndrome due to mitochondrial complex 1 deficiency	256000 (3) OMIM:608512|Chronic granulomatous disease due to deficiency of NCF-1	233700 (3) OMIM:172400|Hemolytic anemia	nonspherocytic	due to glucose phosphate isomerase deficiency	613470 (3) OMIM:607976|Exocrine pancreatic insufficiency	dyserythropoietic anemia	and calvarial hyperostosis	612714 (3) OMIM:608515|Chronic granulomatous disease due to deficiency of NCF-2	233710 (3) OMIM:602985|Mitochondrial complex I deficiency	252010 (3) OMIM:152390|{Atherosclerosis	susceptibility to} (3) OMIM:157655|Mitochondrial complex I deficiency	252010 (3) OMIM:607568|Methylmalonic aciduria	vitamin B12-responsive	due to defect in synthesis of adenosylcobalamin	cblB complementation type	251110 (3) OMIM:300144|{Parkinson disease	age of onset	modifier}	168600 (3) OMIM:246530|Leukotriene C4 synthase deficiency
[51]CIDm00442783|SCHEMBL6727006
[At least one gene]: OMIM:300515|Fanconi anemia	complementation group B	300514 (3) OMIM:613976|Fanconi anemia	complementation group E	600901 (3)
[All genes]:
[52]CIDm00000294|SCHEMBL4176008
[At least one gene]: OMIM:142250|Fetal hemoglobin quantitative trait locus 1	141749 (3) OMIM:608792|Deafness	autosomal recessive 15	601869 (3) OMIM:602638|Immunodeficiency 54	609981 (3)
[All genes]:
[53]CIDm00003051|pyrocarbonic acid diethylester
[At least one gene]: OMIM:613976|Fanconi anemia	complementation group E	600901 (3)
[All genes]:
[54]CIDm00000887|wood spirit
[At least one gene]: OMIM:150571|{Myocardial infarction	susceptibility to}	608446 (3)
[All genes]: OMIM:150571|{Myocardial infarction	susceptibility to}	608446 (3)
[55]CIDm00001032|CID9989212
[At least one gene]: OMIM:142959|Hand-foot-uterus syndrome	140000 (3)
[All genes]:
[56]CIDm03545858|CID6371425
[At least one gene]: OMIM:160740|Proximal myopathy and ophthalmoplegia	605637 (3)
[All genes]:
[57]CIDm00000424|aspartic acid-d
[At least one gene]: OMIM:612802|Combined oxidative phosphorylation deficiency 20	615917 (3) OMIM:300096|Mental retardation	X-linked 58	300210 (3) OMIM:120210|Stickler syndrome	type IV	614134 (3) OMIM:603967|Paramyotonia congenita	168300 (3) OMIM:192150|Neurodevelopmental disorder with microcephaly	seizures	and cortical atrophy	617802 (3)
[All genes]:
[58]CIDm00024425|disodium;dioxido(dioxo)chromium-51
[At least one gene]: OMIM:604457|{Mycobacterium tuberculosis	susceptibility to}	607948 (3) OMIM:603861|Hyperornithinemia-hyperammonemia-homocitrullinemia syndrome	238970 (3) OMIM:613183|Multiple mitochondrial dysfunctions syndrome 2 with hyperglycinemia	614299 (3) OMIM:614426|Mental retardation	autosomal recessive 39	615541 (3) OMIM:604624|Neuronopathy	distal hereditary motor	type IIC	613376 (3) OMIM:603633|Diamond-Blackfan anemia 13	615909 (3) OMIM:617110|Cone-rod dystrophy and hearing loss	617236 (3) OMIM:611994|Combined oxidative phosphorylation deficiency 32	617664 (3) OMIM:600998|Sturge-Weber syndrome	somatic	mosaic	185300 (3) OMIM:616423|Neurodevelopmental disorder with severe motor impairment and absent language	617804 (3)
[All genes]:
[59]CIDm00001182|valine-d8
[At least one gene]: OMIM:615549|ACTH-independent macronodular adrenal hyperplasia 2	615954 (3) OMIM:607817|Cohen syndrome	216550 (3) OMIM:605810|Combined oxidative phosphorylation deficiency 5	611719 (3)
[All genes]:
[60]CIDm00001959|CID9914738
[At least one gene]: OMIM:602153|Monilethrix	158000 (3)
[All genes]:
[61]CIDm00004829|X4OV71U42S
[At least one gene]: OMIM:617631|Polydactyly	postaxial	type A7	617642 (3)
[All genes]:
[62]CIDm00000723|dimethyl-[(3R)-3-phenyl-3-(2-pyridyl)propyl]amine
[At least one gene]: OMIM:142959|Hand-foot-uterus syndrome	140000 (3)
[All genes]:
[63]CIDm00002978|SCHEMBL13308730
[At least one gene]: OMIM:602638|Immunodeficiency 54	609981 (3)
[All genes]:
[64]CIDm00039799|Sdm
[At least one gene]: OMIM:617558|Spermatogenic failure 19	617592 (3)
[All genes]:
[65]CIDm00002907|ZINC00155694
[At least one gene]: OMIM:613619|Van den Ende-Gupta syndrome	600920 (3) OMIM:613976|Fanconi anemia	complementation group E	600901 (3)
[All genes]:
[66]CIDm00000602|DL-Alanine-13C3
[At least one gene]: OMIM:613976|Fanconi anemia	complementation group E	600901 (3) OMIM:606145|Arterial tortuosity syndrome	208050 (3)
[All genes]:
[67]CIDm00024584|magnesium;trichloride
[At least one gene]: OMIM:173515|Bernard-Soulier syndrome	type C	231200 (3) OMIM:617558|Spermatogenic failure 19	617592 (3)
[All genes]: OMIM:173515|Bernard-Soulier syndrome	type C	231200 (3)
[68]CIDm00000860|alpha-linolenate (d5-18:3n-3 ethyl ester)
[At least one gene]: OMIM:611971|Combined oxidative phosphorylation deficiency 36	617950 (3)
[All genes]:
[69]CIDm00001287|SCHEMBL14423426
[At least one gene]: OMIM:613900|Spinocerebellar ataxia 35	613908 (3) OMIM:163970|Orthostatic intolerance	604715 (3) OMIM:603861|Hyperornithinemia-hyperammonemia-homocitrullinemia syndrome	238970 (3)
[All genes]:
[70]CIDm00005562|Trichostatin A	Streptomyces sp.
[At least one gene]: OMIM:611104|Charcot-Marie-Tooth disease	type 4H	609311 (3) OMIM:616386|Dystonia 26	myoclonic	616398 (3) OMIM:602354|Immunodeficiency 52	617514 (3) OMIM:609383|Ichthyosis	congenital	autosomal recessive 6	612281 (3) OMIM:608792|Deafness	autosomal recessive 15	601869 (3) OMIM:612192|Diabetes mellitus	transient neonatal	1	601410 (3) OMIM:168360|Neuropathy	paraneoplastic sensory (1) OMIM:163970|Orthostatic intolerance	604715 (3) OMIM:613785|Ehlers-Danlos syndrome	periodontal type	1	130080 (3) OMIM:615549|ACTH-independent macronodular adrenal hyperplasia 2	615954 (3) OMIM:607537|Mucoepidermoid salivary gland carcinoma (3) OMIM:613915|Lethal congenital contracture syndrome 6	616248 (3) OMIM:607237|Deafness	autosomal recessive 6	600971 (3) OMIM:300553|Mental retardation	X-linked 93	300659 (3) OMIM:602302|Hypotrichosis 4	146550 (3) OMIM:603856|Precocious puberty	central	2	615346 (3) OMIM:600917|Insulin resistance	severe	digenic	125853 (3) OMIM:605608|Deafness	autosomal recessive 29	614035 (3) OMIM:150571|{Myocardial infarction	susceptibility to}	608446 (3)
[All genes]: OMIM:616386|Dystonia 26	myoclonic	616398 (3) OMIM:150571|{Myocardial infarction	susceptibility to}	608446 (3)
[71]CIDm00000283|oxidanylformaldehyde
[At least one gene]: OMIM:150571|{Myocardial infarction	susceptibility to}	608446 (3) OMIM:600632|{Ovarian cancer	somatic}	167000 (3) OMIM:300202|Spondyloepiphyseal dysplasia tarda	313400 (3) OMIM:605742|Cortical dysplasia	complex	with other brain malformations 8	613180 (3) OMIM:611104|Charcot-Marie-Tooth disease	type 4H	609311 (3) OMIM:606145|Arterial tortuosity syndrome	208050 (3)
[All genes]: OMIM:150571|{Myocardial infarction	susceptibility to}	608446 (3) OMIM:600632|{Ovarian cancer	somatic}	167000 (3)
[72]CIDm00000181|ZSLZBFCDCINBPY-LKJKNSTQSA-N
[At least one gene]: OMIM:150571|{Myocardial infarction	susceptibility to}	608446 (3)
[All genes]: OMIM:150571|{Myocardial infarction	susceptibility to}	608446 (3)
[73]CIDm00008172|tris-tri-ethyleneglycolphosphate
[At least one gene]: OMIM:602354|Immunodeficiency 52	617514 (3) OMIM:604373|{Prostate cancer	familial	susceptibility to}	176807 (3)
[All genes]:
[74]CIDm00091176|CID91176
[At least one gene]: OMIM:602354|Immunodeficiency 52	617514 (3)
[All genes]:
[75]CIDm00001567|203645-37-8
[At least one gene]: OMIM:600521|3MC syndrome 1	257920 (3) OMIM:150571|{Myocardial infarction	susceptibility to}	608446 (3) OMIM:605810|Combined oxidative phosphorylation deficiency 5	611719 (3) OMIM:600929|Cataract 17	multiple types	611544 (3)
[All genes]: OMIM:150571|{Myocardial infarction	susceptibility to}	608446 (3)
[76]CIDm00005408|UNII-P57HP4MCQZ
[At least one gene]: OMIM:142959|Hand-foot-uterus syndrome	140000 (3) OMIM:613897|Fanconi anemia	complementation group F	603467 (3) OMIM:603856|Precocious puberty	central	2	615346 (3) OMIM:613900|Spinocerebellar ataxia 35	613908 (3) OMIM:612105|Cowden syndrome 4	615107 (3)
[All genes]: OMIM:613897|Fanconi anemia	complementation group F	603467 (3)
[77]CIDm00001107|gonol
[At least one gene]: OMIM:611971|Combined oxidative phosphorylation deficiency 36	617950 (3)
[All genes]:
[78]CIDm00001143|CID9840965
[At least one gene]: OMIM:604373|{Prostate cancer	familial	susceptibility to}	176807 (3) OMIM:150571|{Myocardial infarction	susceptibility to}	608446 (3)
[All genes]: OMIM:150571|{Myocardial infarction	susceptibility to}	608446 (3)
[79]CIDm00014829|oxocopper
[At least one gene]: OMIM:610162|{Bardet-Biedl syndrome 1	modifier of}	209900 (3)
[All genes]:
[80]CIDm00002764|zinc-ciprofloxacin
[At least one gene]: OMIM:114090|Peeling skin with leukonychia	acral punctate keratoses	cheilitis	and knuckle pads	616295 (3) OMIM:615549|ACTH-independent macronodular adrenal hyperplasia 2	615954 (3)
[All genes]:
[81]CIDm00005202|SEROTONINBINOXALATE	5-[2-14C]
[At least one gene]: OMIM:142959|Hand-foot-uterus syndrome	140000 (3) OMIM:614515|Night blindness	congenital stationary (complete)	1E	autosomal recessive	614565 (3)
[All genes]:
[82]CIDm00015103|SCHEMBL16062159
[At least one gene]: OMIM:617987|{Deafness	autosomal recessive 26	modifier of}	605429 (3) OMIM:605336|{Macular degeneration	age-related	reduced risk of}	603075 (3) OMIM:616830|Metabolic encephalomyopathic crises	recurrent	with rhabdomyolysis	cardiac arrhythmias	and neurodegeneration	616878 (3) OMIM:614667|Combined oxidative phosphorylation deficiency 10	614702 (3) OMIM:300060|Galloway-Mowat syndrome 2	X-linked	301006 (3) OMIM:300278|Night blindness	congenital stationary (complete)	1A	X-linked	310500 (3)
[All genes]:
[83]CIDm00000304|CID9909206
[At least one gene]: OMIM:151670|{Diabetes mellitus	noninsulin-dependent}	125853 (3) OMIM:608792|Deafness	autosomal recessive 15	601869 (3) OMIM:607365|Woolly hair	autosomal recessive 2 with or without hypotrichosis	604379 (3)
[All genes]:
[84]CIDm00024462|copper-64(2+);sulfate
[At least one gene]: OMIM:182100|{Vitamin B12 plasma level QTL1}	612542 (3) OMIM:615533|Mitochondrial complex I deficiency	252010 (3) OMIM:300515|Fanconi anemia	complementation group B	300514 (3) OMIM:600998|Sturge-Weber syndrome	somatic	mosaic	185300 (3) OMIM:618068|Ciliary dyskinesia	primary	38	618063 (3) OMIM:612638|Mitochondrial complex I deficiency	252010 (3) OMIM:608792|Deafness	autosomal recessive 15	601869 (3) OMIM:300715|Immunodeficiency	X-linked	with magnesium defect	Epstein-Barr virus infection and neoplasia	300853 (3) OMIM:607434|Jaberi-Elahi syndrome	617988 (3) OMIM:603208|Snowflake vitreoretinal degeneration	193230 (3) OMIM:136836|Fucosyltransferase 6 deficiency	613852 (3) OMIM:614770|Mitochondrial complex IV deficiency	220110 (3) OMIM:614888|Keratoderma	palmoplantar	punctate type IA	148600 (3) OMIM:603769|Leukemia/lymphoma	T-cell (2) OMIM:606979|Congenital disorder of glycosylation	type IIh	611182 (3) OMIM:114090|Peeling skin with leukonychia	acral punctate keratoses	cheilitis	and knuckle pads	616295 (3) OMIM:610162|{Bardet-Biedl syndrome 1	modifier of}	209900 (3) OMIM:612078|Brittle cornea syndrome 1	229200 (3) OMIM:607461|Smith-McCort dysplasia	607326 (3) OMIM:607751|[Phenylthiocarbamide tasting]	171200 (3) OMIM:160740|Proximal myopathy and ophthalmoplegia	605637 (3) OMIM:300195|Midface hypoplasia	hearing impairment	elliptocytosis	and nephrocalcinosis	300990 (3) OMIM:610863|Charcot-Marie-Tooth disease	dominant intermediate F	615185 (3) OMIM:615262|Mental retardation	autosomal recessive 44	615942 (3) OMIM:610035|Neutropenia	severe congenital	5	autosomal recessive	615285 (3) OMIM:605810|Combined oxidative phosphorylation deficiency 5
[All genes]: OMIM:612638|Mitochondrial complex I deficiency	252010 (3) OMIM:615533|Mitochondrial complex I deficiency	252010 (3) OMIM:613403|{Pheochromocytoma	susceptibility to}	171300 (3) OMIM:136836|Fucosyltransferase 6 deficiency	613852 (3)
[85]CIDm00000899|478529-44-1
[At least one gene]: OMIM:610949|Spinocerebellar ataxia	autosomal recessive 11	614229 (3) OMIM:600844|Deafness	autosomal dominant 41	608224 (3)
[All genes]:
[86]CIDm00024748|aldehydo-D-talose
[At least one gene]: OMIM:604373|{Prostate cancer	familial	susceptibility to}	176807 (3)
[All genes]:
[87]CIDm00000871|CID9957787
[At least one gene]: OMIM:608792|Deafness	autosomal recessive 15	601869 (3) OMIM:611971|Combined oxidative phosphorylation deficiency 36	617950 (3)
[All genes]:
[88]CIDm00000985|SCHEMBL1332805
[At least one gene]: OMIM:614515|Night blindness	congenital stationary (complete)	1E	autosomal recessive	614565 (3)
[All genes]:
[89]CIDm74766018|TEW
[At least one gene]: OMIM:160740|Proximal myopathy and ophthalmoplegia	605637 (3) OMIM:612802|Combined oxidative phosphorylation deficiency 20	615917 (3) OMIM:192150|Neurodevelopmental disorder with microcephaly	seizures	and cortical atrophy	617802 (3)
[All genes]:
[90]CIDm02776321|[2-(thiophen-2-yl)-1	3-thiazol-4-yl]methanamine
[At least one gene]: OMIM:602354|Immunodeficiency 52	617514 (3)
[All genes]:
[91]CIDm00003405|FT-0668797
[At least one gene]: OMIM:607817|Cohen syndrome	216550 (3)
[All genes]:
[92]CIDm00004763|zadonal
[At least one gene]: OMIM:615016|[C3HEX	ability to smell]	615082 (3) OMIM:607817|Cohen syndrome	216550 (3)
[All genes]:
[93]CIDm00000544|tris(oxidanidyl)arsane
[At least one gene]: OMIM:131340|Spinocerebellar ataxia 23	610245 (3) OMIM:114761|Hyperammonemia due to carbonic anhydrase VA deficiency	615751 (3) OMIM:608792|Deafness	autosomal recessive 15	601869 (3) OMIM:604685|Microtia with or without hearing impairment (AD)	612290 (3) OMIM:607751|[Phenylthiocarbamide tasting]	171200 (3) OMIM:142959|Hand-foot-uterus syndrome	140000 (3)
[All genes]:
[94]CIDm00011907|{[3-(4-cyano-phenyl)-4-hydroxy
[At least one gene]: OMIM:160740|Proximal myopathy and ophthalmoplegia	605637 (3)
[All genes]:
[95]CIDm00159612|cobaltous;stannic;oxygen(2-)
[At least one gene]: OMIM:615016|[C3HEX	ability to smell]	615082 (3)
[All genes]:
[96]CIDm00000241|perdeuterobenzene
[At least one gene]: OMIM:613785|Ehlers-Danlos syndrome	periodontal type	1	130080 (3) OMIM:601861|Bare lymphocyte syndrome	type II	complementation group D	209920 (3) OMIM:163970|Orthostatic intolerance	604715 (3)
[All genes]: OMIM:601861|Bare lymphocyte syndrome	type II	complementation group D	209920 (3)
[97]CIDm00028780|methyl1-(butylcarbamoyl)benzimidazole-2-carbamate
[At least one gene]: OMIM:142959|Hand-foot-uterus syndrome	140000 (3) OMIM:142992|Oculoauricular syndrome	612109 (3) OMIM:605742|Cortical dysplasia	complex	with other brain malformations 8	613180 (3)
[All genes]:
[98]CIDm00101301|CID9864127
[At least one gene]: OMIM:615115|Bainbridge-Ropers syndrome	615485 (3)
[All genes]:
[99]CIDm00060789|genesa
[At least one gene]: OMIM:615016|[C3HEX	ability to smell]	615082 (3)
[All genes]:
[100]CIDm00013766|SCHEMBL13151127
[At least one gene]: OMIM:114090|Peeling skin with leukonychia	acral punctate keratoses	cheilitis	and knuckle pads	616295 (3)
[All genes]:
[101]CIDm00001071|Zuretinol
[At least one gene]: OMIM:111700|[Blood group	Rhesus] (3) OMIM:612121|Ichthyosis	congenital	autosomal recessive 10	615024 (3)
[All genes]:
[102]CIDm00000772|enoxaparin
[At least one gene]: OMIM:605742|Cortical dysplasia	complex	with other brain malformations 8	613180 (3)
[All genes]:
[103]CIDm05380670|VZ28801
[At least one gene]: OMIM:615115|Bainbridge-Ropers syndrome	615485 (3) OMIM:615549|ACTH-independent macronodular adrenal hyperplasia 2	615954 (3)
[All genes]:
[104]CIDm01540596|Zinc01470972
[At least one gene]: OMIM:615115|Bainbridge-Ropers syndrome	615485 (3)
[All genes]:
[105]CIDm00002909|CID9988947
[At least one gene]: OMIM:608289|{Diabetes mellitus	noninsulin-dependent	susceptibility to}	125853 (3) OMIM:170290|Lipodystrophy	familial partial	type 4	613877 (3) OMIM:180468|Diamond-Blackfan anemia 5	612528 (3) OMIM:603060|Spastic ataxia 2	autosomal recessive	611302 (3) OMIM:610162|{Bardet-Biedl syndrome 1	modifier of}	209900 (3) OMIM:604714|Sudden infant death with dysgenesis of the testes syndrome	608800 (3) OMIM:617946|Arthrogryposis multiplex congenita	neurogenic type	208100 (3) OMIM:605336|{Macular degeneration	age-related	reduced risk of}	603075 (3) OMIM:600574|{Schwannomatosis-2	susceptibility to}	615670 (3) OMIM:617612|Joubert syndrome 30	617622 (3) OMIM:605742|Cortical dysplasia	complex	with other brain malformations 8	613180 (3) OMIM:604624|Neuronopathy	distal hereditary motor	type IIC	613376 (3) OMIM:615720|Retinitis pigmentosa 68	615725 (3) OMIM:615000|Spastic paraplegia 49	autosomal recessive	615031 (3) OMIM:611623|Epileptic encephalopathy	early infantile	21	615833 (3) OMIM:613942|Spermatogenic failure 16	617187 (3) OMIM:602104|Cherubism	118400 (3) OMIM:610107|Galloway-Mowat syndrome 3	617729 (3) OMIM:300202|Spondyloepiphyseal dysplasia tarda	313400 (3) OMIM:615564|Combined oxidative phosphorylation deficiency 18	615578 (3) OMIM:601259|Amelogenesis imperfecta	type IF	616270 (3) OMIM:604050|Lung cancer	211980 (1) OMIM:604723|Combined oxidative phosphorylation deficiency 3	610505 (3) OMIM:611379|Mental retardation	FRA12A type	136630 (3) OMIM:300553|Mental retardation	X-linked 93	300659 (3) OMIM:600917|Insulin resistance	severe	digenic	125853 (3) OMIM:160740|Proximal myopathy and ophthalmoplegia	605637 (3) OMIM:612636|Hypotonia
[All genes]:
[106]CIDm00062080|
[At least one gene]: OMIM:102750|Hypermethioninemia due to adenosine kinase deficiency	614300 (3) OMIM:606882|Wilson disease	277900 (3) OMIM:182138|{Obsessive-compulsive disorder}	164230 (3) OMIM:124015|Disordered steroidogenesis due to cytochrome P450 oxidoreductase	613571 (3) OMIM:126451|{Schizophrenia	susceptibility to}	181500 (3) OMIM:610511|Craniolenticulosutural dysplasia	607812 (3) OMIM:609845|Sucrase-isomaltase deficiency	congenital	222900 (3) OMIM:604780|Chanarin-Dorfman syndrome	275630 (3) OMIM:602194|{Macular degeneration	age-related	neovascular type}	610149 (3) OMIM:121015|Cataract 14	multiple types	601885 (3) OMIM:109690|{Obesity	susceptibility to}	601665 (3) OMIM:176804|{Asthma	aspirin-induced	susceptibility to}	208550 (3) OMIM:610299|Mental retardation	autosomal recessive 48	616269 (3) OMIM:605158|Anterior segment dysgenesis 7	with sclerocornea	269400 (3) OMIM:602568|{Neural tube defects	folate-sensitive	susceptibility to}	601634 (3) OMIM:102680|{Hypertension	essential	salt-sensitive}	145500 (3) OMIM:613868|[Blood group	Kidd]	111000 (3) OMIM:614010|Chondrodysplasia with joint dislocations	GPAPP type	614078 (3) OMIM:603666|Pseudohypoparathyroidism	type IB	603233 (3) OMIM:601898|Growth hormone deficiency	isolated partial	615925 (3) OMIM:607468|Chorea	childhood-onset	with psychomotor retardation	616939 (3) OMIM:608846|Spastic paraplegia 73	autosomal dominant	616282 (3) OMIM:107777|Diabetes insipidus	nephrogenic	125800 (3) OMIM:104160|Polycystic kidney disease 3	600666 (3) OMIM:300036|Cerebral creatine deficiency syndrome 1	300352 (3) OMIM:138295|Leukodystrophy	hypomyelinating	15
[All genes]: OMIM:188545|Thyrotropin-releasing hormone resistance	generalized (3) OMIM:613879|Thyrotropin-releasing hormone deficiency	275120 (1) OMIM:176804|{Asthma	aspirin-induced	susceptibility to}	208550 (3) OMIM:602023|Bartter syndrome	type 4b	digenic	613090 (3) OMIM:102680|{Hypertension	essential	salt-sensitive}	145500 (3) OMIM:602568|{Neural tube defects	folate-sensitive	susceptibility to}	601634 (3) OMIM:182135|{Seasonal affective disorder	susceptibility to}	608516 (3) OMIM:126452|{Attention deficit-hyperactivity disorder}	143465 (3) OMIM:163729|{Placental abruption} (3) OMIM:600170|[Blood group GIL]	607457 (3) OMIM:109691|{Obesity	susceptibility to}	601665 (3) OMIM:600528|CPT deficiency	hepatic	type IA	255120 (3) OMIM:132810|Hypercholanemia	familial	607748 (3) OMIM:182455|Somatostatin analog	resistance to (3) OMIM:107777|Diabetes insipidus	nephrogenic	125800 (3) OMIM:606989|{Lung cancer	protection against	in smokers} (3) OMIM:102750|Hypermethioninemia due to adenosine kinase deficiency	614300 (3) OMIM:180090|Retinitis punctata albescens	136880 (3) OMIM:124015|Disordered steroidogenesis due to cytochrome P450 oxidoreductase	613571 (3) OMIM:118425|Myotonia levior	recessive (3) OMIM:607657|Homocysteine	total plasma	elevated (3) OMIM:606800|Glycogen storage disease II	232300 (3) OMIM:609845|Sucrase-isomaltase deficiency	congenital	222900 (3) OMIM:602125|Mitochondrial complex IV deficiency	220110 (3) OMIM:107670|{Hypercholesterolemia	familial	modifier of}	143890 (3) OMIM:607397|Glucocorticoid deficiency	due to ACTH unresponsiveness	202200 (3) OMIM:138430|{Diabetes	type 2	susceptibility to}	125853 (3) OMIM:602024|Bartter syndrome	type 4b
[107]CIDm23690938|CID10830762
[At least one gene]: OMIM:610662|Hyperphosphatasia with mental retardation syndrome 6	616809 (3) OMIM:610855|Thrombocytopenia 2	188000 (3) OMIM:602354|Immunodeficiency 52	617514 (3)
[All genes]:
[108]CIDm00013676|ZINC02040143
[At least one gene]: OMIM:608792|Deafness	autosomal recessive 15	601869 (3)
[All genes]:
[109]CIDm00004196|SCHEMBL15780915
[At least one gene]: OMIM:150571|{Myocardial infarction	susceptibility to}	608446 (3) OMIM:613183|Multiple mitochondrial dysfunctions syndrome 2 with hyperglycinemia	614299 (3) OMIM:607537|Mucoepidermoid salivary gland carcinoma (3)
[All genes]: OMIM:150571|{Myocardial infarction	susceptibility to}	608446 (3)
[110]CIDm00000596|3'-deuterio cytidine
[At least one gene]: OMIM:608792|Deafness	autosomal recessive 15	601869 (3) OMIM:114090|Peeling skin with leukonychia	acral punctate keratoses	cheilitis	and knuckle pads	616295 (3) OMIM:606523|{Thyroid cancer	nonmedullary	2}	188470 (3) OMIM:608771|Transposition of the great arteries	dextro-looped 1	608808 (3)
[All genes]:
[111]CIDm00005372|SCHEMBL10241645
[At least one gene]: OMIM:600521|3MC syndrome 1	257920 (3)
[All genes]:
[112]CIDm00000867|zirconiummalonat
[At least one gene]: OMIM:604373|{Prostate cancer	familial	susceptibility to}	176807 (3) OMIM:602354|Immunodeficiency 52	617514 (3)
[All genes]:
[113]CIDm00004091|metformin-d(6)
[At least one gene]: OMIM:613976|Fanconi anemia	complementation group E	600901 (3) OMIM:606145|Arterial tortuosity syndrome	208050 (3)
[All genes]:
[114]CIDm00010461|CID10702120
[At least one gene]: OMIM:606145|Arterial tortuosity syndrome	208050 (3) OMIM:114090|Peeling skin with leukonychia	acral punctate keratoses	cheilitis	and knuckle pads	616295 (3)
[All genes]:
[115]CIDm00000838|UNII-336096P2WE
[At least one gene]: OMIM:603276|[Blood pressure regulation QTL]	145500 (2) OMIM:300429|Epileptic encephalopathy	early infantile	8	300607 (3)
[All genes]: OMIM:603276|[Blood pressure regulation QTL]	145500 (2)
[116]CIDm00006503|SCHEMBL9633903
[At least one gene]: OMIM:608792|Deafness	autosomal recessive 15	601869 (3) OMIM:602537|Vitreoretinopathy	neovascular inflammatory	193235 (3)
[All genes]:
[117]CIDm00000923|zlchem 216
[At least one gene]: OMIM:134580|Factor XIIIB deficiency	613235 (3) OMIM:606145|Arterial tortuosity syndrome	208050 (3) OMIM:607526|Diamond-Blackfan anemia 16	617408 (3) OMIM:610219|Deafness	autosomal recessive 59	610220 (3) OMIM:123870|Mitochondrial complex IV deficiency	220110 (3) OMIM:610949|Spinocerebellar ataxia	autosomal recessive 11	614229 (3)
[All genes]: OMIM:134580|Factor XIIIB deficiency	613235 (3) OMIM:123870|Mitochondrial complex IV deficiency	220110 (3)
[118]CIDm00001822|DB02082
[At least one gene]: OMIM:605810|Combined oxidative phosphorylation deficiency 5	611719 (3)
[All genes]:
[119]CIDm00004920|CID9948776
[At least one gene]: OMIM:600632|{Ovarian cancer	somatic}	167000 (3) OMIM:142250|Fetal hemoglobin quantitative trait locus 1	141749 (3) OMIM:611170|Ataxia-pancytopenia syndrome	159550 (3)
[All genes]: OMIM:600632|{Ovarian cancer	somatic}	167000 (3)
[120]CIDm04570951|ethyl 4-azanylquinoline-3-carboxylate
[At least one gene]: OMIM:615115|Bainbridge-Ropers syndrome	615485 (3) OMIM:160740|Proximal myopathy and ophthalmoplegia	605637 (3)
[All genes]:
[121]CIDm00000942|
[At least one gene]: OMIM:604473|Spinocerebellar ataxia	autosomal recessive 13	614831 (3) OMIM:190198|Aortic valve disease 1	109730 (3) OMIM:602447|{Coronary artery disease	susceptibility to} (3) OMIM:153390|Immunodeficiency 22	615758 (3) OMIM:300169|Deafness	X-linked 5	300614 (3) OMIM:600184|Neurodegeneration with brain iron accumulation 8	617917 (3) OMIM:217070|C7 deficiency	610102 (3) OMIM:603263|Hyperchlorhidrosis	isolated	143860 (3) OMIM:608331|Iminoglycinuria	digenic	242600 (3) OMIM:126375|Neuropathy	hereditary sensory	type IE	614116 (3) OMIM:165360|Noonan syndrome-like disorder with or without juvenile myelomonocytic leukemia	613563 (3) OMIM:616982|Patent ductus arteriosus 3	617039 (3) OMIM:120361|Metaphyseal anadysplasia 2	613073 (3) OMIM:602049|Neutrophil immunodeficiency syndrome	608203 (3) OMIM:600075|{Parkinson disease	susceptibility to}	168600 (3) OMIM:138320|Hemolytic anemia due to glutathione peroxidase deficiency	614164 (1) OMIM:602601|{Myocardial infarction	susceptibility to}	608446 (3) OMIM:104614|Cystinuria	220100 (3) OMIM:113705|{Pancreatic cancer	susceptibility to	4}	614320 (3) OMIM:118504|{Nicotine addiction	susceptibility to}	188890 (3) OMIM:191170|{Glioma susceptibility 1}	137800 (3) OMIM:120920|{Hemolytic uremic syndrome	atypical	susceptibility to	2}	612922 (3) OMIM:164730|{Schizophrenia	susceptibility to}	181500 (2) OMIM:300032|Mental retardation-hypotonic facies syndrome	X-linked	309580 (3) OMIM:603023|Immunodeficiency	common variable	13	616873 (3) OMIM:603200|MHC class II deficiency	complementation group B	209920 (3) OMIM:604373|{Prostate cancer	familial	susceptibility to}	176807 (3) OMIM:615585|Foveal hypoplasia 2	with or without optic nerve misrouting and/or anterior segment dysgenesis
[All genes]: OMIM:602935|{Drug addiction	susceptibility to}	606581 (3) OMIM:601105|Pycnodysostosis	265800 (3) OMIM:167415|Hypothyroidism	congenital	due to thyroid dysgenesis or hypoplasia	218700 (3) OMIM:152390|{Atherosclerosis	susceptibility to} (3) OMIM:120131|Hematuria	familial benign (3) OMIM:120070|Hematuria	benign familial	141200 (3) OMIM:182455|Somatostatin analog	resistance to (3) OMIM:604260|Leukemia	acute promyelocytic	somatic	102578 (3) OMIM:606351|Deafness	neurosensory	without vestibular involvement	autosomal dominant (3) OMIM:600040|T-cell acute lymphoblastic leukemia	somatic	613065 (3) OMIM:113730|{Obesity	susceptibility to}	601665 (3) OMIM:609312|[Dopamine-beta-hydroxylase activity levels	plasma] (3) OMIM:115500|Acatalasemia	614097 (3) OMIM:107930|Aromatic L-amino acid decarboxylase deficiency	608643 (3) OMIM:190080|Burkitt lymphoma	113970 (3) OMIM:126452|{Attention deficit-hyperactivity disorder}	143465 (3) OMIM:136351|Leukemia	acute myeloid	somatic	601626 (3) OMIM:601627|{Spinal muscular atrophy	type III	modifier of}	253400 (3) OMIM:601861|Bare lymphocyte syndrome	type II	complementation group D	209920 (3) OMIM:109560|Leukemia/lymphoma	B-cell	3 (2) OMIM:147720|{Gastric cancer risk after H. pylori infection}	137215 (3) OMIM:147840|{Malaria	cerebral	susceptibility to}	611162 (3) OMIM:300139|Corpus callosum	agenesis of	with mental retardation	ocular coloboma and micrognathia	300472 (3) OMIM:136430|Neurodegeneration due to cerebral folate transport deficiency	613068 (3) OMIM:608713|Rickets due to defect in vitamin D 25-hydroxylation	600081 (3) OMIM:152200|{Coronary artery disease	susceptibility to} (1) OMIM:173350|Plasminogen deficiency	type I
[122]CIDm44475985|DLN
[At least one gene]: OMIM:160740|Proximal myopathy and ophthalmoplegia	605637 (3)
[All genes]:
[123]CIDm00003750|Irinotecan-d10 Hydrochloride
[At least one gene]: OMIM:615016|[C3HEX	ability to smell]	615082 (3)
[All genes]:
[124]CIDm00102615|UNII-T9379Q535O
[At least one gene]: OMIM:602153|Monilethrix	158000 (3)
[All genes]:
[125]CIDm00000761|ZINC19418783
[At least one gene]: OMIM:604373|{Prostate cancer	familial	susceptibility to}	176807 (3) OMIM:605810|Combined oxidative phosphorylation deficiency 5	611719 (3)
[All genes]:
[126]CIDm01356208|ZINC12372218
[At least one gene]: OMIM:607817|Cohen syndrome	216550 (3) OMIM:615115|Bainbridge-Ropers syndrome	615485 (3) OMIM:160740|Proximal myopathy and ophthalmoplegia	605637 (3)
[All genes]:
[127]CIDm00176155|ZINC18274812
[At least one gene]: OMIM:617558|Spermatogenic failure 19	617592 (3)
[All genes]:
[128]CIDm00000303|CID9866174
[At least one gene]: OMIM:608792|Deafness	autosomal recessive 15	601869 (3)
[All genes]:
[129]CIDm00002249|atenolol-d(7)
[At least one gene]: OMIM:300515|Fanconi anemia	complementation group B	300514 (3)
[All genes]:
[130]CIDm00054373|MolPort-023-276-221
[At least one gene]: OMIM:608792|Deafness	autosomal recessive 15	601869 (3)
[All genes]:
[131]CIDm00001103|Spermine-[2H8].4HCl
[At least one gene]: OMIM:142250|Fetal hemoglobin quantitative trait locus 1	141749 (3)
[All genes]:
[132]CIDm00024424|zinc;sulfuric acid
[At least one gene]: OMIM:607751|[Phenylthiocarbamide tasting]	171200 (3)
[All genes]:
[133]CIDm00433580|peptidoglycan
[At least one gene]: OMIM:142250|Fetal hemoglobin quantitative trait locus 1	141749 (3)
[All genes]:
[134]CIDm00005538|SCHEMBL12494512
[At least one gene]: OMIM:610934|Premature ovarian failure 5	611548 (3) OMIM:613169|{Hodgkin lymphoma	susceptibility to}	236000 (3) OMIM:604283|Camptodactyly-arthropathy-coxa vara-pericarditis syndrome	208250 (3) OMIM:604050|Lung cancer	211980 (1) OMIM:608348|Maple syrup urine disease	type Ia	248600 (3) OMIM:613183|Multiple mitochondrial dysfunctions syndrome 2 with hyperglycinemia	614299 (3) OMIM:604457|{Mycobacterium tuberculosis	susceptibility to}	607948 (3) OMIM:600632|{Ovarian cancer	somatic}	167000 (3) OMIM:120270|{Intervertebral disc disease	susceptibility to}	603932 (3) OMIM:616254|3-methylglutaconic aciduria	type VII	with cataracts	neurologic involvement and neutropenia	616271 (3) OMIM:606742|Atrial septal defect 6	613087 (3) OMIM:605725|Dejerine-Sottas disease	145900 (3) OMIM:611053|Mental retardation	autosomal recessive 61	617773 (3) OMIM:146880|{Celiac disease	susceptibility to}	212750 (3) OMIM:616284|Peeling skin syndrome 6	618084 (3) OMIM:609332|Gastrointestinal defects and immunodeficiency syndrome	243150 (3) OMIM:159465|Narcolepsy 7	614250 (3) OMIM:111700|[Blood group	Rhesus] (3) OMIM:601863|Bare lymphocyte syndrome	type II	complementation group E	209920 (3) OMIM:607521|Hermansky-Pudlak syndrome 5	614074 (3) OMIM:611642|Megalencephalic leukoencephalopathy with subcortical cysts 2B	remitting	with or without mental retardation	613926 (3) OMIM:182100|{Vitamin B12 plasma level QTL1}	612542 (3)
[All genes]: OMIM:600632|{Ovarian cancer	somatic}	167000 (3) OMIM:601863|Bare lymphocyte syndrome	type II	complementation group E	209920 (3)
[135]CIDm00443314|SCHEMBL15760665
[At least one gene]: OMIM:610362|Cone-rod dystrophy 11	610381 (3)
[All genes]:
[136]CIDm00004666|CID9897470
[At least one gene]: OMIM:608792|Deafness	autosomal recessive 15	601869 (3)
[All genes]:
[137]CIDm00248893|{1-[(1-phenylethyl)sulfanyl]ethyl}benzene
[At least one gene]: OMIM:617631|Polydactyly	postaxial	type A7	617642 (3) OMIM:602109|{Osteoarthritis susceptibility 2}	140600 (3) OMIM:147910|[Kallikrein	decreased urinary activity of]	615953 (3)
[All genes]:
[138]CIDm70680603|CHEMBL2316893
[At least one gene]: OMIM:300945|Diamond-Blackfan anemia 14 with mandibulofacial dysostosis	300946 (3) OMIM:617558|Spermatogenic failure 19	617592 (3)
[All genes]:
[139]CIDm90658986|3-hydroxypropyl-glucosinolate
[At least one gene]: OMIM:160740|Proximal myopathy and ophthalmoplegia	605637 (3)
[All genes]:
[140]CIDm00072466|CID9920268
[At least one gene]: OMIM:601806|Lactase persistence/nonpersistence	223100 (3)
[All genes]: OMIM:601806|Lactase persistence/nonpersistence	223100 (3)
[141]CIDm00083606|strontium;hydron
[At least one gene]: OMIM:600521|3MC syndrome 1	257920 (3) OMIM:607526|Diamond-Blackfan anemia 16	617408 (3)
[All genes]:
[142]CIDm00003727|Iodoacetamide-13C2	2-d2
[At least one gene]: OMIM:605742|Cortical dysplasia	complex	with other brain malformations 8	613180 (3) OMIM:602137|Leigh syndrome due to mitochondrial complex I deficiency	256000 (3) OMIM:604723|Combined oxidative phosphorylation deficiency 3	610505 (3)
[All genes]: OMIM:602137|Leigh syndrome due to mitochondrial complex I deficiency	256000 (3)
[143]CIDm00001989|U 14812-d6
[At least one gene]: OMIM:615115|Bainbridge-Ropers syndrome	615485 (3)
[All genes]:
[144]CIDm00041322|64396-10-7
[At least one gene]: OMIM:611341|Polycystic kidney disease 6 with or without polycystic liver disease	618061 (3) OMIM:610350|Mental retardation	autosomal recessive 27	614340 (3) OMIM:608047|Kaufman oculocerebrofacial syndrome	244450 (3) OMIM:600574|{Schwannomatosis-2	susceptibility to}	615670 (3) OMIM:605742|Cortical dysplasia	complex	with other brain malformations 8	613180 (3) OMIM:603539|Ceroid lipofuscinosis	neuronal	13	Kufs type	615362 (3) OMIM:611623|Epileptic encephalopathy	early infantile	21	615833 (3) OMIM:615262|Mental retardation	autosomal recessive 44	615942 (3) OMIM:603056|Meier-Gorlin syndrome 2	613800 (3) OMIM:603200|MHC class II deficiency	complementation group B	209920 (3)
[All genes]: OMIM:603200|MHC class II deficiency	complementation group B	209920 (3)
[145]CIDm00005428|CID9830965
[At least one gene]: OMIM:613719|Deafness	autosomal recessive 74	613718 (3) OMIM:114761|Hyperammonemia due to carbonic anhydrase VA deficiency	615751 (3) OMIM:603835|Leigh syndrome	256000 (3) OMIM:602137|Leigh syndrome due to mitochondrial complex I deficiency	256000 (3) OMIM:615000|Spastic paraplegia 49	autosomal recessive	615031 (3)
[All genes]: OMIM:603835|Leigh syndrome	256000 (3) OMIM:602137|Leigh syndrome due to mitochondrial complex I deficiency	256000 (3)
[146]CIDm91667408|2KB
[At least one gene]: OMIM:617558|Spermatogenic failure 19	617592 (3)
[All genes]:
[147]CIDm00008058|hex-2	4-ylen
[At least one gene]: OMIM:615000|Spastic paraplegia 49	autosomal recessive	615031 (3) OMIM:613924|Ichthyosis	congenital	autosomal recessive 8	613943 (3)
[All genes]:
[148]CIDm00007847|zinc acryl
[At least one gene]: OMIM:607817|Cohen syndrome	216550 (3)
[All genes]:
[149]CIDm00000983|tripolyphosphoric acid
[At least one gene]: OMIM:604373|{Prostate cancer	familial	susceptibility to}	176807 (3) OMIM:617558|Spermatogenic failure 19	617592 (3)
[All genes]:
[150]CIDm00000681|72535-00-3
[At least one gene]: OMIM:608792|Deafness	autosomal recessive 15	601869 (3) OMIM:612802|Combined oxidative phosphorylation deficiency 20	615917 (3) OMIM:192150|Neurodevelopmental disorder with microcephaly	seizures	and cortical atrophy	617802 (3) OMIM:614515|Night blindness	congenital stationary (complete)	1E	autosomal recessive	614565 (3) OMIM:607817|Cohen syndrome	216550 (3)
[All genes]:
[151]CIDm00006113|methylsulfonic acid	ethyl ester
[At least one gene]: OMIM:192150|Neurodevelopmental disorder with microcephaly	seizures	and cortical atrophy	617802 (3) OMIM:612182|[Acetylation	slow]	243400 (3) OMIM:611104|Charcot-Marie-Tooth disease	type 4H	609311 (3) OMIM:612802|Combined oxidative phosphorylation deficiency 20	615917 (3) OMIM:300515|Fanconi anemia	complementation group B	300514 (3) OMIM:613719|Deafness	autosomal recessive 74	613718 (3) OMIM:610192|Diabetes mellitus	neonatal	with congenital hypothyroidism	610199 (3) OMIM:613785|Ehlers-Danlos syndrome	periodontal type	1	130080 (3) OMIM:612192|Diabetes mellitus	transient neonatal	1	601410 (3) OMIM:607537|Mucoepidermoid salivary gland carcinoma (3) OMIM:160740|Proximal myopathy and ophthalmoplegia	605637 (3)
[All genes]:
[152]CIDm00011146|GLYCERYL-D5TRIOCTADECANOATE
[At least one gene]: OMIM:613976|Fanconi anemia	complementation group E	600901 (3)
[All genes]:
[153]CIDm00002524|SCHEMBL10034115
[At least one gene]: OMIM:602354|Immunodeficiency 52	617514 (3) OMIM:605042|Mental retardation	autosomal recessive 18	614249 (3) OMIM:613897|Fanconi anemia	complementation group F	603467 (3) OMIM:611170|Ataxia-pancytopenia syndrome	159550 (3) OMIM:604723|Combined oxidative phosphorylation deficiency 3	610505 (3) OMIM:612105|Cowden syndrome 4	615107 (3)
[All genes]: OMIM:613897|Fanconi anemia	complementation group F	603467 (3)
[154]CIDm00000119|AMINOBUTYRICACID	GAMMA	[4-14C]
[At least one gene]: OMIM:603276|[Blood pressure regulation QTL]	145500 (2)
[All genes]: OMIM:603276|[Blood pressure regulation QTL]	145500 (2)
[155]CIDm00193988|SCHEMBL1815461
[At least one gene]: OMIM:615115|Bainbridge-Ropers syndrome	615485 (3)
[All genes]:
[156]CIDm00005143|SCHEMBL1395489
[At least one gene]: OMIM:617558|Spermatogenic failure 19	617592 (3)
[All genes]:
[157]CIDm00026042|zopaque ldc
[At least one gene]: OMIM:612192|Diabetes mellitus	transient neonatal	1	601410 (3)
[All genes]:
[158]CIDm09874904|SCHEMBL37451
[At least one gene]: OMIM:616386|Dystonia 26	myoclonic	616398 (3) OMIM:614159|Myopia 21	autosomal dominant	614167 (3) OMIM:617387|Ververi-Brady syndrome	617982 (3) OMIM:612078|Brittle cornea syndrome 1	229200 (3) OMIM:612192|Diabetes mellitus	transient neonatal	1	601410 (3) OMIM:605379|Giant axonal neuropathy-1	256850 (3)
[All genes]: OMIM:616386|Dystonia 26	myoclonic	616398 (3)
[159]CIDm00001166|Uridine-5'-diphosphogalactose
[At least one gene]: OMIM:604373|{Prostate cancer	familial	susceptibility to}	176807 (3)
[All genes]:
[160]CIDm00001070|retinal d2/d4
[At least one gene]: OMIM:614515|Night blindness	congenital stationary (complete)	1E	autosomal recessive	614565 (3) OMIM:111700|[Blood group	Rhesus] (3)
[All genes]:
[161]CIDm04839170|CID4839170
[At least one gene]: OMIM:615115|Bainbridge-Ropers syndrome	615485 (3)
[All genes]:
[162]CIDm05381226|CHEMBL1553026
[At least one gene]: OMIM:163970|Orthostatic intolerance	604715 (3)
[All genes]:
[163]CIDm00014012|CID522275
[At least one gene]: OMIM:617558|Spermatogenic failure 19	617592 (3)
[All genes]:
[164]CIDm00002153|SCHEMBL13384600
[At least one gene]: OMIM:602153|Monilethrix	158000 (3)
[All genes]:
[165]CIDm09804991|givinostat
[At least one gene]: OMIM:617387|Ververi-Brady syndrome	617982 (3)
[All genes]:
[166]CIDm00036523|XLXSAKCOAKORKW-AQJXLSMYSA-N
[At least one gene]: OMIM:608792|Deafness	autosomal recessive 15	601869 (3)
[All genes]:
[167]CIDm00002578|MOLI001811
[At least one gene]: OMIM:173515|Bernard-Soulier syndrome	type C	231200 (3) OMIM:607434|Jaberi-Elahi syndrome	617988 (3) OMIM:602072|Charcot-Marie-Tooth disease	recessive intermediate D	616039 (3)
[All genes]: OMIM:173515|Bernard-Soulier syndrome	type C	231200 (3)
[168]CIDm00000611|d-glutamate-meso-d
[At least one gene]: OMIM:602767|Ectodermal dysplasia 4	hair/nail type	602032 (3) OMIM:611170|Ataxia-pancytopenia syndrome	159550 (3) OMIM:142250|Fetal hemoglobin quantitative trait locus 1	141749 (3) OMIM:615787|2	4-dienoyl-CoA reductase deficiency	616034 (3) OMIM:150571|{Myocardial infarction	susceptibility to}	608446 (3) OMIM:192150|Neurodevelopmental disorder with microcephaly	seizures	and cortical atrophy	617802 (3) OMIM:609197|Glucocorticoid deficiency 3 (2) OMIM:612802|Combined oxidative phosphorylation deficiency 20	615917 (3)
[All genes]: OMIM:150571|{Myocardial infarction	susceptibility to}	608446 (3)
[169]CIDm00000762|XKMLYUALXHKNFT-DTUHVUQASA-N
[At least one gene]: OMIM:608792|Deafness	autosomal recessive 15	601869 (3) OMIM:300522|Mental retardation	X-linked 1/78	309530 (3) OMIM:617558|Spermatogenic failure 19	617592 (3) OMIM:607243|Spastic paraplegia 52	autosomal recessive	614067 (3) OMIM:300202|Spondyloepiphyseal dysplasia tarda	313400 (3)
[All genes]:
[170]CIDm00004584|CID9918816
[At least one gene]: OMIM:615584|Poikiloderma	hereditary fibrosing	with tendon contractures	myopathy	and pulmonary fibrosis	615704 (3) OMIM:600521|3MC syndrome 1	257920 (3)
[All genes]:
[171]CIDm00072385|nonoxynol-9 [nonylphenoxy polyethoxy ethanol]
[At least one gene]: OMIM:615016|[C3HEX	ability to smell]	615082 (3)
[All genes]:
[172]CIDm00005297|CID9876413
[At least one gene]: OMIM:605810|Combined oxidative phosphorylation deficiency 5	611719 (3)
[All genes]:
[173]CIDm00000594|s/cysteine
[At least one gene]: OMIM:613183|Multiple mitochondrial dysfunctions syndrome 2 with hyperglycinemia	614299 (3) OMIM:603856|Precocious puberty	central	2	615346 (3) OMIM:608047|Kaufman oculocerebrofacial syndrome	244450 (3)
[All genes]:
[174]CIDm00000311|CID9990172
[At least one gene]: OMIM:192150|Neurodevelopmental disorder with microcephaly	seizures	and cortical atrophy	617802 (3) OMIM:612802|Combined oxidative phosphorylation deficiency 20	615917 (3) OMIM:605336|{Macular degeneration	age-related	reduced risk of}	603075 (3) OMIM:613976|Fanconi anemia	complementation group E	600901 (3) OMIM:605739|Myopathy	myofibrillar	7	617114 (3)
[All genes]:
[175]CIDm00003715|Indomod-d4
[At least one gene]: OMIM:610350|Mental retardation	autosomal recessive 27	614340 (3)
[All genes]:
[176]CIDm00000573|neo U-
[At least one gene]: OMIM:276000|Trypsinogen deficiency	614044 (1) OMIM:123930|{Efavirenz central nervous system toxicity	susceptibility to}	614546 (3) OMIM:192090|{Prostate cancer	susceptibility to}	176807 (3) OMIM:604863|Retinitis pigmentosa	juvenile	613341 (3) OMIM:606974|Congenital disorder of glycosylation	type IIq	617395 (3) OMIM:613900|Spinocerebellar ataxia 35	613908 (3) OMIM:600194|Ichthyosis bullosa of Siemens	146800 (3) OMIM:611026|Spastic paraplegia 35	autosomal recessive	612319 (3) OMIM:173510|{Malaria	cerebral	susceptibility to}	611162 (3) OMIM:126340|Xeroderma pigmentosum	group D	278730 (3) OMIM:138470|{Macular degeneration	age-related	14	reduced risk of}	615489 (3) OMIM:617579|HELIX syndrome	617671 (3) OMIM:600040|T-cell acute lymphoblastic leukemia	somatic	613065 (3) OMIM:120090|{Hemorrhage	intracerebral	susceptibility to}	614519 (3) OMIM:608226|Spermatogenic failure 12	615413 (3) OMIM:606811|Hyperprolinemia	type II	239510 (3) OMIM:126060|Megaloblastic anemia due to dihydrofolate reductase deficiency	613839 (3) OMIM:165640|{Colonic adenoma recurrence	reduced risk of}	114500 (3) OMIM:613218|Methemoglobinemia and ambiguous genitalia	250790 (3) OMIM:122720|{Nicotine addiction	protection from}	188890 (3) OMIM:600577|Pituitary hormone deficiency	combined	3	221750 (3) OMIM:107730|Hypobetalipoproteinemia	615558 (3) OMIM:602257|Epilepsy	progressive myoclonic 4	with or without renal failure	254900 (3) OMIM:613521|Porphyria	hepatoerythropoietic	176100 (3) OMIM:601771|Glaucoma 3A	primary open angle	congenital	juvenile
[All genes]: OMIM:152390|{Atherosclerosis	susceptibility to} (3) OMIM:600040|T-cell acute lymphoblastic leukemia	somatic	613065 (3) OMIM:264900|Factor XI deficiency	autosomal recessive	612416 (3) OMIM:115500|Acatalasemia	614097 (3) OMIM:148060|{Cirrhosis	noncryptogenic	susceptibility to}	215600 (3) OMIM:102480|Male infertility due to acrosin deficiency (2) OMIM:152200|{Coronary artery disease	susceptibility to} (1) OMIM:173350|Plasminogen deficiency	type I	217090 (3) OMIM:147440|Growth retardation with deafness and mental retardation due to IGF1 deficiency	608747 (3) OMIM:126060|Megaloblastic anemia due to dihydrofolate reductase deficiency	613839 (3) OMIM:140100|[Hypohaptoglobinemia]	614081 (3) OMIM:165640|{Colonic adenoma recurrence	reduced risk of}	114500 (3) OMIM:180240|Leukemia	acute promyelocytic	612376 (1) OMIM:601566|Squamous cell carcinoma	head and neck	somatic	275355 (3) OMIM:613521|Porphyria	hepatoerythropoietic	176100 (3) OMIM:132810|Hypercholanemia	familial	607748 (3) OMIM:613872|Factor X deficiency	227600 (3) OMIM:147557|Epidermolysis bullosa	junctional	with pyloric atresia	226730 (3) OMIM:124015|Disordered steroidogenesis due to cytochrome P450 oxidoreductase	613571 (3) OMIM:605102|MASP2 deficiency	613791 (3) OMIM:613878|{Myocardial infarction	decreased susceptibility to}	608446 (3) OMIM:148070|{Cirrhosis	noncryptogenic	susceptibility to}	215600 (3) OMIM:190020|{Thyroid carcinoma	follicular	somatic}	188470 (3) OMIM:601130|Warfarin sensitivity	122700 (3) OMIM:601617|Fundus albipunctatus	136880 (3) OMIM:600617|Lipoid adrenal hyperplasia	201710 (3) OMIM:607093|{Vascular disease	susceptibility to} (3) OMIM:176804|{Asthma	aspirin-induced	susceptibility to}	208550 (3) OMIM:138300|Hemolytic anemia due to glutathione reductase deficiency (1)
[177]CIDm00011009|copper-67(2+);dichloride
[At least one gene]: OMIM:150571|{Myocardial infarction	susceptibility to}	608446 (3) OMIM:602354|Immunodeficiency 52	617514 (3)
[All genes]: OMIM:150571|{Myocardial infarction	susceptibility to}	608446 (3)
[178]CIDm00004956|CID9884872
[At least one gene]: OMIM:600929|Cataract 17	multiple types	611544 (3) OMIM:613183|Multiple mitochondrial dysfunctions syndrome 2 with hyperglycinemia	614299 (3) OMIM:604373|{Prostate cancer	familial	susceptibility to}	176807 (3)
[All genes]:
[179]CIDm00000857|leucine-d3
[At least one gene]: OMIM:609197|Glucocorticoid deficiency 3 (2) OMIM:611888|Craniosynostosis 4	600775 (3) OMIM:600574|{Schwannomatosis-2	susceptibility to}	615670 (3)
[All genes]:
[180]CIDm00008083|morpholin-4-yl-d
[At least one gene]: OMIM:610362|Cone-rod dystrophy 11	610381 (3)
[All genes]:
[181]CIDm53629505|AGN-PC-09X1LX
[At least one gene]: OMIM:114090|Peeling skin with leukonychia	acral punctate keratoses	cheilitis	and knuckle pads	616295 (3)
[All genes]:
[182]CIDm00062551|pentethyleneglycol
[At least one gene]: OMIM:612802|Combined oxidative phosphorylation deficiency 20	615917 (3) OMIM:192150|Neurodevelopmental disorder with microcephaly	seizures	and cortical atrophy	617802 (3) OMIM:615951|Neurodevelopmental disorder with movement abnormalities	abnormal gait	and autistic features	617865 (3)
[All genes]:
[183]CIDm06325610|Phaeomelanins
[At least one gene]: OMIM:608792|Deafness	autosomal recessive 15	601869 (3) OMIM:604685|Microtia with or without hearing impairment (AD)	612290 (3) OMIM:142959|Hand-foot-uterus syndrome	140000 (3)
[All genes]:
[184]CIDm05460048|triglycerides
[At least one gene]: OMIM:142250|Fetal hemoglobin quantitative trait locus 1	141749 (3) OMIM:613924|Ichthyosis	congenital	autosomal recessive 8	613943 (3) OMIM:608792|Deafness	autosomal recessive 15	601869 (3)
[All genes]:
[185]CIDm00025670|terbufos
[At least one gene]: OMIM:607817|Cohen syndrome	216550 (3) OMIM:608792|Deafness	autosomal recessive 15	601869 (3)
[All genes]:
[186]CIDm00028486|lithium-12
[At least one gene]: OMIM:616386|Dystonia 26	myoclonic	616398 (3) OMIM:607817|Cohen syndrome	216550 (3)
[All genes]: OMIM:616386|Dystonia 26	myoclonic	616398 (3)
[187]CIDm00002900|ZINC03872172
[At least one gene]: OMIM:605336|{Macular degeneration	age-related	reduced risk of}	603075 (3) OMIM:111700|[Blood group	Rhesus] (3)
[All genes]:
[188]CIDm00000961|
[At least one gene]: OMIM:606463|{Parkinson disease	late-onset	susceptibility to}	168600 (3) OMIM:600310|Pseudoachondroplasia	177170 (3) OMIM:600829|Opsismodysplasia	258480 (3) OMIM:613815|Hyperandrogenism	nonclassic type	due to 21-hydroxylase deficiency	201910 (3) OMIM:601176|{Myocardial infarction	susceptibility to}	608446 (3) OMIM:600716|{Systemic lupus erythematosus susceptibility to}	152700 (3) OMIM:605084|Myopathy with extrapyramidal signs	615673 (3) OMIM:609506|Vitamin D-dependent rickets	type I	264700 (3) OMIM:601047|Pulmonary hypertension	primary	3	615343 (3) OMIM:611499|Mucopolysaccharidosis VII	253220 (3) OMIM:186790|Immunodeficiency 19	615617 (3) OMIM:140100|[Hypohaptoglobinemia]	614081 (3) OMIM:609708|[High density lipoprotein cholesterol level QTL 11] (3) OMIM:613121|Cardiomyopathy	hypertrophic	20	613876 (3) OMIM:191329|Mitochondrial complex III deficiency	nuclear type 5	615160 (3) OMIM:602638|Immunodeficiency 54	609981 (3) OMIM:182330|[Blood pressure regulation QTL]	145500 (2) OMIM:609552|Mental retardation	autosomal recessive	52	616887 (3) OMIM:300502|Pyruvate dehydrogenase E1-alpha deficiency	312170 (3) OMIM:164731|Hypoinsulinemic hypoglycemia with hemihypertrophy	240900 (3) OMIM:602397|Cholestasis	progressive familial intrahepatic 1	211600 (3) OMIM:182340|Migraine	familial hemiplegic	2	602481 (3) OMIM:608568|Deafness	autosomal dominant 4A	600652 (3) OMIM:607311|Progesterone resistance	264080 (2) OMIM:143450|Trifunctional protein deficiency	609015 (3) OMIM:102600|Adenine phosphoribosyltransferase deficiency	614723 (3) OMIM:300906|Charcot-Marie-Tooth disease	X-linked dominant	6	300905 (3) OMIM:603702|Diamond-Blackfan anemia 17	617409 (3) OMIM:602855|{Myocardial infarction	susceptibility to}	608446 (3) OMIM:613609|{Porphyria variegata	susceptibility to}
[All genes]: OMIM:123870|Mitochondrial complex IV deficiency	220110 (3) OMIM:147720|{Gastric cancer risk after H. pylori infection}	137215 (3) OMIM:182330|[Blood pressure regulation QTL]	145500 (2) OMIM:190080|Burkitt lymphoma	113970 (3) OMIM:603287|Pyridoxamine 5'-phosphate oxidase deficiency	610090 (3) OMIM:143450|Trifunctional protein deficiency	609015 (3) OMIM:607311|Progesterone resistance	264080 (2) OMIM:120550|C1q deficiency	613652 (3) OMIM:227050|Transient erythroblastopenia of childhood (2) OMIM:606890|Krabbe disease	245200 (3) OMIM:165640|{Colonic adenoma recurrence	reduced risk of}	114500 (3) OMIM:126060|Megaloblastic anemia due to dihydrofolate reductase deficiency	613839 (3) OMIM:140100|[Hypohaptoglobinemia]	614081 (3) OMIM:147440|Growth retardation with deafness and mental retardation due to IGF1 deficiency	608747 (3) OMIM:600154|Glycosylphosphatidylinositol biosynthesis defect 17	618010 (3) OMIM:614041|Small cell cancer of the lung	somatic	182280 (3) OMIM:613896|Erythrocytosis due to bisphosphoglycerate mutase deficiency	222800 (3) OMIM:152390|{Atherosclerosis	susceptibility to} (3) OMIM:605459|Sitosterolemia	210250 (3) OMIM:602935|{Drug addiction	susceptibility to}	606581 (3) OMIM:608222|Adenylosuccinase deficiency	103050 (3) OMIM:608034|Canavan disease	271900 (3) OMIM:191306|{Hemangioma	capillary infantile	susceptibility to}	602089 (3) OMIM:612724|Fructose intolerance	hereditary	229600 (3) OMIM:602115|LADD syndrome	149730 (3) OMIM:171650|Lysosomal acid phosphatase deficiency	200950 (1) OMIM:606800|Glycogen storage disease II	232300 (3) OMIM:606463|{Parkinson disease	late-onset	susceptibility to}	168600 (3) OMIM:138130|Hyperinsulinism-hyperammonemia syndrome	606762 (3) OMIM:606989|{Lung cancer	protection against	in smokers} (3) OMIM:600040|T-cell acute lymphoblastic leukemia	somatic	613065 (3) OMIM:602452|Colorectal cancer with chromosomal instability	somatic (3) OMIM:609695|Tyrosinemia	type III	276710 (3) OMIM:601130|Warfarin sensitivity	122700 (3) OMIM:613022|Alpha-ketoglutarate dehydrogenase deficiency	203740 (1) OMIM:163729|{Placental abruption} (3) OMIM:608958|Severe combined immunodeficiency due to ADA deficiency	102700 (3) OMIM:609019|Biotinidase deficiency	253260 (3) OMIM:604773|Isobutyryl-CoA dehydrogenase deficiency	611283 (3) OMIM:182135|{Seasonal affective disorder	susceptibility to}
[189]CIDm00014798|Sodium hydroxide-16O solution
[At least one gene]: OMIM:604373|{Prostate cancer	familial	susceptibility to}	176807 (3) OMIM:615103|Facial palsy	congenitla	with ptosis and velopharyngeal dysfunction	617732 (3)
[All genes]:
[190]CIDm00000280|CID9920366
[At least one gene]: OMIM:150571|{Myocardial infarction	susceptibility to}	608446 (3) OMIM:300096|Mental retardation	X-linked 58	300210 (3)
[All genes]: OMIM:150571|{Myocardial infarction	susceptibility to}	608446 (3)
[191]CIDm00012547|5beta-pregnane-3alpha	11beta	17alpha
[At least one gene]: OMIM:604373|{Prostate cancer	familial	susceptibility to}	176807 (3) OMIM:608792|Deafness	autosomal recessive 15	601869 (3)
[All genes]:
[192]CIDm00005234|sodium;chlorine-35(1-)
[At least one gene]: OMIM:150571|{Myocardial infarction	susceptibility to}	608446 (3) OMIM:602024|Bartter syndrome	type 4b	digenic	613090 (3)
[All genes]: OMIM:602024|Bartter syndrome	type 4b	digenic	613090 (3) OMIM:150571|{Myocardial infarction	susceptibility to}	608446 (3)
[193]CIDm04604180|CID4604180
[At least one gene]: OMIM:607521|Hermansky-Pudlak syndrome 5	614074 (3) OMIM:138720|Giant platelet disorder	isolated	231200 (3) OMIM:613619|Van den Ende-Gupta syndrome	600920 (3) OMIM:150571|{Myocardial infarction	susceptibility to}	608446 (3) OMIM:142250|Fetal hemoglobin quantitative trait locus 1	141749 (3)
[All genes]: OMIM:150571|{Myocardial infarction	susceptibility to}	608446 (3)
[194]CIDm00000271|calcium-41
[At least one gene]: OMIM:607511|Weill-Marchesani 4 syndrome	recessive	613195 (3) OMIM:616386|Dystonia 26	myoclonic	616398 (3) OMIM:300120|Hypospadias 2	X-linked	300758 (3) OMIM:614295|{Renal dysplasia	cystic	susceptibility to}	601331 (3) OMIM:610949|Spinocerebellar ataxia	autosomal recessive 11	614229 (3) OMIM:604723|Combined oxidative phosphorylation deficiency 3	610505 (3) OMIM:300307|Cleft palate with ankyloglossia	303400 (3)
[All genes]: OMIM:616386|Dystonia 26	myoclonic	616398 (3)
[195]CIDm00000896|melatonin-d3
[At least one gene]: OMIM:608792|Deafness	autosomal recessive 15	601869 (3) OMIM:608047|Kaufman oculocerebrofacial syndrome	244450 (3)
[All genes]:
[196]CIDm00525551|FUIDRYCKEXJNOK-WCBMZHEXSA-N
[At least one gene]: OMIM:615115|Bainbridge-Ropers syndrome	615485 (3)
[All genes]:
[197]CIDm00006342|2-tritioethanenitrile
[At least one gene]: OMIM:615054|Glaucoma 1	open angle	F	603383 (3)
[All genes]:
[198]CIDm00146807|AGN-PC-0JMVAI
[At least one gene]: OMIM:615115|Bainbridge-Ropers syndrome	615485 (3) OMIM:607817|Cohen syndrome	216550 (3) OMIM:160740|Proximal myopathy and ophthalmoplegia	605637 (3)
[All genes]:
[199]CIDm00010153|ZINC01665312
[At least one gene]: OMIM:615115|Bainbridge-Ropers syndrome	615485 (3) OMIM:160740|Proximal myopathy and ophthalmoplegia	605637 (3)
[All genes]:
[200]CIDm00002832|ZINC03872131
[At least one gene]: OMIM:603276|[Blood pressure regulation QTL]	145500 (2) OMIM:610855|Thrombocytopenia 2	188000 (3)
[All genes]: OMIM:603276|[Blood pressure regulation QTL]	145500 (2)
[201]CIDm00023963|trichlorotitanium(1+) cyclopenta-2	4-dienide
[At least one gene]: OMIM:610178|Short-rib thoracic dysplasia 14 with polydactyly	616546 (3) OMIM:142992|Oculoauricular syndrome	612109 (3)
[All genes]:
[202]CIDm05359596|arsenic-71
[At least one gene]: OMIM:615951|Neurodevelopmental disorder with movement abnormalities	abnormal gait	and autistic features	617865 (3)
[All genes]:
[203]CIDm00024261|silicon(IV) oxide
[At least one gene]: OMIM:608047|Kaufman oculocerebrofacial syndrome	244450 (3)
[All genes]:
[204]CIDm00014917|CID9898791
[At least one gene]: OMIM:616386|Dystonia 26	myoclonic	616398 (3) OMIM:608792|Deafness	autosomal recessive 15	601869 (3)
[All genes]: OMIM:616386|Dystonia 26	myoclonic	616398 (3)
[205]CIDm00006623|bisphenol a-(13)c(12)
[At least one gene]: OMIM:607604|Retinal cone dystrophy 3B	610356 (3) OMIM:608792|Deafness	autosomal recessive 15	601869 (3) OMIM:612802|Combined oxidative phosphorylation deficiency 20	615917 (3) OMIM:607883|Riboflavin deficiency	615026 (3) OMIM:192150|Neurodevelopmental disorder with microcephaly	seizures	and cortical atrophy	617802 (3) OMIM:604050|Lung cancer	211980 (1)
[All genes]:
[206]CIDm00000232|CID9815369
[At least one gene]: OMIM:142250|Fetal hemoglobin quantitative trait locus 1	141749 (3) OMIM:150571|{Myocardial infarction	susceptibility to}	608446 (3)
[All genes]: OMIM:150571|{Myocardial infarction	susceptibility to}	608446 (3)
[207]CIDm00000614|(2S	3S	4S)-3	4	5	5-tetradeuterioproline
[At least one gene]: OMIM:604373|{Prostate cancer	familial	susceptibility to}	176807 (3)
[All genes]:
[208]CIDm00014888|white arsenic
[At least one gene]: OMIM:180468|Diamond-Blackfan anemia 5	612528 (3) OMIM:114090|Peeling skin with leukonychia	acral punctate keratoses	cheilitis	and knuckle pads	616295 (3) OMIM:604457|{Mycobacterium tuberculosis	susceptibility to}	607948 (3) OMIM:602773|Renal cell carcinoma	144700 (1) OMIM:605336|{Macular degeneration	age-related	reduced risk of}	603075 (3) OMIM:607526|Diamond-Blackfan anemia 16	617408 (3) OMIM:612959|Deafness	autosomal recessive 109	618013 (3) OMIM:610855|Thrombocytopenia 2	188000 (3) OMIM:612800|Combined oxidative phosphorylation deficiency 27	616672 (3)
[All genes]:
[209]CIDm00006410|zinc t-butyl peroxide
[At least one gene]: OMIM:160740|Proximal myopathy and ophthalmoplegia	605637 (3) OMIM:311870|Muscle glycogenosis	300559 (3) OMIM:300096|Mental retardation	X-linked 58	300210 (3)
[All genes]: OMIM:311870|Muscle glycogenosis	300559 (3)
[210]CIDm00002514|cadmium-110
[At least one gene]: OMIM:173515|Bernard-Soulier syndrome	type C	231200 (3) OMIM:607817|Cohen syndrome	216550 (3) OMIM:606742|Atrial septal defect 6	613087 (3) OMIM:610662|Hyperphosphatasia with mental retardation syndrome 6	616809 (3) OMIM:607526|Diamond-Blackfan anemia 16	617408 (3) OMIM:150571|{Myocardial infarction	susceptibility to}	608446 (3) OMIM:142959|Hand-foot-uterus syndrome	140000 (3) OMIM:615016|[C3HEX	ability to smell]	615082 (3) OMIM:605938|Epileptic encephalopathy	early infantile	55	617599 (3) OMIM:612802|Combined oxidative phosphorylation deficiency 20	615917 (3) OMIM:192150|Neurodevelopmental disorder with microcephaly	seizures	and cortical atrophy	617802 (3)
[All genes]: OMIM:173515|Bernard-Soulier syndrome	type C	231200 (3) OMIM:150571|{Myocardial infarction	susceptibility to}	608446 (3)
[211]CIDm00002019|CID9855147
[At least one gene]: OMIM:613619|Van den Ende-Gupta syndrome	600920 (3) OMIM:111700|[Blood group	Rhesus] (3)
[All genes]:
[212]CIDm00439605|d-lysinamide
[At least one gene]: OMIM:160740|Proximal myopathy and ophthalmoplegia	605637 (3)
[All genes]:
[213]CIDm00004752|MolPort-023-277-205
[At least one gene]: OMIM:150571|{Myocardial infarction	susceptibility to}	608446 (3) OMIM:604373|{Prostate cancer	familial	susceptibility to}	176807 (3)
[All genes]: OMIM:150571|{Myocardial infarction	susceptibility to}	608446 (3)
[214]CIDm00003367|ZINC03875977
[At least one gene]: OMIM:300515|Fanconi anemia	complementation group B	300514 (3)
[All genes]:
[215]CIDm00520535|superoxyde
[At least one gene]: OMIM:142250|Fetal hemoglobin quantitative trait locus 1	141749 (3)
[All genes]:
[216]CIDm00004737|ZINC13545634
[At least one gene]: OMIM:617558|Spermatogenic failure 19	617592 (3)
[All genes]:
[217]CIDm06326970|selenium-72
[At least one gene]: OMIM:211100|[Bombay phenotype]	616754 (3) OMIM:602137|Leigh syndrome due to mitochondrial complex I deficiency	256000 (3) OMIM:608792|Deafness	autosomal recessive 15	601869 (3) OMIM:609226|Neurodevelopmental disorder with spastic quadriplegia and brain abnormalities with or without seizures	617977 (3)
[All genes]: OMIM:602137|Leigh syndrome due to mitochondrial complex I deficiency	256000 (3)
[218]CIDm00000801|INDOLE-3-ACETICACID	[5-3H]
[At least one gene]: OMIM:615951|Neurodevelopmental disorder with movement abnormalities	abnormal gait	and autistic features	617865 (3)
[All genes]:
[219]CIDm00000051|SCHEMBL6887701
[At least one gene]: OMIM:607123|Hypogonadotropic hypogonadism 3 with or without anosmia	244200 (3)
[All genes]:
[220]CIDm59436195|SCHEMBL518864
[At least one gene]: OMIM:617558|Spermatogenic failure 19	617592 (3)
[All genes]:
[221]CIDm26087388|JTT
[At least one gene]: OMIM:603636|Hypotrichosis 12	615885 (3)
[All genes]:
[222]CIDm00000224|Spectrum_000075
[At least one gene]: OMIM:605810|Combined oxidative phosphorylation deficiency 5	611719 (3) OMIM:613619|Van den Ende-Gupta syndrome	600920 (3)
[All genes]:
[223]CIDm00002681|water hexadecyl-trimethylammonium chloride
[At least one gene]: OMIM:611971|Combined oxidative phosphorylation deficiency 36	617950 (3) OMIM:617558|Spermatogenic failure 19	617592 (3)
[All genes]:
[224]CIDm00024502|sodium dichromate(VI)
[At least one gene]: OMIM:615533|Mitochondrial complex I deficiency	252010 (3) OMIM:606979|Congenital disorder of glycosylation	type IIh	611182 (3) OMIM:602638|Immunodeficiency 54	609981 (3)
[All genes]: OMIM:615533|Mitochondrial complex I deficiency	252010 (3)
[225]CIDm00016230|Nilurid-15N3
[At least one gene]: OMIM:617631|Polydactyly	postaxial	type A7	617642 (3)
[All genes]:
[226]CIDm00003485|xxviii) glutaraldehyde
[At least one gene]: OMIM:617558|Spermatogenic failure 19	617592 (3)
[All genes]:
[227]CIDm00086367|n-[4-methyl-6-cyclopropylpyrimidin-2-yl]aniline
[At least one gene]: OMIM:616386|Dystonia 26	myoclonic	616398 (3) OMIM:142250|Fetal hemoglobin quantitative trait locus 1	141749 (3)
[All genes]: OMIM:616386|Dystonia 26	myoclonic	616398 (3)
[228]CIDm00098527|bdmpea
[At least one gene]: OMIM:142959|Hand-foot-uterus syndrome	140000 (3) OMIM:600521|3MC syndrome 1	257920 (3)
[All genes]:
[229]CIDm00169533|CID7031899
[At least one gene]: OMIM:615115|Bainbridge-Ropers syndrome	615485 (3)
[All genes]:
[230]CIDm00024586|sulphuric acid nickel sulphate
[At least one gene]: OMIM:608755|Pontocerebellar hypoplasia type 4	225753 (3) OMIM:617387|Ververi-Brady syndrome	617982 (3)
[All genes]:
[231]CIDm44717482|VB10554
[At least one gene]: OMIM:160740|Proximal myopathy and ophthalmoplegia	605637 (3)
[All genes]:
[232]CIDm66545744|AGN-PC-0H0HQD
[At least one gene]: OMIM:615115|Bainbridge-Ropers syndrome	615485 (3)
[All genes]:
[233]CIDm00002460|sodium n	2'-o-dibutyryladenosine-3'	5'-phosphate
[At least one gene]: OMIM:131340|Spinocerebellar ataxia 23	610245 (3)
[All genes]:
[234]CIDm00002833|spindle poison
[At least one gene]: OMIM:604685|Microtia with or without hearing impairment (AD)	612290 (3) OMIM:142959|Hand-foot-uterus syndrome	140000 (3) OMIM:603276|[Blood pressure regulation QTL]	145500 (2) OMIM:617631|Polydactyly	postaxial	type A7	617642 (3)
[All genes]: OMIM:603276|[Blood pressure regulation QTL]	145500 (2)
[235]CIDm00000009|phosphorothioate inositol phosphate
[At least one gene]: OMIM:300307|Cleft palate with ankyloglossia	303400 (3) OMIM:602153|Monilethrix	158000 (3)
[All genes]:
[236]CIDm00030583|SCHEMBL33613
[At least one gene]: OMIM:150571|{Myocardial infarction	susceptibility to}	608446 (3) OMIM:608792|Deafness	autosomal recessive 15	601869 (3)
[All genes]: OMIM:150571|{Myocardial infarction	susceptibility to}	608446 (3)
[237]CIDm00003981|ZB016282
[At least one gene]: OMIM:604373|{Prostate cancer	familial	susceptibility to}	176807 (3) OMIM:610178|Short-rib thoracic dysplasia 14 with polydactyly	616546 (3) OMIM:114090|Peeling skin with leukonychia	acral punctate keratoses	cheilitis	and knuckle pads	616295 (3)
[All genes]:
[238]CIDm00003314|zinc eugenolate
[At least one gene]: OMIM:615016|[C3HEX	ability to smell]	615082 (3)
[All genes]:
[239]CIDm00002498|N-Palmitoylsphingosinee-13C2	d2
[At least one gene]: OMIM:607817|Cohen syndrome	216550 (3)
[All genes]:
[240]CIDm00000996|{phenol
[At least one gene]: OMIM:163970|Orthostatic intolerance	604715 (3)
[All genes]:
[241]CIDm00002538|(S)-(+)-Camptothecin-d5
[At least one gene]: OMIM:615016|[C3HEX	ability to smell]	615082 (3)
[All genes]:
[242]CIDm00000965|zirconyl oleate
[At least one gene]: OMIM:300429|Epileptic encephalopathy	early infantile	8	300607 (3) OMIM:602354|Immunodeficiency 52	617514 (3)
[All genes]:
[243]CIDm00017046|SCHEMBL13974192
[At least one gene]: OMIM:160740|Proximal myopathy and ophthalmoplegia	605637 (3)
[All genes]:
[244]CIDm00000175|perdeuterioacetoxy
[At least one gene]: OMIM:604723|Combined oxidative phosphorylation deficiency 3	610505 (3) OMIM:615115|Bainbridge-Ropers syndrome	615485 (3) OMIM:600574|{Schwannomatosis-2	susceptibility to}	615670 (3) OMIM:604457|{Mycobacterium tuberculosis	susceptibility to}	607948 (3) OMIM:613727|Nemaline myopathy 6	autosomal dominant	609273 (3) OMIM:150571|{Myocardial infarction	susceptibility to}	608446 (3) OMIM:610662|Hyperphosphatasia with mental retardation syndrome 6	616809 (3) OMIM:601861|Bare lymphocyte syndrome	type II	complementation group D	209920 (3) OMIM:133440|{Autism	susceptibility to	19}	615091 (3)
[All genes]: OMIM:150571|{Myocardial infarction	susceptibility to}	608446 (3) OMIM:601861|Bare lymphocyte syndrome	type II	complementation group D	209920 (3)
[245]CIDm00006694|tetraethylrhodamine
[At least one gene]: OMIM:617558|Spermatogenic failure 19	617592 (3)
[All genes]:
[246]CIDm00000174|methanol/methanol-d1
[At least one gene]: OMIM:120260|Epiphyseal dysplasia	multiple	2	600204 (3) OMIM:603856|Precocious puberty	central	2	615346 (3) OMIM:600929|Cataract 17	multiple types	611544 (3) OMIM:150571|{Myocardial infarction	susceptibility to}	608446 (3) OMIM:107280|Cerebrovascular disease	occlusive (3)
[All genes]: OMIM:150571|{Myocardial infarction	susceptibility to}	608446 (3)
[247]CIDm00000951|xv) norepinephrine
[At least one gene]: OMIM:608792|Deafness	autosomal recessive 15	601869 (3)
[All genes]:
[248]CIDm00000888|mg++
[At least one gene]: OMIM:610350|Mental retardation	autosomal recessive 27	614340 (3) OMIM:607817|Cohen syndrome	216550 (3) OMIM:123870|Mitochondrial complex IV deficiency	220110 (3) OMIM:610219|Deafness	autosomal recessive 59	610220 (3) OMIM:123630|Cataract 22	609741 (3) OMIM:610949|Spinocerebellar ataxia	autosomal recessive 11	614229 (3)
[All genes]: OMIM:123870|Mitochondrial complex IV deficiency	220110 (3)
[249]CIDm05748835|V0980
[At least one gene]: OMIM:615115|Bainbridge-Ropers syndrome	615485 (3)
[All genes]:
[250]CIDm71819722|21C
[At least one gene]: OMIM:604373|{Prostate cancer	familial	susceptibility to}	176807 (3)
[All genes]:
[251]CIDm00004332|d	n-acetyl-leucyl leucyl-norleucinal
[At least one gene]: OMIM:604373|{Prostate cancer	familial	susceptibility to}	176807 (3) OMIM:602354|Immunodeficiency 52	617514 (3) OMIM:617558|Spermatogenic failure 19	617592 (3)
[All genes]:
[252]CIDm00023930|manganum
[At least one gene]: OMIM:602109|{Osteoarthritis susceptibility 2}	140600 (3) OMIM:604723|Combined oxidative phosphorylation deficiency 3	610505 (3) OMIM:608792|Deafness	autosomal recessive 15	601869 (3) OMIM:613976|Fanconi anemia	complementation group E	600901 (3) OMIM:148043|Meesmann corneal dystrophy	122100 (3) OMIM:617558|Spermatogenic failure 19	617592 (3) OMIM:602354|Immunodeficiency 52	617514 (3) OMIM:600521|3MC syndrome 1	257920 (3)
[All genes]: OMIM:148043|Meesmann corneal dystrophy	122100 (3)
[253]CIDm00445615|Xim
[At least one gene]: OMIM:160740|Proximal myopathy and ophthalmoplegia	605637 (3) OMIM:607817|Cohen syndrome	216550 (3) OMIM:615115|Bainbridge-Ropers syndrome	615485 (3) OMIM:608771|Transposition of the great arteries	dextro-looped 1	608808 (3)
[All genes]:
[254]CIDm00000991|vitrex
[At least one gene]: OMIM:608792|Deafness	autosomal recessive 15	601869 (3)
[All genes]:
[255]CIDm00000346|SCHEMBL15483307
[At least one gene]: OMIM:600574|{Schwannomatosis-2	susceptibility to}	615670 (3) OMIM:603861|Hyperornithinemia-hyperammonemia-homocitrullinemia syndrome	238970 (3) OMIM:610350|Mental retardation	autosomal recessive 27	614340 (3)
[All genes]:
[256]CIDm00004140|NCGC00016363-01
[At least one gene]: OMIM:614515|Night blindness	congenital stationary (complete)	1E	autosomal recessive	614565 (3)
[All genes]:
[257]CIDm00003386|01K63SUP8D
[At least one gene]: OMIM:603276|[Blood pressure regulation QTL]	145500 (2) OMIM:173515|Bernard-Soulier syndrome	type C	231200 (3)
[All genes]: OMIM:603276|[Blood pressure regulation QTL]	145500 (2) OMIM:173515|Bernard-Soulier syndrome	type C	231200 (3)
[258]CIDm46209401|US8497274	74
[At least one gene]: OMIM:615115|Bainbridge-Ropers syndrome	615485 (3)
[All genes]:
[259]CIDm00000703|SCHEMBL15945863
[At least one gene]: OMIM:607817|Cohen syndrome	216550 (3)
[All genes]:
[260]CIDm46174157|KSS
[At least one gene]: OMIM:160740|Proximal myopathy and ophthalmoplegia	605637 (3) OMIM:615115|Bainbridge-Ropers syndrome	615485 (3) OMIM:615054|Glaucoma 1	open angle	F	603383 (3)
[All genes]:
[261]CIDm71307952|IXG
[At least one gene]: OMIM:615115|Bainbridge-Ropers syndrome	615485 (3) OMIM:160740|Proximal myopathy and ophthalmoplegia	605637 (3)
[All genes]:
[262]CIDm00108143|tamibarotene
[At least one gene]: OMIM:602023|Bartter syndrome	type 4b	digenic	613090 (3)
[All genes]: OMIM:602023|Bartter syndrome	type 4b	digenic	613090 (3)
[263]CIDm00006261|Guanidine	1-methyl-d3-3-nitro-1-nitroso-
[At least one gene]: OMIM:613785|Ehlers-Danlos syndrome	periodontal type	1	130080 (3)
[All genes]:
[264]CIDm23653048|AGN-PC-0OKDKM
[At least one gene]: OMIM:615115|Bainbridge-Ropers syndrome	615485 (3)
[All genes]:
[265]CIDm00004580|CID9344
[At least one gene]: OMIM:173515|Bernard-Soulier syndrome	type C	231200 (3) OMIM:114090|Peeling skin with leukonychia	acral punctate keratoses	cheilitis	and knuckle pads	616295 (3)
[All genes]: OMIM:173515|Bernard-Soulier syndrome	type C	231200 (3)
[266]CIDm71563398|CHEMBL2403340
[At least one gene]: OMIM:611971|Combined oxidative phosphorylation deficiency 36	617950 (3) OMIM:617558|Spermatogenic failure 19	617592 (3) OMIM:615016|[C3HEX	ability to smell]	615082 (3)
[All genes]:
[267]CIDm00000312|SCHEMBL15314976
[At least one gene]: OMIM:300202|Spondyloepiphyseal dysplasia tarda	313400 (3) OMIM:608755|Pontocerebellar hypoplasia type 4	225753 (3) OMIM:192150|Neurodevelopmental disorder with microcephaly	seizures	and cortical atrophy	617802 (3) OMIM:617064|Epileptic encephalopathy	early infantile	40	617065 (3) OMIM:606145|Arterial tortuosity syndrome	208050 (3) OMIM:617987|{Deafness	autosomal recessive 26	modifier of}	605429 (3) OMIM:610949|Spinocerebellar ataxia	autosomal recessive 11	614229 (3) OMIM:612802|Combined oxidative phosphorylation deficiency 20	615917 (3) OMIM:603633|Diamond-Blackfan anemia 13	615909 (3) OMIM:616054|Mental retardation	autosomal recessive 58	617270 (3) OMIM:607526|Diamond-Blackfan anemia 16	617408 (3) OMIM:601806|Lactase persistence/nonpersistence	223100 (3) OMIM:600877|Keppen-Lubinsky syndrome	614098 (3)
[All genes]: OMIM:601806|Lactase persistence/nonpersistence	223100 (3)
[268]CIDm00446229|Inl
[At least one gene]: OMIM:615115|Bainbridge-Ropers syndrome	615485 (3)
[All genes]:
[269]CIDm00000875|tartaric-d acid
[At least one gene]: OMIM:604373|{Prostate cancer	familial	susceptibility to}	176807 (3) OMIM:608792|Deafness	autosomal recessive 15	601869 (3)
[All genes]:
[270]CIDm00004055|Vitamin K3-d8
[At least one gene]: OMIM:602137|Leigh syndrome due to mitochondrial complex I deficiency	256000 (3) OMIM:192150|Neurodevelopmental disorder with microcephaly	seizures	and cortical atrophy	617802 (3) OMIM:612802|Combined oxidative phosphorylation deficiency 20	615917 (3)
[All genes]: OMIM:602137|Leigh syndrome due to mitochondrial complex I deficiency	256000 (3)
[271]CIDm00005040|Rapamycin C-7	analog 1
[At least one gene]: OMIM:606145|Arterial tortuosity syndrome	208050 (3)
[All genes]:
[272]CIDm00017516|promecarb
[At least one gene]: OMIM:615115|Bainbridge-Ropers syndrome	615485 (3)
[All genes]:
[273]CIDm00005102|ZINC01705443
[At least one gene]: OMIM:602137|Leigh syndrome due to mitochondrial complex I deficiency	256000 (3) OMIM:300515|Fanconi anemia	complementation group B	300514 (3) OMIM:614530|Leigh syndrome due to mitochondrial complex 1 deficiency	256000 (3)
[All genes]: OMIM:602137|Leigh syndrome due to mitochondrial complex I deficiency	256000 (3) OMIM:614530|Leigh syndrome due to mitochondrial complex 1 deficiency	256000 (3)
[274]CIDm00002430|CHEMBL2373671
[At least one gene]: OMIM:606979|Congenital disorder of glycosylation	type IIh	611182 (3) OMIM:607817|Cohen syndrome	216550 (3)
[All genes]:
[275]CIDm05289405|SSO
[At least one gene]: OMIM:300096|Mental retardation	X-linked 58	300210 (3)
[All genes]:
[276]CIDm00077998|rosiglizole
[At least one gene]: OMIM:150571|{Myocardial infarction	susceptibility to}	608446 (3)
[All genes]: OMIM:150571|{Myocardial infarction	susceptibility to}	608446 (3)
[277]CIDm00001117|hydron;methyl carbamimidothioate;sulfate
[At least one gene]: OMIM:617170|Retinitis pigmentosa with or without skeletal anomalies	250410 (3) OMIM:120260|Epiphyseal dysplasia	multiple	2	600204 (3) OMIM:603856|Precocious puberty	central	2	615346 (3) OMIM:617987|{Deafness	autosomal recessive 26	modifier of}	605429 (3) OMIM:617922|{Malaria	resistance to}	611162 (3) OMIM:613169|{Hodgkin lymphoma	susceptibility to}	236000 (3) OMIM:606269|Immunodeficiency	common variable	4	613494 (3) OMIM:133440|{Autism	susceptibility to	19}	615091 (3) OMIM:602104|Cherubism	118400 (3) OMIM:608005|Marinesco-Sjogren syndrome	248800 (3)
[All genes]:
[278]CIDm00005726|Zidovudine-d3
[At least one gene]: OMIM:602137|Leigh syndrome due to mitochondrial complex I deficiency	256000 (3)
[All genes]: OMIM:602137|Leigh syndrome due to mitochondrial complex I deficiency	256000 (3)
[279]CIDm00001001|
[At least one gene]: OMIM:124030|{Debrisoquine sensitivity}	608902 (3) OMIM:176804|{Asthma	aspirin-induced	susceptibility to}	208550 (3) OMIM:134350|Complement factor D deficiency	613912 (3) OMIM:168450|Hypoparathyroidism	autosomal recessive	146200 (3) OMIM:138030|[Hyperproglucagonemia] (1) OMIM:607429|Coenzyme Q10 deficiency	primary	2	614651 (3) OMIM:610670|Spastic paraplegia 56	autosomal recessive	615030 (3) OMIM:300822|Colorblindness	protan	303900 (3) OMIM:124080|{Low renin hypertension	susceptibility to} (3) OMIM:609457|[Histidinemia]	235800 (3) OMIM:605511|Deafness	autosomal recessive 8/10	601072 (3) OMIM:605207|Craniosynostosis with radiohumeral fusions and other skeletal and craniofacial anomalies	614416 (3) OMIM:605102|MASP2 deficiency	613791 (3) OMIM:601860|Perrault syndrome 1	233400 (3) OMIM:607397|Glucocorticoid deficiency	due to ACTH unresponsiveness	202200 (3) OMIM:176895|[Protein Z deficiency]	614024 (3) OMIM:300393|Pituitary adenoma 2	GH-secreting	300943 (3) OMIM:603372|Thyroid carcinoma with thyrotoxicosis (3) OMIM:606530|Cerebrotendinous xanthomatosis	213700 (3) OMIM:130130|Neutropenia	severe congenital 1	autosomal dominant	202700 (3) OMIM:176610|Amyotrophic lateral sclerosis 18	614808 (3) OMIM:300538|Nephrogenic syndrome of inappropriate antidiuresis	300539 (3) OMIM:180430|Ribose 5-phosphate isomerase deficiency	608611 (3) OMIM:601267|{HIV infection	susceptibility/resistance to} (3) OMIM:613927|{Macular degeneration	age-related	14	reduced risk of}	615489 (3) OMIM:139320|Pseudopseudohypoparathyroidism	612463 (3) OMIM:147910|[Kallikrein	decreased urinary activity of]	615953 (3) OMIM:601771|Glaucoma 3A	primary open angle	congenital	juvenile	or adult onset	231300 (3) OMIM:188545|Thyrotropin-releasing hormone resistance	generalized (3) OMIM:136435|Ovarian response to FSH stimulation	276400 (3) OMIM:601129|{Drug metabolism	altered
[All genes]: OMIM:613872|Factor X deficiency	227600 (3) OMIM:109690|{Obesity	susceptibility to}	601665 (3) OMIM:142871|{Asthma	susceptibility to}	600807 (2) OMIM:168450|Hypoparathyroidism	autosomal recessive	146200 (3) OMIM:176804|{Asthma	aspirin-induced	susceptibility to}	208550 (3) OMIM:138030|[Hyperproglucagonemia] (1) OMIM:613878|{Myocardial infarction	decreased susceptibility to}	608446 (3) OMIM:264900|Factor XI deficiency	autosomal recessive	612416 (3) OMIM:100650|{Sublingual nitroglycerin	susceptibility to poor response to} (3) OMIM:173350|Plasminogen deficiency	type I	217090 (3) OMIM:608713|Rickets due to defect in vitamin D 25-hydroxylation	600081 (3) OMIM:152200|{Coronary artery disease	susceptibility to} (1) OMIM:107930|Aromatic L-amino acid decarboxylase deficiency	608643 (3) OMIM:124080|{Low renin hypertension	susceptibility to} (3) OMIM:155541|Obesity	autosomal dominant	601665 (3) OMIM:607809|Alpha-methylacetoacetic aciduria	203750 (3) OMIM:182135|{Seasonal affective disorder	susceptibility to}	608516 (3) OMIM:116790|{Schizophrenia	susceptibility to}	181500 (3) OMIM:142800|{Hypersensitivity syndrome	carbamazepine-induced	susceptibility to}	608579 (3) OMIM:188545|Thyrotropin-releasing hormone resistance	generalized (3) OMIM:109691|{Obesity	susceptibility to}	601665 (3) OMIM:100678|ACAT2 deficiency	614055 (1) OMIM:601130|Warfarin sensitivity	122700 (3) OMIM:605102|MASP2 deficiency	613791 (3) OMIM:609019|Biotinidase deficiency	253260 (3) OMIM:608958|Severe combined immunodeficiency due to ADA deficiency	102700 (3) OMIM:182455|Somatostatin analog	resistance to (3) OMIM:138033|{Diabetes mellitus	noninsulin-dependent}	125853 (3) OMIM:607397|Glucocorticoid deficiency	due to ACTH unresponsiveness	202200 (3) OMIM:140100|[Hypohaptoglobinemia]	614081 (3) OMIM:102480|Male infertility due to acrosin deficiency (2) OMIM:143450|Trifunctional protein deficiency	609015 (3) OMIM:126452|{Attention deficit-hyperactivity disorder}	143465 (3)
[280]CIDm00492977|SCHEMBL7372830
[At least one gene]: OMIM:615115|Bainbridge-Ropers syndrome	615485 (3)
[All genes]:
[281]CIDm00001023|dihydroxyphosphoryl hydrogen phosphate
[At least one gene]: OMIM:600844|Deafness	autosomal dominant 41	608224 (3)
[All genes]:
[282]CIDm00000738|glutamine (14n glutamine)
[At least one gene]: OMIM:192150|Neurodevelopmental disorder with microcephaly	seizures	and cortical atrophy	617802 (3) OMIM:612802|Combined oxidative phosphorylation deficiency 20	615917 (3)
[All genes]:
[283]CIDm00002803|ST 155-d4
[At least one gene]: OMIM:602153|Monilethrix	158000 (3)
[All genes]:
[284]CIDm00003657|SQ 1089-13C	15N2
[At least one gene]: OMIM:617558|Spermatogenic failure 19	617592 (3) OMIM:601806|Lactase persistence/nonpersistence	223100 (3) OMIM:300515|Fanconi anemia	complementation group B	300514 (3)
[All genes]: OMIM:601806|Lactase persistence/nonpersistence	223100 (3)
[285]CIDm00000869|SCHEMBL13461519
[At least one gene]: OMIM:150571|{Myocardial infarction	susceptibility to}	608446 (3) OMIM:613976|Fanconi anemia	complementation group E	600901 (3)
[All genes]: OMIM:150571|{Myocardial infarction	susceptibility to}	608446 (3)
[286]CIDm00002256|zeapos
[At least one gene]: OMIM:602137|Leigh syndrome due to mitochondrial complex I deficiency	256000 (3) OMIM:605938|Epileptic encephalopathy	early infantile	55	617599 (3) OMIM:615016|[C3HEX	ability to smell]	615082 (3) OMIM:615585|Foveal hypoplasia 2	with or without optic nerve misrouting and/or anterior segment dysgenesis	609218 (3) OMIM:600877|Keppen-Lubinsky syndrome	614098 (3) OMIM:605042|Mental retardation	autosomal recessive 18	614249 (3) OMIM:603835|Leigh syndrome	256000 (3) OMIM:611994|Combined oxidative phosphorylation deficiency 32	617664 (3) OMIM:615115|Bainbridge-Ropers syndrome	615485 (3) OMIM:617923|{Malaria	resistance to}	611162 (3) OMIM:606755|Uncombable hair syndrome	191480 (3) OMIM:612911|Mitochondrial complex I deficiency	252010 (3) OMIM:114761|Hyperammonemia due to carbonic anhydrase VA deficiency	615751 (3) OMIM:612078|Brittle cornea syndrome 1	229200 (3)
[All genes]: OMIM:603835|Leigh syndrome	256000 (3) OMIM:612911|Mitochondrial complex I deficiency	252010 (3) OMIM:602137|Leigh syndrome due to mitochondrial complex I deficiency	256000 (3)
[287]CIDm00083153|glycylphenylalanylphenylalanine
[At least one gene]: OMIM:114090|Peeling skin with leukonychia	acral punctate keratoses	cheilitis	and knuckle pads	616295 (3) OMIM:615016|[C3HEX	ability to smell]	615082 (3)
[All genes]:
[288]CIDm00735863|Zinc00153754
[At least one gene]: OMIM:615115|Bainbridge-Ropers syndrome	615485 (3)
[All genes]:
[289]CIDm00001135|SCHEMBL3715677
[At least one gene]: OMIM:604373|{Prostate cancer	familial	susceptibility to}	176807 (3)
[All genes]:
[290]CIDm00003054|d	diethylstilbestrol
[At least one gene]: OMIM:131340|Spinocerebellar ataxia 23	610245 (3) OMIM:607604|Retinal cone dystrophy 3B	610356 (3) OMIM:608047|Kaufman oculocerebrofacial syndrome	244450 (3)
[All genes]:
[291]CIDm00002826|SCHEMBL26609
[At least one gene]: OMIM:615549|ACTH-independent macronodular adrenal hyperplasia 2	615954 (3)
[All genes]:
[292]CIDm00001912|SCHEMBL16079734
[At least one gene]: OMIM:606145|Arterial tortuosity syndrome	208050 (3)
[All genes]:
[293]CIDm00004510|trinitroglycerol
[At least one gene]: OMIM:602072|Charcot-Marie-Tooth disease	recessive intermediate D	616039 (3)
[All genes]:
[294]CIDm00023994|zinc-64
[At least one gene]: OMIM:604457|{Mycobacterium tuberculosis	susceptibility to}	607948 (3) OMIM:603856|Precocious puberty	central	2	615346 (3) OMIM:617064|Epileptic encephalopathy	early infantile	40	617065 (3) OMIM:604723|Combined oxidative phosphorylation deficiency 3	610505 (3) OMIM:617558|Spermatogenic failure 19	617592 (3) OMIM:615951|Neurodevelopmental disorder with movement abnormalities	abnormal gait	and autistic features	617865 (3) OMIM:607817|Cohen syndrome	216550 (3) OMIM:133440|{Autism	susceptibility to	19}	615091 (3) OMIM:610219|Deafness	autosomal recessive 59	610220 (3) OMIM:123870|Mitochondrial complex IV deficiency	220110 (3) OMIM:604373|{Prostate cancer	familial	susceptibility to}	176807 (3) OMIM:611421|Floating-Harbor syndrome	136140 (3)
[All genes]: OMIM:123870|Mitochondrial complex IV deficiency	220110 (3)
[295]CIDm53477714|AGN-PC-09TKB8
[At least one gene]: OMIM:615951|Neurodevelopmental disorder with movement abnormalities	abnormal gait	and autistic features	617865 (3)
[All genes]:
[296]CIDm53774028|AGN-PC-09YLZD
[At least one gene]: OMIM:160740|Proximal myopathy and ophthalmoplegia	605637 (3)
[All genes]:
[297]CIDm00060146|SCHEMBL13291483
[At least one gene]: OMIM:605938|Epileptic encephalopathy	early infantile	55	617599 (3)
[All genes]:
[298]CIDm00000783|p-Hydrogen
[At least one gene]: OMIM:111700|[Blood group	Rhesus] (3) OMIM:610662|Hyperphosphatasia with mental retardation syndrome 6	616809 (3) OMIM:606145|Arterial tortuosity syndrome	208050 (3)
[All genes]:
[299]CIDm00002513|sodium;dimethylarsinic acid;trihydrate
[At least one gene]: OMIM:600521|3MC syndrome 1	257920 (3) OMIM:150571|{Myocardial infarction	susceptibility to}	608446 (3)
[All genes]: OMIM:150571|{Myocardial infarction	susceptibility to}	608446 (3)
[300]CIDm00001153|tyrosine t23g7
[At least one gene]: OMIM:607817|Cohen syndrome	216550 (3) OMIM:604373|{Prostate cancer	familial	susceptibility to}	176807 (3) OMIM:608792|Deafness	autosomal recessive 15	601869 (3)
[All genes]:
[301]CIDm05280343|quercetin-3-beta-d
[At least one gene]: OMIM:606523|{Thyroid cancer	nonmedullary	2}	188470 (3) OMIM:609252|{Hypertriglyceridemia	susceptibility to}	145750 (3) OMIM:608792|Deafness	autosomal recessive 15	601869 (3) OMIM:603942|Polyglucosan body myopathy 2	616199 (3) OMIM:615585|Foveal hypoplasia 2	with or without optic nerve misrouting and/or anterior segment dysgenesis	609218 (3) OMIM:311870|Muscle glycogenosis	300559 (3)
[All genes]: OMIM:311870|Muscle glycogenosis	300559 (3)
[302]CIDm00002028|SCHEMBL15082690
[At least one gene]: OMIM:604373|{Prostate cancer	familial	susceptibility to}	176807 (3)
[All genes]:
[303]CIDm00005978|SCHEMBL15474330
[At least one gene]: OMIM:300553|Mental retardation	X-linked 93	300659 (3) OMIM:131340|Spinocerebellar ataxia 23	610245 (3) OMIM:603769|Leukemia/lymphoma	T-cell (2) OMIM:160740|Proximal myopathy and ophthalmoplegia	605637 (3) OMIM:613976|Fanconi anemia	complementation group E	600901 (3)
[All genes]:
[304]CIDm00003003|SCHEMBL1697158
[At least one gene]: OMIM:612192|Diabetes mellitus	transient neonatal	1	601410 (3) OMIM:617558|Spermatogenic failure 19	617592 (3) OMIM:606523|{Thyroid cancer	nonmedullary	2}	188470 (3)
[All genes]:
[305]CIDm00001805|wr 183027
[At least one gene]: OMIM:607817|Cohen syndrome	216550 (3) OMIM:602072|Charcot-Marie-Tooth disease	recessive intermediate D	616039 (3) OMIM:611971|Combined oxidative phosphorylation deficiency 36	617950 (3)
[All genes]:
[306]CIDm00004122|oncodazole
[At least one gene]: OMIM:606979|Congenital disorder of glycosylation	type IIh	611182 (3) OMIM:151670|{Diabetes mellitus	noninsulin-dependent}	125853 (3) OMIM:114090|Peeling skin with leukonychia	acral punctate keratoses	cheilitis	and knuckle pads	616295 (3) OMIM:607365|Woolly hair	autosomal recessive 2 with or without hypotrichosis	604379 (3)
[All genes]:
[307]CIDm00001206|methamphetamine-d4
[At least one gene]: OMIM:615016|[C3HEX	ability to smell]	615082 (3)
[All genes]:
[308]CIDm00054454|CID941617
[At least one gene]: OMIM:601806|Lactase persistence/nonpersistence	223100 (3)
[All genes]: OMIM:601806|Lactase persistence/nonpersistence	223100 (3)
[309]CIDm00073212|Diplumbene
[At least one gene]: OMIM:601806|Lactase persistence/nonpersistence	223100 (3) OMIM:612192|Diabetes mellitus	transient neonatal	1	601410 (3) OMIM:607751|[Phenylthiocarbamide tasting]	171200 (3)
[All genes]: OMIM:601806|Lactase persistence/nonpersistence	223100 (3)
[310]CIDm00002506|UNII-81HH79X39W
[At least one gene]: OMIM:605938|Epileptic encephalopathy	early infantile	55	617599 (3)
[All genes]:
[311]CIDm00003779|UNII-DIA2A74855
[At least one gene]: OMIM:151670|{Diabetes mellitus	noninsulin-dependent}	125853 (3) OMIM:163970|Orthostatic intolerance	604715 (3) OMIM:114090|Peeling skin with leukonychia	acral punctate keratoses	cheilitis	and knuckle pads	616295 (3) OMIM:607365|Woolly hair	autosomal recessive 2 with or without hypotrichosis	604379 (3)
[All genes]:
[312]CIDm00000190|Adenine-2	8-3H
[At least one gene]: OMIM:150571|{Myocardial infarction	susceptibility to}	608446 (3)
[All genes]: OMIM:150571|{Myocardial infarction	susceptibility to}	608446 (3)
[313]CIDm00002336|CID6911868
[At least one gene]: OMIM:612502|3MC syndrome 2	265050 (3) OMIM:602292|Mitochondrial short-chain enoyl-CoA hydratase 1 deficiency	616277 (3) OMIM:610911|Adams-Oliver syndrome 1	100300 (3) OMIM:120260|Epiphyseal dysplasia	multiple	2	600204 (3) OMIM:615054|Glaucoma 1	open angle	F	603383 (3) OMIM:612105|Cowden syndrome 4	615107 (3) OMIM:609197|Glucocorticoid deficiency 3 (2) OMIM:617064|Epileptic encephalopathy	early infantile	40	617065 (3) OMIM:300610|Mental retardation	X-linked	syndromic	Bain type	300986 (3) OMIM:613942|Spermatogenic failure 16	617187 (3) OMIM:616432|Retinitis pigmentosa 78	617433 (3) OMIM:606118|Hermansky-Pudlak syndrome 3	614072 (3) OMIM:613785|Ehlers-Danlos syndrome	periodontal type	1	130080 (3) OMIM:616305|Corpus callosum	agenesis of	with facial anomalies and cerebellar ataxia	616819 (3) OMIM:609252|{Hypertriglyceridemia	susceptibility to}	145750 (3) OMIM:601683|Coenzyme Q10 deficiency	primary	8	616733 (3) OMIM:602072|Charcot-Marie-Tooth disease	recessive intermediate D	616039 (3) OMIM:617631|Polydactyly	postaxial	type A7	617642 (3) OMIM:610934|Premature ovarian failure 5	611548 (3) OMIM:615585|Foveal hypoplasia 2	with or without optic nerve misrouting and/or anterior segment dysgenesis	609218 (3) OMIM:615016|[C3HEX	ability to smell]	615082 (3)
[All genes]: OMIM:606118|Hermansky-Pudlak syndrome 3	614072 (3)
[314]CIDm00009276|d-Bulbocapnine
[At least one gene]: OMIM:160740|Proximal myopathy and ophthalmoplegia	605637 (3)
[All genes]:
[315]CIDm00000753|glycerol-d
[At least one gene]: OMIM:604723|Combined oxidative phosphorylation deficiency 3	610505 (3) OMIM:300307|Cleft palate with ankyloglossia	303400 (3) OMIM:615115|Bainbridge-Ropers syndrome	615485 (3) OMIM:192150|Neurodevelopmental disorder with microcephaly	seizures	and cortical atrophy	617802 (3) OMIM:601664|Retinitis pigmentosa 33	610359 (3) OMIM:607521|Hermansky-Pudlak syndrome 5	614074 (3) OMIM:612802|Combined oxidative phosphorylation deficiency 20	615917 (3) OMIM:602104|Cherubism	118400 (3) OMIM:142959|Hand-foot-uterus syndrome	140000 (3) OMIM:610219|Deafness	autosomal recessive 59	610220 (3) OMIM:616650|Joubert syndrome 26	616784 (3) OMIM:606940|Ptosis	congenital	178300 (2) OMIM:134580|Factor XIIIB deficiency	613235 (3) OMIM:617558|Spermatogenic failure 19	617592 (3) OMIM:142992|Oculoauricular syndrome	612109 (3)
[All genes]: OMIM:134580|Factor XIIIB deficiency	613235 (3)
[316]CIDm00000450|CID9993501
[At least one gene]: OMIM:611053|Mental retardation	autosomal recessive 61	617773 (3) OMIM:148043|Meesmann corneal dystrophy	122100 (3) OMIM:124089|Mitochondrial complex IV deficiency	220110 (3) OMIM:600574|{Schwannomatosis-2	susceptibility to}	615670 (3) OMIM:603701|Diamond-Blackfan anemia 10	613309 (3) OMIM:608792|Deafness	autosomal recessive 15	601869 (3) OMIM:604624|Neuronopathy	distal hereditary motor	type IIC	613376 (3) OMIM:300180|Chondrodysplasia punctata	X-linked recessive	302950 (3) OMIM:615585|Foveal hypoplasia 2	with or without optic nerve misrouting and/or anterior segment dysgenesis	609218 (3) OMIM:607254|{Schizophrenia}	181500 (1) OMIM:604050|Lung cancer	211980 (1) OMIM:602638|Immunodeficiency 54	609981 (3) OMIM:605336|{Macular degeneration	age-related	reduced risk of}	603075 (3) OMIM:614530|Leigh syndrome due to mitochondrial complex 1 deficiency	256000 (3)
[All genes]: OMIM:607254|{Schizophrenia}	181500 (1) OMIM:614530|Leigh syndrome due to mitochondrial complex 1 deficiency	256000 (3) OMIM:148043|Meesmann corneal dystrophy	122100 (3) OMIM:124089|Mitochondrial complex IV deficiency	220110 (3)
[317]CIDm00023925|iron-58(2+)
[At least one gene]: OMIM:615549|ACTH-independent macronodular adrenal hyperplasia 2	615954 (3) OMIM:142250|Fetal hemoglobin quantitative trait locus 1	141749 (3)
[All genes]:
[318]CIDm00006049|ETHYLENEDIAMINETETRAACETICACID-D16
[At least one gene]: OMIM:617558|Spermatogenic failure 19	617592 (3) OMIM:605810|Combined oxidative phosphorylation deficiency 5	611719 (3) OMIM:150571|{Myocardial infarction	susceptibility to}	608446 (3) OMIM:603633|Diamond-Blackfan anemia 13	615909 (3) OMIM:138720|Giant platelet disorder	isolated	231200 (3)
[All genes]: OMIM:150571|{Myocardial infarction	susceptibility to}	608446 (3)
[319]CIDm00036070|Ultramid A3 times. G7
[At least one gene]: OMIM:615115|Bainbridge-Ropers syndrome	615485 (3) OMIM:160740|Proximal myopathy and ophthalmoplegia	605637 (3)
[All genes]:
[320]CIDm00005262|2b	sphingosine-1-phosphate
[At least one gene]: OMIM:603276|[Blood pressure regulation QTL]	145500 (2)
[All genes]: OMIM:603276|[Blood pressure regulation QTL]	145500 (2)
[321]CIDm00003961|SCHEMBL14169596
[At least one gene]: OMIM:617558|Spermatogenic failure 19	617592 (3)
[All genes]:
[322]CIDm00023982|gadolinium-148
[At least one gene]: OMIM:600844|Deafness	autosomal dominant 41	608224 (3)
[All genes]:
[323]CIDm00002244|deuterio 2-acetyloxybenzoate
[At least one gene]: OMIM:131340|Spinocerebellar ataxia 23	610245 (3)
[All genes]:
[324]CIDm00001923|SCHEMBL3119726
[At least one gene]: OMIM:615000|Spastic paraplegia 49	autosomal recessive	615031 (3) OMIM:602773|Renal cell carcinoma	144700 (1)
[All genes]:
[325]|
[At least one gene]: OMIM:604258|Colorectal cancer	somatic	114500 (3) OMIM:610226|Seborrhea-like dermatitis with psoriasiform elements	610227 (3) OMIM:300256|HSD10 mitochondrial disease	300438 (3) OMIM:191190|{Multiple sclerosis	susceptibility to	5}	614810 (3) OMIM:613891|Orotic aciduria	258900 (3) OMIM:614537|Albinism	oculocutaneous	type VII	615179 (3) OMIM:612641|Spherocytosis	type 1	182900 (3) OMIM:191315|Medullary thyroid carcinoma	familial	155240 (3) OMIM:132811|{Hypercholesterolemia	familial	due to LDLR defect	modifier of}	143890 (3) OMIM:611037|Combined oxidative phosphorylation deficiency 28	616794 (3) OMIM:610827|Microcephaly 10	primary	autosomal recessive	615095 (3) OMIM:602774|{Breast-ovarian cancer	familial	susceptibility to	3}	613399 (3) OMIM:609457|[Histidinemia]	235800 (3) OMIM:605384|Immunodeficiency	common variable	11	615767 (3) OMIM:606568|Bardet-Biedl syndrome 17	615994 (3) OMIM:605511|Deafness	autosomal recessive 8/10	601072 (3) OMIM:603305|Zimmermann-Laband syndrome 1	135500 (3) OMIM:611153|Xeroderma pigmentosum	group A	278700 (3) OMIM:610693|Hydrolethalus syndrome	236680 (3) OMIM:300913|Myopathy	X-linked	with excessive autophagy	310440 (3) OMIM:120353|{Epidermolysis bullosa dystrophica	autosomal recessive	modifier of}	226600 (3) OMIM:123805|Hypertension and brachydactyly syndrome	112410 (3) OMIM:606639|Combined oxidative phosphorylation deficiency 1	609060 (3) OMIM:610079|{Autoimmune disease	susceptibility to	6}	613551 (3) OMIM:604843|Hyperbilirubinemia
[All genes]: OMIM:602023|Bartter syndrome	type 4b	digenic	613090 (3) OMIM:608581|Occult macular dystrophy	613587 (3) OMIM:605525|Meier-Gorlin syndrome 4	613804 (3) OMIM:173490|Hypereosinophilic syndrome	idiopathic	resistant to imatinib	607685 (3) OMIM:613896|Erythrocytosis due to bisphosphoglycerate mutase deficiency	222800 (3) OMIM:614041|Small cell cancer of the lung	somatic	182280 (3) OMIM:193040|Cholestasis	progressive canalicular (1) OMIM:126060|Megaloblastic anemia due to dihydrofolate reductase deficiency	613839 (3) OMIM:165640|{Colonic adenoma recurrence	reduced risk of}	114500 (3) OMIM:227050|Transient erythroblastopenia of childhood (2) OMIM:613318|Miyoshi muscular dystrophy 2 (2) OMIM:179616|Severe combined immunodeficiency	B cell-negative	601457 (3) OMIM:613018|Tyrosinemia	type II	276600 (3) OMIM:614245|Combined malonic and methylmalonic aciduria	614265 (3) OMIM:160740|Proximal myopathy and ophthalmoplegia	605637 (3) OMIM:604982|Hermansky-Pudlak syndrome 1	203300 (3) OMIM:109560|Leukemia/lymphoma	B-cell	3 (2) OMIM:232050|Propionicacidemia	606054 (3) OMIM:613171|Cardiomyopathy	dilated	1DD	613172 (3) OMIM:217050|Combined C6/C7 deficiency (3) OMIM:137350|Amyloidosis	Finnish type	105120 (3) OMIM:147720|{Gastric cancer risk after H. pylori infection}	137215 (3) OMIM:189990|{T-cell acute lymphoblastic leukemia} (3) OMIM:608894|Joubert syndrome 3	608629 (3) OMIM:603276|[Blood pressure regulation QTL]	145500 (2) OMIM:120070|Hematuria	benign familial	141200 (3) OMIM:182455|Somatostatin analog	resistance to (3) OMIM:608552|Arthrogryposis	renal dysfunction	and cholestasis 1	208085 (3) OMIM:173910|Polycystic kidney disease 2	613095 (3) OMIM:600040|T-cell acute lymphoblastic leukemia	somatic	613065 (3) OMIM:612911|Mitochondrial complex I deficiency	252010 (3) OMIM:606989|{Lung cancer	protection against	in smokers} (3) OMIM:608419|Methylmalonyl-CoA epimerase deficiency	251120 (3) OMIM:138130|Hyperinsulinism-hyperammonemia syndrome	606762 (3) OMIM:600536|Muscular dystrophy	congenital	due to ITGA7 deficiency
[326]CIDm24755486|AGN-PC-07C38H
[At least one gene]: OMIM:617558|Spermatogenic failure 19	617592 (3)
[All genes]:
[327]CIDm00004894|CID9906908
[At least one gene]: OMIM:607817|Cohen syndrome	216550 (3)
[All genes]:
[328]CIDm00006325|olefiant gas
[At least one gene]: OMIM:617558|Spermatogenic failure 19	617592 (3)
[All genes]:
[329]CIDm00000264|CID9812753
[At least one gene]: OMIM:608792|Deafness	autosomal recessive 15	601869 (3)
[All genes]:
[330]CIDm00068740|zoledronic acid [100 microm]
[At least one gene]: OMIM:192150|Neurodevelopmental disorder with microcephaly	seizures	and cortical atrophy	617802 (3) OMIM:612802|Combined oxidative phosphorylation deficiency 20	615917 (3)
[All genes]:
[331]CIDm00000702|(1S)-1-deuterioethanol
[At least one gene]: OMIM:606742|Atrial septal defect 6	613087 (3) OMIM:608792|Deafness	autosomal recessive 15	601869 (3) OMIM:604723|Combined oxidative phosphorylation deficiency 3	610505 (3) OMIM:150571|{Myocardial infarction	susceptibility to}	608446 (3)
[All genes]: OMIM:150571|{Myocardial infarction	susceptibility to}	608446 (3)
[332]CIDm00000712|Formaldehyde-13C	d2solution
[At least one gene]: OMIM:604283|Camptodactyly-arthropathy-coxa vara-pericarditis syndrome	208250 (3) OMIM:601671|Coffin-Siris syndrome 7	618027 (3) OMIM:604500|PEHO syndrome	260565 (3) OMIM:300610|Mental retardation	X-linked	syndromic	Bain type	300986 (3) OMIM:600998|Sturge-Weber syndrome	somatic	mosaic	185300 (3) OMIM:616174|Filippi syndrome	272440 (3) OMIM:614426|Mental retardation	autosomal recessive 39	615541 (3) OMIM:300522|Mental retardation	X-linked 1/78	309530 (3) OMIM:601806|Lactase persistence/nonpersistence	223100 (3) OMIM:603301|Maturity-onset diabetes of the young	type VII	610508 (3) OMIM:613976|Fanconi anemia	complementation group E	600901 (3) OMIM:612078|Brittle cornea syndrome 1	229200 (3) OMIM:138720|Giant platelet disorder	isolated	231200 (3) OMIM:616646|Woolly hair	autosomal recessive 3	616760 (3) OMIM:609332|Gastrointestinal defects and immunodeficiency syndrome	243150 (3) OMIM:617570|Polycystic kidney disease 5	617610 (3) OMIM:613183|Multiple mitochondrial dysfunctions syndrome 2 with hyperglycinemia	614299 (3) OMIM:616406|Leukodystrophy	hypomyelinating	10	616420 (3) OMIM:617387|Ververi-Brady syndrome	617982 (3) OMIM:602661|Fibrosis of extraocular muscles	congenital	3A	600638 (3) OMIM:603276|[Blood pressure regulation QTL]	145500 (2) OMIM:612192|Diabetes mellitus	transient neonatal	1	601410 (3) OMIM:142250|Fetal hemoglobin quantitative trait locus 1	141749 (3) OMIM:131340|Spinocerebellar ataxia 23	610245 (3) OMIM:300515|Fanconi anemia	complementation group B	300514 (3) OMIM:607352|Epileptic encephalopathy	early infantile	64	618004 (3) OMIM:604714|Sudden infant death with dysgenesis of the testes syndrome	608800 (3)
[All genes]: OMIM:603276|[Blood pressure regulation QTL]	145500 (2) OMIM:601806|Lactase persistence/nonpersistence	223100 (3)
[333]CIDm00060878|ZINC12503190
[At least one gene]: OMIM:610949|Spinocerebellar ataxia	autosomal recessive 11	614229 (3)
[All genes]:
[334]CIDm03025942|Mt 20
[At least one gene]: OMIM:160740|Proximal myopathy and ophthalmoplegia	605637 (3) OMIM:615115|Bainbridge-Ropers syndrome	615485 (3)
[All genes]:
[335]CIDm00002519|Caffeine-1-methyl-14C
[At least one gene]: OMIM:163970|Orthostatic intolerance	604715 (3)
[All genes]:
[336]CIDm00000160|CID9884956
[At least one gene]: OMIM:610178|Short-rib thoracic dysplasia 14 with polydactyly	616546 (3) OMIM:602072|Charcot-Marie-Tooth disease	recessive intermediate D	616039 (3) OMIM:613619|Van den Ende-Gupta syndrome	600920 (3)
[All genes]:
[337]CIDm00133881|WTUKKAOMXJCRLH-UHFFFAOYSA-N
[At least one gene]: OMIM:608047|Kaufman oculocerebrofacial syndrome	244450 (3) OMIM:615016|[C3HEX	ability to smell]	615082 (3)
[All genes]:
[338]CIDm00000784|superoxol
[At least one gene]: OMIM:600574|{Schwannomatosis-2	susceptibility to}	615670 (3) OMIM:159465|Narcolepsy 7	614250 (3) OMIM:601806|Lactase persistence/nonpersistence	223100 (3) OMIM:601861|Bare lymphocyte syndrome	type II	complementation group D	209920 (3) OMIM:612192|Diabetes mellitus	transient neonatal	1	601410 (3) OMIM:616830|Metabolic encephalomyopathic crises	recurrent	with rhabdomyolysis	cardiac arrhythmias	and neurodegeneration	616878 (3) OMIM:150571|{Myocardial infarction	susceptibility to}	608446 (3)
[All genes]: OMIM:150571|{Myocardial infarction	susceptibility to}	608446 (3) OMIM:601861|Bare lymphocyte syndrome	type II	complementation group D	209920 (3) OMIM:601806|Lactase persistence/nonpersistence	223100 (3)
[339]CIDm66754292|AGN-PC-0H99GF
[At least one gene]: OMIM:615115|Bainbridge-Ropers syndrome	615485 (3)
[All genes]:
[340]CIDm00002551|
[At least one gene]: OMIM:109691|{Obesity	susceptibility to}	601665 (3) OMIM:131550|{Nonsmall cell lung cancer	susceptibility to}	211980 (3) OMIM:114205|Timothy syndrome	601005 (3) OMIM:608226|Spermatogenic failure 12	615413 (3) OMIM:131240|{High density lipoprotein cholesterol level QTL 7} (3) OMIM:605236|Preeclampsia/eclampsia 5	614595 (3) OMIM:138040|Glucocorticoid resistance	615962 (3) OMIM:229000|Fletcher factor (prekallikrein) deficiency	612423 (3) OMIM:610619|Factor XII deficiency	234000 (3) OMIM:601199|{Epilepsy idiopathic generalized	susceptibility to	8}	612899 (3) OMIM:600144|Anhidrosis	isolated	with normal sweat glands	106190 (3) OMIM:176790|Cole-Carpenter syndrome 1	112240 (3) OMIM:604261|Spinocerebellar ataxia	autosomal recessive 25	617584 (3) OMIM:163890|Parkinson disease 4	605543 (3) OMIM:102480|Male infertility due to acrosin deficiency (2) OMIM:140100|[Hypohaptoglobinemia]	614081 (3) OMIM:609708|[High density lipoprotein cholesterol level QTL 11] (3) OMIM:603652|Glomerulosclerosis	focal segmental	2	603965 (3) OMIM:610350|Mental retardation	autosomal recessive 27	614340 (3) OMIM:147620|{Rheumatoid arthritis	systemic juvenile}	604302 (3) OMIM:603349|Erythrocytosis	familial	4	611783 (3) OMIM:606709|Mental retardation	autosomal recessive 1	249500 (3) OMIM:607120|Epileptic encephalopathy	early infantile	12	613722 (3) OMIM:100690|Myasthenic syndrome	congenital	1B	fast-channel	608930 (3) OMIM:607037|Fanconi renotubular syndrome 3	615605 (3) OMIM:608364|[Low density lipoprotein cholesterol level QTL 8]	618079 (3) OMIM:164870|Ovarian cancer	somatic	(3) OMIM:191840|{Alzheimer disease	late-onset	susceptibility to}	104300 (3) OMIM:600810|Auriculocondylar syndrome 2	614669 (3) OMIM:114835|Drug metabolism	altered
[All genes]: OMIM:109691|{Obesity	susceptibility to}	601665 (3) OMIM:163729|{Placental abruption} (3) OMIM:611492|Osteopetrosis	autosomal recessive 3	with renal tubular acidosis	259730 (3) OMIM:182135|{Seasonal affective disorder	susceptibility to}	608516 (3) OMIM:137350|Amyloidosis	Finnish type	105120 (3) OMIM:603276|[Blood pressure regulation QTL]	145500 (2) OMIM:604114|Platelet PLC beta-2 deficiency (1) OMIM:613872|Factor X deficiency	227600 (3) OMIM:613878|{Myocardial infarction	decreased susceptibility to}	608446 (3) OMIM:300644|Fabry disease	cardiac variant	301500 (3) OMIM:173350|Plasminogen deficiency	type I	217090 (3) OMIM:605102|MASP2 deficiency	613791 (3) OMIM:102480|Male infertility due to acrosin deficiency (2) OMIM:140100|[Hypohaptoglobinemia]	614081 (3) OMIM:147440|Growth retardation with deafness and mental retardation due to IGF1 deficiency	608747 (3) OMIM:109690|{Obesity	susceptibility to}	601665 (3) OMIM:172400|Hemolytic anemia	nonspherocytic	due to glucose phosphate isomerase deficiency	613470 (3) OMIM:147557|Epidermolysis bullosa	junctional	with pyloric atresia	226730 (3) OMIM:118502|Epilepsy	nocturnal frontal lobe	type 4	610353 (3) OMIM:124015|Disordered steroidogenesis due to cytochrome P450 oxidoreductase	613571 (3) OMIM:147267|{Diabetes	type 1	susceptibility to}	222100 (2) OMIM:138030|[Hyperproglucagonemia] (1) OMIM:602568|{Neural tube defects	folate-sensitive	susceptibility to}	601634 (3) OMIM:176705|{Breast cancer	susceptibility to}	114480 (3) OMIM:264900|Factor XI deficiency	autosomal recessive	612416 (3) OMIM:152200|{Coronary artery disease	susceptibility to} (1)
[341]CIDm56965946|SCHEMBL1851526
[At least one gene]: OMIM:160740|Proximal myopathy and ophthalmoplegia	605637 (3)
[All genes]:
[342]CIDm00001148|CID9990558
[At least one gene]: OMIM:605810|Combined oxidative phosphorylation deficiency 5	611719 (3)
[All genes]:
[343]CIDm05281707|cumestrol
[At least one gene]: OMIM:604624|Neuronopathy	distal hereditary motor	type IIC	613376 (3) OMIM:608792|Deafness	autosomal recessive 15	601869 (3)
[All genes]:
[344]CIDm00004795|CID9543492
[At least one gene]: OMIM:602354|Immunodeficiency 52	617514 (3) OMIM:608792|Deafness	autosomal recessive 15	601869 (3)
[All genes]:
[345]CIDm46907787|W-5859
[At least one gene]: OMIM:615115|Bainbridge-Ropers syndrome	615485 (3) OMIM:160740|Proximal myopathy and ophthalmoplegia	605637 (3)
[All genes]:
[346]CIDm00003121|valproic acid-d
[At least one gene]: OMIM:610672|Neurodevelopmental disorder with epilepsy	cataracts	feeding difficulties	and delayed brain myelination	617393 (3) OMIM:160740|Proximal myopathy and ophthalmoplegia	605637 (3) OMIM:606000|{Sarcoidosis	susceptibility to	2}	612387 (3) OMIM:613727|Nemaline myopathy 6	autosomal dominant	609273 (3) OMIM:612192|Diabetes mellitus	transient neonatal	1	601410 (3) OMIM:606934|Mitochondrial complex I deficiency	252010 (3) OMIM:613622|Mitochondrial complex I deficiency	252010 (3) OMIM:615585|Foveal hypoplasia 2	with or without optic nerve misrouting and/or anterior segment dysgenesis	609218 (3) OMIM:607118|Combined oxidative phosphorylation deficiency 9	614582 (3) OMIM:612515|Woodhouse-Sakati syndrome	241080 (3) OMIM:607817|Cohen syndrome	216550 (3) OMIM:607237|Deafness	autosomal recessive 6	600971 (3) OMIM:300553|Mental retardation	X-linked 93	300659 (3) OMIM:615949|Nanophthalmos 4	615972 (3) OMIM:610055|Mental retardation	autosomal recessive 3	608443 (3) OMIM:602354|Immunodeficiency 52	617514 (3) OMIM:610568|Paget disease of bone 6	616833 (3) OMIM:617387|Ververi-Brady syndrome	617982 (3) OMIM:616454|Retinitis pigmentosa 72	616469 (3) OMIM:615549|ACTH-independent macronodular adrenal hyperplasia 2	615954 (3) OMIM:604624|Neuronopathy	distal hereditary motor	type IIC	613376 (3) OMIM:615533|Mitochondrial complex I deficiency	252010 (3) OMIM:192150|Neurodevelopmental disorder with microcephaly	seizures	and cortical atrophy	617802 (3) OMIM:601717|Hemophagocytic lymphohistiocytosis	familial	5	613101 (3) OMIM:606227|Nanophthalmos 2	609549 (3) OMIM:612078|Brittle cornea syndrome 1	229200 (3) OMIM:608047|Kaufman oculocerebrofacial syndrome	244450 (3) OMIM:608283|Fibrosis of extraocular muscles	congenital	3B	135700 (3) OMIM:146880|{Celiac disease	susceptibility to}
[All genes]: OMIM:615533|Mitochondrial complex I deficiency	252010 (3) OMIM:616386|Dystonia 26	myoclonic	616398 (3) OMIM:613622|Mitochondrial complex I deficiency	252010 (3)
[347]CIDm00265546|ZINC01668115
[At least one gene]: OMIM:615016|[C3HEX	ability to smell]	615082 (3) OMIM:142250|Fetal hemoglobin quantitative trait locus 1	141749 (3) OMIM:609383|Ichthyosis	congenital	autosomal recessive 6	612281 (3)
[All genes]:
[348]CIDm00000977|triplet molecular oxygen
[At least one gene]: OMIM:604283|Camptodactyly-arthropathy-coxa vara-pericarditis syndrome	208250 (3) OMIM:607521|Hermansky-Pudlak syndrome 5	614074 (3) OMIM:608792|Deafness	autosomal recessive 15	601869 (3) OMIM:604723|Combined oxidative phosphorylation deficiency 3	610505 (3) OMIM:601806|Lactase persistence/nonpersistence	223100 (3) OMIM:604867|[Beta-glycopyranoside tasting]	617956 (3) {Alcohol dependence	susceptibility to}	103780 (3) OMIM:150571|{Myocardial infarction	susceptibility to}	608446 (3) OMIM:160740|Proximal myopathy and ophthalmoplegia	605637 (3)
[All genes]: OMIM:601806|Lactase persistence/nonpersistence	223100 (3) OMIM:150571|{Myocardial infarction	susceptibility to}	608446 (3)
[349]CIDm00000840|(2R	3S	4S	5R)-6-methyloxane-2	3	4	5-tetrol
[At least one gene]: OMIM:615951|Neurodevelopmental disorder with movement abnormalities	abnormal gait	and autistic features	617865 (3)
[All genes]:
[350]CIDm00024775|4-tert-Octylphenol-3	5-d2 diethoxylate solution
[At least one gene]: OMIM:617558|Spermatogenic failure 19	617592 (3)
[All genes]:
[351]CIDm00000402|sulphur-33
[At least one gene]: OMIM:605810|Combined oxidative phosphorylation deficiency 5	611719 (3) OMIM:617064|Epileptic encephalopathy	early infantile	40	617065 (3)
[All genes]:
[352]CIDm00193344|SCHEMBL1527409
[At least one gene]: OMIM:600521|3MC syndrome 1	257920 (3) OMIM:602354|Immunodeficiency 52	617514 (3)
[All genes]:
[353]CIDm00000314|FT-0665428
[At least one gene]: OMIM:601861|Bare lymphocyte syndrome	type II	complementation group D	209920 (3) OMIM:607526|Diamond-Blackfan anemia 16	617408 (3)
[All genes]: OMIM:601861|Bare lymphocyte syndrome	type II	complementation group D	209920 (3)
[354]CIDm00006329|methylamine-d3
[At least one gene]: OMIM:123630|Cataract 22	609741 (3) OMIM:608047|Kaufman oculocerebrofacial syndrome	244450 (3)
[All genes]:
[355]CIDm00005746|SCHEMBL13078824
[At least one gene]: OMIM:616386|Dystonia 26	myoclonic	616398 (3)
[All genes]: OMIM:616386|Dystonia 26	myoclonic	616398 (3)
[356]CIDm00002116|SCHEMBL14297170
[At least one gene]: OMIM:604373|{Prostate cancer	familial	susceptibility to}	176807 (3) OMIM:608455|McArdle disease	232600 (3) OMIM:300553|Mental retardation	X-linked 93	300659 (3)
[All genes]: OMIM:608455|McArdle disease	232600 (3)
[357]CIDm00001003|Phosphoric acid-18O4 solution
[At least one gene]: OMIM:609342|Intrinsic factor deficiency	261000 (3) OMIM:300096|Mental retardation	X-linked 58	300210 (3) OMIM:607817|Cohen syndrome	216550 (3) OMIM:605742|Cortical dysplasia	complex	with other brain malformations 8	613180 (3) OMIM:613785|Ehlers-Danlos syndrome	periodontal type	1	130080 (3) OMIM:615464|Orofaciodigital syndrome V	174300 (3)
[All genes]:
[358]CIDm00008200|tris(tetraethyleneglycol)phosphite
[At least one gene]: OMIM:600521|3MC syndrome 1	257920 (3) OMIM:602354|Immunodeficiency 52	617514 (3)
[All genes]:
[359]CIDm00003239|CID9869793
[At least one gene]: OMIM:602354|Immunodeficiency 52	617514 (3) OMIM:613924|Ichthyosis	congenital	autosomal recessive 8	613943 (3)
[All genes]:
[360]CIDm00000994|CID9989619
[At least one gene]: OMIM:603633|Diamond-Blackfan anemia 13	615909 (3)
[All genes]:
[361]CIDm00015625|CID158816
[At least one gene]: OMIM:604050|Lung cancer	211980 (1) OMIM:603924|{Venous thromboembolism	susceptibility to}	188050 (3) OMIM:611053|Mental retardation	autosomal recessive 61	617773 (3) OMIM:611414|Cardiomyopathy	hypertrophic	19	613875 (3) OMIM:217030|{Macular degeneration	age-related	13	susceptibility to}	615439 (3) OMIM:610662|Hyperphosphatasia with mental retardation syndrome 6	616809 (3) OMIM:602767|Ectodermal dysplasia 4	hair/nail type	602032 (3) OMIM:609252|{Hypertriglyceridemia	susceptibility to}	145750 (3) OMIM:611170|Ataxia-pancytopenia syndrome	159550 (3) OMIM:613942|Spermatogenic failure 16	617187 (3) OMIM:600574|{Schwannomatosis-2	susceptibility to}	615670 (3) OMIM:605742|Cortical dysplasia	complex	with other brain malformations 8	613180 (3) OMIM:610911|Adams-Oliver syndrome 1	100300 (3) OMIM:114090|Peeling skin with leukonychia	acral punctate keratoses	cheilitis	and knuckle pads	616295 (3) OMIM:615000|Spastic paraplegia 49	autosomal recessive	615031 (3)
[All genes]:
[362]CIDm00006575|Trichloroethylene-13C2
[At least one gene]: OMIM:608771|Transposition of the great arteries	dextro-looped 1	608808 (3)
[All genes]:
[363]CIDm00000866|lysine (12c/13c)
[At least one gene]: OMIM:150571|{Myocardial infarction	susceptibility to}	608446 (3) OMIM:602537|Vitreoretinopathy	neovascular inflammatory	193235 (3) OMIM:617387|Ververi-Brady syndrome	617982 (3) OMIM:615549|ACTH-independent macronodular adrenal hyperplasia 2	615954 (3) OMIM:604305|{Multiple sclerosis	susceptibility to	1}	126200 (3) OMIM:607521|Hermansky-Pudlak syndrome 5	614074 (3) OMIM:608792|Deafness	autosomal recessive 15	601869 (3)
[All genes]: OMIM:150571|{Myocardial infarction	susceptibility to}	608446 (3)
[364]CIDm00000197|SCHEMBL14613190
[At least one gene]: OMIM:609342|Intrinsic factor deficiency	261000 (3) OMIM:615464|Orofaciodigital syndrome V	174300 (3)
[All genes]:
[365]CIDm00000015|CID9965809
[At least one gene]: OMIM:192150|Neurodevelopmental disorder with microcephaly	seizures	and cortical atrophy	617802 (3) OMIM:612802|Combined oxidative phosphorylation deficiency 20	615917 (3)
[All genes]:
[366]CIDm00000612|sodium l-lactate-(13)c(3)
[At least one gene]: OMIM:606145|Arterial tortuosity syndrome	208050 (3) OMIM:607526|Diamond-Blackfan anemia 16	617408 (3) OMIM:603835|Leigh syndrome	256000 (3)
[All genes]: OMIM:603835|Leigh syndrome	256000 (3)
[367]CIDm00000222|deuterio(tritio)amine
[At least one gene]: OMIM:142959|Hand-foot-uterus syndrome	140000 (3)
[All genes]:
[368]CIDm00125576|SCHEMBL9312109
[At least one gene]: OMIM:615115|Bainbridge-Ropers syndrome	615485 (3) OMIM:160740|Proximal myopathy and ophthalmoplegia	605637 (3)
[All genes]:
[369]CIDm11020241|SCHEMBL11555670
[At least one gene]: OMIM:615951|Neurodevelopmental disorder with movement abnormalities	abnormal gait	and autistic features	617865 (3)
[All genes]:
[370]CIDm00023830|hepes-t
[At least one gene]: OMIM:605742|Cortical dysplasia	complex	with other brain malformations 8	613180 (3) OMIM:617558|Spermatogenic failure 19	617592 (3) OMIM:602354|Immunodeficiency 52	617514 (3)
[All genes]:
[371]CIDm00001115|CID9907067
[At least one gene]: OMIM:604723|Combined oxidative phosphorylation deficiency 3	610505 (3) OMIM:607817|Cohen syndrome	216550 (3) OMIM:150571|{Myocardial infarction	susceptibility to}	608446 (3)
[All genes]: OMIM:150571|{Myocardial infarction	susceptibility to}	608446 (3)
[372]CIDm00000699|SCHEMBL1331287
[At least one gene]: OMIM:608792|Deafness	autosomal recessive 15	601869 (3)
[All genes]:
[373]CIDm00003468|Violet XXIII-d6
[At least one gene]: OMIM:615584|Poikiloderma	hereditary fibrosing	with tendon contractures	myopathy	and pulmonary fibrosis	615704 (3)
[All genes]:
[374]CIDm00518605|tricyclo[3.3.1.1(3	7)]tetraarsoxane
[At least one gene]: OMIM:615115|Bainbridge-Ropers syndrome	615485 (3)
[All genes]:
[375]CIDm00003385|FT-0695667
[At least one gene]: OMIM:613619|Van den Ende-Gupta syndrome	600920 (3) OMIM:610934|Premature ovarian failure 5	611548 (3) OMIM:609252|{Hypertriglyceridemia	susceptibility to}	145750 (3)
[All genes]:
[376]CIDm00003310|SCHEMBL2514265
[At least one gene]: OMIM:613619|Van den Ende-Gupta syndrome	600920 (3)
[All genes]:
[377]CIDm25880656|EINECS 255-353-5
[At least one gene]: OMIM:610362|Cone-rod dystrophy 11	610381 (3)
[All genes]:
[378]CIDm00005300|SCHEMBL15012795
[At least one gene]: OMIM:610350|Mental retardation	autosomal recessive 27	614340 (3)
[All genes]:
[379]CIDm00006859|methyl(quinolin-8-yloxy)mercury
[At least one gene]: OMIM:612958|Mitochondrial complex IV deficiency	220110 (3) OMIM:608792|Deafness	autosomal recessive 15	601869 (3) OMIM:617631|Polydactyly	postaxial	type A7	617642 (3) OMIM:607817|Cohen syndrome	216550 (3) OMIM:605042|Mental retardation	autosomal recessive 18	614249 (3)
[All genes]:
[380]CIDm00000934|pi-Cyclopentadienyl compd. with nickel
[At least one gene]: OMIM:615115|Bainbridge-Ropers syndrome	615485 (3) OMIM:300307|Cleft palate with ankyloglossia	303400 (3) OMIM:611421|Floating-Harbor syndrome	136140 (3) OMIM:607537|Mucoepidermoid salivary gland carcinoma (3) OMIM:607511|Weill-Marchesani 4 syndrome	recessive	613195 (3) OMIM:600998|Sturge-Weber syndrome	somatic	mosaic	185300 (3) OMIM:609252|{Hypertriglyceridemia	susceptibility to}	145750 (3) OMIM:606145|Arterial tortuosity syndrome	208050 (3) OMIM:146880|{Celiac disease	susceptibility to}	212750 (3) OMIM:607461|Smith-McCort dysplasia	607326 (3)
[All genes]:
[381]CIDm00023985|gold-198
[At least one gene]: OMIM:608755|Pontocerebellar hypoplasia type 4	225753 (3) OMIM:615951|Neurodevelopmental disorder with movement abnormalities	abnormal gait	and autistic features	617865 (3)
[All genes]:
[382]CIDm00005591|ZINC00968278
[At least one gene]: OMIM:613976|Fanconi anemia	complementation group E	600901 (3)
[All genes]:
[383]CIDm00009711|isopropylthio-alpha-galactoside
[At least one gene]: OMIM:142250|Fetal hemoglobin quantitative trait locus 1	141749 (3) OMIM:615115|Bainbridge-Ropers syndrome	615485 (3) OMIM:192150|Neurodevelopmental disorder with microcephaly	seizures	and cortical atrophy	617802 (3) OMIM:612802|Combined oxidative phosphorylation deficiency 20	615917 (3)
[All genes]:
[384]CIDm00011005|TETRADECANOIC-6	6-D2ACID
[At least one gene]: OMIM:600521|3MC syndrome 1	257920 (3)
[All genes]:
[385]CIDm00000617|serine-t
[At least one gene]: OMIM:617558|Spermatogenic failure 19	617592 (3) OMIM:616830|Metabolic encephalomyopathic crises	recurrent	with rhabdomyolysis	cardiac arrhythmias	and neurodegeneration	616878 (3)
[All genes]:
[386]CIDm00005238|CID9833957
[At least one gene]: OMIM:602023|Bartter syndrome	type 4b	digenic	613090 (3) OMIM:600521|3MC syndrome 1	257920 (3)
[All genes]: OMIM:602023|Bartter syndrome	type 4b	digenic	613090 (3)
[387]CIDm00093860|SCHEMBL685473
[At least one gene]: OMIM:608792|Deafness	autosomal recessive 15	601869 (3) OMIM:601861|Bare lymphocyte syndrome	type II	complementation group D	209920 (3)
[All genes]: OMIM:601861|Bare lymphocyte syndrome	type II	complementation group D	209920 (3)
[388]CIDm00002173|STOCK1N-67158
[At least one gene]: OMIM:615115|Bainbridge-Ropers syndrome	615485 (3)
[All genes]:
[389]CIDm00005645|CID9963685
[At least one gene]: OMIM:610178|Short-rib thoracic dysplasia 14 with polydactyly	616546 (3) OMIM:616386|Dystonia 26	myoclonic	616398 (3)
[All genes]: OMIM:616386|Dystonia 26	myoclonic	616398 (3)
[390]CIDm00002156|MOLI000923
[At least one gene]: OMIM:615533|Mitochondrial complex I deficiency	252010 (3) OMIM:612192|Diabetes mellitus	transient neonatal	1	601410 (3) OMIM:615585|Foveal hypoplasia 2	with or without optic nerve misrouting and/or anterior segment dysgenesis	609218 (3) OMIM:610949|Spinocerebellar ataxia	autosomal recessive 11	614229 (3) OMIM:615016|[C3HEX	ability to smell]	615082 (3)
[All genes]: OMIM:615533|Mitochondrial complex I deficiency	252010 (3)
[391]CIDm00000238|CID9827664
[At least one gene]: OMIM:616054|Mental retardation	autosomal recessive 58	617270 (3) OMIM:603835|Leigh syndrome	256000 (3) OMIM:615464|Orofaciodigital syndrome V	174300 (3) OMIM:142858|{Beryllium disease	chronic	susceptibility to} (3) OMIM:605742|Cortical dysplasia	complex	with other brain malformations 8	613180 (3) OMIM:180472|Diamond-Blackfan anemia 4	612527 (3) OMIM:606145|Arterial tortuosity syndrome	208050 (3) OMIM:609342|Intrinsic factor deficiency	261000 (3)
[All genes]: OMIM:142858|{Beryllium disease	chronic	susceptibility to} (3) OMIM:603835|Leigh syndrome	256000 (3)
[392]CIDm00001167|CID9851795
[At least one gene]: OMIM:613619|Van den Ende-Gupta syndrome	600920 (3)
[All genes]:
[393]CIDm00003676|CHEMBL3278065
[At least one gene]: OMIM:602153|Monilethrix	158000 (3)
[All genes]:
[394]CIDm71597784|AGN-PC-0JHQMH
[At least one gene]: OMIM:160740|Proximal myopathy and ophthalmoplegia	605637 (3) OMIM:615115|Bainbridge-Ropers syndrome	615485 (3)
[All genes]:
[395]CIDm00000187|ACETYLCHOLINE-D16BROMIDE
[At least one gene]: OMIM:300429|Epileptic encephalopathy	early infantile	8	300607 (3)
[All genes]:
[396]CIDm00000622|BC631334
[At least one gene]: OMIM:602354|Immunodeficiency 52	617514 (3)
[All genes]:
[397]CIDm00000214|SCHEMBL13399727
[At least one gene]: OMIM:616386|Dystonia 26	myoclonic	616398 (3)
[All genes]: OMIM:616386|Dystonia 26	myoclonic	616398 (3)
[398]CIDm00123638|AGN-PC-04Y3WW
[At least one gene]: OMIM:613924|Ichthyosis	congenital	autosomal recessive 8	613943 (3) OMIM:160740|Proximal myopathy and ophthalmoplegia	605637 (3)
[All genes]:
[399]CIDm00024293|cesium-143
[At least one gene]: OMIM:142250|Fetal hemoglobin quantitative trait locus 1	141749 (3)
[All genes]:
[400]CIDm00145068|14706-82-2
[At least one gene]: OMIM:608047|Kaufman oculocerebrofacial syndrome	244450 (3)
[All genes]:
[401]CIDm00007870|SCHEMBL1331651
[At least one gene]: OMIM:611971|Combined oxidative phosphorylation deficiency 36	617950 (3) OMIM:612121|Ichthyosis	congenital	autosomal recessive 10	615024 (3) OMIM:134580|Factor XIIIB deficiency	613235 (3) OMIM:612120|Lipodystrophy	familial partial	type 5	615238 (3) OMIM:615115|Bainbridge-Ropers syndrome	615485 (3)
[All genes]: OMIM:134580|Factor XIIIB deficiency	613235 (3)
[402]CIDm00000745|ZINC03830892
[At least one gene]: OMIM:192150|Neurodevelopmental disorder with microcephaly	seizures	and cortical atrophy	617802 (3) OMIM:612802|Combined oxidative phosphorylation deficiency 20	615917 (3)
[All genes]:
[403]CIDm00000206|CID9899007
[At least one gene]: OMIM:134580|Factor XIIIB deficiency	613235 (3) OMIM:600844|Deafness	autosomal dominant 41	608224 (3) OMIM:142992|Oculoauricular syndrome	612109 (3) OMIM:604723|Combined oxidative phosphorylation deficiency 3	610505 (3) OMIM:608792|Deafness	autosomal recessive 15	601869 (3) OMIM:610949|Spinocerebellar ataxia	autosomal recessive 11	614229 (3)
[All genes]: OMIM:134580|Factor XIIIB deficiency	613235 (3)
[404]CIDm00078165|{2-[n-morpholino]ethanesulfonic acid}hydrate
[At least one gene]: OMIM:604373|{Prostate cancer	familial	susceptibility to}	176807 (3)
[All genes]:
[truncated: 5,000 more columns]
